# Supplementary material for: CHAS infers cell type-specific signatures in bulk brain histone acetylation studies of neurological and psychiatric disorders
Source: Cell Rep Methods. 2025 Apr 28;5(5):101032. doi: 10.1016/j.crmeth.2025.101032 (PMC12146652; doi:10.1016/j.crmeth.2025.101032)
Supplement: Table S1. Alzheimer’s disease H3K27ac CHAS analysis, related to Figure 3 [file mmc2.xls]

## Sheet: AD_H3K27ac_metadata_CHAS
Sample	Celltype	Age	Group	Sex	CETS	CHAS
SRR5927820_21	Astrocyte	94	AD	female	0.303965	0.142193
SRR5927820_21	Microglia	94	AD	female	0.303965	0.108287
SRR5927820_21	Neuron	94	AD	female	0.303965	0.591889
SRR5927820_21	Oligodendrocyte	94	AD	female	0.303965	0.27886
SRR5927822_23	Astrocyte	88	AD	female	0.325789	0.137296
SRR5927822_23	Microglia	88	AD	female	0.325789	0.10784
SRR5927822_23	Neuron	88	AD	female	0.325789	0.429879
SRR5927822_23	Oligodendrocyte	88	AD	female	0.325789	0.425026
SRR5927824	Astrocyte	76	AD	male	0.30408	0.116211
SRR5927824	Microglia	76	AD	male	0.30408	0.099445
SRR5927824	Neuron	76	AD	male	0.30408	0.340107
SRR5927824	Oligodendrocyte	76	AD	male	0.30408	0.326082
SRR5927825	Astrocyte	74	AD	male	0.20866	0.171055
SRR5927825	Microglia	74	AD	male	0.20866	0.1262
SRR5927825	Neuron	74	AD	male	0.20866	0.422396
SRR5927825	Oligodendrocyte	74	AD	male	0.20866	0.331074
SRR5927826_27	Astrocyte	65	AD	female	0.103364	0.112604
SRR5927826_27	Microglia	65	AD	female	0.103364	0.101689
SRR5927826_27	Neuron	65	AD	female	0.103364	0.369336
SRR5927826_27	Oligodendrocyte	65	AD	female	0.103364	0.37323
SRR5927828	Astrocyte	71	AD	male	0.227286	0.1456
SRR5927828	Microglia	71	AD	male	0.227286	0.1077
SRR5927828	Neuron	71	AD	male	0.227286	0.48686
SRR5927828	Oligodendrocyte	71	AD	male	0.227286	0.396139
SRR5927829	Astrocyte	86	AD	female	0.170345	0.0941748
SRR5927829	Microglia	86	AD	female	0.170345	0.0795521
SRR5927829	Neuron	86	AD	female	0.170345	0.232715
SRR5927829	Oligodendrocyte	86	AD	female	0.170345	0.410944
SRR5927830	Astrocyte	73	AD	female	0.178963	0.132434
SRR5927830	Microglia	73	AD	female	0.178963	0.126616
SRR5927830	Neuron	73	AD	female	0.178963	0.413398
SRR5927830	Oligodendrocyte	73	AD	female	0.178963	0.44431
SRR5927831	Astrocyte	68	AD	male	0.123408	0.100458
SRR5927831	Microglia	68	AD	male	0.123408	0.090348
SRR5927831	Neuron	68	AD	male	0.123408	0.391796
SRR5927831	Oligodendrocyte	68	AD	male	0.123408	0.31568
SRR5927832	Astrocyte	83	AD	male	0.418333	0.0758205
SRR5927832	Microglia	83	AD	male	0.418333	0.0645216
SRR5927832	Neuron	83	AD	male	0.418333	0.413538
SRR5927832	Oligodendrocyte	83	AD	male	0.418333	0.326526
SRR5927833	Astrocyte	84	AD	male	0.315246	0.124248
SRR5927833	Microglia	84	AD	male	0.315246	0.0990636
SRR5927833	Neuron	84	AD	male	0.315246	0.438623
SRR5927833	Oligodendrocyte	84	AD	male	0.315246	0.281209
SRR5927834	Astrocyte	83	AD	male	0.205535	0.0990514
SRR5927834	Microglia	83	AD	male	0.205535	0.0895377
SRR5927834	Neuron	83	AD	male	0.205535	0.301788
SRR5927834	Oligodendrocyte	83	AD	male	0.205535	0.448673
SRR5927835	Astrocyte	87	AD	female	0.170135	0.196607
SRR5927835	Microglia	87	AD	female	0.170135	0.135824
SRR5927835	Neuron	87	AD	female	0.170135	0.557514
SRR5927835	Oligodendrocyte	87	AD	female	0.170135	0.390036
SRR5927836	Astrocyte	62	AD	male	0.404326	0.0780294
SRR5927836	Microglia	62	AD	male	0.404326	0.0672488
SRR5927836	Neuron	62	AD	male	0.404326	0.260997
SRR5927836	Oligodendrocyte	62	AD	male	0.404326	0.350066
SRR5927837_38	Astrocyte	81	AD	female	0.600321	0.103198
SRR5927837_38	Microglia	81	AD	female	0.600321	0.0873492
SRR5927837_38	Neuron	81	AD	female	0.600321	0.421253
SRR5927837_38	Oligodendrocyte	81	AD	female	0.600321	0.404601
SRR5927839_40	Astrocyte	79	AD	female	0.0774176	0.111709
SRR5927839_40	Microglia	79	AD	female	0.0774176	0.0973684
SRR5927839_40	Neuron	79	AD	female	0.0774176	0.32019
SRR5927839_40	Oligodendrocyte	79	AD	female	0.0774176	0.458283
SRR5927841_42	Astrocyte	91	AD	male	0.0117484	0.087618
SRR5927841_42	Microglia	91	AD	male	0.0117484	0.0584353
SRR5927841_42	Neuron	91	AD	male	0.0117484	0.259356
SRR5927841_42	Oligodendrocyte	91	AD	male	0.0117484	0.45359
SRR5927843_44	Astrocyte	86	AD	female	0.161656	0.139976
SRR5927843_44	Microglia	86	AD	female	0.161656	0.0905423
SRR5927843_44	Neuron	86	AD	female	0.161656	0.363202
SRR5927843_44	Oligodendrocyte	86	AD	female	0.161656	0.32943
SRR5927845	Astrocyte	75	AD	female	0.343946	0.108893
SRR5927845	Microglia	75	AD	female	0.343946	0.084292
SRR5927845	Neuron	75	AD	female	0.343946	0.3884
SRR5927845	Oligodendrocyte	75	AD	female	0.343946	0.343019
SRR5927846	Astrocyte	80	AD	male	0.374392	0.0956674
SRR5927846	Microglia	80	AD	male	0.374392	0.080466
SRR5927846	Neuron	80	AD	male	0.374392	0.498673
SRR5927846	Oligodendrocyte	80	AD	male	0.374392	0.335289
SRR5927847_48	Astrocyte	81	AD	female	0.108426	0.137503
SRR5927847_48	Microglia	81	AD	female	0.108426	0.108301
SRR5927847_48	Neuron	81	AD	female	0.108426	0.313922
SRR5927847_48	Oligodendrocyte	81	AD	female	0.108426	0.275652
SRR5927849_50	Astrocyte	70	AD	male	0.127497	0.161637
SRR5927849_50	Microglia	70	AD	male	0.127497	0.132002
SRR5927849_50	Neuron	70	AD	male	0.127497	0.732045
SRR5927849_50	Oligodendrocyte	70	AD	male	0.127497	0.356282
SRR5927851	Astrocyte	62	AD	male	0.173946	0.118921
SRR5927851	Microglia	62	AD	male	0.173946	0.0895252
SRR5927851	Neuron	62	AD	male	0.173946	0.331661
SRR5927851	Oligodendrocyte	62	AD	male	0.173946	0.407562
SRR5927852	Astrocyte	87	AD	female	0.262194	0.115959
SRR5927852	Microglia	87	AD	female	0.262194	0.0923408
SRR5927852	Neuron	87	AD	female	0.262194	0.467738
SRR5927852	Oligodendrocyte	87	AD	female	0.262194	0.324414
SRR5927853_54	Astrocyte	90	Control	male	0.197855	0.0818401
SRR5927853_54	Microglia	90	Control	male	0.197855	0.062407
SRR5927853_54	Neuron	90	Control	male	0.197855	0.35491
SRR5927853_54	Oligodendrocyte	90	Control	male	0.197855	0.365943
SRR5927855_56	Astrocyte	76	Control	female	0.40995	0.103034
SRR5927855_56	Microglia	76	Control	female	0.40995	0.0903967
SRR5927855_56	Neuron	76	Control	female	0.40995	0.574624
SRR5927855_56	Oligodendrocyte	76	Control	female	0.40995	0.285929
SRR5927857_58	Astrocyte	72	Control	female	0.217413	0.107347
SRR5927857_58	Microglia	72	Control	female	0.217413	0.0961247
SRR5927857_58	Neuron	72	Control	female	0.217413	0.300221
SRR5927857_58	Oligodendrocyte	72	Control	female	0.217413	0.418176
SRR5927859_60	Astrocyte	68	Control	male	0.217413	0.0843516
SRR5927859_60	Microglia	68	Control	male	0.217413	0.0744674
SRR5927859_60	Neuron	68	Control	male	0.217413	0.525985
SRR5927859_60	Oligodendrocyte	68	Control	male	0.217413	0.212655
SRR5927861_62	Astrocyte	77	Control	female	0.0848322	0.121866
SRR5927861_62	Microglia	77	Control	female	0.0848322	0.12279
SRR5927861_62	Neuron	77	Control	female	0.0848322	0.3968
SRR5927861_62	Oligodendrocyte	77	Control	female	0.0848322	0.435677
SRR5927863_64	Astrocyte	89	Control	female	0.26997	0.123967
SRR5927863_64	Microglia	89	Control	female	0.26997	0.0834128
SRR5927863_64	Neuron	89	Control	female	0.26997	0.372226
SRR5927863_64	Oligodendrocyte	89	Control	female	0.26997	0.29252
SRR5927865_66	Astrocyte	66	Control	female	0.356323	0.0804359
SRR5927865_66	Microglia	66	Control	female	0.356323	0.0609142
SRR5927865_66	Neuron	66	Control	female	0.356323	0.279612
SRR5927865_66	Oligodendrocyte	66	Control	female	0.356323	0.354673
SRR5927867_68	Astrocyte	88	Control	female	0.283503	0.124296
SRR5927867_68	Microglia	88	Control	female	0.283503	0.101239
SRR5927867_68	Neuron	88	Control	female	0.283503	0.326527
SRR5927867_68	Oligodendrocyte	88	Control	female	0.283503	0.39365
SRR5927869_70	Astrocyte	97	Control	male	0.195573	0.0979215
SRR5927869_70	Microglia	97	Control	male	0.195573	0.0773872
SRR5927869_70	Neuron	97	Control	male	0.195573	0.385034
SRR5927869_70	Oligodendrocyte	97	Control	male	0.195573	0.387184
SRR5927871	Astrocyte	80	Control	male	0.452188	0.114462
SRR5927871	Microglia	80	Control	male	0.452188	0.0900571
SRR5927871	Neuron	80	Control	male	0.452188	0.58581
SRR5927871	Oligodendrocyte	80	Control	male	0.452188	0.236818
SRR5927872	Astrocyte	67	Control	female	0.151548	0.125534
SRR5927872	Microglia	67	Control	female	0.151548	0.104003
SRR5927872	Neuron	67	Control	female	0.151548	0.611219
SRR5927872	Oligodendrocyte	67	Control	female	0.151548	0.356224
SRR5927873	Astrocyte	84	Control	male	0.357853	0.0991485
SRR5927873	Microglia	84	Control	male	0.357853	0.0921827
SRR5927873	Neuron	84	Control	male	0.357853	0.650019
SRR5927873	Oligodendrocyte	84	Control	male	0.357853	0.279692
SRR5927874	Astrocyte	80	Control	male	0.448738	0.084993
SRR5927874	Microglia	80	Control	male	0.448738	0.0754669
SRR5927874	Neuron	80	Control	male	0.448738	0.592201
SRR5927874	Oligodendrocyte	80	Control	male	0.448738	0.288976
SRR5927875	Astrocyte	58	Control	male	0.299997	0.114563
SRR5927875	Microglia	58	Control	male	0.299997	0.0908962
SRR5927875	Neuron	58	Control	male	0.299997	0.557652
SRR5927875	Oligodendrocyte	58	Control	male	0.299997	0.295707
SRR5927876	Astrocyte	78	Control	male	0.363794	0.118436
SRR5927876	Microglia	78	Control	male	0.363794	0.106981
SRR5927876	Neuron	78	Control	male	0.363794	0.587899
SRR5927876	Oligodendrocyte	78	Control	male	0.363794	0.274306
SRR5927877_78	Astrocyte	83	Control	female	0.266082	0.0878441
SRR5927877_78	Microglia	83	Control	female	0.266082	0.0625341
SRR5927877_78	Neuron	83	Control	female	0.266082	0.454304
SRR5927877_78	Oligodendrocyte	83	Control	female	0.266082	0.297215
SRR5927879	Astrocyte	69	Control	female	0.332678	0.113704
SRR5927879	Microglia	69	Control	female	0.332678	0.0807381
SRR5927879	Neuron	69	Control	female	0.332678	0.637687
SRR5927879	Oligodendrocyte	69	Control	female	0.332678	0.274003
SRR5927880	Astrocyte	63	Control	male	0.120892	0.0884768
SRR5927880	Microglia	63	Control	male	0.120892	0.0617334
SRR5927880	Neuron	63	Control	male	0.120892	0.308048
SRR5927880	Oligodendrocyte	63	Control	male	0.120892	0.395051
SRR5927881	Astrocyte	67	Control	male	0.460685	0.127714
SRR5927881	Microglia	67	Control	male	0.460685	0.0933366
SRR5927881	Neuron	67	Control	male	0.460685	0.665212
SRR5927881	Oligodendrocyte	67	Control	male	0.460685	0.233955
SRR5927882	Astrocyte	66	Control	female	0.475293	0.112559
SRR5927882	Microglia	66	Control	female	0.475293	0.0791894
SRR5927882	Neuron	66	Control	female	0.475293	0.57839
SRR5927882	Oligodendrocyte	66	Control	female	0.475293	0.286168
SRR5927883	Astrocyte	85	Control	male	0.326688	0.110129
SRR5927883	Microglia	85	Control	male	0.326688	0.104093
SRR5927883	Neuron	85	Control	male	0.326688	0.630924
SRR5927883	Oligodendrocyte	85	Control	male	0.326688	0.279465
SRR5927884	Astrocyte	85	Control	female	0.371552	0.123494
SRR5927884	Microglia	85	Control	female	0.371552	0.0925339
SRR5927884	Neuron	85	Control	female	0.371552	0.558117
SRR5927884	Oligodendrocyte	85	Control	female	0.371552	0.395843
SRR5927885_86	Astrocyte	65	Control	male	0.180095	0.118562
SRR5927885_86	Microglia	65	Control	male	0.180095	0.0977322
SRR5927885_86	Neuron	65	Control	male	0.180095	0.304304
SRR5927885_86	Oligodendrocyte	65	Control	male	0.180095	0.334215

## Sheet: AD_H3K27ac_peaks_CHAS
peak	chr	start	end	celltype	annot	logFC	logCPM	F	PValue	fdr	width	strand	annotation	geneChr	geneStart	geneEnd	geneLength	geneStrand	geneId	transcriptId	distanceToTSS	ENSEMBL	SYMBOL	GENENAME
All_AD_H3K27ac_samples_MACS2_peak_1	chr1	190612	192075	Other	Other	-0.0107212	4.09634	0.0130468	0.909379	0.967836	1464	*	Promoter (2-3kb)	1	187891	187958	68	2	102465909	ENST00000612080.1	-2654	ENSG00000273874	MIR6859-2	microRNA 6859-2
All_AD_H3K27ac_samples_MACS2_peak_10	chr1	826661	827938	Astrocyte,Microglia,Neuron,Oligodendrocyte	Multiple	0.0645767	3.21502	0.570923	0.452358	0.709924	1278	*	Promoter (<=1kb)	1	594308	827769	233462	2	105378947	ENST00000635509.2	0	NA	LOC105378947	proline-rich extensin-like protein EPR1
All_AD_H3K27ac_samples_MACS2_peak_100	chr1	1419473	1422066	Astrocyte,Microglia,Neuron,Oligodendrocyte	Multiple	0.169679	6.03209	9.74935	0.00258317	0.0446627	2594	*	Promoter (<=1kb)	1	1420245	1422691	2447	1	105378585	ENST00000428932.1	0	NA	ANKRD65-AS1	ANKRD65 antisense RNA 1
All_AD_H3K27ac_samples_MACS2_peak_1000	chr1	8441048	8441766	Astrocyte,Oligodendrocyte	Multiple	-0.142886	2.16727	2.08931	0.152672	0.41172	719	*	Intron (ENST00000337907.7/473, intron 12 of 23)	1	8425638	8430041	4404	1	102724552	ENST00000444276.1	15410	NA	RERE-AS1	RERE antisense RNA 1
All_AD_H3K27ac_samples_MACS2_peak_10000	chr1	109896164	109896431	Microglia	Microglia	0.329879	0.201098	3.09323	0.082868	0.29755	268	*	Exon (ENST00000565955.1/ENST00000565955.1, exon 1 of 1)	1	109910242	109921880	11639	1	1435	ENST00000527192.5	-13811	ENSG00000184371	CSF1	colony stimulating factor 1
All_AD_H3K27ac_samples_MACS2_peak_100000	chr2	28392878	28394006	Astrocyte,Microglia,Neuron,Oligodendrocyte	Multiple	-0.0842756	4.15754	1.08612	0.30082	0.582108	1129	*	Promoter (<=1kb)	2	28392858	28417317	24460	1	2355	ENST00000264716.9	20	ENSG00000075426	FOSL2	FOS like 2, AP-1 transcription factor subunit
All_AD_H3K27ac_samples_MACS2_peak_100001	chr2	28394193	28395100	Astrocyte,Microglia,Neuron	Multiple	0.00423442	3.70089	0.00214813	0.963161	0.987938	908	*	Promoter (<=1kb)	2	28384409	28394672	10264	2	403150	ENST00000427929.5	0	ENSG00000229951	FOSL2-AS1	FOSL2 antisense RNA 1
All_AD_H3K27ac_samples_MACS2_peak_100002	chr2	28406637	28407446	Microglia	Microglia	0.233467	1.05765	2.29356	0.13429	0.384873	810	*	Intron (ENST00000460736.1/2355, intron 2 of 2)	2	28395511	28412192	16682	1	2355	ENST00000436647.1	11126	ENSG00000075426	FOSL2	FOS like 2, AP-1 transcription factor subunit
All_AD_H3K27ac_samples_MACS2_peak_100003	chr2	28413075	28414199	Other	Other	-0.0887447	1.31564	0.328571	0.568288	0.790536	1125	*	3' UTR	2	28395511	28412192	16682	1	2355	ENST00000436647.1	17564	ENSG00000075426	FOSL2	FOS like 2, AP-1 transcription factor subunit
All_AD_H3K27ac_samples_MACS2_peak_100004	chr2	28423609	28424479	Microglia	Microglia	0.138969	0.819064	0.772384	0.382404	0.654699	871	*	Distal Intergenic	2	28448167	28450184	2018	2	102723530	ENST00000439700.1	25705	NA	LOC102723530	uncharacterized LOC102723530
All_AD_H3K27ac_samples_MACS2_peak_100005	chr2	28427889	28428214	Other	Other	0.0599348	-0.280165	0.0566664	0.812521	0.92514	326	*	Distal Intergenic	2	28448167	28450184	2018	2	102723530	ENST00000439700.1	21970	NA	LOC102723530	uncharacterized LOC102723530
All_AD_H3K27ac_samples_MACS2_peak_100006	chr2	28428280	28428591	Other	Other	-0.274211	-0.369011	1.04688	0.309653	0.590873	312	*	Distal Intergenic	2	28448167	28450184	2018	2	102723530	ENST00000439700.1	21593	NA	LOC102723530	uncharacterized LOC102723530
All_AD_H3K27ac_samples_MACS2_peak_100007	chr2	28436617	28437550	Neuron	Neuron	0.183435	0.897022	1.09634	0.298573	0.580066	934	*	Distal Intergenic	2	28448167	28450184	2018	2	102723530	ENST00000439700.1	12634	NA	LOC102723530	uncharacterized LOC102723530
All_AD_H3K27ac_samples_MACS2_peak_100008	chr2	28437933	28438476	Other	Other	-0.0523366	0.371014	0.0625436	0.803232	0.920421	544	*	Distal Intergenic	2	28448167	28450184	2018	2	102723530	ENST00000439700.1	11708	NA	LOC102723530	uncharacterized LOC102723530
All_AD_H3K27ac_samples_MACS2_peak_100009	chr2	28448546	28448967	Microglia	Microglia	0.570462	0.102083	6.31535	0.0142093	0.114351	422	*	Promoter (1-2kb)	2	28448167	28450184	2018	2	102723530	ENST00000439700.1	1217	NA	LOC102723530	uncharacterized LOC102723530
All_AD_H3K27ac_samples_MACS2_peak_10001	chr1	109900973	109901926	Oligodendrocyte	Oligodendrocyte	0.468573	2.22381	14.8968	0.000245323	0.0124981	954	*	Distal Intergenic	1	109910242	109921880	11639	1	1435	ENST00000527192.5	-8316	ENSG00000184371	CSF1	colony stimulating factor 1
All_AD_H3K27ac_samples_MACS2_peak_100010	chr2	28469135	28469645	Other	Other	0.33263	0.124285	2.348	0.129827	0.377933	511	*	Intron (ENST00000416713.5/151056, intron 1 of 10)	2	28457145	28539165	82021	1	151056	ENST00000416713.5	11990	ENSG00000163803	PLB1	phospholipase B1
All_AD_H3K27ac_samples_MACS2_peak_100011	chr2	28538247	28540099	Oligodendrocyte	Oligodendrocyte	0.185209	2.93645	2.79633	0.0988215	0.326608	1853	*	Exon (ENST00000416713.5/151056, exon 10 of 11)	2	28548500	28596063	47564	1	151056	ENST00000436544.1	-8401	ENSG00000163803	PLB1	phospholipase B1
All_AD_H3K27ac_samples_MACS2_peak_100012	chr2	28543811	28545258	Oligodendrocyte	Oligodendrocyte	0.140123	2.09678	1.20826	0.275339	0.556612	1448	*	Intron (ENST00000327757.10/151056, intron 14 of 57)	2	28548500	28596063	47564	1	151056	ENST00000436544.1	-3242	ENSG00000163803	PLB1	phospholipase B1
All_AD_H3K27ac_samples_MACS2_peak_100014	chr2	28565874	28567583	Astrocyte,Microglia,Neuron,Oligodendrocyte	Multiple	-0.12446	4.04888	2.80569	0.0982695	0.325735	1710	*	Promoter (<=1kb)	2	28566443	28578147	11705	1	151056	ENST00000485642.1	0	ENSG00000163803	PLB1	phospholipase B1
All_AD_H3K27ac_samples_MACS2_peak_100015	chr2	28582638	28583208	Neuron	Neuron	0.0956624	1.36232	0.323081	0.571531	0.792682	571	*	Promoter (2-3kb)	2	28585580	28591158	5579	1	151056	ENST00000481449.1	-2372	ENSG00000163803	PLB1	phospholipase B1
All_AD_H3K27ac_samples_MACS2_peak_100016	chr2	28583380	28585109	Microglia,Neuron,Oligodendrocyte	Multiple	0.0338628	3.73003	0.0874	0.76836	0.903101	1730	*	Promoter (<=1kb)	2	28585580	28591158	5579	1	151056	ENST00000481449.1	-471	ENSG00000163803	PLB1	phospholipase B1
All_AD_H3K27ac_samples_MACS2_peak_100017	chr2	28587743	28588099	Microglia,Neuron	Multiple	0.588004	0.894805	14.1011	0.000348536	0.015104	357	*	Promoter (2-3kb)	2	28585580	28591158	5579	1	151056	ENST00000481449.1	2163	ENSG00000163803	PLB1	phospholipase B1
All_AD_H3K27ac_samples_MACS2_peak_100018	chr2	28588172	28588628	Microglia,Neuron	Multiple	0.138841	1.02217	0.850762	0.359418	0.635124	457	*	Promoter (2-3kb)	2	28585580	28591158	5579	1	151056	ENST00000481449.1	2592	ENSG00000163803	PLB1	phospholipase B1
All_AD_H3K27ac_samples_MACS2_peak_100019	chr2	28594035	28595381	Astrocyte,Microglia,Neuron	Multiple	0.188702	2.55109	3.03883	0.0855637	0.302788	1347	*	3' UTR	2	28601887	28618452	16566	1	151056	ENST00000479065.5	-6506	ENSG00000163803	PLB1	phospholipase B1
All_AD_H3K27ac_samples_MACS2_peak_10002	chr1	109904030	109905103	Astrocyte,Oligodendrocyte	Multiple	0.113024	3.24307	1.94233	0.167703	0.433144	1074	*	Distal Intergenic	1	109910242	109921880	11639	1	1435	ENST00000527192.5	-5139	ENSG00000184371	CSF1	colony stimulating factor 1
All_AD_H3K27ac_samples_MACS2_peak_100020	chr2	28600700	28601702	Microglia	Microglia	-0.134398	1.72295	1.16342	0.284358	0.565955	1003	*	Promoter (<=1kb)	2	28601887	28618452	16566	1	151056	ENST00000479065.5	-185	ENSG00000163803	PLB1	phospholipase B1
All_AD_H3K27ac_samples_MACS2_peak_100021	chr2	28601875	28603204	Microglia,Neuron	Multiple	-0.335154	2.69814	10.0023	0.00228951	0.041827	1330	*	Promoter (<=1kb)	2	28601887	28618452	16566	1	151056	ENST00000479065.5	0	ENSG00000163803	PLB1	phospholipase B1
All_AD_H3K27ac_samples_MACS2_peak_100022	chr2	28603736	28604036	Microglia,Neuron	Multiple	-0.116745	0.578474	0.464443	0.497741	0.742213	301	*	Promoter (<=1kb)	2	28604727	28643233	38507	1	151056	ENST00000444257.5	-691	ENSG00000163803	PLB1	phospholipase B1
All_AD_H3K27ac_samples_MACS2_peak_100023	chr2	28606573	28608232	Microglia,Neuron	Multiple	-0.0308242	3.0796	0.10626	0.745389	0.891097	1660	*	Promoter (1-2kb)	2	28604727	28643233	38507	1	151056	ENST00000444257.5	1846	ENSG00000163803	PLB1	phospholipase B1
All_AD_H3K27ac_samples_MACS2_peak_100024	chr2	28608461	28608977	Neuron	Neuron	0.38152	0.975439	6.13908	0.0155698	0.120278	517	*	Intron (ENST00000327757.10/151056, intron 43 of 57)	2	28604727	28643233	38507	1	151056	ENST00000444257.5	3734	ENSG00000163803	PLB1	phospholipase B1
All_AD_H3K27ac_samples_MACS2_peak_100025	chr2	28620138	28622482	Astrocyte,Microglia,Neuron	Multiple	-0.196331	4.08542	4.34166	0.0407413	0.202764	2345	*	Promoter (<=1kb)	2	28620672	28630664	9993	1	151056	ENST00000473272.1	0	ENSG00000163803	PLB1	phospholipase B1
All_AD_H3K27ac_samples_MACS2_peak_100026	chr2	28624836	28625817	Astrocyte,Microglia,Neuron	Multiple	0.0200527	2.44412	0.0314135	0.859819	0.946792	982	*	3' UTR	2	28620672	28630664	9993	1	151056	ENST00000473272.1	4164	ENSG00000163803	PLB1	phospholipase B1
All_AD_H3K27ac_samples_MACS2_peak_100027	chr2	28633471	28633901	Neuron	Neuron	-0.298191	0.474345	1.9124	0.170971	0.437305	431	*	Promoter (2-3kb)	2	28630586	28643267	12682	1	151056	ENST00000436775.1	2885	ENSG00000163803	PLB1	phospholipase B1
All_AD_H3K27ac_samples_MACS2_peak_100028	chr2	28634065	28636086	Neuron	Neuron	-0.168621	2.39104	2.71415	0.10382	0.335302	2022	*	Intron (ENST00000327757.10/151056, intron 56 of 57)	2	28630586	28643267	12682	1	151056	ENST00000436775.1	3479	ENSG00000163803	PLB1	phospholipase B1
All_AD_H3K27ac_samples_MACS2_peak_100029	chr2	28643759	28644645	Microglia	Microglia	-0.283671	1.11309	2.9602	0.0896334	0.310033	887	*	3' UTR	2	28630586	28643267	12682	1	151056	ENST00000436775.1	13173	ENSG00000163803	PLB1	phospholipase B1
All_AD_H3K27ac_samples_MACS2_peak_10003	chr1	109910089	109913153	Astrocyte,Microglia,Neuron,Oligodendrocyte	Multiple	0.197294	5.65306	16.0871	0.000146198	0.00921799	3065	*	Promoter (<=1kb)	1	109910242	109921880	11639	1	1435	ENST00000527192.5	0	ENSG00000184371	CSF1	colony stimulating factor 1
All_AD_H3K27ac_samples_MACS2_peak_100030	chr2	28661667	28662245	Other	Other	0.219365	0.537456	1.51949	0.221706	0.499056	579	*	Intron (ENST00000431376.1/ENST00000431376.1, intron 1 of 1)	2	28630586	28643267	12682	1	151056	ENST00000436775.1	31081	ENSG00000163803	PLB1	phospholipase B1
All_AD_H3K27ac_samples_MACS2_peak_100031	chr2	28663943	28665750	Astrocyte,Neuron	Multiple	-0.060074	2.28069	0.30863	0.580244	0.798332	1808	*	Exon (ENST00000431376.1/ENST00000431376.1, exon 1 of 2)	2	28630586	28643267	12682	1	151056	ENST00000436775.1	33357	ENSG00000163803	PLB1	phospholipase B1
All_AD_H3K27ac_samples_MACS2_peak_100032	chr2	28671039	28671635	Astrocyte	Astrocyte	-0.156342	0.260907	0.654485	0.421179	0.686065	597	*	Distal Intergenic	2	28630586	28643267	12682	1	151056	ENST00000436775.1	40453	ENSG00000163803	PLB1	phospholipase B1
All_AD_H3K27ac_samples_MACS2_peak_100033	chr2	28675828	28677304	Neuron	Neuron	-0.0809232	1.86584	0.327086	0.569162	0.791079	1477	*	Distal Intergenic	2	28630586	28643267	12682	1	151056	ENST00000436775.1	45242	ENSG00000163803	PLB1	phospholipase B1
All_AD_H3K27ac_samples_MACS2_peak_100034	chr2	28682866	28684018	Astrocyte,Neuron	Multiple	-0.17321	1.84483	1.88927	0.173548	0.440648	1153	*	Exon (ENST00000410300.1/ENST00000410300.1, exon 1 of 1)	2	28708239	28736117	27879	2	100505774	ENST00000659356.1	52099	ENSG00000226833	LOC100505774	uncharacterized LOC100505774
All_AD_H3K27ac_samples_MACS2_peak_100035	chr2	28691755	28692174	Other	Other	0.21935	0.355146	1.54452	0.217979	0.494751	420	*	Distal Intergenic	2	28708239	28736117	27879	2	100505774	ENST00000659356.1	43943	ENSG00000226833	LOC100505774	uncharacterized LOC100505774
All_AD_H3K27ac_samples_MACS2_peak_100036	chr2	28694459	28696121	Astrocyte,Neuron	Multiple	0.0195813	2.73233	0.0353423	0.851409	0.943326	1663	*	Distal Intergenic	2	28708239	28736117	27879	2	100505774	ENST00000659356.1	39996	ENSG00000226833	LOC100505774	uncharacterized LOC100505774
All_AD_H3K27ac_samples_MACS2_peak_100037	chr2	28701789	28703130	Astrocyte,Oligodendrocyte	Multiple	0.31356	2.07164	6.31462	0.0142147	0.114377	1342	*	Distal Intergenic	2	28708239	28736117	27879	2	100505774	ENST00000659356.1	32987	ENSG00000226833	LOC100505774	uncharacterized LOC100505774
All_AD_H3K27ac_samples_MACS2_peak_100038	chr2	28707042	28709626	Astrocyte,Neuron,Oligodendrocyte	Multiple	0.00499435	3.52158	0.00363666	0.95208	0.983929	2585	*	Exon (ENST00000663311.1/100505774, exon 2 of 2)	2	28708239	28736117	27879	2	100505774	ENST00000659356.1	26491	ENSG00000226833	LOC100505774	uncharacterized LOC100505774
All_AD_H3K27ac_samples_MACS2_peak_100039	chr2	28715601	28718182	Astrocyte,Microglia,Oligodendrocyte	Multiple	-0.245848	3.4775	5.8075	0.0185152	0.131914	2582	*	Intron (ENST00000663311.1/100505774, intron 1 of 1)	2	28708239	28736117	27879	2	100505774	ENST00000659356.1	17935	ENSG00000226833	LOC100505774	uncharacterized LOC100505774
All_AD_H3K27ac_samples_MACS2_peak_10004	chr1	109923128	109924346	Oligodendrocyte	Oligodendrocyte	0.253443	2.51057	4.65827	0.0342398	0.184229	1219	*	Exon (ENST00000329608.11/1435, exon 6 of 9)	1	109915657	109922549	6893	1	1435	ENST00000526001.1	7471	ENSG00000184371	CSF1	colony stimulating factor 1
All_AD_H3K27ac_samples_MACS2_peak_100040	chr2	28723617	28724025	Astrocyte	Astrocyte	0.342232	0.0419385	2.57638	0.112848	0.350945	409	*	Intron (ENST00000663311.1/100505774, intron 1 of 1)	2	28708239	28736117	27879	2	100505774	ENST00000659356.1	12092	ENSG00000226833	LOC100505774	uncharacterized LOC100505774
All_AD_H3K27ac_samples_MACS2_peak_100041	chr2	28729042	28729737	Neuron	Neuron	-0.0199195	0.677887	0.0111149	0.91633	0.970667	696	*	Intron (ENST00000663311.1/100505774, intron 1 of 1)	2	28708239	28736117	27879	2	100505774	ENST00000659356.1	6380	ENSG00000226833	LOC100505774	uncharacterized LOC100505774
All_AD_H3K27ac_samples_MACS2_peak_100042	chr2	28730003	28730260	Neuron	Neuron	-0.194656	-0.432622	0.490854	0.485805	0.733395	258	*	Intron (ENST00000663311.1/100505774, intron 1 of 1)	2	28708239	28736117	27879	2	100505774	ENST00000659356.1	5857	ENSG00000226833	LOC100505774	uncharacterized LOC100505774
All_AD_H3K27ac_samples_MACS2_peak_100043	chr2	28735621	28736296	Astrocyte	Astrocyte	0.00429976	0.719268	0.00068922	0.979128	0.993735	676	*	Promoter (<=1kb)	2	28707511	28736266	28756	2	100505774	ENST00000663311.1	0	ENSG00000226833	LOC100505774	uncharacterized LOC100505774
All_AD_H3K27ac_samples_MACS2_peak_100044	chr2	28750289	28753266	Astrocyte,Microglia,Neuron,Oligodendrocyte	Multiple	-0.124953	5.93397	9.81649	0.00250158	0.0438291	2978	*	Promoter (<=1kb)	2	28708990	28751600	42611	2	100505774	ENST00000666397.1	0	ENSG00000226833	LOC100505774	uncharacterized LOC100505774
All_AD_H3K27ac_samples_MACS2_peak_100045	chr2	28762504	28763383	Other	Other	-0.184976	0.797756	1.93646	0.188213	0.459102	880	*	Intron (ENST00000455580.6/5500, intron 1 of 7)	2	28752450	28800206	47757	1	5500	ENST00000703177.1	10054	ENSG00000213639	PPP1CB	protein phosphatase 1 catalytic subunit beta
All_AD_H3K27ac_samples_MACS2_peak_100047	chr2	28773448	28773798	Other	Other	-0.00785003	-0.17829	0.00141579	0.970089	0.990445	351	*	Intron (ENST00000455580.6/5500, intron 1 of 7)	2	28782517	28840801	58285	1	245711	ENST00000462832.5	-8719	ENSG00000163806	SPDYA	speedy/RINGO cell cycle regulator family member A
All_AD_H3K27ac_samples_MACS2_peak_100048	chr2	28775214	28775855	Astrocyte	Astrocyte	-0.0719687	0.649825	0.19039	0.663898	0.847202	642	*	Intron (ENST00000455580.6/5500, intron 1 of 7)	2	28782517	28840801	58285	1	245711	ENST00000462832.5	-6662	ENSG00000163806	SPDYA	speedy/RINGO cell cycle regulator family member A
All_AD_H3K27ac_samples_MACS2_peak_10005	chr1	109927211	109929254	Astrocyte,Microglia,Oligodendrocyte	Multiple	0.191844	3.71775	4.76277	0.0323454	0.178849	2044	*	3' UTR	1	109915657	109922549	6893	1	1435	ENST00000526001.1	11554	ENSG00000184371	CSF1	colony stimulating factor 1
All_AD_H3K27ac_samples_MACS2_peak_100051	chr2	28780205	28781040	Astrocyte	Astrocyte	0.173172	0.993134	1.82197	0.181308	0.450473	836	*	Promoter (1-2kb)	2	28782517	28840801	58285	1	245711	ENST00000462832.5	-1477	ENSG00000163806	SPDYA	speedy/RINGO cell cycle regulator family member A
All_AD_H3K27ac_samples_MACS2_peak_100054	chr2	28801680	28802046	Neuron	Neuron	-0.164172	-0.0243978	0.477127	0.491948	0.737984	367	*	3' UTR	2	28810819	28850611	39793	1	245711	ENST00000379579.8	-8773	ENSG00000163806	SPDYA	speedy/RINGO cell cycle regulator family member A
All_AD_H3K27ac_samples_MACS2_peak_100055	chr2	28802215	28803478	Neuron	Neuron	-0.273748	1.76529	5.79031	0.0186831	0.132621	1264	*	3' UTR	2	28810819	28850611	39793	1	245711	ENST00000379579.8	-7341	ENSG00000163806	SPDYA	speedy/RINGO cell cycle regulator family member A
All_AD_H3K27ac_samples_MACS2_peak_100056	chr2	28809914	28811424	Microglia,Neuron	Multiple	0.165103	2.38931	2.92954	0.0912774	0.313255	1511	*	Promoter (<=1kb)	2	28810819	28850611	39793	1	245711	ENST00000379579.8	0	ENSG00000163806	SPDYA	speedy/RINGO cell cycle regulator family member A
All_AD_H3K27ac_samples_MACS2_peak_100057	chr2	28869500	28871093	Astrocyte,Microglia,Neuron,Oligodendrocyte	Multiple	0.0474447	3.62533	0.452974	0.503081	0.746273	1594	*	Promoter (<=1kb)	2	28849821	28870309	20489	2	55006	ENST00000306108.10	0	ENSG00000171103	TRMT61B	tRNA methyltransferase 61B
All_AD_H3K27ac_samples_MACS2_peak_100058	chr2	28894067	28895740	Astrocyte,Microglia,Neuron,Oligodendrocyte	Multiple	-0.0554232	3.54915	0.63697	0.427435	0.691082	1674	*	Promoter (<=1kb)	2	28894667	28948219	53553	1	23160	ENST00000407426.8	0	ENSG00000163811	WDR43	WD repeat domain 43
All_AD_H3K27ac_samples_MACS2_peak_100059	chr2	28945347	28945668	Other	Other	0.004378	-0.186047	0.000346465	0.985201	0.995588	322	*	Intron (ENST00000407426.8/23160, intron 16 of 17)	2	28956611	29033520	76910	1	165186	ENST00000401723.5	-10943	ENSG00000189350	TOGARAM2	TOG array regulator of axonemal microtubules 2
All_AD_H3K27ac_samples_MACS2_peak_10006	chr1	109930119	109930563	Astrocyte	Astrocyte	0.142877	1.17383	0.8849	0.350009	0.627149	445	*	3' UTR	1	109915657	109922549	6893	1	1435	ENST00000526001.1	14462	ENSG00000184371	CSF1	colony stimulating factor 1
All_AD_H3K27ac_samples_MACS2_peak_100060	chr2	28951598	28953103	Astrocyte,Microglia,Neuron	Multiple	-0.237941	1.92394	4.15301	0.0452358	0.214452	1506	*	Distal Intergenic	2	28956611	29033520	76910	1	165186	ENST00000401723.5	-3508	ENSG00000189350	TOGARAM2	TOG array regulator of axonemal microtubules 2
All_AD_H3K27ac_samples_MACS2_peak_100061	chr2	28956431	28956996	Other	Other	0.308658	0.830043	2.42262	0.12398	0.36881	566	*	Promoter (<=1kb)	2	28956611	29033520	76910	1	165186	ENST00000401723.5	0	ENSG00000189350	TOGARAM2	TOG array regulator of axonemal microtubules 2
All_AD_H3K27ac_samples_MACS2_peak_100062	chr2	28958524	28959413	Astrocyte,Neuron	Multiple	0.137382	1.67462	1.43345	0.23513	0.51469	890	*	Promoter (1-2kb)	2	28956611	29033520	76910	1	165186	ENST00000401723.5	1913	ENSG00000189350	TOGARAM2	TOG array regulator of axonemal microtubules 2
All_AD_H3K27ac_samples_MACS2_peak_100063	chr2	28968768	28969759	Astrocyte,Oligodendrocyte	Multiple	-0.0719789	1.40392	0.339765	0.606974	0.814414	992	*	Promoter (1-2kb)	2	28970939	28999248	28310	1	165186	ENST00000420297.5	-1180	ENSG00000189350	TOGARAM2	TOG array regulator of axonemal microtubules 2
All_AD_H3K27ac_samples_MACS2_peak_100064	chr2	28970340	28971725	Astrocyte	Astrocyte	-0.027932	1.64835	0.0497136	0.824194	0.930835	1386	*	Promoter (<=1kb)	2	28970939	28999248	28310	1	165186	ENST00000420297.5	0	ENSG00000189350	TOGARAM2	TOG array regulator of axonemal microtubules 2
All_AD_H3K27ac_samples_MACS2_peak_100065	chr2	28979170	28982576	Astrocyte,Neuron	Multiple	-0.114316	3.48842	1.57437	0.213632	0.4895	3407	*	Promoter (<=1kb)	2	28981298	29052230	70933	1	165186	ENST00000379558.5	0	ENSG00000189350	TOGARAM2	TOG array regulator of axonemal microtubules 2
All_AD_H3K27ac_samples_MACS2_peak_100066	chr2	28990157	28990818	Astrocyte	Astrocyte	0.198534	0.789899	1.69484	0.197114	0.470212	662	*	Intron (ENST00000401723.5/165186, intron 1 of 6)	2	28981298	29052230	70933	1	165186	ENST00000379558.5	8859	ENSG00000189350	TOGARAM2	TOG array regulator of axonemal microtubules 2
All_AD_H3K27ac_samples_MACS2_peak_100067	chr2	28991309	28992601	Astrocyte	Astrocyte	-0.00956154	1.62091	0.0056601	0.940238	0.979602	1293	*	Intron (ENST00000401723.5/165186, intron 1 of 6)	2	28981298	29052230	70933	1	165186	ENST00000379558.5	10011	ENSG00000189350	TOGARAM2	TOG array regulator of axonemal microtubules 2
All_AD_H3K27ac_samples_MACS2_peak_100068	chr2	28993379	28993801	Astrocyte	Astrocyte	0.119356	0.300786	0.331051	0.566835	0.789472	423	*	Intron (ENST00000401723.5/165186, intron 1 of 6)	2	28981298	29052230	70933	1	165186	ENST00000379558.5	12081	ENSG00000189350	TOGARAM2	TOG array regulator of axonemal microtubules 2
All_AD_H3K27ac_samples_MACS2_peak_100069	chr2	28997257	28998114	Other	Other	0.119835	1.35923	0.882911	0.350548	0.627596	858	*	Intron (ENST00000401723.5/165186, intron 2 of 6)	2	28981298	29052230	70933	1	165186	ENST00000379558.5	15959	ENSG00000189350	TOGARAM2	TOG array regulator of axonemal microtubules 2
All_AD_H3K27ac_samples_MACS2_peak_10007	chr1	109931107	109931648	Astrocyte,Microglia,Oligodendrocyte	Multiple	-0.105446	1.59548	0.905995	0.344364	0.622322	542	*	Downstream (<=300bp)	1	109915657	109922549	6893	1	1435	ENST00000526001.1	15450	ENSG00000184371	CSF1	colony stimulating factor 1
All_AD_H3K27ac_samples_MACS2_peak_100070	chr2	28999978	29000405	Microglia	Microglia	-0.0508861	0.108388	0.0680847	0.804599	0.92112	428	*	Intron (ENST00000401723.5/165186, intron 2 of 6)	2	29014467	29052230	37764	1	165186	ENST00000465300.5	-14062	ENSG00000189350	TOGARAM2	TOG array regulator of axonemal microtubules 2
All_AD_H3K27ac_samples_MACS2_peak_100071	chr2	29000705	29000955	Other	Other	0.35818	-0.375497	2.84289	0.108502	0.343389	251	*	Intron (ENST00000401723.5/165186, intron 2 of 6)	2	29014467	29052230	37764	1	165186	ENST00000465300.5	-13512	ENSG00000189350	TOGARAM2	TOG array regulator of axonemal microtubules 2
All_AD_H3K27ac_samples_MACS2_peak_100072	chr2	29010096	29010717	Other	Other	0.301189	1.00405	3.14196	0.0805324	0.293078	622	*	Intron (ENST00000401723.5/165186, intron 2 of 6)	2	29014467	29052230	37764	1	165186	ENST00000465300.5	-3750	ENSG00000189350	TOGARAM2	TOG array regulator of axonemal microtubules 2
All_AD_H3K27ac_samples_MACS2_peak_100073	chr2	29010852	29013060	Astrocyte,Neuron	Multiple	0.217206	3.10279	5.75162	0.019067	0.134136	2209	*	Promoter (1-2kb)	2	29014467	29052230	37764	1	165186	ENST00000465300.5	-1407	ENSG00000189350	TOGARAM2	TOG array regulator of axonemal microtubules 2
All_AD_H3K27ac_samples_MACS2_peak_100074	chr2	29017844	29018411	Neuron	Neuron	-0.000401772	0.678804	4.76911426227329e-06	0.998264	0.999428	568	*	Promoter (<=1kb)	2	29018261	29024374	6114	1	165186	ENST00000440012.1	0	ENSG00000189350	TOGARAM2	TOG array regulator of axonemal microtubules 2
All_AD_H3K27ac_samples_MACS2_peak_100075	chr2	29020471	29020800	Other	Other	-0.129028	0.0696687	0.50182	0.487664	0.734605	330	*	Promoter (2-3kb)	2	29018261	29024374	6114	1	165186	ENST00000440012.1	2210	ENSG00000189350	TOGARAM2	TOG array regulator of axonemal microtubules 2
All_AD_H3K27ac_samples_MACS2_peak_100078	chr2	29042067	29043509	Neuron,Oligodendrocyte	Multiple	0.162157	2.19168	2.41414	0.124629	0.369811	1443	*	Intron (ENST00000379558.5/165186, intron 18 of 19)	2	29033431	29052230	18800	1	165186	ENST00000475900.1	8636	ENSG00000189350	TOGARAM2	TOG array regulator of axonemal microtubules 2
All_AD_H3K27ac_samples_MACS2_peak_100079	chr2	29050512	29050880	Other	Other	0.269878	-0.159999	1.38208	0.24362	0.524062	369	*	Exon (ENST00000475900.1/165186, exon 4 of 4)	2	29033431	29052230	18800	1	165186	ENST00000475900.1	17081	ENSG00000189350	TOGARAM2	TOG array regulator of axonemal microtubules 2
All_AD_H3K27ac_samples_MACS2_peak_10008	chr1	109947761	109948149	Other	Other	0.208267	0.00247117	0.848284	0.360114	0.635725	389	*	Distal Intergenic	1	109915657	109922549	6893	1	1435	ENST00000526001.1	32104	ENSG00000184371	CSF1	colony stimulating factor 1
All_AD_H3K27ac_samples_MACS2_peak_100080	chr2	29052513	29053259	Other	Other	0.582524	0.693369	11.2233	0.00128871	0.0305124	747	*	Downstream (<=300bp)	2	29033431	29052230	18800	1	165186	ENST00000475900.1	19082	ENSG00000189350	TOGARAM2	TOG array regulator of axonemal microtubules 2
All_AD_H3K27ac_samples_MACS2_peak_100081	chr2	29058146	29058419	Neuron	Neuron	0.254657	0.197064	1.72433	0.193307	0.465252	274	*	Distal Intergenic	2	29061695	29074523	12829	2	388939	ENST00000331664.6	16104	ENSG00000179270	PCARE	photoreceptor cilium actin regulator
All_AD_H3K27ac_samples_MACS2_peak_100082	chr2	29063171	29063527	Astrocyte,Neuron	Multiple	0.230738	1.61044	2.93706	0.0908714	0.312429	357	*	3' UTR	2	29061695	29074523	12829	2	388939	ENST00000331664.6	10996	ENSG00000179270	PCARE	photoreceptor cilium actin regulator
All_AD_H3K27ac_samples_MACS2_peak_100083	chr2	29063753	29066012	Astrocyte,Neuron,Oligodendrocyte	Multiple	0.0791442	4.9478	1.66437	0.201143	0.475331	2260	*	3' UTR	2	29061695	29074523	12829	2	388939	ENST00000331664.6	8511	ENSG00000179270	PCARE	photoreceptor cilium actin regulator
All_AD_H3K27ac_samples_MACS2_peak_100084	chr2	29074531	29077384	Astrocyte,Neuron,Oligodendrocyte	Multiple	-0.0109304	4.83878	0.0345646	0.853034	0.943966	2854	*	Promoter (<=1kb)	2	29061695	29074523	12829	2	388939	ENST00000331664.6	-8	ENSG00000179270	PCARE	photoreceptor cilium actin regulator
All_AD_H3K27ac_samples_MACS2_peak_100085	chr2	29084291	29085296	Oligodendrocyte	Oligodendrocyte	-0.0359841	1.50648	0.0314178	0.859809	0.946792	1006	*	Distal Intergenic	2	29061695	29074523	12829	2	388939	ENST00000331664.6	-9768	ENSG00000179270	PCARE	photoreceptor cilium actin regulator
All_AD_H3K27ac_samples_MACS2_peak_100087	chr2	29095497	29095899	Other	Other	0.673281	-0.0936456	7.49241	0.00780052	0.0820837	403	*	Promoter (1-2kb)	2	29088649	29097586	8938	2	105374386	ENST00000662150.1	1687	NA	LOC105374386	uncharacterized LOC105374386
All_AD_H3K27ac_samples_MACS2_peak_100088	chr2	29096814	29098925	Astrocyte	Astrocyte	0.266022	2.28079	4.33852	0.040812	0.202927	2112	*	Promoter (<=1kb)	2	29088649	29097586	8938	2	105374386	ENST00000662150.1	0	NA	LOC105374386	uncharacterized LOC105374386
All_AD_H3K27ac_samples_MACS2_peak_100089	chr2	29105472	29106028	Oligodendrocyte	Oligodendrocyte	0.202771	1.5607	2.35555	0.129222	0.377065	557	*	Intron (ENST00000401605.5/79745, intron 1 of 14)	2	29097741	29174641	76901	1	79745	ENST00000415891.5	7731	ENSG00000115295	CLIP4	CAP-Gly domain containing linker protein family member 4
All_AD_H3K27ac_samples_MACS2_peak_10009	chr1	109967578	109967988	Other	Other	0.209323	0.100685	0.957556	0.33108	0.610195	411	*	Distal Intergenic	1	109984765	110023741	38977	1	10768	ENST00000393614.8	-16777	ENSG00000168710	AHCYL1	adenosylhomocysteinase like 1
All_AD_H3K27ac_samples_MACS2_peak_100090	chr2	29106384	29107356	Neuron,Oligodendrocyte	Multiple	0.229649	2.5492	3.50489	0.0652497	0.261774	973	*	Intron (ENST00000401605.5/79745, intron 1 of 14)	2	29113996	29181923	67928	1	79745	ENST00000404424.5	-6640	ENSG00000115295	CLIP4	CAP-Gly domain containing linker protein family member 4
All_AD_H3K27ac_samples_MACS2_peak_100091	chr2	29107552	29109070	Oligodendrocyte	Oligodendrocyte	0.205516	3.38382	3.21047	0.0773707	0.286844	1519	*	Intron (ENST00000401605.5/79745, intron 1 of 14)	2	29113996	29181923	67928	1	79745	ENST00000404424.5	-4926	ENSG00000115295	CLIP4	CAP-Gly domain containing linker protein family member 4
All_AD_H3K27ac_samples_MACS2_peak_100092	chr2	29114195	29117109	Astrocyte,Microglia,Neuron,Oligodendrocyte	Multiple	0.0599272	5.88909	1.5376	0.219001	0.495919	2915	*	Promoter (<=1kb)	2	29114878	29143782	28905	1	79745	ENST00000691585.1	0	ENSG00000115295	CLIP4	CAP-Gly domain containing linker protein family member 4
All_AD_H3K27ac_samples_MACS2_peak_100093	chr2	29123162	29123620	Oligodendrocyte	Oligodendrocyte	0.0161172	0.748562	0.0120146	0.989192	0.996885	459	*	Promoter (1-2kb)	2	29121514	29132650	11137	1	79745	ENST00000491701.1	1648	ENSG00000115295	CLIP4	CAP-Gly domain containing linker protein family member 4
All_AD_H3K27ac_samples_MACS2_peak_100094	chr2	29128489	29131092	Astrocyte,Neuron,Oligodendrocyte	Multiple	-0.041381	4.05846	0.280749	0.597841	0.808783	2604	*	Promoter (<=1kb)	2	29130614	29183793	53180	1	79745	ENST00000691796.1	0	ENSG00000115295	CLIP4	CAP-Gly domain containing linker protein family member 4
All_AD_H3K27ac_samples_MACS2_peak_100095	chr2	29136241	29137457	Oligodendrocyte	Oligodendrocyte	-0.139487	1.92355	1.40659	0.239523	0.519682	1217	*	Intron (ENST00000401605.5/79745, intron 6 of 14)	2	29130741	29132245	1505	1	79745	ENST00000471165.2	5500	ENSG00000115295	CLIP4	CAP-Gly domain containing linker protein family member 4
All_AD_H3K27ac_samples_MACS2_peak_100096	chr2	29141593	29142244	Other	Other	0.150227	0.598701	0.632695	0.428983	0.692332	652	*	Intron (ENST00000401605.5/79745, intron 6 of 14)	2	29151569	29183793	32225	1	79745	ENST00000691852.1	-9325	ENSG00000115295	CLIP4	CAP-Gly domain containing linker protein family member 4
All_AD_H3K27ac_samples_MACS2_peak_100097	chr2	29142895	29143392	Other	Other	0.093989	0.203642	0.290868	0.591329	0.804915	498	*	Intron (ENST00000401605.5/79745, intron 6 of 14)	2	29151569	29183793	32225	1	79745	ENST00000691852.1	-8177	ENSG00000115295	CLIP4	CAP-Gly domain containing linker protein family member 4
All_AD_H3K27ac_samples_MACS2_peak_100098	chr2	29147941	29148366	Other	Other	0.390368	0.106727	3.82517	0.0543693	0.236827	426	*	Intron (ENST00000401605.5/79745, intron 8 of 14)	2	29151569	29183793	32225	1	79745	ENST00000691852.1	-3203	ENSG00000115295	CLIP4	CAP-Gly domain containing linker protein family member 4
All_AD_H3K27ac_samples_MACS2_peak_100099	chr2	29148873	29149270	Other	Other	0.839262	-0.0762572	11.003	0.00142816	0.0322922	398	*	Promoter (2-3kb)	2	29151569	29183793	32225	1	79745	ENST00000691852.1	-2299	ENSG00000115295	CLIP4	CAP-Gly domain containing linker protein family member 4
All_AD_H3K27ac_samples_MACS2_peak_1001	chr1	8448506	8449997	Astrocyte,Microglia,Neuron,Oligodendrocyte	Multiple	-0.0484406	3.09399	0.346893	0.557721	0.78347	1492	*	3' UTR	1	8425638	8430041	4404	1	102724552	ENST00000444276.1	22868	NA	RERE-AS1	RERE antisense RNA 1
All_AD_H3K27ac_samples_MACS2_peak_10010	chr1	109983979	109986127	Astrocyte,Microglia,Neuron,Oligodendrocyte	Multiple	-0.022592	5.16728	0.212809	0.645966	0.837089	2149	*	Promoter (<=1kb)	1	109984765	110023741	38977	1	10768	ENST00000393614.8	0	ENSG00000168710	AHCYL1	adenosylhomocysteinase like 1
All_AD_H3K27ac_samples_MACS2_peak_100100	chr2	29149975	29150388	Other	Other	0.468003	0.0909595	5.9102	0.0175446	0.128089	414	*	Promoter (1-2kb)	2	29151569	29183793	32225	1	79745	ENST00000691852.1	-1181	ENSG00000115295	CLIP4	CAP-Gly domain containing linker protein family member 4
All_AD_H3K27ac_samples_MACS2_peak_100102	chr2	29155635	29156181	Astrocyte,Neuron	Multiple	-0.0666218	0.877528	0.222232	0.63877	0.832917	547	*	Intron (ENST00000401605.5/79745, intron 9 of 14)	2	29159752	29183791	24040	1	79745	ENST00000693482.1	-3571	ENSG00000115295	CLIP4	CAP-Gly domain containing linker protein family member 4
All_AD_H3K27ac_samples_MACS2_peak_100103	chr2	29157089	29157740	Other	Other	-0.110717	1.00731	0.483367	0.489139	0.735762	652	*	Promoter (2-3kb)	2	29159752	29183791	24040	1	79745	ENST00000693482.1	-2012	ENSG00000115295	CLIP4	CAP-Gly domain containing linker protein family member 4
All_AD_H3K27ac_samples_MACS2_peak_100104	chr2	29158788	29159540	Neuron	Neuron	0.0803817	1.05589	0.316265	0.575608	0.795315	753	*	Promoter (<=1kb)	2	29159752	29183791	24040	1	79745	ENST00000693482.1	-212	ENSG00000115295	CLIP4	CAP-Gly domain containing linker protein family member 4
All_AD_H3K27ac_samples_MACS2_peak_100105	chr2	29159905	29160207	Other	Other	0.236405	0.114079	1.54386	0.218076	0.494821	303	*	Promoter (<=1kb)	2	29159752	29183791	24040	1	79745	ENST00000693482.1	153	ENSG00000115295	CLIP4	CAP-Gly domain containing linker protein family member 4
All_AD_H3K27ac_samples_MACS2_peak_100106	chr2	29163809	29164688	Neuron	Neuron	0.100437	1.24447	0.509078	0.477845	0.727969	880	*	Promoter (1-2kb)	2	29162378	29183791	21414	1	79745	ENST00000693232.1	1431	ENSG00000115295	CLIP4	CAP-Gly domain containing linker protein family member 4
All_AD_H3K27ac_samples_MACS2_peak_100107	chr2	29165025	29166498	Astrocyte,Neuron	Multiple	-0.0213036	2.03033	0.0402974	0.845723	0.940779	1474	*	Promoter (<=1kb)	2	29167242	29183783	16542	1	79745	ENST00000481628.2	-744	ENSG00000115295	CLIP4	CAP-Gly domain containing linker protein family member 4
All_AD_H3K27ac_samples_MACS2_peak_100108	chr2	29173170	29173568	Other	Other	-0.00686904	-0.0634303	0.00122837	0.998119	0.999401	399	*	Exon (ENST00000689687.1/79745, exon 1 of 2)	2	29168572	29183793	15222	1	79745	ENST00000689687.1	4598	ENSG00000115295	CLIP4	CAP-Gly domain containing linker protein family member 4
All_AD_H3K27ac_samples_MACS2_peak_100109	chr2	29174893	29175373	Other	Other	-0.0792821	0.197773	0.148443	0.701164	0.868024	481	*	3' UTR	2	29168572	29183793	15222	1	79745	ENST00000689687.1	6321	ENSG00000115295	CLIP4	CAP-Gly domain containing linker protein family member 4
All_AD_H3K27ac_samples_MACS2_peak_10011	chr1	109995157	109998037	Astrocyte,Oligodendrocyte	Multiple	-0.155378	3.85681	2.35197	0.129508	0.377485	2881	*	Intron (ENST00000393614.8/10768, intron 1 of 16)	1	110004131	110022389	18259	1	10768	ENST00000359172.3	-6094	ENSG00000168710	AHCYL1	adenosylhomocysteinase like 1
All_AD_H3K27ac_samples_MACS2_peak_100111	chr2	29178840	29179115	Other	Other	0.233214	-0.245245	0.961841	0.330008	0.609247	276	*	Intron (ENST00000401617.6/79745, intron 14 of 15)	2	29168572	29183793	15222	1	79745	ENST00000689687.1	10268	ENSG00000115295	CLIP4	CAP-Gly domain containing linker protein family member 4
All_AD_H3K27ac_samples_MACS2_peak_100112	chr2	29180018	29180481	Other	Other	0.0815175	0.378425	0.203783	0.653042	0.841158	464	*	Intron (ENST00000401617.6/79745, intron 14 of 15)	2	29168572	29183793	15222	1	79745	ENST00000689687.1	11446	ENSG00000115295	CLIP4	CAP-Gly domain containing linker protein family member 4
All_AD_H3K27ac_samples_MACS2_peak_100113	chr2	29182252	29183290	Oligodendrocyte	Oligodendrocyte	-0.158058	1.2396	1.36239	0.246976	0.527611	1039	*	3' UTR	2	29168572	29183793	15222	1	79745	ENST00000689687.1	13680	ENSG00000115295	CLIP4	CAP-Gly domain containing linker protein family member 4
All_AD_H3K27ac_samples_MACS2_peak_100114	chr2	29183859	29184651	Other	Other	0.0226604	0.809612	0.0209371	0.885355	0.957877	793	*	Intron (ENST00000401617.6/79745, intron 15 of 15)	2	29168572	29183793	15222	1	79745	ENST00000689687.1	15287	ENSG00000115295	CLIP4	CAP-Gly domain containing linker protein family member 4
All_AD_H3K27ac_samples_MACS2_peak_100115	chr2	29190229	29190585	Other	Other	0.274984	0.0429432	1.66844	0.200599	0.474573	357	*	Intron (ENST00000689605.1/79745, intron 16 of 16)	2	29168572	29183793	15222	1	79745	ENST00000689687.1	21657	ENSG00000115295	CLIP4	CAP-Gly domain containing linker protein family member 4
All_AD_H3K27ac_samples_MACS2_peak_100116	chr2	29193213	29193854	Other	Other	0.378184	0.677037	6.3103	0.0142465	0.114487	642	*	3' UTR	2	29168572	29183793	15222	1	79745	ENST00000689687.1	24641	ENSG00000115295	CLIP4	CAP-Gly domain containing linker protein family member 4
All_AD_H3K27ac_samples_MACS2_peak_100117	chr2	29195746	29196138	Other	Other	0.134909	-0.0100177	0.457817	0.500814	0.744546	393	*	Intron (ENST00000689605.1/79745, intron 16 of 16)	2	29168572	29183793	15222	1	79745	ENST00000689687.1	27174	ENSG00000115295	CLIP4	CAP-Gly domain containing linker protein family member 4
All_AD_H3K27ac_samples_MACS2_peak_100118	chr2	29196490	29197603	Astrocyte	Astrocyte	0.0502799	1.53031	0.146632	0.702903	0.868984	1114	*	3' UTR	2	29220870	29223394	2525	2	238	ENST00000453137.1	25791	ENSG00000171094	ALK	ALK receptor tyrosine kinase
All_AD_H3K27ac_samples_MACS2_peak_10012	chr1	110003532	110004870	Astrocyte,Microglia	Multiple	-0.237882	2.90381	5.32358	0.0239175	0.15159	1339	*	Promoter (<=1kb)	1	110004131	110022389	18259	1	10768	ENST00000359172.3	0	ENSG00000168710	AHCYL1	adenosylhomocysteinase like 1
All_AD_H3K27ac_samples_MACS2_peak_100120	chr2	29223830	29224314	Neuron	Neuron	-0.0274788	0.0723949	0.0156463	0.900805	0.964326	485	*	Promoter (<=1kb)	2	29192774	29223900	31127	2	238	ENST00000642122.1	0	ENSG00000171094	ALK	ALK receptor tyrosine kinase
All_AD_H3K27ac_samples_MACS2_peak_100121	chr2	29278510	29279143	Neuron	Neuron	-0.21	1.00268	1.78183	0.186131	0.456466	634	*	Intron (ENST00000389048.8/238, intron 9 of 28)	2	29286410	29319211	32802	2	238	ENST00000498037.1	40068	ENSG00000171094	ALK	ALK receptor tyrosine kinase
All_AD_H3K27ac_samples_MACS2_peak_100122	chr2	29279289	29279785	Neuron	Neuron	-0.272009	0.686289	2.06726	0.154824	0.414858	497	*	Intron (ENST00000389048.8/238, intron 9 of 28)	2	29286410	29319211	32802	2	238	ENST00000498037.1	39426	ENSG00000171094	ALK	ALK receptor tyrosine kinase
All_AD_H3K27ac_samples_MACS2_peak_100123	chr2	29281031	29282288	Astrocyte,Neuron,Oligodendrocyte	Multiple	-0.327071	2.13954	10.4099	0.0018871	0.0377036	1258	*	Intron (ENST00000389048.8/238, intron 9 of 28)	2	29286410	29319211	32802	2	238	ENST00000498037.1	36923	ENSG00000171094	ALK	ALK receptor tyrosine kinase
All_AD_H3K27ac_samples_MACS2_peak_100124	chr2	29287632	29288522	Neuron	Neuron	-0.213807	0.843073	1.39987	0.240638	0.520803	891	*	Intron (ENST00000389048.8/238, intron 9 of 28)	2	29286410	29319211	32802	2	238	ENST00000498037.1	30689	ENSG00000171094	ALK	ALK receptor tyrosine kinase
All_AD_H3K27ac_samples_MACS2_peak_100125	chr2	29314171	29315688	Astrocyte	Astrocyte	-0.0167314	1.89731	0.0249117	0.982022	0.994686	1518	*	Intron (ENST00000389048.8/238, intron 8 of 28)	2	29286410	29319211	32802	2	238	ENST00000498037.1	3523	ENSG00000171094	ALK	ALK receptor tyrosine kinase
All_AD_H3K27ac_samples_MACS2_peak_100126	chr2	29398529	29398925	Other	Other	0.0717026	-0.124032	0.117254	0.766056	0.901941	397	*	Intron (ENST00000389048.8/238, intron 4 of 28)	2	29319554	29352214	32661	1	101929386	ENST00000655343.1	78975	ENSG00000286963	LOC101929386	uncharacterized LOC101929386
All_AD_H3K27ac_samples_MACS2_peak_100127	chr2	29454938	29456169	Astrocyte,Neuron,Oligodendrocyte	Multiple	-0.201139	1.92412	3.17593	0.0789473	0.289893	1232	*	Intron (ENST00000389048.8/238, intron 4 of 28)	2	29319554	29352214	32661	1	101929386	ENST00000655343.1	135384	ENSG00000286963	LOC101929386	uncharacterized LOC101929386
All_AD_H3K27ac_samples_MACS2_peak_100128	chr2	29475505	29476263	Oligodendrocyte	Oligodendrocyte	-0.213128	0.678554	1.58898	0.211542	0.487026	759	*	Intron (ENST00000389048.8/238, intron 4 of 28)	2	29319554	29352214	32661	1	101929386	ENST00000655343.1	155951	ENSG00000286963	LOC101929386	uncharacterized LOC101929386
All_AD_H3K27ac_samples_MACS2_peak_100129	chr2	29528793	29529576	Neuron	Neuron	0.341866	0.936215	6.74718	0.0120341	0.1044	784	*	Intron (ENST00000389048.8/238, intron 4 of 28)	2	29192777	29717700	524924	2	238	ENST00000618119.4	188124	ENSG00000171094	ALK	ALK receptor tyrosine kinase
All_AD_H3K27ac_samples_MACS2_peak_10013	chr1	110010521	110011828	Astrocyte,Microglia	Multiple	-0.280215	2.7482	8.41902	0.00492318	0.0636759	1308	*	Exon (ENST00000393614.8/10768, exon 3 of 17)	1	110017495	110022045	4551	1	10768	ENST00000481423.1	-5667	ENSG00000168710	AHCYL1	adenosylhomocysteinase like 1
All_AD_H3K27ac_samples_MACS2_peak_100131	chr2	29657861	29658352	Oligodendrocyte	Oligodendrocyte	-0.024481	0.175711	0.0156782	0.900704	0.964265	492	*	Intron (ENST00000389048.8/238, intron 3 of 28)	2	29192777	29717700	524924	2	238	ENST00000618119.4	59348	ENSG00000171094	ALK	ALK receptor tyrosine kinase
All_AD_H3K27ac_samples_MACS2_peak_100132	chr2	29717882	29719472	Oligodendrocyte	Oligodendrocyte	-0.00147678	1.89473	0.000137076	0.990691	0.997232	1591	*	Promoter (<=1kb)	2	29192777	29717700	524924	2	238	ENST00000618119.4	-182	ENSG00000171094	ALK	ALK receptor tyrosine kinase
All_AD_H3K27ac_samples_MACS2_peak_100133	chr2	29729089	29729450	Neuron	Neuron	0.101262	-0.130381	0.214952	0.690018	0.861861	362	*	Intron (ENST00000389048.8/238, intron 1 of 28)	2	29192777	29717700	524924	2	238	ENST00000618119.4	-11389	ENSG00000171094	ALK	ALK receptor tyrosine kinase
All_AD_H3K27ac_samples_MACS2_peak_100134	chr2	29729935	29730272	Neuron	Neuron	-0.30611	-0.16789	1.94107	0.176147	0.444012	338	*	Intron (ENST00000389048.8/238, intron 1 of 28)	2	29192777	29717700	524924	2	238	ENST00000618119.4	-12235	ENSG00000171094	ALK	ALK receptor tyrosine kinase
All_AD_H3K27ac_samples_MACS2_peak_100135	chr2	29741822	29743938	Oligodendrocyte	Oligodendrocyte	0.165761	2.48571	2.22204	0.140422	0.394115	2117	*	Intron (ENST00000389048.8/238, intron 1 of 28)	2	29192777	29717700	524924	2	238	ENST00000618119.4	-24122	ENSG00000171094	ALK	ALK receptor tyrosine kinase
All_AD_H3K27ac_samples_MACS2_peak_100137	chr2	29744637	29744886	Other	Other	-0.0722432	-0.430137	0.084287	0.772404	0.905082	250	*	Intron (ENST00000389048.8/238, intron 1 of 28)	2	29192777	29717700	524924	2	238	ENST00000618119.4	-26937	ENSG00000171094	ALK	ALK receptor tyrosine kinase
All_AD_H3K27ac_samples_MACS2_peak_100138	chr2	29756216	29757294	Astrocyte	Astrocyte	0.125652	1.20608	0.811556	0.370665	0.644989	1079	*	Intron (ENST00000389048.8/238, intron 1 of 28)	2	29192777	29717700	524924	2	238	ENST00000618119.4	-38516	ENSG00000171094	ALK	ALK receptor tyrosine kinase
All_AD_H3K27ac_samples_MACS2_peak_10014	chr1	110012040	110012509	Astrocyte,Microglia	Multiple	-0.321241	1.27216	4.39127	0.0396406	0.199896	470	*	Exon (ENST00000393614.8/10768, exon 4 of 17)	1	110017495	110022045	4551	1	10768	ENST00000481423.1	-4986	ENSG00000168710	AHCYL1	adenosylhomocysteinase like 1
All_AD_H3K27ac_samples_MACS2_peak_100140	chr2	29795977	29796618	Neuron	Neuron	-0.455426	0.512937	7.16325	0.00920822	0.0899018	642	*	Intron (ENST00000389048.8/238, intron 1 of 28)	2	29192777	29717700	524924	2	238	ENST00000618119.4	-78277	ENSG00000171094	ALK	ALK receptor tyrosine kinase
All_AD_H3K27ac_samples_MACS2_peak_100141	chr2	29815853	29819523	Astrocyte,Neuron,Oligodendrocyte	Multiple	-0.143837	4.03016	3.47748	0.0662854	0.263998	3671	*	Intron (ENST00000389048.8/238, intron 1 of 28)	2	29890371	29892354	1984	1	124907748	ENST00000421411.1	-70848	NA	LOC124907748	uncharacterized LOC124907748
All_AD_H3K27ac_samples_MACS2_peak_100143	chr2	29920088	29921663	Astrocyte,Neuron,Oligodendrocyte	Multiple	0.0518676	2.41238	0.233354	0.630514	0.828068	1576	*	Promoter (<=1kb)	2	29192774	29921586	728813	2	238	ENST00000389048.8	0	ENSG00000171094	ALK	ALK receptor tyrosine kinase
All_AD_H3K27ac_samples_MACS2_peak_100144	chr2	29921745	29923061	Astrocyte,Neuron	Multiple	-0.191246	1.76724	2.54918	0.114732	0.353885	1317	*	Promoter (<=1kb)	2	29192774	29921586	728813	2	238	ENST00000389048.8	-159	ENSG00000171094	ALK	ALK receptor tyrosine kinase
All_AD_H3K27ac_samples_MACS2_peak_100145	chr2	30025970	30027315	Neuron,Oligodendrocyte	Multiple	-0.20166	1.99039	3.90144	0.0520795	0.231439	1346	*	Distal Intergenic	2	29192774	29921586	728813	2	238	ENST00000389048.8	-104384	ENSG00000171094	ALK	ALK receptor tyrosine kinase
All_AD_H3K27ac_samples_MACS2_peak_100146	chr2	30027466	30028516	Other	Other	-0.225535	1.08256	2.08858	0.152743	0.411834	1051	*	Distal Intergenic	2	29192774	29921586	728813	2	238	ENST00000389048.8	-105880	ENSG00000171094	ALK	ALK receptor tyrosine kinase
All_AD_H3K27ac_samples_MACS2_peak_100147	chr2	30113300	30115954	Neuron	Neuron	-0.0437309	3.18211	0.219875	0.640552	0.833905	2655	*	Intron (ENST00000453606.5/ENST00000453606.5, intron 2 of 2)	2	30146941	30160533	13593	1	51646	ENST00000379519.7	-30987	ENSG00000119801	YPEL5	yippee like 5
All_AD_H3K27ac_samples_MACS2_peak_100148	chr2	30121715	30122838	Astrocyte	Astrocyte	-0.0464047	1.25578	0.121684	0.728233	0.882374	1124	*	Intron (ENST00000453606.5/ENST00000453606.5, intron 1 of 2)	2	30146941	30160533	13593	1	51646	ENST00000379519.7	-24103	ENSG00000119801	YPEL5	yippee like 5
All_AD_H3K27ac_samples_MACS2_peak_10015	chr1	110018899	110020593	Astrocyte,Oligodendrocyte	Multiple	-0.238294	2.74917	7.02707	0.00986635	0.093374	1695	*	Promoter (<=1kb)	1	110018432	110019090	659	1	10768	ENST00000469401.1	467	ENSG00000168710	AHCYL1	adenosylhomocysteinase like 1
All_AD_H3K27ac_samples_MACS2_peak_100150	chr2	30134739	30135193	Other	Other	-0.0601264	0.137769	0.0952337	0.758517	0.897939	455	*	Intron (ENST00000453606.5/ENST00000453606.5, intron 1 of 2)	2	30146941	30160533	13593	1	51646	ENST00000379519.7	-11748	ENSG00000119801	YPEL5	yippee like 5
All_AD_H3K27ac_samples_MACS2_peak_100151	chr2	30145959	30146653	Astrocyte,Microglia,Neuron,Oligodendrocyte	Multiple	0.0858602	3.14496	1.17638	0.281713	0.563221	695	*	Promoter (<=1kb)	2	30146941	30160533	13593	1	51646	ENST00000379519.7	-288	ENSG00000119801	YPEL5	yippee like 5
All_AD_H3K27ac_samples_MACS2_peak_100152	chr2	30146848	30148343	Astrocyte,Microglia,Neuron,Oligodendrocyte	Multiple	0.00714663	4.91423	0.0184004	0.892478	0.960963	1496	*	Promoter (<=1kb)	2	30146941	30160533	13593	1	51646	ENST00000379519.7	0	ENSG00000119801	YPEL5	yippee like 5
All_AD_H3K27ac_samples_MACS2_peak_100153	chr2	30153266	30153684	Neuron	Neuron	0.0951691	0.226851	0.211878	0.646687	0.837444	419	*	Promoter (2-3kb)	2	30156378	30159138	2761	1	51646	ENST00000495673.1	-2694	ENSG00000119801	YPEL5	yippee like 5
All_AD_H3K27ac_samples_MACS2_peak_100154	chr2	30157427	30157948	Other	Other	0.0574086	0.400156	0.0937044	0.760403	0.898925	522	*	Promoter (1-2kb)	2	30156378	30159138	2761	1	51646	ENST00000495673.1	1049	ENSG00000119801	YPEL5	yippee like 5
All_AD_H3K27ac_samples_MACS2_peak_100155	chr2	30164471	30165056	Other	Other	0.109099	0.63249	0.370731	0.544523	0.774887	586	*	Distal Intergenic	2	30156378	30159138	2761	1	51646	ENST00000495673.1	8093	ENSG00000119801	YPEL5	yippee like 5
All_AD_H3K27ac_samples_MACS2_peak_100156	chr2	30178068	30180106	Neuron	Neuron	0.259888	2.1471	4.65452	0.0343101	0.184412	2039	*	Distal Intergenic	2	30187434	30187566	133	1	109616960	ENST00000384458.1	-7328	ENSG00000207187	SNORA10B	small nucleolar RNA, H/ACA box 10B
All_AD_H3K27ac_samples_MACS2_peak_100157	chr2	30201698	30202446	Astrocyte	Astrocyte	-0.34071	1.10965	5.49666	0.0218149	0.144179	749	*	Distal Intergenic	2	30187434	30187566	133	1	109616960	ENST00000384458.1	14264	ENSG00000207187	SNORA10B	small nucleolar RNA, H/ACA box 10B
All_AD_H3K27ac_samples_MACS2_peak_10016	chr1	110034002	110035656	Astrocyte,Microglia,Neuron,Oligodendrocyte	Multiple	-0.030821	4.59496	0.370472	0.544663	0.774986	1655	*	Promoter (<=1kb)	1	110032295	110034474	2180	2	105378895	ENST00000707166.1	0	NA	LOC105378895	uncharacterized LOC105378895
All_AD_H3K27ac_samples_MACS2_peak_100160	chr2	30208576	30209100	Other	Other	-0.211529	0.456045	1.18592	0.279787	0.561267	525	*	Distal Intergenic	2	30187434	30187566	133	1	109616960	ENST00000384458.1	21142	ENSG00000207187	SNORA10B	small nucleolar RNA, H/ACA box 10B
All_AD_H3K27ac_samples_MACS2_peak_100161	chr2	30224925	30226194	Microglia	Microglia	-0.280945	2.01566	6.4801	0.0130507	0.109249	1270	*	Distal Intergenic	2	30231534	30260028	28495	1	81606	ENST00000395323.9	-5340	ENSG00000213626	LBH	LBH regulator of WNT signaling pathway
All_AD_H3K27ac_samples_MACS2_peak_100162	chr2	30230454	30232956	Astrocyte,Microglia,Neuron,Oligodendrocyte	Multiple	-0.172714	3.89778	5.89539	0.0176812	0.128599	2503	*	Promoter (<=1kb)	2	30231534	30260028	28495	1	81606	ENST00000395323.9	0	ENSG00000213626	LBH	LBH regulator of WNT signaling pathway
All_AD_H3K27ac_samples_MACS2_peak_100163	chr2	30237492	30238332	Neuron	Neuron	-0.107559	1.00468	0.519152	0.473537	0.724999	841	*	Intron (ENST00000395323.9/81606, intron 2 of 2)	2	30234266	30257700	23435	1	81606	ENST00000484150.1	3226	ENSG00000213626	LBH	LBH regulator of WNT signaling pathway
All_AD_H3K27ac_samples_MACS2_peak_100164	chr2	30239633	30240769	Oligodendrocyte	Oligodendrocyte	-0.094865	1.3508	0.459536	0.500014	0.743834	1137	*	Intron (ENST00000395323.9/81606, intron 2 of 2)	2	30234266	30257700	23435	1	81606	ENST00000484150.1	5367	ENSG00000213626	LBH	LBH regulator of WNT signaling pathway
All_AD_H3K27ac_samples_MACS2_peak_100165	chr2	30252695	30253407	Astrocyte	Astrocyte	-0.0532478	0.898985	0.116188	0.734199	0.88552	713	*	Intron (ENST00000395323.9/81606, intron 2 of 2)	2	30234266	30257700	23435	1	81606	ENST00000484150.1	18429	ENSG00000213626	LBH	LBH regulator of WNT signaling pathway
All_AD_H3K27ac_samples_MACS2_peak_100166	chr2	30254718	30255288	Other	Other	0.0577206	0.332856	0.086728	0.769226	0.903561	571	*	Intron (ENST00000395323.9/81606, intron 2 of 2)	2	30234266	30257700	23435	1	81606	ENST00000484150.1	20452	ENSG00000213626	LBH	LBH regulator of WNT signaling pathway
All_AD_H3K27ac_samples_MACS2_peak_100167	chr2	30265506	30265839	Neuron	Neuron	-0.246363	-0.251226	1.07303	0.303729	0.585043	334	*	Intron (ENST00000404397.5/81606, intron 2 of 2)	2	30234266	30257700	23435	1	81606	ENST00000484150.1	31240	ENSG00000213626	LBH	LBH regulator of WNT signaling pathway
All_AD_H3K27ac_samples_MACS2_peak_100168	chr2	30265973	30267019	Neuron	Neuron	-0.125072	1.45563	0.906556	0.344216	0.622183	1047	*	Intron (ENST00000404397.5/81606, intron 2 of 2)	2	30234266	30257700	23435	1	81606	ENST00000484150.1	31707	ENSG00000213626	LBH	LBH regulator of WNT signaling pathway
All_AD_H3K27ac_samples_MACS2_peak_100169	chr2	30346297	30346930	Neuron	Neuron	-0.140007	0.41881	0.677344	0.413221	0.679973	634	*	Promoter (<=1kb)	2	30346623	30361010	14388	1	285043	ENST00000670470.1	0	NA	LINC01936	long intergenic non-protein coding RNA 1936
All_AD_H3K27ac_samples_MACS2_peak_10017	chr1	110048131	110050519	Oligodendrocyte	Oligodendrocyte	-0.00986481	3.54764	0.0162228	0.899004	0.963622	2389	*	Promoter (<=1kb)	1	110047573	110048304	732	1	85369	ENST00000461054.1	558	ENSG00000143093	STRIP1	striatin interacting protein 1
All_AD_H3K27ac_samples_MACS2_peak_100170	chr2	30382637	30383264	Neuron	Neuron	-0.100796	0.577042	0.301405	0.584702	0.801073	628	*	Distal Intergenic	2	30347196	30361010	13815	1	285043	ENST00000671597.1	35441	NA	LINC01936	long intergenic non-protein coding RNA 1936
All_AD_H3K27ac_samples_MACS2_peak_100171	chr2	30403100	30403587	Neuron	Neuron	-0.138637	0.18939	0.33045	0.567186	0.789788	488	*	Distal Intergenic	2	30447226	30552549	105324	1	253558	ENST00000466477.5	-43639	ENSG00000172954	LCLAT1	lysocardiolipin acyltransferase 1
All_AD_H3K27ac_samples_MACS2_peak_100172	chr2	30403826	30405042	Neuron	Neuron	-0.319039	1.78837	6.66879	0.0118449	0.103468	1217	*	Distal Intergenic	2	30447226	30552549	105324	1	253558	ENST00000466477.5	-42184	ENSG00000172954	LCLAT1	lysocardiolipin acyltransferase 1
All_AD_H3K27ac_samples_MACS2_peak_100174	chr2	30408231	30408656	Neuron	Neuron	-0.0441873	0.307737	0.0592373	0.808398	0.922962	426	*	Exon (ENST00000624149.1/ENST00000624149.1, exon 1 of 1)	2	30447226	30552549	105324	1	253558	ENST00000466477.5	-38570	ENSG00000172954	LCLAT1	lysocardiolipin acyltransferase 1
All_AD_H3K27ac_samples_MACS2_peak_100176	chr2	30412729	30413094	Neuron	Neuron	-0.198546	-0.0325641	0.747302	0.390203	0.6611	366	*	Distal Intergenic	2	30447226	30552549	105324	1	253558	ENST00000466477.5	-34132	ENSG00000172954	LCLAT1	lysocardiolipin acyltransferase 1
All_AD_H3K27ac_samples_MACS2_peak_100177	chr2	30413244	30413660	Neuron	Neuron	-0.202602	0.102237	0.927067	0.338849	0.617281	417	*	Distal Intergenic	2	30447226	30552549	105324	1	253558	ENST00000466477.5	-33566	ENSG00000172954	LCLAT1	lysocardiolipin acyltransferase 1
All_AD_H3K27ac_samples_MACS2_peak_100178	chr2	30416862	30417704	Other	Other	-0.182376	1.2163	0.869549	0.354197	0.630613	843	*	Distal Intergenic	2	30447226	30552549	105324	1	253558	ENST00000466477.5	-29522	ENSG00000172954	LCLAT1	lysocardiolipin acyltransferase 1
All_AD_H3K27ac_samples_MACS2_peak_100179	chr2	30421131	30421424	Neuron	Neuron	0.364382	-0.201785	2.00523	0.16107	0.42372	294	*	Distal Intergenic	2	30447226	30552549	105324	1	253558	ENST00000466477.5	-25802	ENSG00000172954	LCLAT1	lysocardiolipin acyltransferase 1
All_AD_H3K27ac_samples_MACS2_peak_10018	chr1	110054077	110054374	Other	Other	0.17799	0.281167	0.891735	0.348166	0.625457	298	*	3' UTR	1	110047573	110048304	732	1	85369	ENST00000461054.1	6504	ENSG00000143093	STRIP1	striatin interacting protein 1
All_AD_H3K27ac_samples_MACS2_peak_100180	chr2	30421482	30423080	Neuron,Oligodendrocyte	Multiple	-0.287176	2.17841	5.42	0.0227208	0.147354	1599	*	Distal Intergenic	2	30447226	30552549	105324	1	253558	ENST00000466477.5	-24146	ENSG00000172954	LCLAT1	lysocardiolipin acyltransferase 1
All_AD_H3K27ac_samples_MACS2_peak_100181	chr2	30425109	30425558	Neuron,Oligodendrocyte	Multiple	-0.145142	0.23675	0.553855	0.459169	0.714996	450	*	Distal Intergenic	2	30447226	30552549	105324	1	253558	ENST00000466477.5	-21668	ENSG00000172954	LCLAT1	lysocardiolipin acyltransferase 1
All_AD_H3K27ac_samples_MACS2_peak_100182	chr2	30446566	30448130	Astrocyte,Microglia,Neuron,Oligodendrocyte	Multiple	-0.168707	3.30579	3.31293	0.0728934	0.277678	1565	*	Promoter (<=1kb)	2	30447226	30552549	105324	1	253558	ENST00000466477.5	0	ENSG00000172954	LCLAT1	lysocardiolipin acyltransferase 1
All_AD_H3K27ac_samples_MACS2_peak_100183	chr2	30481343	30481593	Neuron	Neuron	0.0620914	-0.54314	0.0611375	0.809361	0.923533	251	*	Intron (ENST00000466477.5/253558, intron 1 of 3)	2	30447403	30562193	114791	1	253558	ENST00000476535.1	33940	ENSG00000172954	LCLAT1	lysocardiolipin acyltransferase 1
All_AD_H3K27ac_samples_MACS2_peak_100185	chr2	30678368	30681081	Neuron,Oligodendrocyte	Multiple	-0.0950114	3.86336	1.29006	0.259804	0.540956	2714	*	Exon (ENST00000623248.1/ENST00000623248.1, exon 1 of 1)	2	30729541	30732484	2944	2	92291	ENST00000490786.1	51403	ENSG00000162949	CAPN13	calpain 13
All_AD_H3K27ac_samples_MACS2_peak_100186	chr2	30688847	30690501	Neuron	Neuron	-0.00246045	1.85159	0.000489927	0.992577	0.997791	1655	*	Distal Intergenic	2	30729541	30732484	2944	2	92291	ENST00000490786.1	41983	ENSG00000162949	CAPN13	calpain 13
All_AD_H3K27ac_samples_MACS2_peak_100187	chr2	30706705	30707196	Other	Other	-0.0916621	0.179091	0.233567	0.630358	0.827982	492	*	Distal Intergenic	2	30729541	30732484	2944	2	92291	ENST00000490786.1	25288	ENSG00000162949	CAPN13	calpain 13
All_AD_H3K27ac_samples_MACS2_peak_100188	chr2	30711802	30712168	Other	Other	0.148611	0.194757	0.595373	0.442874	0.702898	367	*	Distal Intergenic	2	30729541	30732484	2944	2	92291	ENST00000490786.1	20316	ENSG00000162949	CAPN13	calpain 13
All_AD_H3K27ac_samples_MACS2_peak_100189	chr2	30713619	30714304	Other	Other	0.123607	1.01598	0.717959	0.399622	0.668869	686	*	Distal Intergenic	2	30729541	30732484	2944	2	92291	ENST00000490786.1	18180	ENSG00000162949	CAPN13	calpain 13
All_AD_H3K27ac_samples_MACS2_peak_100190	chr2	30714355	30715644	Other	Other	0.16587	1.76658	2.30747	0.133133	0.38309	1290	*	Distal Intergenic	2	30729541	30732484	2944	2	92291	ENST00000490786.1	16840	ENSG00000162949	CAPN13	calpain 13
All_AD_H3K27ac_samples_MACS2_peak_100191	chr2	30716096	30716604	Other	Other	0.306764	0.238497	2.35382	0.129359	0.377268	509	*	Distal Intergenic	2	30729541	30732484	2944	2	92291	ENST00000490786.1	15880	ENSG00000162949	CAPN13	calpain 13
All_AD_H3K27ac_samples_MACS2_peak_100193	chr2	30736997	30737603	Other	Other	0.222115	0.517744	1.56546	0.214918	0.490916	607	*	3' UTR	2	30729541	30732484	2944	2	92291	ENST00000490786.1	-4513	ENSG00000162949	CAPN13	calpain 13
All_AD_H3K27ac_samples_MACS2_peak_100194	chr2	30757891	30758721	Other	Other	0.198199	0.916283	2.05993	0.155547	0.415965	831	*	Exon (ENST00000295055.12/92291, exon 8 of 23)	2	30743144	30751226	8083	2	92291	ENST00000465450.2	-6665	ENSG00000162949	CAPN13	calpain 13
All_AD_H3K27ac_samples_MACS2_peak_100195	chr2	30768129	30768641	Neuron	Neuron	-0.117687	0.466207	0.318131	0.574486	0.794504	513	*	Intron (ENST00000295055.12/92291, intron 5 of 22)	2	30743144	30751226	8083	2	92291	ENST00000465450.2	-16903	ENSG00000162949	CAPN13	calpain 13
All_AD_H3K27ac_samples_MACS2_peak_100196	chr2	30769002	30769428	Neuron	Neuron	-0.161899	0.373573	0.862824	0.361132	0.636679	427	*	Intron (ENST00000295055.12/92291, intron 5 of 22)	2	30743144	30751226	8083	2	92291	ENST00000465450.2	-17776	ENSG00000162949	CAPN13	calpain 13
All_AD_H3K27ac_samples_MACS2_peak_100197	chr2	30769816	30770508	Neuron	Neuron	-0.202508	0.911822	1.47426	0.228643	0.507068	693	*	3' UTR	2	30743144	30751226	8083	2	92291	ENST00000465450.2	-18590	ENSG00000162949	CAPN13	calpain 13
All_AD_H3K27ac_samples_MACS2_peak_100198	chr2	30770645	30771733	Neuron	Neuron	-0.0209427	1.85358	0.0229925	0.879901	0.955682	1089	*	Intron (ENST00000295055.12/92291, intron 4 of 22)	2	30743144	30751226	8083	2	92291	ENST00000465450.2	-19419	ENSG00000162949	CAPN13	calpain 13
All_AD_H3K27ac_samples_MACS2_peak_100199	chr2	30775801	30776382	Other	Other	0.465373	0.495005	7.35341	0.00836526	0.0851415	582	*	Exon (ENST00000295055.12/92291, exon 4 of 23)	2	30743144	30751226	8083	2	92291	ENST00000465450.2	-24575	ENSG00000162949	CAPN13	calpain 13
All_AD_H3K27ac_samples_MACS2_peak_10020	chr1	110068746	110070706	Other	Other	0.0793089	2.16785	0.383535	0.537673	0.770217	1961	*	Promoter (<=1kb)	1	110059870	110070672	10803	2	257	ENST00000647563.2	0	ENSG00000156150	ALX3	ALX homeobox 3
All_AD_H3K27ac_samples_MACS2_peak_100200	chr2	30780952	30781345	Neuron	Neuron	0.135071	-0.183298	0.321747	0.572324	0.793117	394	*	Intron (ENST00000295055.12/92291, intron 2 of 22)	2	30741374	30807426	66053	2	92291	ENST00000458085.6	26081	ENSG00000162949	CAPN13	calpain 13
All_AD_H3K27ac_samples_MACS2_peak_100201	chr2	30789496	30791178	Neuron	Neuron	-0.137058	1.83638	1.2266	0.271757	0.552925	1683	*	Intron (ENST00000295055.12/92291, intron 1 of 22)	2	30741374	30807426	66053	2	92291	ENST00000458085.6	16248	ENSG00000162949	CAPN13	calpain 13
All_AD_H3K27ac_samples_MACS2_peak_100202	chr2	30796789	30797271	Other	Other	0.12305	0.638447	0.575516	0.450552	0.708698	483	*	Intron (ENST00000295055.12/92291, intron 1 of 22)	2	30741374	30807426	66053	2	92291	ENST00000458085.6	10155	ENSG00000162949	CAPN13	calpain 13
All_AD_H3K27ac_samples_MACS2_peak_100203	chr2	30797758	30799636	Oligodendrocyte	Oligodendrocyte	0.204477	3.03483	5.45292	0.022327	0.146001	1879	*	Intron (ENST00000295055.12/92291, intron 1 of 22)	2	30741374	30807426	66053	2	92291	ENST00000458085.6	7790	ENSG00000162949	CAPN13	calpain 13
All_AD_H3K27ac_samples_MACS2_peak_100204	chr2	30803203	30804875	Oligodendrocyte	Oligodendrocyte	0.191994	3.1178	3.34802	0.071426	0.274679	1673	*	Promoter (2-3kb)	2	30741374	30807426	66053	2	92291	ENST00000458085.6	2551	ENSG00000162949	CAPN13	calpain 13
All_AD_H3K27ac_samples_MACS2_peak_100205	chr2	30809084	30809487	Other	Other	0.47415	0.346298	6.17977	0.015244	0.118948	404	*	Promoter (1-2kb)	2	30722771	30807446	84676	2	92291	ENST00000295055.12	-1638	ENSG00000162949	CAPN13	calpain 13
All_AD_H3K27ac_samples_MACS2_peak_100206	chr2	30809851	30810851	Other	Other	0.0216126	1.35672	0.0243501	0.876434	0.954146	1001	*	Promoter (2-3kb)	2	30722771	30807446	84676	2	92291	ENST00000295055.12	-2405	ENSG00000162949	CAPN13	calpain 13
All_AD_H3K27ac_samples_MACS2_peak_100207	chr2	30819819	30824048	Neuron,Oligodendrocyte	Multiple	0.0113247	5.7471	0.0428982	0.836502	0.936447	4230	*	Promoter (<=1kb)	2	30758046	30820542	62497	2	92291	ENST00000465960.2	0	ENSG00000162949	CAPN13	calpain 13
All_AD_H3K27ac_samples_MACS2_peak_100208	chr2	30859501	30862188	Oligodendrocyte	Oligodendrocyte	-0.105139	3.33925	1.3588	0.247593	0.52835	2688	*	Distal Intergenic	2	30758046	30820542	62497	2	92291	ENST00000465960.2	-38959	ENSG00000162949	CAPN13	calpain 13
All_AD_H3K27ac_samples_MACS2_peak_100209	chr2	30864768	30865200	Neuron	Neuron	0.0756038	0.64249	0.194529	0.660496	0.845318	433	*	Distal Intergenic	2	30758046	30820542	62497	2	92291	ENST00000465960.2	-44226	ENSG00000162949	CAPN13	calpain 13
All_AD_H3K27ac_samples_MACS2_peak_100210	chr2	30865455	30866295	Neuron,Oligodendrocyte	Multiple	-0.191138	2.03953	2.4072	0.125163	0.370674	841	*	Distal Intergenic	2	30758046	30820542	62497	2	92291	ENST00000465960.2	-44913	ENSG00000162949	CAPN13	calpain 13
All_AD_H3K27ac_samples_MACS2_peak_100211	chr2	30926596	30928199	Neuron	Neuron	-0.128155	1.81857	1.22026	0.272989	0.554256	1604	*	Promoter (1-2kb)	2	30910599	30924823	14225	2	79623	ENST00000475320.5	-1773	ENSG00000158089	GALNT14	polypeptide N-acetylgalactosaminyltransferase 14
All_AD_H3K27ac_samples_MACS2_peak_100212	chr2	30932888	30933971	Neuron	Neuron	0.218771	1.55852	2.18717	0.143527	0.398693	1084	*	Intron (ENST00000324589.9/79623, intron 10 of 15)	2	30910599	30924823	14225	2	79623	ENST00000475320.5	-8065	ENSG00000158089	GALNT14	polypeptide N-acetylgalactosaminyltransferase 14
All_AD_H3K27ac_samples_MACS2_peak_100213	chr2	30934515	30935176	Neuron	Neuron	0.223196	1.10344	1.67568	0.199636	0.473386	662	*	Intron (ENST00000324589.9/79623, intron 10 of 15)	2	30910599	30924823	14225	2	79623	ENST00000475320.5	-9692	ENSG00000158089	GALNT14	polypeptide N-acetylgalactosaminyltransferase 14
All_AD_H3K27ac_samples_MACS2_peak_100214	chr2	30939133	30940004	Neuron	Neuron	-0.0549928	1.45576	0.139711	0.709667	0.87259	872	*	Intron (ENST00000324589.9/79623, intron 10 of 15)	2	30910599	30924823	14225	2	79623	ENST00000475320.5	-14310	ENSG00000158089	GALNT14	polypeptide N-acetylgalactosaminyltransferase 14
All_AD_H3K27ac_samples_MACS2_peak_100215	chr2	30940481	30941334	Neuron	Neuron	-0.0733033	1.11286	0.194898	0.660194	0.845136	854	*	Intron (ENST00000324589.9/79623, intron 10 of 15)	2	30910699	30955684	44986	2	79623	ENST00000486564.5	14350	ENSG00000158089	GALNT14	polypeptide N-acetylgalactosaminyltransferase 14
All_AD_H3K27ac_samples_MACS2_peak_100217	chr2	30949093	30950031	Neuron	Neuron	0.107571	0.963764	0.562794	0.483321	0.731724	939	*	Intron (ENST00000324589.9/79623, intron 7 of 15)	2	30910699	30955684	44986	2	79623	ENST00000486564.5	5653	ENSG00000158089	GALNT14	polypeptide N-acetylgalactosaminyltransferase 14
All_AD_H3K27ac_samples_MACS2_peak_100218	chr2	30950471	30950904	Neuron	Neuron	0.114543	0.214162	0.328346	0.56842	0.790586	434	*	Intron (ENST00000324589.9/79623, intron 7 of 15)	2	30910699	30955684	44986	2	79623	ENST00000486564.5	4780	ENSG00000158089	GALNT14	polypeptide N-acetylgalactosaminyltransferase 14
All_AD_H3K27ac_samples_MACS2_peak_100219	chr2	30959858	30960112	Neuron	Neuron	0.487414	-0.477693	3.14186	0.0805374	0.293086	255	*	Intron (ENST00000324589.9/79623, intron 4 of 15)	2	30910699	30955684	44986	2	79623	ENST00000486564.5	-4174	ENSG00000158089	GALNT14	polypeptide N-acetylgalactosaminyltransferase 14
All_AD_H3K27ac_samples_MACS2_peak_10022	chr1	110083489	110085152	Microglia	Microglia	-0.113166	2.58135	1.26313	0.264793	0.545923	1664	*	Promoter (<=1kb)	1	110082722	110085200	2479	1	104355139	ENST00000702583.1	767	ENSG00000258673	LINC01397	long intergenic non-protein coding RNA 1397
All_AD_H3K27ac_samples_MACS2_peak_100220	chr2	30960513	30961364	Neuron	Neuron	-0.0669583	1.26666	0.183956	0.669276	0.850248	852	*	Intron (ENST00000324589.9/79623, intron 4 of 15)	2	30910699	30955684	44986	2	79623	ENST00000486564.5	-4829	ENSG00000158089	GALNT14	polypeptide N-acetylgalactosaminyltransferase 14
All_AD_H3K27ac_samples_MACS2_peak_100221	chr2	30972685	30975152	Neuron	Neuron	0.217564	2.36008	3.6896	0.0587132	0.247232	2468	*	Intron (ENST00000324589.9/79623, intron 3 of 15)	2	30932167	30991209	59043	2	79623	ENST00000481023.5	16057	ENSG00000158089	GALNT14	polypeptide N-acetylgalactosaminyltransferase 14
All_AD_H3K27ac_samples_MACS2_peak_100222	chr2	30979699	30980450	Neuron	Neuron	0.259877	0.653529	2.02077	0.159478	0.421519	752	*	Intron (ENST00000324589.9/79623, intron 3 of 15)	2	30932167	30991209	59043	2	79623	ENST00000481023.5	10759	ENSG00000158089	GALNT14	polypeptide N-acetylgalactosaminyltransferase 14
All_AD_H3K27ac_samples_MACS2_peak_100223	chr2	31003347	31003642	Neuron	Neuron	-0.132079	-0.263207	0.220651	0.639964	0.833535	296	*	Intron (ENST00000324589.9/79623, intron 3 of 15)	2	30932167	30991209	59043	2	79623	ENST00000481023.5	-12138	ENSG00000158089	GALNT14	polypeptide N-acetylgalactosaminyltransferase 14
All_AD_H3K27ac_samples_MACS2_peak_100224	chr2	31003918	31005777	Neuron	Neuron	0.115258	2.19843	1.18607	0.279755	0.561215	1860	*	Intron (ENST00000324589.9/79623, intron 3 of 15)	2	30932167	30991209	59043	2	79623	ENST00000481023.5	-12709	ENSG00000158089	GALNT14	polypeptide N-acetylgalactosaminyltransferase 14
All_AD_H3K27ac_samples_MACS2_peak_100225	chr2	31020399	31021328	Neuron	Neuron	-0.29017	1.16486	4.20928	0.0438419	0.210958	930	*	Intron (ENST00000324589.9/79623, intron 3 of 15)	2	30932167	30991209	59043	2	79623	ENST00000481023.5	-29190	ENSG00000158089	GALNT14	polypeptide N-acetylgalactosaminyltransferase 14
All_AD_H3K27ac_samples_MACS2_peak_100226	chr2	31066002	31067597	Neuron,Oligodendrocyte	Multiple	0.329491	2.78832	3.70035	0.0583554	0.246422	1596	*	Intron (ENST00000324589.9/79623, intron 3 of 15)	2	30966277	31126861	160585	2	79623	ENST00000498206.5	59264	ENSG00000158089	GALNT14	polypeptide N-acetylgalactosaminyltransferase 14
All_AD_H3K27ac_samples_MACS2_peak_100227	chr2	31075403	31075979	Other	Other	0.1349	0.37702	0.48041	0.490467	0.736775	577	*	Intron (ENST00000324589.9/79623, intron 3 of 15)	2	30966277	31126861	160585	2	79623	ENST00000498206.5	50882	ENSG00000158089	GALNT14	polypeptide N-acetylgalactosaminyltransferase 14
All_AD_H3K27ac_samples_MACS2_peak_100228	chr2	31108706	31109577	Neuron,Oligodendrocyte	Multiple	-0.228967	0.871753	2.55345	0.114434	0.353425	872	*	Intron (ENST00000324589.9/79623, intron 3 of 15)	2	30966277	31126861	160585	2	79623	ENST00000498206.5	17284	ENSG00000158089	GALNT14	polypeptide N-acetylgalactosaminyltransferase 14
All_AD_H3K27ac_samples_MACS2_peak_100229	chr2	31130233	31130577	Neuron	Neuron	0.178738	-0.271232	0.581853	0.448079	0.706711	345	*	Promoter (<=1kb)	2	30966272	31129640	163369	2	79623	ENST00000490212.5	-593	ENSG00000158089	GALNT14	polypeptide N-acetylgalactosaminyltransferase 14
All_AD_H3K27ac_samples_MACS2_peak_10023	chr1	110089564	110090004	Other	Other	0.185578	-0.0675918	0.787441	0.380119	0.65278	441	*	Intron (ENST00000554808.1/104355139, intron 1 of 3)	1	110082722	110085200	2479	1	104355139	ENST00000702583.1	6842	ENSG00000258673	LINC01397	long intergenic non-protein coding RNA 1397
All_AD_H3K27ac_samples_MACS2_peak_100230	chr2	31137313	31139002	Neuron,Oligodendrocyte	Multiple	0.0470285	3.10012	0.216572	0.643069	0.835402	1690	*	Promoter (<=1kb)	2	30910467	31138147	227681	2	79623	ENST00000324589.9	0	ENSG00000158089	GALNT14	polypeptide N-acetylgalactosaminyltransferase 14
All_AD_H3K27ac_samples_MACS2_peak_100231	chr2	31140084	31140358	Neuron	Neuron	0.345218	-0.04914	2.79319	0.0990072	0.326895	275	*	Promoter (1-2kb)	2	30924198	31138503	214306	2	79623	ENST00000430167.1	-1581	ENSG00000158089	GALNT14	polypeptide N-acetylgalactosaminyltransferase 14
All_AD_H3K27ac_samples_MACS2_peak_100232	chr2	31203567	31203908	Neuron	Neuron	0.543392	-0.141198	4.55408	0.0362473	0.190399	342	*	Intron (ENST00000403897.4/440854, intron 2 of 21)	2	31173056	31217515	44460	2	440854	ENST00000403897.4	13607	ENSG00000214711	CAPN14	calpain 14
All_AD_H3K27ac_samples_MACS2_peak_100233	chr2	31204196	31205971	Neuron	Neuron	-0.161686	2.33014	1.5433	0.218159	0.494901	1776	*	5' UTR	2	31173056	31217515	44460	2	440854	ENST00000403897.4	11544	ENSG00000214711	CAPN14	calpain 14
All_AD_H3K27ac_samples_MACS2_peak_100234	chr2	31233600	31235287	Astrocyte,Neuron,Oligodendrocyte	Multiple	-0.0782606	4.43819	1.85743	0.17717	0.445263	1688	*	Promoter (<=1kb)	2	31234152	31269451	35300	1	30845	ENST00000322054.10	0	ENSG00000013016	EHD3	EH domain containing 3
All_AD_H3K27ac_samples_MACS2_peak_100235	chr2	31238145	31241055	Astrocyte,Neuron,Oligodendrocyte	Multiple	-0.078947	4.84402	1.00223	0.320125	0.600181	2911	*	Intron (ENST00000322054.10/30845, intron 1 of 5)	2	31234152	31269451	35300	1	30845	ENST00000322054.10	3993	ENSG00000013016	EHD3	EH domain containing 3
All_AD_H3K27ac_samples_MACS2_peak_100236	chr2	31253360	31255479	Neuron,Oligodendrocyte	Multiple	-0.244075	3.59326	7.3668	0.00830905	0.0848882	2120	*	Intron (ENST00000322054.10/30845, intron 3 of 5)	2	31234152	31269451	35300	1	30845	ENST00000322054.10	19208	ENSG00000013016	EHD3	EH domain containing 3
All_AD_H3K27ac_samples_MACS2_peak_100237	chr2	31255565	31256090	Neuron,Oligodendrocyte	Multiple	-0.269417	1.55049	3.84778	0.0536793	0.235254	526	*	Intron (ENST00000322054.10/30845, intron 3 of 5)	2	31234152	31269451	35300	1	30845	ENST00000322054.10	21413	ENSG00000013016	EHD3	EH domain containing 3
All_AD_H3K27ac_samples_MACS2_peak_100238	chr2	31256867	31257505	Neuron,Oligodendrocyte	Multiple	-0.238695	2.03358	3.41462	0.068729	0.26925	639	*	Intron (ENST00000322054.10/30845, intron 3 of 5)	2	31234152	31269451	35300	1	30845	ENST00000322054.10	22715	ENSG00000013016	EHD3	EH domain containing 3
All_AD_H3K27ac_samples_MACS2_peak_100239	chr2	31260520	31261932	Oligodendrocyte	Oligodendrocyte	-0.272858	3.17812	6.86878	0.0106938	0.0977782	1413	*	Exon (ENST00000322054.10/30845, exon 4 of 6)	2	31234152	31269451	35300	1	30845	ENST00000322054.10	26368	ENSG00000013016	EHD3	EH domain containing 3
All_AD_H3K27ac_samples_MACS2_peak_10024	chr1	110105827	110106796	Other	Other	0.458194	1.05121	9.4905	0.00292457	0.0477794	970	*	Intron (ENST00000554808.1/104355139, intron 1 of 3)	1	110112443	110113947	1505	1	164153	ENST00000334179.5	-5647	ENSG00000186150	UBL4B	ubiquitin like 4B
All_AD_H3K27ac_samples_MACS2_peak_100240	chr2	31263346	31263816	Neuron,Oligodendrocyte	Multiple	-0.208474	1.21273	1.99569	0.162056	0.425165	471	*	Intron (ENST00000322054.10/30845, intron 5 of 5)	2	31234152	31269451	35300	1	30845	ENST00000322054.10	29194	ENSG00000013016	EHD3	EH domain containing 3
All_AD_H3K27ac_samples_MACS2_peak_100241	chr2	31266780	31269277	Neuron,Oligodendrocyte	Multiple	-0.126658	2.87297	1.64531	0.203713	0.478256	2498	*	3' UTR	2	31234152	31269451	35300	1	30845	ENST00000322054.10	32628	ENSG00000013016	EHD3	EH domain containing 3
All_AD_H3K27ac_samples_MACS2_peak_100243	chr2	31295606	31297858	Neuron	Neuron	-0.00982162	2.48194	0.00943756	0.92288	0.972661	2253	*	Distal Intergenic	2	31234152	31269451	35300	1	30845	ENST00000322054.10	61454	ENSG00000013016	EHD3	EH domain containing 3
All_AD_H3K27ac_samples_MACS2_peak_100244	chr2	31298010	31298503	Neuron	Neuron	-0.0649322	0.334863	0.13813	0.775338	0.906538	494	*	Distal Intergenic	2	31234152	31269451	35300	1	30845	ENST00000322054.10	63858	ENSG00000013016	EHD3	EH domain containing 3
All_AD_H3K27ac_samples_MACS2_peak_100245	chr2	31302955	31304052	Other	Other	0.0379806	1.13472	0.0689326	0.793647	0.915994	1098	*	Distal Intergenic	2	31234152	31269451	35300	1	30845	ENST00000322054.10	68803	ENSG00000013016	EHD3	EH domain containing 3
All_AD_H3K27ac_samples_MACS2_peak_100246	chr2	31323988	31324959	Other	Other	-0.0560328	1.22559	0.162162	0.688367	0.86098	972	*	Distal Intergenic	2	31383082	31384395	1314	2	7498	ENST00000476043.1	59436	ENSG00000158125	XDH	xanthine dehydrogenase
All_AD_H3K27ac_samples_MACS2_peak_100247	chr2	31333238	31333661	Other	Other	0.0643408	-0.0477667	0.0877486	0.767912	0.902934	424	*	Distal Intergenic	2	31383082	31384395	1314	2	7498	ENST00000476043.1	50734	ENSG00000158125	XDH	xanthine dehydrogenase
All_AD_H3K27ac_samples_MACS2_peak_100248	chr2	31333906	31334626	Other	Other	-0.176244	0.503478	0.652188	0.421992	0.686641	721	*	3' UTR	2	31383082	31384395	1314	2	7498	ENST00000476043.1	49769	ENSG00000158125	XDH	xanthine dehydrogenase
All_AD_H3K27ac_samples_MACS2_peak_10025	chr1	110114554	110115373	Other	Other	0.126034	0.943305	0.745256	0.390849	0.661614	820	*	Promoter (2-3kb)	1	110112443	110113947	1505	1	164153	ENST00000334179.5	2111	ENSG00000186150	UBL4B	ubiquitin like 4B
All_AD_H3K27ac_samples_MACS2_peak_100250	chr2	31812228	31812789	Microglia	Microglia	-0.284325	0.583309	2.8113	0.0979399	0.325148	562	*	Distal Intergenic	2	31793823	31803980	10158	2	105374449	ENST00000416279.1	-8248	ENSG00000223647	LINC01946	long intergenic non-protein coding RNA 1946
All_AD_H3K27ac_samples_MACS2_peak_100251	chr2	31941122	31941621	Other	Other	-0.0775247	0.284005	0.161586	0.688891	0.861215	500	*	Promoter (1-2kb)	2	31869851	31943383	73533	2	51072	ENST00000422936.5	1762	ENSG00000162959	MEMO1	mediator of cell motility 1
All_AD_H3K27ac_samples_MACS2_peak_100252	chr2	31955584	31956301	Microglia,Neuron	Multiple	-0.108562	0.837159	0.576602	0.450127	0.708259	718	*	Intron (ENST00000295065.9/51072, intron 1 of 8)	2	31867823	31963298	95476	2	51072	ENST00000379383.7	6997	ENSG00000162959	MEMO1	mediator of cell motility 1
All_AD_H3K27ac_samples_MACS2_peak_100253	chr2	31956412	31957536	Microglia,Neuron	Multiple	-0.375794	1.25766	9.11041	0.00351338	0.0528301	1125	*	Intron (ENST00000295065.9/51072, intron 1 of 8)	2	31867823	31963298	95476	2	51072	ENST00000379383.7	5762	ENSG00000162959	MEMO1	mediator of cell motility 1
All_AD_H3K27ac_samples_MACS2_peak_100254	chr2	31957763	31958165	Microglia	Microglia	-0.131296	-0.135713	0.41687	0.528767	0.763965	403	*	Intron (ENST00000295065.9/51072, intron 1 of 8)	2	31867823	31963298	95476	2	51072	ENST00000379383.7	5133	ENSG00000162959	MEMO1	mediator of cell motility 1
All_AD_H3K27ac_samples_MACS2_peak_100255	chr2	31980670	31981410	Microglia	Microglia	-0.151338	0.642674	0.797937	0.374687	0.64837	741	*	Intron (ENST00000295065.9/51072, intron 1 of 8)	2	31867823	31963298	95476	2	51072	ENST00000379383.7	-17372	ENSG00000162959	MEMO1	mediator of cell motility 1
All_AD_H3K27ac_samples_MACS2_peak_100256	chr2	32009088	32011650	Astrocyte,Microglia,Neuron,Oligodendrocyte	Multiple	-0.020529	5.19971	0.177116	0.675117	0.853612	2563	*	Promoter (<=1kb)	2	31865060	32010557	145498	2	51072	ENST00000295065.9	0	ENSG00000162959	MEMO1	mediator of cell motility 1
All_AD_H3K27ac_samples_MACS2_peak_100257	chr2	32039077	32040509	Astrocyte,Microglia,Neuron,Oligodendrocyte	Multiple	-0.0274046	4.25314	0.220724	0.639909	0.833523	1433	*	Promoter (<=1kb)	2	32011886	32039754	27869	2	84661	ENST00000452582.5	0	ENSG00000162961	DPY30	dpy-30 histone methyltransferase complex regulatory subunit
All_AD_H3K27ac_samples_MACS2_peak_100258	chr2	32062233	32064725	Astrocyte,Microglia,Neuron,Oligodendrocyte	Multiple	-0.0487405	5.05922	1.11792	0.293902	0.57562	2493	*	Promoter (<=1kb)	2	32063556	32157637	94082	1	6683	ENST00000315285.9	0	ENSG00000021574	SPAST	spastin
All_AD_H3K27ac_samples_MACS2_peak_10026	chr1	110121175	110122000	Neuron	Neuron	0.222582	0.717713	1.91062	0.171168	0.437646	826	*	Distal Intergenic	1	110112443	110113947	1505	1	164153	ENST00000334179.5	8732	ENSG00000186150	UBL4B	ubiquitin like 4B
All_AD_H3K27ac_samples_MACS2_peak_100260	chr2	32118871	32119512	Oligodendrocyte	Oligodendrocyte	0.193978	0.378505	1.38825	0.253705	0.534999	642	*	Intron (ENST00000315285.9/6683, intron 7 of 16)	2	32114797	32143349	28553	1	6683	ENST00000643327.1	4074	ENSG00000021574	SPAST	spastin
All_AD_H3K27ac_samples_MACS2_peak_100261	chr2	32165082	32166503	Astrocyte,Microglia,Neuron,Oligodendrocyte	Multiple	-0.0493064	3.65076	0.500237	0.481679	0.730511	1422	*	Promoter (<=1kb)	2	32165841	32224112	58272	1	55676	ENST00000357055.7	0	ENSG00000152683	SLC30A6	solute carrier family 30 member 6
All_AD_H3K27ac_samples_MACS2_peak_100262	chr2	32261901	32262201	Microglia	Microglia	-0.0814544	-0.367359	0.100365	0.752309	0.894701	301	*	Promoter (2-3kb)	2	32224469	32264865	40397	2	58484	ENST00000404025.3	2664	ENSG00000091106	NLRC4	NLR family CARD domain containing 4
All_AD_H3K27ac_samples_MACS2_peak_100263	chr2	32262421	32262779	Microglia	Microglia	-0.032103	0.132202	0.0299326	0.916081	0.970542	359	*	Promoter (2-3kb)	2	32224469	32264865	40397	2	58484	ENST00000404025.3	2086	ENSG00000091106	NLRC4	NLR family CARD domain containing 4
All_AD_H3K27ac_samples_MACS2_peak_100264	chr2	32263134	32264956	Microglia	Microglia	-0.207172	2.41595	4.32409	0.0411388	0.20378	1823	*	Promoter (<=1kb)	2	32224453	32264886	40434	2	58484	ENST00000402280.6	0	ENSG00000091106	NLRC4	NLR family CARD domain containing 4
All_AD_H3K27ac_samples_MACS2_peak_100265	chr2	32265190	32265895	Microglia	Microglia	-0.107993	0.871539	0.622634	0.432661	0.695259	706	*	Promoter (<=1kb)	2	32224453	32265732	41280	2	58484	ENST00000360906.9	0	ENSG00000091106	NLRC4	NLR family CARD domain containing 4
All_AD_H3K27ac_samples_MACS2_peak_100266	chr2	32277252	32278806	Astrocyte,Microglia,Neuron,Oligodendrocyte	Multiple	-0.0411115	4.15709	0.513544	0.475927	0.726613	1555	*	Promoter (<=1kb)	2	32277904	32316594	38691	1	84272	ENST00000238831.9	0	ENSG00000119820	YIPF4	Yip1 domain family member 4
All_AD_H3K27ac_samples_MACS2_peak_100267	chr2	32345325	32345610	Neuron	Neuron	0.547486	-0.316598	4.36102	0.040308	0.201681	286	*	Distal Intergenic	2	32357023	32618878	261856	1	57448	ENST00000421745.7	-11413	ENSG00000115760	BIRC6	baculoviral IAP repeat containing 6
All_AD_H3K27ac_samples_MACS2_peak_100268	chr2	32356297	32358407	Astrocyte,Microglia,Neuron,Oligodendrocyte	Multiple	-0.0702711	5.21348	2.39202	0.126341	0.372422	2111	*	Promoter (<=1kb)	2	32357023	32618878	261856	1	57448	ENST00000421745.7	0	ENSG00000115760	BIRC6	baculoviral IAP repeat containing 6
All_AD_H3K27ac_samples_MACS2_peak_10027	chr1	110122367	110122755	Neuron	Neuron	0.113627	-0.0635971	0.262208	0.678973	0.855848	389	*	Distal Intergenic	1	110112443	110113947	1505	1	164153	ENST00000334179.5	9924	ENSG00000186150	UBL4B	ubiquitin like 4B
All_AD_H3K27ac_samples_MACS2_peak_100271	chr2	32390378	32390627	Neuron	Neuron	0.0186511	-0.596497	0.0046852	0.945618	0.981495	250	*	Promoter (1-2kb)	2	32388811	32401419	12609	1	57448	ENST00000466527.1	1567	ENSG00000115760	BIRC6	baculoviral IAP repeat containing 6
All_AD_H3K27ac_samples_MACS2_peak_100272	chr2	32390845	32391528	Neuron	Neuron	-0.0647543	0.568253	0.144334	0.705128	0.869931	684	*	Promoter (2-3kb)	2	32388811	32401419	12609	1	57448	ENST00000466527.1	2034	ENSG00000115760	BIRC6	baculoviral IAP repeat containing 6
All_AD_H3K27ac_samples_MACS2_peak_100274	chr2	32425478	32426147	Oligodendrocyte	Oligodendrocyte	-0.0389218	0.902562	0.0636985	0.801462	0.919665	670	*	Intron (ENST00000421745.7/57448, intron 10 of 73)	2	32433648	32441435	7788	1	57448	ENST00000444173.5	-7501	ENSG00000115760	BIRC6	baculoviral IAP repeat containing 6
All_AD_H3K27ac_samples_MACS2_peak_100275	chr2	32427805	32428738	Oligodendrocyte	Oligodendrocyte	-0.151525	1.34956	1.81206	0.182485	0.452042	934	*	Intron (ENST00000421745.7/57448, intron 10 of 73)	2	32433648	32441435	7788	1	57448	ENST00000444173.5	-4910	ENSG00000115760	BIRC6	baculoviral IAP repeat containing 6
All_AD_H3K27ac_samples_MACS2_peak_100276	chr2	32450674	32451323	Other	Other	0.0358666	0.440766	0.0398685	0.842301	0.93918	650	*	Intron (ENST00000421745.7/57448, intron 22 of 73)	2	32443426	32449185	5760	1	57448	ENST00000483194.1	7248	ENSG00000115760	BIRC6	baculoviral IAP repeat containing 6
All_AD_H3K27ac_samples_MACS2_peak_100277	chr2	32463767	32464966	Oligodendrocyte	Oligodendrocyte	0.0395836	1.6119	0.109723	0.741422	0.889122	1200	*	Exon (ENST00000421745.7/57448, exon 25 of 74)	2	32472992	32476281	3290	1	57448	ENST00000462504.1	-8026	ENSG00000115760	BIRC6	baculoviral IAP repeat containing 6
All_AD_H3K27ac_samples_MACS2_peak_100278	chr2	32474885	32475610	Oligodendrocyte	Oligodendrocyte	0.0962922	0.766594	0.39488	0.531734	0.766024	726	*	Promoter (1-2kb)	2	32472992	32476281	3290	1	57448	ENST00000462504.1	1893	ENSG00000115760	BIRC6	baculoviral IAP repeat containing 6
All_AD_H3K27ac_samples_MACS2_peak_100279	chr2	32484930	32485715	Other	Other	-0.141728	0.745726	0.867738	0.38943	0.660547	786	*	Exon (ENST00000421745.7/57448, exon 40 of 74)	2	32472992	32476281	3290	1	57448	ENST00000462504.1	11938	ENSG00000115760	BIRC6	baculoviral IAP repeat containing 6
All_AD_H3K27ac_samples_MACS2_peak_10028	chr1	110123014	110124066	Neuron	Neuron	-0.199741	1.52389	2.27591	0.135774	0.386988	1053	*	Distal Intergenic	1	110112443	110113947	1505	1	164153	ENST00000334179.5	10571	ENSG00000186150	UBL4B	ubiquitin like 4B
All_AD_H3K27ac_samples_MACS2_peak_100280	chr2	32485782	32486602	Other	Other	-0.140255	0.696958	0.671329	0.415293	0.681599	821	*	Intron (ENST00000421745.7/57448, intron 40 of 73)	2	32472992	32476281	3290	1	57448	ENST00000462504.1	12790	ENSG00000115760	BIRC6	baculoviral IAP repeat containing 6
All_AD_H3K27ac_samples_MACS2_peak_100281	chr2	32499534	32500099	Other	Other	-0.188358	0.418124	1.21054	0.274891	0.556229	566	*	Promoter (2-3kb)	2	32502860	32505355	2496	1	57448	ENST00000497023.1	-2761	ENSG00000115760	BIRC6	baculoviral IAP repeat containing 6
All_AD_H3K27ac_samples_MACS2_peak_100282	chr2	32512830	32513098	Other	Other	-0.180016	-0.468633	0.414906	0.521537	0.759275	269	*	Promoter (2-3kb)	2	32515741	32519219	3479	1	57448	ENST00000461788.1	-2643	ENSG00000115760	BIRC6	baculoviral IAP repeat containing 6
All_AD_H3K27ac_samples_MACS2_peak_100283	chr2	32514158	32514700	Other	Other	0.0147105	0.2972	0.00599721	0.938487	0.978848	543	*	Promoter (1-2kb)	2	32515741	32519219	3479	1	57448	ENST00000461788.1	-1041	ENSG00000115760	BIRC6	baculoviral IAP repeat containing 6
All_AD_H3K27ac_samples_MACS2_peak_100284	chr2	32527050	32527631	Other	Other	0.223971	0.346193	1.61774	0.207501	0.482355	582	*	Promoter (2-3kb)	2	32524758	32618876	94119	1	57448	ENST00000471232.5	2292	ENSG00000115760	BIRC6	baculoviral IAP repeat containing 6
All_AD_H3K27ac_samples_MACS2_peak_100285	chr2	32541194	32541534	Other	Other	0.116428	-0.333625	0.206645	0.650777	0.839858	341	*	Intron (ENST00000421745.7/57448, intron 61 of 73)	2	32532153	32532246	94	1	693143	ENST00000384920.1	9041	ENSG00000207653	MIR558	microRNA 558
All_AD_H3K27ac_samples_MACS2_peak_100286	chr2	32543826	32544139	Other	Other	0.357327	-0.273119	2.99595	0.0877571	0.306637	314	*	Intron (ENST00000421745.7/57448, intron 62 of 73)	2	32532153	32532246	94	1	693143	ENST00000384920.1	11673	ENSG00000207653	MIR558	microRNA 558
All_AD_H3K27ac_samples_MACS2_peak_100287	chr2	32549304	32549575	Other	Other	0.0898604	-0.318017	0.142784	0.706641	0.870811	272	*	Exon (ENST00000421745.7/57448, exon 65 of 74)	2	32557273	32558883	1611	2	103752586	ENST00000646192.1	9308	ENSG00000290864	BIRC6-AS2	BIRC6 antisense RNA 2
All_AD_H3K27ac_samples_MACS2_peak_100288	chr2	32553451	32553819	Other	Other	-0.103169	0.455221	0.326932	0.569252	0.791134	369	*	Intron (ENST00000421745.7/57448, intron 65 of 73)	2	32557273	32558883	1611	2	103752586	ENST00000646192.1	5064	ENSG00000290864	BIRC6-AS2	BIRC6 antisense RNA 2
All_AD_H3K27ac_samples_MACS2_peak_100289	chr2	32557560	32557898	Oligodendrocyte	Oligodendrocyte	-0.00226695	0.82106	0.000197035	0.988839	0.996734	339	*	Promoter (<=1kb)	2	32557273	32558883	1611	2	103752586	ENST00000646192.1	985	ENSG00000290864	BIRC6-AS2	BIRC6 antisense RNA 2
All_AD_H3K27ac_samples_MACS2_peak_10029	chr1	110129511	110131378	Neuron	Neuron	0.121032	3.55439	1.44252	0.233669	0.513034	1868	*	Distal Intergenic	1	110112443	110113947	1505	1	164153	ENST00000334179.5	17068	ENSG00000186150	UBL4B	ubiquitin like 4B
All_AD_H3K27ac_samples_MACS2_peak_100290	chr2	32558431	32560045	Astrocyte,Neuron,Oligodendrocyte	Multiple	-0.29707	3.83282	10.9406	0.00147044	0.0327593	1615	*	Promoter (<=1kb)	2	32557273	32558883	1611	2	103752586	ENST00000646192.1	0	ENSG00000290864	BIRC6-AS2	BIRC6 antisense RNA 2
All_AD_H3K27ac_samples_MACS2_peak_100291	chr2	32562559	32563655	Oligodendrocyte	Oligodendrocyte	-0.27395	2.88568	7.13267	0.00935186	0.0906429	1097	*	Exon (ENST00000623116.1/ENST00000623116.1, exon 1 of 1)	2	32557273	32558883	1611	2	103752586	ENST00000646192.1	-3676	ENSG00000290864	BIRC6-AS2	BIRC6 antisense RNA 2
All_AD_H3K27ac_samples_MACS2_peak_100295	chr2	32597187	32599518	Oligodendrocyte	Oligodendrocyte	-0.292124	3.07106	8.59788	0.00450958	0.0607376	2332	*	Promoter (2-3kb)	2	32602497	32611581	9085	1	57448	ENST00000465130.1	-2979	ENSG00000115760	BIRC6	baculoviral IAP repeat containing 6
All_AD_H3K27ac_samples_MACS2_peak_100296	chr2	32611929	32612362	Other	Other	0.286534	0.0462132	2.03495	0.158042	0.41944	434	*	Intron (ENST00000421745.7/57448, intron 73 of 73)	2	32602497	32611581	9085	1	57448	ENST00000465130.1	9432	ENSG00000115760	BIRC6	baculoviral IAP repeat containing 6
All_AD_H3K27ac_samples_MACS2_peak_100298	chr2	32622008	32622823	Microglia,Neuron	Multiple	-0.0984902	1.3246	0.523386	0.471745	0.7239	816	*	Distal Intergenic	2	32628032	32640368	12337	1	55622	ENST00000448773.5	-5209	ENSG00000018699	TTC27	tetratricopeptide repeat domain 27
All_AD_H3K27ac_samples_MACS2_peak_100299	chr2	32627223	32628631	Astrocyte,Microglia,Neuron,Oligodendrocyte	Multiple	-0.00940593	3.32341	0.0166218	0.897776	0.963167	1409	*	Promoter (<=1kb)	2	32628032	32640368	12337	1	55622	ENST00000448773.5	0	ENSG00000018699	TTC27	tetratricopeptide repeat domain 27
All_AD_H3K27ac_samples_MACS2_peak_1003	chr1	8455639	8456921	Astrocyte,Oligodendrocyte	Multiple	-0.0398893	2.78566	0.206343	0.651016	0.840036	1283	*	Intron (ENST00000337907.7/473, intron 12 of 23)	1	8425638	8430041	4404	1	102724552	ENST00000444276.1	30001	NA	RERE-AS1	RERE antisense RNA 1
All_AD_H3K27ac_samples_MACS2_peak_10030	chr1	110132831	110133346	Neuron	Neuron	0.273052	1.38177	3.82037	0.054517	0.237173	516	*	Distal Intergenic	1	110150494	110202202	51709	1	388662	ENST00000331565.5	-17148	ENSG00000197106	SLC6A17	solute carrier family 6 member 17
All_AD_H3K27ac_samples_MACS2_peak_100300	chr2	32652732	32653363	Other	Other	-0.0662173	0.452015	0.151408	0.698342	0.866494	632	*	Intron (ENST00000317907.9/55622, intron 5 of 19)	2	32635255	32635331	77	1	100616219	ENST00000585007.1	17477	ENSG00000265057	MIR4765	microRNA 4765
All_AD_H3K27ac_samples_MACS2_peak_100301	chr2	32671725	32672379	Other	Other	0.330877	0.413041	4.30513	0.0415726	0.204767	655	*	Exon (ENST00000317907.9/55622, exon 8 of 20)	2	32678878	32704998	26121	1	55622	ENST00000438654.1	-6499	ENSG00000018699	TTC27	tetratricopeptide repeat domain 27
All_AD_H3K27ac_samples_MACS2_peak_100302	chr2	32701762	32703002	Oligodendrocyte	Oligodendrocyte	-0.0636592	1.63266	0.252951	0.61654	0.820001	1241	*	3' UTR	2	32678878	32704998	26121	1	55622	ENST00000438654.1	22884	ENSG00000018699	TTC27	tetratricopeptide repeat domain 27
All_AD_H3K27ac_samples_MACS2_peak_100303	chr2	32710562	32712321	Oligodendrocyte	Oligodendrocyte	-0.338804	1.98278	9.40238	0.00305125	0.0489034	1760	*	Intron (ENST00000317907.9/55622, intron 10 of 19)	2	32736785	32787149	50365	1	55622	ENST00000433416.5	-24464	ENSG00000018699	TTC27	tetratricopeptide repeat domain 27
All_AD_H3K27ac_samples_MACS2_peak_100305	chr2	32715321	32715951	Other	Other	0.0051877	0.463135	0.000885859	0.976338	0.992832	631	*	Intron (ENST00000317907.9/55622, intron 10 of 19)	2	32736785	32787149	50365	1	55622	ENST00000433416.5	-20834	ENSG00000018699	TTC27	tetratricopeptide repeat domain 27
All_AD_H3K27ac_samples_MACS2_peak_100306	chr2	32752150	32753001	Other	Other	0.0162728	0.808463	0.012422	0.917318	0.971001	852	*	Intron (ENST00000317907.9/55622, intron 12 of 19)	2	32736785	32787149	50365	1	55622	ENST00000433416.5	15365	ENSG00000018699	TTC27	tetratricopeptide repeat domain 27
All_AD_H3K27ac_samples_MACS2_peak_100307	chr2	32760212	32761410	Other	Other	0.421059	1.4315	12.4289	0.000739532	0.0225669	1199	*	Intron (ENST00000317907.9/55622, intron 13 of 19)	2	32777882	32812615	34734	1	55622	ENST00000428527.1	-16472	ENSG00000018699	TTC27	tetratricopeptide repeat domain 27
All_AD_H3K27ac_samples_MACS2_peak_100308	chr2	32772420	32773814	Oligodendrocyte	Oligodendrocyte	-0.00905605	2.06606	0.0067711	0.934647	0.977433	1395	*	Intron (ENST00000317907.9/55622, intron 13 of 19)	2	32777882	32812615	34734	1	55622	ENST00000428527.1	-4068	ENSG00000018699	TTC27	tetratricopeptide repeat domain 27
All_AD_H3K27ac_samples_MACS2_peak_100309	chr2	32776139	32776474	Other	Other	0.302315	-0.223076	1.51573	0.222274	0.499707	336	*	Promoter (1-2kb)	2	32777882	32812615	34734	1	55622	ENST00000428527.1	-1408	ENSG00000018699	TTC27	tetratricopeptide repeat domain 27
All_AD_H3K27ac_samples_MACS2_peak_10031	chr1	110135303	110135884	Neuron	Neuron	0.067723	1.59481	0.21045	0.647797	0.838041	582	*	Distal Intergenic	1	110150494	110202202	51709	1	388662	ENST00000331565.5	-14610	ENSG00000197106	SLC6A17	solute carrier family 6 member 17
All_AD_H3K27ac_samples_MACS2_peak_100310	chr2	32787818	32788862	Oligodendrocyte	Oligodendrocyte	0.10313	1.32729	0.564717	0.454816	0.711785	1045	*	Intron (ENST00000317907.9/55622, intron 16 of 19)	2	32777882	32812615	34734	1	55622	ENST00000428527.1	9936	ENSG00000018699	TTC27	tetratricopeptide repeat domain 27
All_AD_H3K27ac_samples_MACS2_peak_100311	chr2	32808504	32809766	Oligodendrocyte	Oligodendrocyte	0.147017	1.64891	1.62775	0.206116	0.48079	1263	*	Intron (ENST00000317907.9/55622, intron 16 of 19)	2	32825359	32842597	17239	1	285045	ENST00000648808.2	-15593	ENSG00000230876	LINC00486	long intergenic non-protein coding RNA 486
All_AD_H3K27ac_samples_MACS2_peak_100312	chr2	32824201	32827079	Oligodendrocyte	Oligodendrocyte	-0.0272062	4.46417	0.145833	0.703674	0.869278	2879	*	Promoter (<=1kb)	2	32825359	32842597	17239	1	285045	ENST00000648808.2	0	ENSG00000230876	LINC00486	long intergenic non-protein coding RNA 486
All_AD_H3K27ac_samples_MACS2_peak_100313	chr2	32861264	32862106	Other	Other	-0.00944373	1.05097	0.00383137	0.950816	0.983315	843	*	Intron (ENST00000654101.1/285045, intron 1 of 2)	2	32841014	32902123	61110	1	285045	ENST00000424364.6	20250	ENSG00000230876	LINC00486	long intergenic non-protein coding RNA 486
All_AD_H3K27ac_samples_MACS2_peak_100314	chr2	32862195	32862783	Oligodendrocyte	Oligodendrocyte	-0.32156	0.543179	3.73984	0.0570611	0.243457	589	*	Intron (ENST00000654101.1/285045, intron 1 of 2)	2	32841014	32902123	61110	1	285045	ENST00000424364.6	21181	ENSG00000230876	LINC00486	long intergenic non-protein coding RNA 486
All_AD_H3K27ac_samples_MACS2_peak_100315	chr2	32862943	32864598	Oligodendrocyte	Oligodendrocyte	-0.186984	1.86708	1.905	0.171791	0.438422	1656	*	Intron (ENST00000654101.1/285045, intron 1 of 2)	2	32841014	32902123	61110	1	285045	ENST00000424364.6	21929	ENSG00000230876	LINC00486	long intergenic non-protein coding RNA 486
All_AD_H3K27ac_samples_MACS2_peak_100316	chr2	32865700	32866015	Other	Other	0.0298731	-0.30964	0.0117568	0.913957	0.969695	316	*	Intron (ENST00000654101.1/285045, intron 1 of 2)	2	32841014	32902123	61110	1	285045	ENST00000424364.6	24686	ENSG00000230876	LINC00486	long intergenic non-protein coding RNA 486
All_AD_H3K27ac_samples_MACS2_peak_100317	chr2	32873874	32875928	Astrocyte,Oligodendrocyte	Multiple	-0.365127	2.95538	16.6104	0.00011677	0.00808543	2055	*	Intron (ENST00000654101.1/285045, intron 1 of 2)	2	32841014	32902123	61110	1	285045	ENST00000424364.6	32860	ENSG00000230876	LINC00486	long intergenic non-protein coding RNA 486
All_AD_H3K27ac_samples_MACS2_peak_100318	chr2	32882630	32883735	Astrocyte	Astrocyte	0.207876	1.38564	2.15683	0.146294	0.402662	1106	*	Exon (ENST00000663645.1/285045, exon 2 of 4)	2	32841014	32902123	61110	1	285045	ENST00000424364.6	41616	ENSG00000230876	LINC00486	long intergenic non-protein coding RNA 486
All_AD_H3K27ac_samples_MACS2_peak_100319	chr2	32925323	32927918	Neuron,Oligodendrocyte	Multiple	0.113366	4.08807	0.947133	0.333709	0.612496	2596	*	Promoter (<=1kb)	2	32927085	32937209	10125	1	100271832	ENST00000663506.1	0	ENSG00000236854	LOC100271832	uncharacterized LOC100271832
All_AD_H3K27ac_samples_MACS2_peak_10032	chr1	110135944	110137955	Neuron	Neuron	0.114344	3.13734	1.47247	0.228923	0.50739	2012	*	Distal Intergenic	1	110150494	110202202	51709	1	388662	ENST00000331565.5	-12539	ENSG00000197106	SLC6A17	solute carrier family 6 member 17
All_AD_H3K27ac_samples_MACS2_peak_100320	chr2	32932036	32932306	Oligodendrocyte	Oligodendrocyte	0.165569	-0.107992	0.540964	0.464423	0.718866	271	*	Intron (ENST00000663506.1/100271832, intron 2 of 2)	2	32927137	32929141	2005	1	100271832	ENST00000671158.1	4899	ENSG00000236854	LOC100271832	uncharacterized LOC100271832
All_AD_H3K27ac_samples_MACS2_peak_100321	chr2	32946224	32948119	Astrocyte,Neuron,Oligodendrocyte	Multiple	0.182003	3.86591	2.92123	0.0917289	0.314117	1896	*	Promoter (<=1kb)	2	32946953	33399509	452557	1	4052	ENST00000404816.7	0	ENSG00000049323	LTBP1	latent transforming growth factor beta binding protein 1
All_AD_H3K27ac_samples_MACS2_peak_100322	chr2	32952622	32953063	Other	Other	0.174034	0.144882	0.866242	0.355108	0.631384	442	*	Intron (ENST00000404816.7/4052, intron 2 of 33)	2	32946953	33399509	452557	1	4052	ENST00000404816.7	5669	ENSG00000049323	LTBP1	latent transforming growth factor beta binding protein 1
All_AD_H3K27ac_samples_MACS2_peak_100324	chr2	32962539	32963200	Oligodendrocyte	Oligodendrocyte	0.100081	0.917639	0.346288	0.558064	0.783663	662	*	Intron (ENST00000404816.7/4052, intron 2 of 33)	2	32946953	33399509	452557	1	4052	ENST00000404816.7	15586	ENSG00000049323	LTBP1	latent transforming growth factor beta binding protein 1
All_AD_H3K27ac_samples_MACS2_peak_100325	chr2	32965262	32967236	Oligodendrocyte	Oligodendrocyte	0.487499	2.46902	10.8409	0.00154073	0.0336587	1975	*	Intron (ENST00000404816.7/4052, intron 2 of 33)	2	32946953	33399509	452557	1	4052	ENST00000404816.7	18309	ENSG00000049323	LTBP1	latent transforming growth factor beta binding protein 1
All_AD_H3K27ac_samples_MACS2_peak_100326	chr2	32992903	32993377	Oligodendrocyte	Oligodendrocyte	0.247542	0.177842	1.67434	0.199815	0.47361	475	*	Intron (ENST00000404816.7/4052, intron 2 of 33)	2	32946953	33399509	452557	1	4052	ENST00000404816.7	45950	ENSG00000049323	LTBP1	latent transforming growth factor beta binding protein 1
All_AD_H3K27ac_samples_MACS2_peak_100328	chr2	33011205	33012397	Oligodendrocyte	Oligodendrocyte	-0.0794293	1.44076	0.324035	0.570964	0.792269	1193	*	Intron (ENST00000404816.7/4052, intron 2 of 33)	2	32946953	33399509	452557	1	4052	ENST00000404816.7	64252	ENSG00000049323	LTBP1	latent transforming growth factor beta binding protein 1
All_AD_H3K27ac_samples_MACS2_peak_10033	chr1	110149990	110152163	Neuron	Neuron	-0.0266955	3.82373	0.0648305	0.799744	0.918881	2174	*	Promoter (<=1kb)	1	110150494	110202202	51709	1	388662	ENST00000331565.5	0	ENSG00000197106	SLC6A17	solute carrier family 6 member 17
All_AD_H3K27ac_samples_MACS2_peak_100330	chr2	33029883	33030449	Astrocyte	Astrocyte	0.265373	0.650379	3.08009	0.0835107	0.298705	567	*	Intron (ENST00000404816.7/4052, intron 3 of 33)	2	32946953	33399509	452557	1	4052	ENST00000404816.7	82930	ENSG00000049323	LTBP1	latent transforming growth factor beta binding protein 1
All_AD_H3K27ac_samples_MACS2_peak_100331	chr2	33031784	33032085	Other	Other	0.511773	0.0596951	6.735	0.0114501	0.101486	302	*	Intron (ENST00000404816.7/4052, intron 3 of 33)	2	32946953	33399509	452557	1	4052	ENST00000404816.7	84831	ENSG00000049323	LTBP1	latent transforming growth factor beta binding protein 1
All_AD_H3K27ac_samples_MACS2_peak_100332	chr2	33033413	33035512	Astrocyte,Oligodendrocyte	Multiple	-0.11658	2.94986	1.55811	0.215987	0.492267	2100	*	Intron (ENST00000404816.7/4052, intron 3 of 33)	2	32946953	33399509	452557	1	4052	ENST00000404816.7	86460	ENSG00000049323	LTBP1	latent transforming growth factor beta binding protein 1
All_AD_H3K27ac_samples_MACS2_peak_100334	chr2	33133377	33136343	Astrocyte,Oligodendrocyte	Multiple	-0.125827	3.43605	2.27049	0.136234	0.387559	2967	*	Promoter (<=1kb)	2	33134406	33188676	54271	1	4052	ENST00000432635.1	0	ENSG00000049323	LTBP1	latent transforming growth factor beta binding protein 1
All_AD_H3K27ac_samples_MACS2_peak_100335	chr2	33142356	33143497	Astrocyte	Astrocyte	0.0581528	1.33225	0.164119	0.686594	0.860014	1142	*	Intron (ENST00000404816.7/4052, intron 5 of 33)	2	33134657	33399363	264707	1	4052	ENST00000407925.5	7699	ENSG00000049323	LTBP1	latent transforming growth factor beta binding protein 1
All_AD_H3K27ac_samples_MACS2_peak_100336	chr2	33211193	33211527	Other	Other	0.0208067	-0.176706	0.00889224	0.925134	0.973525	335	*	Intron (ENST00000404816.7/4052, intron 7 of 33)	2	33243662	33273711	30050	1	4052	ENST00000413303.5	-32135	ENSG00000049323	LTBP1	latent transforming growth factor beta binding protein 1
All_AD_H3K27ac_samples_MACS2_peak_100338	chr2	33275855	33276379	Other	Other	-0.0355659	0.272232	0.0332272	0.855873	0.945217	525	*	Promoter (<=1kb)	2	33275909	33347409	71501	1	4052	ENST00000415140.6	0	ENSG00000049323	LTBP1	latent transforming growth factor beta binding protein 1
All_AD_H3K27ac_samples_MACS2_peak_100339	chr2	33276828	33277563	Astrocyte	Astrocyte	0.117363	0.805706	0.506488	0.478963	0.728615	736	*	Promoter (<=1kb)	2	33275909	33347409	71501	1	4052	ENST00000415140.6	919	ENSG00000049323	LTBP1	latent transforming growth factor beta binding protein 1
All_AD_H3K27ac_samples_MACS2_peak_10034	chr1	110160178	110161126	Neuron	Neuron	0.14119	1.97352	1.05995	0.306674	0.58814	949	*	Intron (ENST00000331565.5/388662, intron 1 of 11)	1	110167081	110168220	1140	2	105378897	ENST00000418579.1	7094	ENSG00000227091	SLC6A17-AS1	SLC6A17 antisense RNA 1
All_AD_H3K27ac_samples_MACS2_peak_100340	chr2	33277970	33278245	Astrocyte	Astrocyte	-0.0729773	-0.329381	0.0731532	0.787574	0.912754	276	*	Promoter (2-3kb)	2	33275909	33347409	71501	1	4052	ENST00000415140.6	2061	ENSG00000049323	LTBP1	latent transforming growth factor beta binding protein 1
All_AD_H3K27ac_samples_MACS2_peak_100341	chr2	33278358	33278819	Astrocyte	Astrocyte	-0.132938	0.207029	0.413177	0.522403	0.759746	462	*	Promoter (2-3kb)	2	33275909	33347409	71501	1	4052	ENST00000415140.6	2449	ENSG00000049323	LTBP1	latent transforming growth factor beta binding protein 1
All_AD_H3K27ac_samples_MACS2_peak_100342	chr2	33279626	33279898	Other	Other	0.212185	-0.45129	0.582411	0.447862	0.706534	273	*	Intron (ENST00000404816.7/4052, intron 18 of 33)	2	33275909	33347409	71501	1	4052	ENST00000415140.6	3717	ENSG00000049323	LTBP1	latent transforming growth factor beta binding protein 1
All_AD_H3K27ac_samples_MACS2_peak_100343	chr2	33290604	33292309	Neuron	Neuron	-0.065732	2.14001	0.312212	0.57806	0.79691	1706	*	Promoter (<=1kb)	2	33291484	33309482	17999	1	4052	ENST00000498013.1	0	ENSG00000049323	LTBP1	latent transforming growth factor beta binding protein 1
All_AD_H3K27ac_samples_MACS2_peak_100344	chr2	33292444	33293399	Other	Other	0.153751	0.895469	0.799013	0.374367	0.64814	956	*	Promoter (<=1kb)	2	33291484	33309482	17999	1	4052	ENST00000498013.1	960	ENSG00000049323	LTBP1	latent transforming growth factor beta binding protein 1
All_AD_H3K27ac_samples_MACS2_peak_100345	chr2	33307775	33308207	Other	Other	0.128045	-0.0149621	0.35488	0.553232	0.780535	433	*	Intron (ENST00000404816.7/4052, intron 22 of 33)	2	33301632	33317940	16309	1	4052	ENST00000489740.1	6143	ENSG00000049323	LTBP1	latent transforming growth factor beta binding protein 1
All_AD_H3K27ac_samples_MACS2_peak_100346	chr2	33316503	33316970	Other	Other	-0.229796	0.060609	1.25733	0.265884	0.547164	468	*	Intron (ENST00000404816.7/4052, intron 24 of 33)	2	33301632	33317940	16309	1	4052	ENST00000489740.1	14871	ENSG00000049323	LTBP1	latent transforming growth factor beta binding protein 1
All_AD_H3K27ac_samples_MACS2_peak_100347	chr2	33317492	33317927	Other	Other	0.133623	0.0472224	0.399465	0.529368	0.764382	436	*	Exon (ENST00000489740.1/4052, exon 4 of 4)	2	33301632	33317940	16309	1	4052	ENST00000489740.1	15860	ENSG00000049323	LTBP1	latent transforming growth factor beta binding protein 1
All_AD_H3K27ac_samples_MACS2_peak_100348	chr2	33321525	33322734	Other	Other	-0.0982294	1.22825	0.534171	0.467231	0.720795	1210	*	Intron (ENST00000404816.7/4052, intron 24 of 33)	2	33301632	33317940	16309	1	4052	ENST00000489740.1	19893	ENSG00000049323	LTBP1	latent transforming growth factor beta binding protein 1
All_AD_H3K27ac_samples_MACS2_peak_100349	chr2	33335275	33336084	Astrocyte,Neuron	Multiple	-0.0281594	0.680387	0.0299759	0.863031	0.948246	810	*	Intron (ENST00000404816.7/4052, intron 24 of 33)	2	33301632	33317940	16309	1	4052	ENST00000489740.1	33643	ENSG00000049323	LTBP1	latent transforming growth factor beta binding protein 1
All_AD_H3K27ac_samples_MACS2_peak_10035	chr1	110161315	110161975	Neuron	Neuron	0.21004	1.9294	2.28368	0.135118	0.386056	661	*	Intron (ENST00000331565.5/388662, intron 1 of 11)	1	110167081	110168220	1140	2	105378897	ENST00000418579.1	6245	ENSG00000227091	SLC6A17-AS1	SLC6A17 antisense RNA 1
All_AD_H3K27ac_samples_MACS2_peak_100350	chr2	33364754	33366993	Astrocyte,Oligodendrocyte	Multiple	-0.124953	3.11627	1.40886	0.239148	0.519348	2240	*	Exon (ENST00000404816.7/4052, exon 31 of 34)	2	33418516	33418564	49	1	100616136	ENST00000636982.1	-51523	ENSG00000283591	MIR4430	microRNA 4430
All_AD_H3K27ac_samples_MACS2_peak_100351	chr2	33370678	33372443	Oligodendrocyte	Oligodendrocyte	-0.245507	3.38747	7.92404	0.0062877	0.0727775	1766	*	Intron (ENST00000404816.7/4052, intron 31 of 33)	2	33418516	33418564	49	1	100616136	ENST00000636982.1	-46073	ENSG00000283591	MIR4430	microRNA 4430
All_AD_H3K27ac_samples_MACS2_peak_100352	chr2	33378298	33379932	Astrocyte,Oligodendrocyte	Multiple	-0.0760839	3.69547	0.692485	0.408072	0.67577	1635	*	Intron (ENST00000404816.7/4052, intron 31 of 33)	2	33418516	33418564	49	1	100616136	ENST00000636982.1	-38584	ENSG00000283591	MIR4430	microRNA 4430
All_AD_H3K27ac_samples_MACS2_peak_100353	chr2	33390536	33392170	Oligodendrocyte	Oligodendrocyte	0.188306	2.20228	2.39187	0.126353	0.372433	1635	*	Intron (ENST00000404816.7/4052, intron 32 of 33)	2	33418516	33418564	49	1	100616136	ENST00000636982.1	-26346	ENSG00000283591	MIR4430	microRNA 4430
All_AD_H3K27ac_samples_MACS2_peak_100354	chr2	33395807	33396872	Astrocyte	Astrocyte	-0.210102	1.57239	2.79318	0.0990082	0.326895	1066	*	Intron (ENST00000404816.7/4052, intron 32 of 33)	2	33418516	33418564	49	1	100616136	ENST00000636982.1	-21644	ENSG00000283591	MIR4430	microRNA 4430
All_AD_H3K27ac_samples_MACS2_peak_100355	chr2	33397021	33397315	Other	Other	0.0674493	-0.294383	0.0819849	0.775448	0.906583	295	*	Exon (ENST00000404816.7/4052, exon 33 of 34)	2	33418516	33418564	49	1	100616136	ENST00000636982.1	-21201	ENSG00000283591	MIR4430	microRNA 4430
All_AD_H3K27ac_samples_MACS2_peak_100356	chr2	33400056	33400826	Oligodendrocyte	Oligodendrocyte	-0.204848	0.714305	1.42708	0.236162	0.515843	771	*	Distal Intergenic	2	33418516	33418564	49	1	100616136	ENST00000636982.1	-17690	ENSG00000283591	MIR4430	microRNA 4430
All_AD_H3K27ac_samples_MACS2_peak_100357	chr2	33411811	33412584	Other	Other	0.173466	0.629648	1.41033	0.238905	0.519115	774	*	Distal Intergenic	2	33418516	33418564	49	1	100616136	ENST00000636982.1	-5932	ENSG00000283591	MIR4430	microRNA 4430
All_AD_H3K27ac_samples_MACS2_peak_100358	chr2	33412819	33413484	Other	Other	-0.0817145	0.479207	0.25379	0.615957	0.81965	666	*	Distal Intergenic	2	33418516	33418564	49	1	100616136	ENST00000636982.1	-5032	ENSG00000283591	MIR4430	microRNA 4430
All_AD_H3K27ac_samples_MACS2_peak_100359	chr2	33433323	33434490	Oligodendrocyte	Oligodendrocyte	0.0294163	1.40548	0.0458301	0.83109	0.934108	1168	*	Promoter (1-2kb)	2	33436324	33564750	128427	1	25780	ENST00000402538.7	-1834	ENSG00000152689	RASGRP3	RAS guanyl releasing protein 3
All_AD_H3K27ac_samples_MACS2_peak_10036	chr1	110162039	110162602	Neuron	Neuron	0.118655	1.54205	0.711076	0.40188	0.670811	564	*	Intron (ENST00000331565.5/388662, intron 1 of 11)	1	110167081	110168220	1140	2	105378897	ENST00000418579.1	5618	ENSG00000227091	SLC6A17-AS1	SLC6A17 antisense RNA 1
All_AD_H3K27ac_samples_MACS2_peak_100360	chr2	33440968	33441962	Oligodendrocyte	Oligodendrocyte	-0.0476384	2.1769	0.197022	0.658467	0.844173	995	*	Intron (ENST00000402538.7/25780, intron 1 of 18)	2	33436567	33516693	80127	1	25780	ENST00000479528.5	4401	ENSG00000152689	RASGRP3	RAS guanyl releasing protein 3
All_AD_H3K27ac_samples_MACS2_peak_100361	chr2	33442030	33443702	Oligodendrocyte	Oligodendrocyte	0.105491	3.27908	1.60812	0.208842	0.483739	1673	*	Intron (ENST00000402538.7/25780, intron 1 of 18)	2	33436567	33516693	80127	1	25780	ENST00000479528.5	5463	ENSG00000152689	RASGRP3	RAS guanyl releasing protein 3
All_AD_H3K27ac_samples_MACS2_peak_100362	chr2	33457683	33457980	Other	Other	0.242142	-0.36308	0.907248	0.344033	0.622055	298	*	Promoter (<=1kb)	2	33458046	33522102	64057	1	25780	ENST00000437184.5	-66	ENSG00000152689	RASGRP3	RAS guanyl releasing protein 3
All_AD_H3K27ac_samples_MACS2_peak_100363	chr2	33467294	33467977	Other	Other	0.220466	0.752034	2.05247	0.156287	0.417072	684	*	Intron (ENST00000402538.7/25780, intron 2 of 18)	2	33476597	33516788	40192	1	25780	ENST00000482857.5	-8620	ENSG00000152689	RASGRP3	RAS guanyl releasing protein 3
All_AD_H3K27ac_samples_MACS2_peak_100364	chr2	33475386	33478263	Astrocyte,Microglia,Oligodendrocyte	Multiple	-0.0856834	5.60243	2.75202	0.101482	0.331235	2878	*	Promoter (<=1kb)	2	33476597	33516788	40192	1	25780	ENST00000482857.5	0	ENSG00000152689	RASGRP3	RAS guanyl releasing protein 3
All_AD_H3K27ac_samples_MACS2_peak_100365	chr2	33479168	33479823	Microglia,Oligodendrocyte	Multiple	0.00841446	2.97031	0.00945111	0.922824	0.972661	656	*	Promoter (2-3kb)	2	33476665	33482014	5350	1	25780	ENST00000494927.1	2503	ENSG00000152689	RASGRP3	RAS guanyl releasing protein 3
All_AD_H3K27ac_samples_MACS2_peak_100366	chr2	33482355	33482828	Oligodendrocyte	Oligodendrocyte	-0.294595	1.94237	6.27559	0.0145048	0.115545	474	*	Exon (ENST00000484909.5/25780, exon 3 of 3)	2	33476665	33482014	5350	1	25780	ENST00000494927.1	5690	ENSG00000152689	RASGRP3	RAS guanyl releasing protein 3
All_AD_H3K27ac_samples_MACS2_peak_100367	chr2	33489601	33490845	Oligodendrocyte	Oligodendrocyte	0.0843098	2.15213	0.703495	0.404388	0.672762	1245	*	Intron (ENST00000402538.7/25780, intron 2 of 18)	2	33476665	33482014	5350	1	25780	ENST00000494927.1	12936	ENSG00000152689	RASGRP3	RAS guanyl releasing protein 3
All_AD_H3K27ac_samples_MACS2_peak_100368	chr2	33495006	33495648	Oligodendrocyte	Oligodendrocyte	0.0889073	2.04246	0.647223	0.423756	0.688144	643	*	Intron (ENST00000402538.7/25780, intron 2 of 18)	2	33513875	33564605	50731	1	25780	ENST00000407811.5	-18227	ENSG00000152689	RASGRP3	RAS guanyl releasing protein 3
All_AD_H3K27ac_samples_MACS2_peak_100369	chr2	33498336	33498960	Oligodendrocyte	Oligodendrocyte	0.0728627	2.23512	0.543797	0.46326	0.718073	625	*	Intron (ENST00000402538.7/25780, intron 2 of 18)	2	33513875	33564605	50731	1	25780	ENST00000407811.5	-14915	ENSG00000152689	RASGRP3	RAS guanyl releasing protein 3
All_AD_H3K27ac_samples_MACS2_peak_10037	chr1	110164352	110164795	Neuron	Neuron	0.252538	1.13028	3.00188	0.0874501	0.306148	444	*	Intron (ENST00000331565.5/388662, intron 1 of 11)	1	110167081	110168220	1140	2	105378897	ENST00000418579.1	3425	ENSG00000227091	SLC6A17-AS1	SLC6A17 antisense RNA 1
All_AD_H3K27ac_samples_MACS2_peak_100370	chr2	33499960	33500211	Oligodendrocyte	Oligodendrocyte	0.159133	1.2232	1.37451	0.244904	0.525462	252	*	Intron (ENST00000402538.7/25780, intron 2 of 18)	2	33513875	33564605	50731	1	25780	ENST00000407811.5	-13664	ENSG00000152689	RASGRP3	RAS guanyl releasing protein 3
All_AD_H3K27ac_samples_MACS2_peak_100371	chr2	33504123	33506049	Oligodendrocyte	Oligodendrocyte	0.0348667	4.83167	0.37153	0.54409	0.774574	1927	*	Intron (ENST00000402538.7/25780, intron 2 of 18)	2	33513875	33564605	50731	1	25780	ENST00000407811.5	-7826	ENSG00000152689	RASGRP3	RAS guanyl releasing protein 3
All_AD_H3K27ac_samples_MACS2_peak_100372	chr2	33506355	33508201	Oligodendrocyte	Oligodendrocyte	-0.0075132	4.79474	0.013766	0.906926	0.966783	1847	*	Intron (ENST00000402538.7/25780, intron 2 of 18)	2	33513875	33564605	50731	1	25780	ENST00000407811.5	-5674	ENSG00000152689	RASGRP3	RAS guanyl releasing protein 3
All_AD_H3K27ac_samples_MACS2_peak_100373	chr2	33515420	33515724	Oligodendrocyte	Oligodendrocyte	0.321499	0.657402	4.18561	0.0444226	0.212544	305	*	Promoter (1-2kb)	2	33513875	33564605	50731	1	25780	ENST00000407811.5	1545	ENSG00000152689	RASGRP3	RAS guanyl releasing protein 3
All_AD_H3K27ac_samples_MACS2_peak_100374	chr2	33516389	33517705	Neuron,Oligodendrocyte	Multiple	0.208882	2.40984	5.43601	0.0225284	0.146727	1317	*	Promoter (2-3kb)	2	33513875	33564605	50731	1	25780	ENST00000407811.5	2514	ENSG00000152689	RASGRP3	RAS guanyl releasing protein 3
All_AD_H3K27ac_samples_MACS2_peak_100375	chr2	33521093	33523067	Neuron,Oligodendrocyte	Multiple	-0.0235373	3.08904	0.0792268	0.779155	0.908668	1975	*	Promoter (1-2kb)	2	33524430	33530944	6515	1	25780	ENST00000477927.1	-1363	ENSG00000152689	RASGRP3	RAS guanyl releasing protein 3
All_AD_H3K27ac_samples_MACS2_peak_100378	chr2	33529954	33530306	Other	Other	0.365196	0.469234	5.42787	0.022626	0.147053	353	*	Promoter (1-2kb)	2	33531725	33540181	8457	1	25780	ENST00000468856.1	-1419	ENSG00000152689	RASGRP3	RAS guanyl releasing protein 3
All_AD_H3K27ac_samples_MACS2_peak_100379	chr2	33531690	33532205	Other	Other	0.285498	0.977655	4.67907	0.0338535	0.183272	516	*	Promoter (<=1kb)	2	33531725	33540181	8457	1	25780	ENST00000468856.1	0	ENSG00000152689	RASGRP3	RAS guanyl releasing protein 3
All_AD_H3K27ac_samples_MACS2_peak_10038	chr1	110164892	110165881	Neuron	Neuron	0.262701	2.39291	4.62898	0.0347918	0.186047	990	*	Promoter (2-3kb)	1	110167081	110168220	1140	2	105378897	ENST00000418579.1	2339	ENSG00000227091	SLC6A17-AS1	SLC6A17 antisense RNA 1
All_AD_H3K27ac_samples_MACS2_peak_100380	chr2	33533330	33534081	Oligodendrocyte	Oligodendrocyte	0.346304	1.45271	9.92559	0.00237467	0.0426442	752	*	Promoter (1-2kb)	2	33531725	33540181	8457	1	25780	ENST00000468856.1	1605	ENSG00000152689	RASGRP3	RAS guanyl releasing protein 3
All_AD_H3K27ac_samples_MACS2_peak_100381	chr2	33535384	33535838	Other	Other	0.181975	0.69053	1.26918	0.263663	0.544908	455	*	Intron (ENST00000402538.7/25780, intron 12 of 18)	2	33531725	33540181	8457	1	25780	ENST00000468856.1	3659	ENSG00000152689	RASGRP3	RAS guanyl releasing protein 3
All_AD_H3K27ac_samples_MACS2_peak_100382	chr2	33539158	33539524	Other	Other	0.578615	0.0676324	9.77468	0.00255207	0.0443836	367	*	Promoter (<=1kb)	2	33539651	33543627	3977	1	25780	ENST00000482731.1	-127	ENSG00000152689	RASGRP3	RAS guanyl releasing protein 3
All_AD_H3K27ac_samples_MACS2_peak_100383	chr2	33540041	33540694	Oligodendrocyte	Oligodendrocyte	-0.0291106	0.991913	0.0400245	0.841997	0.939047	654	*	Promoter (<=1kb)	2	33539651	33543627	3977	1	25780	ENST00000482731.1	390	ENSG00000152689	RASGRP3	RAS guanyl releasing protein 3
All_AD_H3K27ac_samples_MACS2_peak_100384	chr2	33543131	33543510	Other	Other	0.196717	0.10564	0.863065	0.355987	0.632051	380	*	Intron (ENST00000402538.7/25780, intron 13 of 18)	2	33539651	33543627	3977	1	25780	ENST00000482731.1	3480	ENSG00000152689	RASGRP3	RAS guanyl releasing protein 3
All_AD_H3K27ac_samples_MACS2_peak_100385	chr2	33543635	33544421	Other	Other	-0.00404702	1.12215	0.00109884	0.973648	0.991834	787	*	Intron (ENST00000402538.7/25780, intron 14 of 18)	2	33539651	33543627	3977	1	25780	ENST00000482731.1	3984	ENSG00000152689	RASGRP3	RAS guanyl releasing protein 3
All_AD_H3K27ac_samples_MACS2_peak_100386	chr2	33547464	33547945	Other	Other	0.36056	0.686711	5.03321	0.027943	0.16504	482	*	Intron (ENST00000402538.7/25780, intron 14 of 18)	2	33539651	33543627	3977	1	25780	ENST00000482731.1	7813	ENSG00000152689	RASGRP3	RAS guanyl releasing protein 3
All_AD_H3K27ac_samples_MACS2_peak_100387	chr2	33548993	33549580	Other	Other	-0.112061	0.77351	0.635774	0.427867	0.691477	588	*	Intron (ENST00000402538.7/25780, intron 14 of 18)	2	33539651	33543627	3977	1	25780	ENST00000482731.1	9342	ENSG00000152689	RASGRP3	RAS guanyl releasing protein 3
All_AD_H3K27ac_samples_MACS2_peak_100388	chr2	33552851	33553328	Microglia	Microglia	0.294459	0.81113	3.53587	0.0641002	0.259322	478	*	3' UTR	2	33539651	33543627	3977	1	25780	ENST00000482731.1	13200	ENSG00000152689	RASGRP3	RAS guanyl releasing protein 3
All_AD_H3K27ac_samples_MACS2_peak_100389	chr2	33554240	33555929	Microglia,Oligodendrocyte	Multiple	0.18565	2.9494	4.8336	0.0311252	0.175149	1690	*	3' UTR	2	33532744	33567204	34461	2	105374454	ENST00000690429.1	11275	ENSG00000119812	RASGRP3-AS1	RASGRP3 antisense RNA 1
All_AD_H3K27ac_samples_MACS2_peak_10039	chr1	110170549	110172317	Neuron	Neuron	0.118716	2.87966	1.12022	0.293409	0.575071	1769	*	Promoter (<=1kb)	1	110166807	110172489	5683	2	105378897	ENST00000443008.1	172	ENSG00000227091	SLC6A17-AS1	SLC6A17 antisense RNA 1
All_AD_H3K27ac_samples_MACS2_peak_100390	chr2	33557850	33559156	Neuron	Neuron	0.0689988	2.28419	0.416993	0.520494	0.758619	1307	*	Exon (ENST00000402538.7/25780, exon 17 of 19)	2	33532744	33567204	34461	2	105374454	ENST00000690429.1	8048	ENSG00000119812	RASGRP3-AS1	RASGRP3 antisense RNA 1
All_AD_H3K27ac_samples_MACS2_peak_100391	chr2	33560384	33560851	Neuron	Neuron	0.254477	0.652364	3.02874	0.0860745	0.30374	468	*	Intron (ENST00000402538.7/25780, intron 18 of 18)	2	33532744	33567204	34461	2	105374454	ENST00000690429.1	6353	ENSG00000119812	RASGRP3-AS1	RASGRP3 antisense RNA 1
All_AD_H3K27ac_samples_MACS2_peak_100392	chr2	33566700	33567283	Other	Other	0.302712	0.691926	4.00843	0.0490412	0.223982	584	*	Promoter (<=1kb)	2	33532744	33567204	34461	2	105374454	ENST00000690429.1	0	ENSG00000119812	RASGRP3-AS1	RASGRP3 antisense RNA 1
All_AD_H3K27ac_samples_MACS2_peak_100393	chr2	33567405	33568130	Oligodendrocyte	Oligodendrocyte	-0.0843982	1.06727	0.36516	0.547554	0.776943	726	*	Promoter (<=1kb)	2	33534802	33567322	32521	2	105374454	ENST00000692917.1	-83	ENSG00000119812	RASGRP3-AS1	RASGRP3 antisense RNA 1
All_AD_H3K27ac_samples_MACS2_peak_100394	chr2	33568405	33568872	Other	Other	-0.0378341	0.464187	0.0419923	0.838213	0.937287	468	*	Promoter (<=1kb)	2	33554433	33569430	14998	2	105374454	ENST00000693631.1	558	ENSG00000119812	RASGRP3-AS1	RASGRP3 antisense RNA 1
All_AD_H3K27ac_samples_MACS2_peak_100395	chr2	33576503	33578125	Oligodendrocyte	Oligodendrocyte	-0.121098	3.99818	3.01896	0.0865725	0.304655	1623	*	Intron (ENST00000437680.2/25940, intron 9 of 12)	2	33562475	33571283	8809	2	105374454	ENST00000692348.1	-5220	ENSG00000119812	RASGRP3-AS1	RASGRP3 antisense RNA 1
All_AD_H3K27ac_samples_MACS2_peak_100396	chr2	33582130	33582793	Neuron,Oligodendrocyte	Multiple	-0.0194023	1.85349	0.0342973	0.853597	0.944205	664	*	Intron (ENST00000437680.2/25940, intron 9 of 12)	2	33584889	33586869	1981	2	25940	ENST00000475122.1	4076	ENSG00000119812	FAM98A	family with sequence similarity 98 member A
All_AD_H3K27ac_samples_MACS2_peak_100397	chr2	33582850	33583447	Oligodendrocyte	Oligodendrocyte	-0.347509	1.60864	7.59312	0.00741639	0.0799563	598	*	3' UTR	2	33584889	33586869	1981	2	25940	ENST00000475122.1	3422	ENSG00000119812	FAM98A	family with sequence similarity 98 member A
All_AD_H3K27ac_samples_MACS2_peak_100398	chr2	33583507	33583935	Neuron,Oligodendrocyte	Multiple	-0.249428	1.14286	3.23151	0.0764272	0.285098	429	*	Promoter (2-3kb)	2	33584889	33586869	1981	2	25940	ENST00000475122.1	2934	ENSG00000119812	FAM98A	family with sequence similarity 98 member A
All_AD_H3K27ac_samples_MACS2_peak_100399	chr2	33588941	33589858	Other	Other	-0.325473	1.75732	8.59364	0.00451895	0.0608174	918	*	Promoter (<=1kb)	2	33583662	33589848	6187	2	25940	ENST00000474985.5	0	ENSG00000119812	FAM98A	family with sequence similarity 98 member A
All_AD_H3K27ac_samples_MACS2_peak_1004	chr1	8462354	8462760	Astrocyte,Neuron,Oligodendrocyte	Multiple	0.0536797	1.90881	0.182189	0.670773	0.851141	407	*	Intron (ENST00000337907.7/473, intron 12 of 23)	1	8425638	8430041	4404	1	102724552	ENST00000444276.1	36716	NA	RERE-AS1	RERE antisense RNA 1
All_AD_H3K27ac_samples_MACS2_peak_10040	chr1	110176173	110176980	Neuron	Neuron	0.128802	1.23163	0.793746	0.375938	0.649388	808	*	Exon (ENST00000331565.5/388662, exon 6 of 12)	1	110166807	110172489	5683	2	105378897	ENST00000443008.1	-3684	ENSG00000227091	SLC6A17-AS1	SLC6A17 antisense RNA 1
All_AD_H3K27ac_samples_MACS2_peak_100400	chr2	33590182	33590500	Oligodendrocyte	Oligodendrocyte	0.114489	0.327053	0.39439	0.531988	0.766154	319	*	Promoter (<=1kb)	2	33583662	33589848	6187	2	25940	ENST00000474985.5	-334	ENSG00000119812	FAM98A	family with sequence similarity 98 member A
All_AD_H3K27ac_samples_MACS2_peak_100401	chr2	33592981	33593384	Oligodendrocyte	Oligodendrocyte	-0.102722	0.609168	0.41136	0.523317	0.760374	404	*	Intron (ENST00000437680.2/25940, intron 2 of 12)	2	33583662	33589848	6187	2	25940	ENST00000474985.5	-3133	ENSG00000119812	FAM98A	family with sequence similarity 98 member A
All_AD_H3K27ac_samples_MACS2_peak_100402	chr2	33598344	33600100	Astrocyte,Microglia,Neuron,Oligodendrocyte	Multiple	0.0088323	4.36338	0.0227586	0.880508	0.955974	1757	*	Promoter (<=1kb)	2	33599442	33657460	58019	1	105374455	ENST00000669243.1	0	NA	LOC105374455	uncharacterized LOC105374455
All_AD_H3K27ac_samples_MACS2_peak_100403	chr2	33605093	33605577	Oligodendrocyte	Oligodendrocyte	-0.273747	0.629435	2.6818	0.105865	0.338859	485	*	Intron (ENST00000669243.1/105374455, intron 1 of 1)	2	33599442	33657460	58019	1	105374455	ENST00000669243.1	5651	NA	LOC105374455	uncharacterized LOC105374455
All_AD_H3K27ac_samples_MACS2_peak_100404	chr2	33607033	33608830	Neuron,Oligodendrocyte	Multiple	-0.268257	2.97941	7.21073	0.00898973	0.0886551	1798	*	Intron (ENST00000669243.1/105374455, intron 1 of 1)	2	33599442	33657460	58019	1	105374455	ENST00000669243.1	7591	NA	LOC105374455	uncharacterized LOC105374455
All_AD_H3K27ac_samples_MACS2_peak_100405	chr2	33628383	33628800	Other	Other	-0.462495	-0.111487	4.5198	0.036935	0.192411	418	*	Intron (ENST00000669243.1/105374455, intron 1 of 1)	2	33632954	33657442	24489	1	105374455	ENST00000658639.1	-4154	NA	LOC105374455	uncharacterized LOC105374455
All_AD_H3K27ac_samples_MACS2_peak_100406	chr2	33632887	33633759	Other	Other	-0.416149	1.16833	5.10372	0.0269034	0.16171	873	*	Promoter (<=1kb)	2	33632954	33657442	24489	1	105374455	ENST00000658639.1	0	NA	LOC105374455	uncharacterized LOC105374455
All_AD_H3K27ac_samples_MACS2_peak_100409	chr2	33673816	33674536	Other	Other	-0.200056	0.599518	1.41433	0.238247	0.518378	721	*	Distal Intergenic	2	33706886	34297753	590868	1	104355287	ENST00000366209.6	-32350	ENSG00000228262	LINC01317	long intergenic non-protein coding RNA 1317
All_AD_H3K27ac_samples_MACS2_peak_10041	chr1	110183600	110183878	Neuron	Neuron	0.288905	0.0839048	1.93773	0.176917	0.444982	279	*	Intron (ENST00000331565.5/388662, intron 6 of 11)	1	110192568	110194988	2421	1	388662	ENST00000465159.1	-8690	ENSG00000197106	SLC6A17	solute carrier family 6 member 17
All_AD_H3K27ac_samples_MACS2_peak_100410	chr2	33680403	33681935	Oligodendrocyte	Oligodendrocyte	0.0603326	2.55724	0.372548	0.543541	0.774221	1533	*	Distal Intergenic	2	33706886	34297753	590868	1	104355287	ENST00000366209.6	-24951	ENSG00000228262	LINC01317	long intergenic non-protein coding RNA 1317
All_AD_H3K27ac_samples_MACS2_peak_100412	chr2	33782624	33782945	Other	Other	0.716307	-0.323197	8.15383	0.00561078	0.0684295	322	*	Intron (ENST00000366209.6/104355287, intron 1 of 5)	2	33726061	33728207	2147	2	151325	ENST00000474610.1	-54417	ENSG00000239649	MYADML	myeloid associated differentiation marker like (pseudogene)
All_AD_H3K27ac_samples_MACS2_peak_100413	chr2	33784366	33785253	Microglia	Microglia	0.0910439	0.880026	0.377907	0.540664	0.772231	888	*	Intron (ENST00000366209.6/104355287, intron 1 of 5)	2	33726061	33728207	2147	2	151325	ENST00000474610.1	-56159	ENSG00000239649	MYADML	myeloid associated differentiation marker like (pseudogene)
All_AD_H3K27ac_samples_MACS2_peak_100414	chr2	33859766	33860596	Microglia	Microglia	0.101839	0.812523	0.411752	0.523119	0.760209	831	*	Intron (ENST00000366209.6/104355287, intron 2 of 5)	2	33855684	33954012	98329	1	104355287	ENST00000667658.1	4082	ENSG00000228262	LINC01317	long intergenic non-protein coding RNA 1317
All_AD_H3K27ac_samples_MACS2_peak_100415	chr2	33909957	33910661	Other	Other	0.0892232	0.983124	0.312515	0.577876	0.796747	705	*	Intron (ENST00000366209.6/104355287, intron 2 of 5)	2	33891057	33991618	100562	1	104355287	ENST00000661209.1	18900	ENSG00000228262	LINC01317	long intergenic non-protein coding RNA 1317
All_AD_H3K27ac_samples_MACS2_peak_100416	chr2	34003688	34004187	Oligodendrocyte	Oligodendrocyte	-0.225545	0.971688	2.36197	0.128709	0.376214	500	*	Intron (ENST00000366209.6/104355287, intron 4 of 5)	2	34067226	34069550	2325	1	106144585	ENST00000423593.1	-63039	ENSG00000237790	LINC01318	long intergenic non-protein coding RNA 1318
All_AD_H3K27ac_samples_MACS2_peak_100417	chr2	34004586	34006354	Oligodendrocyte	Oligodendrocyte	-0.067191	3.59067	0.441889	0.508336	0.749912	1769	*	Intron (ENST00000366209.6/104355287, intron 4 of 5)	2	34067226	34069550	2325	1	106144585	ENST00000423593.1	-60872	ENSG00000237790	LINC01318	long intergenic non-protein coding RNA 1318
All_AD_H3K27ac_samples_MACS2_peak_100418	chr2	34011319	34012005	Other	Other	-0.0248919	0.611723	0.022958	0.87999	0.955715	687	*	Intron (ENST00000366209.6/104355287, intron 4 of 5)	2	34067226	34069550	2325	1	106144585	ENST00000423593.1	-55221	ENSG00000237790	LINC01318	long intergenic non-protein coding RNA 1318
All_AD_H3K27ac_samples_MACS2_peak_100419	chr2	34012152	34013708	Oligodendrocyte	Oligodendrocyte	-0.115942	2.2094	1.14269	0.288656	0.57023	1557	*	Intron (ENST00000366209.6/104355287, intron 4 of 5)	2	34067226	34069550	2325	1	106144585	ENST00000423593.1	-53518	ENSG00000237790	LINC01318	long intergenic non-protein coding RNA 1318
All_AD_H3K27ac_samples_MACS2_peak_10042	chr1	110184935	110185921	Neuron	Neuron	0.143075	1.80494	0.954098	0.331949	0.610921	987	*	Intron (ENST00000331565.5/388662, intron 6 of 11)	1	110192568	110194988	2421	1	388662	ENST00000465159.1	-6647	ENSG00000197106	SLC6A17	solute carrier family 6 member 17
All_AD_H3K27ac_samples_MACS2_peak_100420	chr2	34045285	34045766	Other	Other	0.103696	0.212838	0.265212	0.608139	0.815182	482	*	Intron (ENST00000366209.6/104355287, intron 4 of 5)	2	34067226	34069550	2325	1	106144585	ENST00000423593.1	-21460	ENSG00000237790	LINC01318	long intergenic non-protein coding RNA 1318
All_AD_H3K27ac_samples_MACS2_peak_100421	chr2	34068504	34071426	Oligodendrocyte	Oligodendrocyte	-0.120128	4.14972	1.80448	0.183391	0.453251	2923	*	Promoter (1-2kb)	2	34067226	34069550	2325	1	106144585	ENST00000423593.1	1278	ENSG00000237790	LINC01318	long intergenic non-protein coding RNA 1318
All_AD_H3K27ac_samples_MACS2_peak_100422	chr2	34095530	34097896	Oligodendrocyte	Oligodendrocyte	-0.245718	3.14116	3.63942	0.0604153	0.251033	2367	*	Intron (ENST00000366209.6/104355287, intron 4 of 5)	2	34067226	34069550	2325	1	106144585	ENST00000423593.1	28304	ENSG00000237790	LINC01318	long intergenic non-protein coding RNA 1318
All_AD_H3K27ac_samples_MACS2_peak_100424	chr2	34188581	34189087	Other	Other	-0.140104	0.175092	0.461387	0.499155	0.743255	507	*	Promoter (<=1kb)	2	34189813	34722833	533021	1	104355288	ENST00000650021.1	-726	ENSG00000228262	LINC01320	long intergenic non-protein coding RNA 1320
All_AD_H3K27ac_samples_MACS2_peak_100425	chr2	34215865	34216223	Neuron	Neuron	0.24812	-0.160659	0.853966	0.35852	0.634337	359	*	Intron (ENST00000366209.6/104355287, intron 4 of 5)	2	34189813	34722833	533021	1	104355288	ENST00000650021.1	26052	ENSG00000228262	LINC01320	long intergenic non-protein coding RNA 1320
All_AD_H3K27ac_samples_MACS2_peak_100426	chr2	34218356	34219222	Neuron	Neuron	-0.0257944	1.26078	0.0240631	0.877159	0.954453	867	*	Intron (ENST00000366209.6/104355287, intron 4 of 5)	2	34189813	34722833	533021	1	104355288	ENST00000650021.1	28543	ENSG00000228262	LINC01320	long intergenic non-protein coding RNA 1320
All_AD_H3K27ac_samples_MACS2_peak_100427	chr2	34219546	34220996	Neuron	Neuron	-0.146632	1.70835	0.998869	0.320932	0.600899	1451	*	Exon (ENST00000649638.1/ENST00000649638.1, exon 1 of 5)	2	34189813	34722833	533021	1	104355288	ENST00000650021.1	29733	ENSG00000228262	LINC01320	long intergenic non-protein coding RNA 1320
All_AD_H3K27ac_samples_MACS2_peak_100429	chr2	34407606	34408853	Other	Other	-0.281921	1.50637	3.92561	0.0513757	0.229866	1248	*	Intron (ENST00000650021.1/104355288, intron 4 of 6)	2	34189813	34722833	533021	1	104355288	ENST00000650021.1	217793	ENSG00000228262	LINC01320	long intergenic non-protein coding RNA 1320
All_AD_H3K27ac_samples_MACS2_peak_10043	chr1	110187778	110189498	Neuron	Neuron	0.0938564	2.97505	0.850519	0.359486	0.635209	1721	*	Intron (ENST00000331565.5/388662, intron 6 of 11)	1	110192568	110194988	2421	1	388662	ENST00000465159.1	-3070	ENSG00000197106	SLC6A17	solute carrier family 6 member 17
All_AD_H3K27ac_samples_MACS2_peak_100430	chr2	34784053	34786074	Oligodendrocyte	Oligodendrocyte	-0.180794	2.3274	2.57216	0.113137	0.351416	2022	*	Intron (ENST00000664906.1/105374458, intron 4 of 5)	2	34799850	35163112	363263	1	107985808	ENST00000453451.5	-13776	NA	LOC107985808	uncharacterized LOC107985808
All_AD_H3K27ac_samples_MACS2_peak_100431	chr2	34799417	34800189	Astrocyte	Astrocyte	-0.301658	0.629553	2.438	0.122812	0.366976	773	*	Promoter (<=1kb)	2	34799850	35163112	363263	1	107985808	ENST00000453451.5	0	NA	LOC107985808	uncharacterized LOC107985808
All_AD_H3K27ac_samples_MACS2_peak_100432	chr2	34807015	34808331	Astrocyte,Neuron	Multiple	-0.127155	1.74927	1.0704	0.304318	0.585654	1317	*	Intron (ENST00000453451.5/107985808, intron 1 of 5)	2	34799850	35163112	363263	1	107985808	ENST00000453451.5	7165	NA	LOC107985808	uncharacterized LOC107985808
All_AD_H3K27ac_samples_MACS2_peak_100433	chr2	34808977	34809244	Neuron	Neuron	0.0261672	-0.493352	0.00983162	0.921291	0.972232	268	*	Exon (ENST00000578326.2/ENST00000578326.2, exon 1 of 1)	2	34799850	35163112	363263	1	107985808	ENST00000453451.5	9127	NA	LOC107985808	uncharacterized LOC107985808
All_AD_H3K27ac_samples_MACS2_peak_100434	chr2	34809708	34809988	Neuron	Neuron	0.154509	-0.307056	0.381971	0.538501	0.77076	281	*	Intron (ENST00000453451.5/107985808, intron 1 of 5)	2	34799850	35163112	363263	1	107985808	ENST00000453451.5	9858	NA	LOC107985808	uncharacterized LOC107985808
All_AD_H3K27ac_samples_MACS2_peak_100435	chr2	34810346	34811303	Neuron	Neuron	-0.0124131	0.84472	0.00674067	0.934794	0.977467	958	*	Intron (ENST00000453451.5/107985808, intron 1 of 5)	2	34799850	35163112	363263	1	107985808	ENST00000453451.5	10496	NA	LOC107985808	uncharacterized LOC107985808
All_AD_H3K27ac_samples_MACS2_peak_100436	chr2	34830476	34832022	Astrocyte,Oligodendrocyte	Multiple	-0.290028	3.27328	9.75408	0.00257733	0.0446102	1547	*	Promoter (<=1kb)	2	34831319	35173327	342009	1	107985808	ENST00000658336.1	0	NA	LOC107985808	uncharacterized LOC107985808
All_AD_H3K27ac_samples_MACS2_peak_100438	chr2	34873592	34875816	Astrocyte,Neuron	Multiple	-0.204067	2.73315	4.56752	0.0359815	0.189622	2225	*	Intron (ENST00000453451.5/107985808, intron 2 of 5)	2	34868394	35174909	306516	1	107985808	ENST00000587791.5	5198	NA	LOC107985808	uncharacterized LOC107985808
All_AD_H3K27ac_samples_MACS2_peak_100439	chr2	34892228	34893890	Astrocyte,Neuron	Multiple	-0.336823	2.02797	7.74526	0.00687321	0.0765224	1663	*	Intron (ENST00000453451.5/107985808, intron 2 of 5)	2	34868394	35174909	306516	1	107985808	ENST00000587791.5	23834	NA	LOC107985808	uncharacterized LOC107985808
All_AD_H3K27ac_samples_MACS2_peak_10044	chr1	110189809	110190768	Neuron	Neuron	0.089899	1.74372	0.446388	0.506192	0.748449	960	*	Promoter (1-2kb)	1	110192568	110194988	2421	1	388662	ENST00000465159.1	-1800	ENSG00000197106	SLC6A17	solute carrier family 6 member 17
All_AD_H3K27ac_samples_MACS2_peak_100440	chr2	34903600	34904165	Neuron	Neuron	-0.289711	0.375968	2.44951	0.121947	0.365585	566	*	Intron (ENST00000453451.5/107985808, intron 2 of 5)	2	34923501	35162821	239321	1	107985808	ENST00000626243.2	-19336	NA	LOC107985808	uncharacterized LOC107985808
All_AD_H3K27ac_samples_MACS2_peak_100441	chr2	34904397	34905424	Neuron	Neuron	-0.335026	1.25723	6.47556	0.0130812	0.10936	1028	*	Intron (ENST00000453451.5/107985808, intron 2 of 5)	2	34923501	35162821	239321	1	107985808	ENST00000626243.2	-18077	NA	LOC107985808	uncharacterized LOC107985808
All_AD_H3K27ac_samples_MACS2_peak_100442	chr2	34909427	34909739	Other	Other	0.163824	-0.354497	0.514796	0.475392	0.726272	313	*	Intron (ENST00000453451.5/107985808, intron 2 of 5)	2	34923501	35162821	239321	1	107985808	ENST00000626243.2	-13762	NA	LOC107985808	uncharacterized LOC107985808
All_AD_H3K27ac_samples_MACS2_peak_100443	chr2	34909957	34911300	Neuron	Neuron	-0.127921	1.43381	1.03116	0.313286	0.594035	1344	*	Intron (ENST00000453451.5/107985808, intron 2 of 5)	2	34923501	35162821	239321	1	107985808	ENST00000626243.2	-12201	NA	LOC107985808	uncharacterized LOC107985808
All_AD_H3K27ac_samples_MACS2_peak_100444	chr2	34939677	34940095	Other	Other	-0.189488	-0.0353797	0.926459	0.339007	0.617382	419	*	Intron (ENST00000453451.5/107985808, intron 2 of 5)	2	34923501	35162821	239321	1	107985808	ENST00000626243.2	16176	NA	LOC107985808	uncharacterized LOC107985808
All_AD_H3K27ac_samples_MACS2_peak_100445	chr2	34998547	34999027	Other	Other	-0.0407267	0.0546766	0.0424012	0.873317	0.952776	481	*	Promoter (1-2kb)	2	34998273	35000160	1888	2	105374461	ENST00000414796.2	1133	ENSG00000237320	LOC105374461	uncharacterized LOC105374461
All_AD_H3K27ac_samples_MACS2_peak_100446	chr2	35415864	35416193	Other	Other	0.279589	-0.227707	1.5991	0.21011	0.485309	330	*	Distal Intergenic	2	35471405	35471486	82	1	100616475	ENST00000584780.1	-55212	ENSG00000265301	MIR548AD	microRNA 548ad
All_AD_H3K27ac_samples_MACS2_peak_100447	chr2	35416432	35416724	Other	Other	0.416689	-0.39339	2.74586	0.101859	0.33186	293	*	Distal Intergenic	2	35471405	35471486	82	1	100616475	ENST00000584780.1	-54681	ENSG00000265301	MIR548AD	microRNA 548ad
All_AD_H3K27ac_samples_MACS2_peak_100448	chr2	35962835	35963382	Neuron	Neuron	0.0371278	0.199609	0.0294991	0.864114	0.948792	548	*	Distal Intergenic	2	36355778	36551135	195358	1	51232	ENST00000280527.7	-392396	ENSG00000150938	CRIM1	cysteine rich transmembrane BMP regulator 1
All_AD_H3K27ac_samples_MACS2_peak_100450	chr2	36173888	36174374	Other	Other	-0.301034	0.0848471	2.43677	0.122906	0.367129	487	*	Distal Intergenic	2	36355778	36551135	195358	1	51232	ENST00000280527.7	-181404	ENSG00000150938	CRIM1	cysteine rich transmembrane BMP regulator 1
All_AD_H3K27ac_samples_MACS2_peak_100451	chr2	36178357	36178871	Other	Other	-0.544663	0.202847	8.58604	0.0045358	0.0609448	515	*	Distal Intergenic	2	36355778	36551135	195358	1	51232	ENST00000280527.7	-176907	ENSG00000150938	CRIM1	cysteine rich transmembrane BMP regulator 1
All_AD_H3K27ac_samples_MACS2_peak_100452	chr2	36193477	36193852	Neuron	Neuron	-0.231229	-0.0682406	0.931135	0.337798	0.616337	376	*	Distal Intergenic	2	36355778	36551135	195358	1	51232	ENST00000280527.7	-161926	ENSG00000150938	CRIM1	cysteine rich transmembrane BMP regulator 1
All_AD_H3K27ac_samples_MACS2_peak_100453	chr2	36240191	36240963	Neuron	Neuron	-0.167989	0.830293	1.13735	0.289776	0.571301	773	*	Distal Intergenic	2	36355778	36551135	195358	1	51232	ENST00000280527.7	-114815	ENSG00000150938	CRIM1	cysteine rich transmembrane BMP regulator 1
All_AD_H3K27ac_samples_MACS2_peak_100455	chr2	36326175	36326563	Neuron	Neuron	-0.177653	-0.0977299	0.551179	0.460252	0.715874	389	*	Distal Intergenic	2	36355778	36551135	195358	1	51232	ENST00000280527.7	-29215	ENSG00000150938	CRIM1	cysteine rich transmembrane BMP regulator 1
All_AD_H3K27ac_samples_MACS2_peak_100456	chr2	36329510	36331424	Neuron	Neuron	-0.0680057	1.9261	0.294467	0.589048	0.803599	1915	*	Distal Intergenic	2	36355778	36551135	195358	1	51232	ENST00000280527.7	-24354	ENSG00000150938	CRIM1	cysteine rich transmembrane BMP regulator 1
All_AD_H3K27ac_samples_MACS2_peak_100457	chr2	36354836	36358014	Astrocyte,Neuron,Oligodendrocyte	Multiple	-0.0254425	5.4057	0.269125	0.60551	0.813581	3179	*	Promoter (<=1kb)	2	36355778	36551135	195358	1	51232	ENST00000280527.7	0	ENSG00000150938	CRIM1	cysteine rich transmembrane BMP regulator 1
All_AD_H3K27ac_samples_MACS2_peak_100458	chr2	36369088	36370484	Oligodendrocyte	Oligodendrocyte	-0.00369631	2.08028	0.00136232	0.970659	0.99062	1397	*	Promoter (<=1kb)	2	36369115	36379224	10110	1	124907753	ENST00000473403.5	0	NA	LOC124907753	uncharacterized LOC124907753
All_AD_H3K27ac_samples_MACS2_peak_100459	chr2	36371023	36371531	Other	Other	0.122995	0.488299	0.52862	0.469545	0.72238	509	*	Promoter (1-2kb)	2	36369115	36379224	10110	1	124907753	ENST00000473403.5	1908	NA	LOC124907753	uncharacterized LOC124907753
All_AD_H3K27ac_samples_MACS2_peak_10046	chr1	110200008	110200453	Neuron	Neuron	0.502723	1.29203	8.88239	0.00392476	0.0562376	446	*	3' UTR	1	110192568	110194988	2421	1	388662	ENST00000465159.1	7440	ENSG00000197106	SLC6A17	solute carrier family 6 member 17
All_AD_H3K27ac_samples_MACS2_peak_100460	chr2	36376046	36377309	Oligodendrocyte	Oligodendrocyte	-0.0614097	1.69901	0.271083	0.604204	0.812714	1264	*	Promoter (1-2kb)	2	36378357	36379213	857	1	124907753	ENST00000477491.5	-1048	NA	LOC124907753	uncharacterized LOC124907753
All_AD_H3K27ac_samples_MACS2_peak_100461	chr2	36381026	36381464	Other	Other	0.617233	0.0911414	8.20178	0.00547938	0.0675175	439	*	Promoter (2-3kb)	2	36378357	36379213	857	1	124907753	ENST00000497236.1	2669	NA	LOC124907753	uncharacterized LOC124907753
All_AD_H3K27ac_samples_MACS2_peak_100462	chr2	36389011	36389881	Neuron,Oligodendrocyte	Multiple	-0.289245	1.06219	4.08784	0.0469102	0.218728	871	*	Intron (ENST00000280527.7/51232, intron 1 of 16)	2	36378357	36379213	857	1	124907753	ENST00000497236.1	10654	NA	LOC124907753	uncharacterized LOC124907753
All_AD_H3K27ac_samples_MACS2_peak_100464	chr2	36405270	36405538	Astrocyte	Astrocyte	-0.0477685	-0.3808	0.0356439	0.850784	0.943017	269	*	Intron (ENST00000280527.7/51232, intron 2 of 16)	2	36378357	36379213	857	1	124907753	ENST00000497236.1	26913	NA	LOC124907753	uncharacterized LOC124907753
All_AD_H3K27ac_samples_MACS2_peak_100465	chr2	36408029	36408814	Astrocyte,Neuron	Multiple	-0.498972	1.194	12.2192	0.000813871	0.0236866	786	*	Intron (ENST00000280527.7/51232, intron 2 of 16)	2	36378357	36379213	857	1	124907753	ENST00000497236.1	29672	NA	LOC124907753	uncharacterized LOC124907753
All_AD_H3K27ac_samples_MACS2_peak_100466	chr2	36412999	36414265	Astrocyte,Neuron,Oligodendrocyte	Multiple	-0.351573	2.03923	10.0106	0.00228042	0.0417375	1267	*	Intron (ENST00000280527.7/51232, intron 2 of 16)	2	36378357	36379213	857	1	124907753	ENST00000497236.1	34642	NA	LOC124907753	uncharacterized LOC124907753
All_AD_H3K27ac_samples_MACS2_peak_100467	chr2	36416678	36417133	Other	Other	-0.00542834	0.435844	0.000899318	0.976159	0.992778	456	*	Intron (ENST00000280527.7/51232, intron 2 of 16)	2	36378357	36379213	857	1	124907753	ENST00000497236.1	38321	NA	LOC124907753	uncharacterized LOC124907753
All_AD_H3K27ac_samples_MACS2_peak_100468	chr2	36430512	36430955	Other	Other	0.139092	0.0833843	0.50425	0.484742	0.732696	444	*	Intron (ENST00000280527.7/51232, intron 2 of 16)	2	36479543	36499412	19870	1	51232	ENST00000481321.1	-48588	ENSG00000150938	CRIM1	cysteine rich transmembrane BMP regulator 1
All_AD_H3K27ac_samples_MACS2_peak_100469	chr2	36432614	36434041	Astrocyte	Astrocyte	-0.0937214	1.99223	0.672348	0.414941	0.681311	1428	*	Intron (ENST00000280527.7/51232, intron 2 of 16)	2	36479543	36499412	19870	1	51232	ENST00000481321.1	-45502	ENSG00000150938	CRIM1	cysteine rich transmembrane BMP regulator 1
All_AD_H3K27ac_samples_MACS2_peak_10047	chr1	110200711	110201926	Neuron	Neuron	0.330362	2.66782	8.06581	0.0058606	0.069917	1216	*	3' UTR	1	110208834	110209987	1154	2	100873974	ENST00000455967.1	8061	NA	KCNC4-DT	KCNC4 divergent transcript
All_AD_H3K27ac_samples_MACS2_peak_100470	chr2	36441230	36442301	Other	Other	0.0383821	1.21985	0.0851609	0.771261	0.904653	1072	*	Exon (ENST00000280527.7/51232, exon 3 of 17)	2	36479543	36499412	19870	1	51232	ENST00000481321.1	-37242	ENSG00000150938	CRIM1	cysteine rich transmembrane BMP regulator 1
All_AD_H3K27ac_samples_MACS2_peak_100471	chr2	36444649	36445000	Astrocyte	Astrocyte	0.146096	-0.0871659	0.453712	0.502735	0.745989	352	*	Intron (ENST00000280527.7/51232, intron 4 of 16)	2	36479543	36499412	19870	1	51232	ENST00000481321.1	-34543	ENSG00000150938	CRIM1	cysteine rich transmembrane BMP regulator 1
All_AD_H3K27ac_samples_MACS2_peak_100472	chr2	36450124	36450425	Other	Other	-0.182994	-0.178951	0.551807	0.459997	0.715713	302	*	Intron (ENST00000280527.7/51232, intron 4 of 16)	2	36479543	36499412	19870	1	51232	ENST00000481321.1	-29118	ENSG00000150938	CRIM1	cysteine rich transmembrane BMP regulator 1
All_AD_H3K27ac_samples_MACS2_peak_100474	chr2	36455509	36457039	Astrocyte,Neuron,Oligodendrocyte	Multiple	-0.091349	2.65886	0.978316	0.325928	0.605666	1531	*	Intron (ENST00000280527.7/51232, intron 4 of 16)	2	36479543	36499412	19870	1	51232	ENST00000481321.1	-22504	ENSG00000150938	CRIM1	cysteine rich transmembrane BMP regulator 1
All_AD_H3K27ac_samples_MACS2_peak_100475	chr2	36460731	36461441	Astrocyte,Neuron	Multiple	-0.328114	1.36664	5.42046	0.0227153	0.147338	711	*	Intron (ENST00000280527.7/51232, intron 4 of 16)	2	36479543	36499412	19870	1	51232	ENST00000481321.1	-18102	ENSG00000150938	CRIM1	cysteine rich transmembrane BMP regulator 1
All_AD_H3K27ac_samples_MACS2_peak_100476	chr2	36461630	36462123	Astrocyte	Astrocyte	-0.362305	0.590349	4.64877	0.0344179	0.184786	494	*	Intron (ENST00000280527.7/51232, intron 4 of 16)	2	36479543	36499412	19870	1	51232	ENST00000481321.1	-17420	ENSG00000150938	CRIM1	cysteine rich transmembrane BMP regulator 1
All_AD_H3K27ac_samples_MACS2_peak_100477	chr2	36468585	36469981	Other	Other	-0.0624798	1.47807	0.21587	0.643607	0.835698	1397	*	Intron (ENST00000280527.7/51232, intron 5 of 16)	2	36479543	36499412	19870	1	51232	ENST00000481321.1	-9562	ENSG00000150938	CRIM1	cysteine rich transmembrane BMP regulator 1
All_AD_H3K27ac_samples_MACS2_peak_100478	chr2	36477218	36478221	Other	Other	-0.0097242	1.14699	0.00290141	0.957192	0.985859	1004	*	Promoter (1-2kb)	2	36479543	36499412	19870	1	51232	ENST00000481321.1	-1322	ENSG00000150938	CRIM1	cysteine rich transmembrane BMP regulator 1
All_AD_H3K27ac_samples_MACS2_peak_100479	chr2	36478469	36479206	Other	Other	-0.185761	0.696246	0.928941	0.338365	0.61683	738	*	Promoter (<=1kb)	2	36479543	36499412	19870	1	51232	ENST00000481321.1	-337	ENSG00000150938	CRIM1	cysteine rich transmembrane BMP regulator 1
All_AD_H3K27ac_samples_MACS2_peak_10048	chr1	110202919	110203168	Neuron	Neuron	0.0703522	0.453879	0.161513	0.688958	0.861258	250	*	Distal Intergenic	1	110208834	110209987	1154	2	100873974	ENST00000455967.1	6819	NA	KCNC4-DT	KCNC4 divergent transcript
All_AD_H3K27ac_samples_MACS2_peak_100480	chr2	36485122	36485821	Other	Other	-0.0769903	0.745404	0.181488	0.671368	0.85149	700	*	Intron (ENST00000280527.7/51232, intron 7 of 16)	2	36479543	36499412	19870	1	51232	ENST00000481321.1	5579	ENSG00000150938	CRIM1	cysteine rich transmembrane BMP regulator 1
All_AD_H3K27ac_samples_MACS2_peak_100481	chr2	36486246	36486615	Other	Other	0.0561329	0.0964664	0.0608684	0.805831	0.921742	370	*	Intron (ENST00000280527.7/51232, intron 7 of 16)	2	36479543	36499412	19870	1	51232	ENST00000481321.1	6703	ENSG00000150938	CRIM1	cysteine rich transmembrane BMP regulator 1
All_AD_H3K27ac_samples_MACS2_peak_100482	chr2	36489629	36490185	Other	Other	0.0739111	0.771863	0.233981	0.630056	0.827811	557	*	Intron (ENST00000280527.7/51232, intron 7 of 16)	2	36479543	36499412	19870	1	51232	ENST00000481321.1	10086	ENSG00000150938	CRIM1	cysteine rich transmembrane BMP regulator 1
All_AD_H3K27ac_samples_MACS2_peak_100483	chr2	36492530	36493800	Astrocyte,Neuron	Multiple	-0.0915248	2.02204	0.519002	0.4736	0.725009	1271	*	Intron (ENST00000280527.7/51232, intron 7 of 16)	2	36479543	36499412	19870	1	51232	ENST00000481321.1	12987	ENSG00000150938	CRIM1	cysteine rich transmembrane BMP regulator 1
All_AD_H3K27ac_samples_MACS2_peak_100485	chr2	36506878	36507974	Other	Other	-0.090747	1.32015	0.49675	0.483206	0.731616	1097	*	Intron (ENST00000280527.7/51232, intron 8 of 16)	2	36513690	36529512	15823	1	51232	ENST00000413985.1	-5716	ENSG00000150938	CRIM1	cysteine rich transmembrane BMP regulator 1
All_AD_H3K27ac_samples_MACS2_peak_100486	chr2	36512193	36513967	Oligodendrocyte	Oligodendrocyte	-0.0154409	2.64579	0.0255595	0.873428	0.952827	1775	*	Promoter (<=1kb)	2	36513690	36529512	15823	1	51232	ENST00000413985.1	0	ENSG00000150938	CRIM1	cysteine rich transmembrane BMP regulator 1
All_AD_H3K27ac_samples_MACS2_peak_100487	chr2	36528248	36528727	Other	Other	-0.238598	0.177173	1.66299	0.201328	0.475531	480	*	Intron (ENST00000280527.7/51232, intron 13 of 16)	2	36513690	36529512	15823	1	51232	ENST00000413985.1	14558	ENSG00000150938	CRIM1	cysteine rich transmembrane BMP regulator 1
All_AD_H3K27ac_samples_MACS2_peak_100488	chr2	36528901	36529367	Other	Other	-0.141385	0.128953	0.569116	0.453071	0.710425	467	*	3' UTR	2	36513690	36529512	15823	1	51232	ENST00000413985.1	15211	ENSG00000150938	CRIM1	cysteine rich transmembrane BMP regulator 1
All_AD_H3K27ac_samples_MACS2_peak_100489	chr2	36529473	36531398	Neuron	Neuron	-0.180348	2.10059	2.55555	0.114288	0.35317	1926	*	3' UTR	2	36513690	36529512	15823	1	51232	ENST00000413985.1	15783	ENSG00000150938	CRIM1	cysteine rich transmembrane BMP regulator 1
All_AD_H3K27ac_samples_MACS2_peak_10049	chr1	110209491	110211583	Astrocyte,Microglia,Neuron,Oligodendrocyte	Multiple	0.0371387	4.4231	0.3003	0.58539	0.801497	2093	*	Promoter (<=1kb)	1	110208834	110209987	1154	2	100873974	ENST00000455967.1	0	NA	KCNC4-DT	KCNC4 divergent transcript
All_AD_H3K27ac_samples_MACS2_peak_100490	chr2	36538088	36538539	Neuron	Neuron	-0.127961	0.641736	0.529602	0.469135	0.722088	452	*	Intron (ENST00000280527.7/51232, intron 14 of 16)	2	36555289	36558637	3349	2	9637	ENST00000484205.1	20098	ENSG00000171055	FEZ2	fasciculation and elongation protein zeta 2
All_AD_H3K27ac_samples_MACS2_peak_100492	chr2	36541300	36542903	Neuron	Neuron	0.0724088	2.3764	0.400499	0.528837	0.764024	1604	*	Intron (ENST00000280527.7/51232, intron 14 of 16)	2	36555289	36558637	3349	2	9637	ENST00000484205.1	15734	ENSG00000171055	FEZ2	fasciculation and elongation protein zeta 2
All_AD_H3K27ac_samples_MACS2_peak_100493	chr2	36547533	36547815	Neuron	Neuron	-0.223099	-0.103317	1.08094	0.301967	0.583302	283	*	Intron (ENST00000280527.7/51232, intron 16 of 16)	2	36555289	36558637	3349	2	9637	ENST00000484205.1	10822	ENSG00000171055	FEZ2	fasciculation and elongation protein zeta 2
All_AD_H3K27ac_samples_MACS2_peak_100494	chr2	36547954	36548317	Neuron	Neuron	-0.0423416	0.146657	0.043813	0.834793	0.935766	364	*	Intron (ENST00000280527.7/51232, intron 16 of 16)	2	36555289	36558637	3349	2	9637	ENST00000484205.1	10320	ENSG00000171055	FEZ2	fasciculation and elongation protein zeta 2
All_AD_H3K27ac_samples_MACS2_peak_100495	chr2	36548511	36549453	Other	Other	0.0377826	1.2461	0.0903011	0.797091	0.917704	943	*	3' UTR	2	36555289	36558637	3349	2	9637	ENST00000484205.1	9184	ENSG00000171055	FEZ2	fasciculation and elongation protein zeta 2
All_AD_H3K27ac_samples_MACS2_peak_100496	chr2	36553379	36554521	Microglia	Microglia	-0.211192	1.51538	2.86142	0.0950519	0.320108	1143	*	3' UTR	2	36555289	36558637	3349	2	9637	ENST00000484205.1	4116	ENSG00000171055	FEZ2	fasciculation and elongation protein zeta 2
All_AD_H3K27ac_samples_MACS2_peak_100497	chr2	36562371	36562687	Oligodendrocyte	Oligodendrocyte	-0.101912	0.754479	0.436592	0.510881	0.751712	317	*	Promoter (<=1kb)	2	36552783	36561498	8716	2	9637	ENST00000487919.5	-873	ENSG00000171055	FEZ2	fasciculation and elongation protein zeta 2
All_AD_H3K27ac_samples_MACS2_peak_100498	chr2	36562866	36565206	Oligodendrocyte	Oligodendrocyte	-0.0400709	3.96623	0.229234	0.633543	0.829924	2341	*	Promoter (1-2kb)	2	36552783	36561498	8716	2	9637	ENST00000487919.5	-1368	ENSG00000171055	FEZ2	fasciculation and elongation protein zeta 2
All_AD_H3K27ac_samples_MACS2_peak_100499	chr2	36568928	36569972	Oligodendrocyte	Oligodendrocyte	-0.106624	2.01087	0.950459	0.332867	0.611617	1045	*	Intron (ENST00000414288.5/9637, intron 1 of 4)	2	36552783	36561498	8716	2	9637	ENST00000487919.5	-7430	ENSG00000171055	FEZ2	fasciculation and elongation protein zeta 2
All_AD_H3K27ac_samples_MACS2_peak_1005	chr1	8462894	8464088	Astrocyte,Microglia,Neuron,Oligodendrocyte	Multiple	-0.174649	3.74958	7.00268	0.00998932	0.0940184	1195	*	Intron (ENST00000337907.7/473, intron 12 of 23)	1	8425638	8430041	4404	1	102724552	ENST00000444276.1	37256	NA	RERE-AS1	RERE antisense RNA 1
All_AD_H3K27ac_samples_MACS2_peak_10050	chr1	110211671	110212309	Astrocyte,Neuron	Multiple	0.154663	2.17024	1.66665	0.200838	0.474927	639	*	Promoter (<=1kb)	1	110212148	110283100	70953	1	3749	ENST00000412512.2	0	ENSG00000116396	KCNC4	potassium voltage-gated channel subfamily C member 4
All_AD_H3K27ac_samples_MACS2_peak_100500	chr2	36578245	36579323	Astrocyte,Microglia	Multiple	-0.332133	1.56857	5.94679	0.0172119	0.126833	1079	*	Promoter (<=1kb)	2	36551427	36578832	27406	2	9637	ENST00000414288.5	0	ENSG00000171055	FEZ2	fasciculation and elongation protein zeta 2
All_AD_H3K27ac_samples_MACS2_peak_100502	chr2	36582833	36583637	Neuron	Neuron	0.0445403	1.56136	0.138414	0.710956	0.873283	805	*	Promoter (<=1kb)	2	36555683	36584058	28376	2	9637	ENST00000464964.1	421	ENSG00000171055	FEZ2	fasciculation and elongation protein zeta 2
All_AD_H3K27ac_samples_MACS2_peak_100503	chr2	36584041	36584313	Microglia,Neuron	Multiple	0.0206371	0.0493145	0.0100558	0.920402	0.971988	273	*	Promoter (<=1kb)	2	36555683	36584058	28376	2	9637	ENST00000464964.1	0	ENSG00000171055	FEZ2	fasciculation and elongation protein zeta 2
All_AD_H3K27ac_samples_MACS2_peak_100504	chr2	36588862	36591429	Microglia,Neuron	Multiple	-0.347572	3.34718	16.3093	0.000132865	0.00873099	2568	*	Promoter (<=1kb)	2	36552263	36591011	38749	2	9637	ENST00000305852.11	0	ENSG00000171055	FEZ2	fasciculation and elongation protein zeta 2
All_AD_H3K27ac_samples_MACS2_peak_100505	chr2	36591549	36591833	Microglia	Microglia	-0.160239	0.312099	0.813356	0.370137	0.64456	285	*	Promoter (<=1kb)	2	36552263	36591011	38749	2	9637	ENST00000305852.11	-538	ENSG00000171055	FEZ2	fasciculation and elongation protein zeta 2
All_AD_H3K27ac_samples_MACS2_peak_100506	chr2	36596939	36598732	Astrocyte,Microglia,Neuron,Oligodendrocyte	Multiple	0.0501287	4.15208	0.569531	0.452907	0.710293	1794	*	Promoter (<=1kb)	2	36552258	36598168	45911	2	9637	ENST00000405912.8	0	ENSG00000171055	FEZ2	fasciculation and elongation protein zeta 2
All_AD_H3K27ac_samples_MACS2_peak_100507	chr2	36634787	36636105	Astrocyte,Neuron	Multiple	-0.582368	1.80717	23.7759	6.26413764446036e-06	0.0018105	1319	*	Intron (ENST00000357996.4/9637, intron 1 of 6)	2	36555688	36646087	90400	2	9637	ENST00000357996.4	9982	ENSG00000171055	FEZ2	fasciculation and elongation protein zeta 2
All_AD_H3K27ac_samples_MACS2_peak_100508	chr2	36652038	36652398	Other	Other	0.120382	-0.215885	0.250028	0.618581	0.821071	361	*	Distal Intergenic	2	36555688	36646087	90400	2	9637	ENST00000357996.4	-5951	ENSG00000171055	FEZ2	fasciculation and elongation protein zeta 2
All_AD_H3K27ac_samples_MACS2_peak_100509	chr2	36663608	36664314	Other	Other	-0.00276777	1.15732	0.000395296	0.984192	0.995366	707	*	Distal Intergenic	2	36555688	36646087	90400	2	9637	ENST00000357996.4	-17521	ENSG00000171055	FEZ2	fasciculation and elongation protein zeta 2
All_AD_H3K27ac_samples_MACS2_peak_10051	chr1	110227356	110230903	Neuron	Neuron	0.0586353	3.36737	0.335994	0.56396	0.787455	3548	*	3' UTR	1	110223830	110229151	5322	1	3749	ENST00000636402.1	3526	ENSG00000116396	KCNC4	potassium voltage-gated channel subfamily C member 4
All_AD_H3K27ac_samples_MACS2_peak_100511	chr2	36779850	36781307	Neuron	Neuron	-0.105579	1.66	0.826771	0.366242	0.640967	1458	*	Intron (ENST00000389975.7/5212, intron 9 of 14)	2	36773812	36788054	14243	1	5212	ENST00000464309.1	6038	ENSG00000205221	VIT	vitrin
All_AD_H3K27ac_samples_MACS2_peak_100512	chr2	36781854	36782714	Microglia	Microglia	-0.0028176	0.847371	0.000374362	0.984617	0.995475	861	*	Intron (ENST00000389975.7/5212, intron 9 of 14)	2	36773812	36788054	14243	1	5212	ENST00000464309.1	8042	ENSG00000205221	VIT	vitrin
All_AD_H3K27ac_samples_MACS2_peak_100513	chr2	36788936	36789919	Neuron	Neuron	0.177084	0.965834	1.36707	0.246173	0.526718	984	*	Intron (ENST00000389975.7/5212, intron 11 of 14)	2	36773812	36788054	14243	1	5212	ENST00000464309.1	15124	ENSG00000205221	VIT	vitrin
All_AD_H3K27ac_samples_MACS2_peak_100514	chr2	36797547	36798289	Neuron	Neuron	0.242289	0.688113	2.36626	0.141171	0.395369	743	*	Intron (ENST00000389975.7/5212, intron 11 of 14)	2	36773812	36788054	14243	1	5212	ENST00000464309.1	23735	ENSG00000205221	VIT	vitrin
All_AD_H3K27ac_samples_MACS2_peak_100515	chr2	36800121	36801190	Neuron	Neuron	0.078485	1.1043	0.261941	0.610356	0.816387	1070	*	Intron (ENST00000389975.7/5212, intron 11 of 14)	2	36773812	36788054	14243	1	5212	ENST00000464309.1	26309	ENSG00000205221	VIT	vitrin
All_AD_H3K27ac_samples_MACS2_peak_100517	chr2	36839133	36841709	Oligodendrocyte	Oligodendrocyte	-0.181089	2.79572	3.87508	0.0528588	0.233285	2577	*	3' UTR	2	36869703	36902928	33226	2	6801	ENST00000495595.1	61219	ENSG00000115808	STRN	striatin
All_AD_H3K27ac_samples_MACS2_peak_100518	chr2	36846769	36847612	Other	Other	-0.0973754	0.798732	0.38112	0.538952	0.771116	844	*	3' UTR	2	36869703	36902928	33226	2	6801	ENST00000495595.1	55316	ENSG00000115808	STRN	striatin
All_AD_H3K27ac_samples_MACS2_peak_100519	chr2	36853291	36853688	Other	Other	-0.073045	-0.0164444	0.110685	0.740333	0.888418	398	*	Intron (ENST00000263918.9/6801, intron 15 of 17)	2	36869703	36902928	33226	2	6801	ENST00000495595.1	49240	ENSG00000115808	STRN	striatin
All_AD_H3K27ac_samples_MACS2_peak_10052	chr1	110234968	110236119	Astrocyte	Astrocyte	0.144186	1.65906	1.18891	0.279186	0.560625	1152	*	3' UTR	1	110223830	110229151	5322	1	3749	ENST00000636402.1	11138	ENSG00000116396	KCNC4	potassium voltage-gated channel subfamily C member 4
All_AD_H3K27ac_samples_MACS2_peak_100521	chr2	36858319	36860484	Other	Other	0.0644487	2.38125	0.48662	0.546047	0.775897	2166	*	Intron (ENST00000263918.9/6801, intron 13 of 17)	2	36869703	36902928	33226	2	6801	ENST00000495595.1	42444	ENSG00000115808	STRN	striatin
All_AD_H3K27ac_samples_MACS2_peak_100522	chr2	36864032	36864628	Neuron	Neuron	-0.272139	0.534664	2.63731	0.108751	0.343842	597	*	Intron (ENST00000263918.9/6801, intron 12 of 17)	2	36869703	36902928	33226	2	6801	ENST00000495595.1	38300	ENSG00000115808	STRN	striatin
All_AD_H3K27ac_samples_MACS2_peak_100524	chr2	36882435	36882754	Other	Other	0.452745	-0.270524	3.58868	0.0621912	0.255179	320	*	Intron (ENST00000263918.9/6801, intron 9 of 17)	2	36869703	36902928	33226	2	6801	ENST00000495595.1	20174	ENSG00000115808	STRN	striatin
All_AD_H3K27ac_samples_MACS2_peak_100525	chr2	36888139	36888703	Other	Other	0.257438	0.650887	1.88511	0.174016	0.441258	565	*	Intron (ENST00000263918.9/6801, intron 7 of 17)	2	36869703	36902928	33226	2	6801	ENST00000495595.1	14225	ENSG00000115808	STRN	striatin
All_AD_H3K27ac_samples_MACS2_peak_100526	chr2	36889607	36890346	Neuron,Oligodendrocyte	Multiple	0.215985	1.15654	1.70789	0.195419	0.468035	740	*	Intron (ENST00000263918.9/6801, intron 7 of 17)	2	36869703	36902928	33226	2	6801	ENST00000495595.1	12582	ENSG00000115808	STRN	striatin
All_AD_H3K27ac_samples_MACS2_peak_100527	chr2	36892686	36893197	Oligodendrocyte	Oligodendrocyte	0.0907278	0.852751	0.436605	0.510874	0.751712	512	*	Intron (ENST00000263918.9/6801, intron 7 of 17)	2	36869703	36902928	33226	2	6801	ENST00000495595.1	9731	ENSG00000115808	STRN	striatin
All_AD_H3K27ac_samples_MACS2_peak_100528	chr2	36898254	36899182	Oligodendrocyte	Oligodendrocyte	-0.137956	2.43362	1.72652	0.193028	0.464951	929	*	Intron (ENST00000263918.9/6801, intron 6 of 17)	2	36869703	36902928	33226	2	6801	ENST00000495595.1	3746	ENSG00000115808	STRN	striatin
All_AD_H3K27ac_samples_MACS2_peak_100529	chr2	36899452	36899745	Oligodendrocyte	Oligodendrocyte	-0.100534	0.699905	0.43638	0.510983	0.751763	294	*	Exon (ENST00000263918.9/6801, exon 6 of 18)	2	36869703	36902928	33226	2	6801	ENST00000495595.1	3183	ENSG00000115808	STRN	striatin
All_AD_H3K27ac_samples_MACS2_peak_10053	chr1	110237708	110238326	Neuron	Neuron	0.228917	0.770385	2.00792	0.160793	0.423321	619	*	3' UTR	1	110223830	110229151	5322	1	3749	ENST00000636402.1	13878	ENSG00000116396	KCNC4	potassium voltage-gated channel subfamily C member 4
All_AD_H3K27ac_samples_MACS2_peak_100530	chr2	36901891	36903728	Oligodendrocyte	Oligodendrocyte	-0.31604	3.68383	12.0974	0.000860591	0.024426	1838	*	Promoter (<=1kb)	2	36869703	36902928	33226	2	6801	ENST00000495595.1	0	ENSG00000115808	STRN	striatin
All_AD_H3K27ac_samples_MACS2_peak_100531	chr2	36911083	36912194	Oligodendrocyte	Oligodendrocyte	0.284377	1.39982	5.95489	0.0171392	0.126547	1112	*	Intron (ENST00000263918.9/6801, intron 3 of 17)	2	36869703	36902928	33226	2	6801	ENST00000495595.1	-8155	ENSG00000115808	STRN	striatin
All_AD_H3K27ac_samples_MACS2_peak_100532	chr2	36913275	36913579	Neuron	Neuron	0.208352	-0.247628	0.746051	0.390598	0.661456	305	*	Intron (ENST00000263918.9/6801, intron 3 of 17)	2	36869703	36902928	33226	2	6801	ENST00000495595.1	-10347	ENSG00000115808	STRN	striatin
All_AD_H3K27ac_samples_MACS2_peak_100533	chr2	36915670	36916348	Microglia	Microglia	-0.229983	0.618756	2.14561	0.147331	0.404184	679	*	Exon (ENST00000263918.9/6801, exon 3 of 18)	2	36869703	36902928	33226	2	6801	ENST00000495595.1	-12742	ENSG00000115808	STRN	striatin
All_AD_H3K27ac_samples_MACS2_peak_100534	chr2	36918674	36919304	Other	Other	-0.162021	0.367582	0.877596	0.351993	0.628726	631	*	Intron (ENST00000263918.9/6801, intron 2 of 17)	2	36869703	36902928	33226	2	6801	ENST00000495595.1	-15746	ENSG00000115808	STRN	striatin
All_AD_H3K27ac_samples_MACS2_peak_100535	chr2	36930759	36931144	Other	Other	0.239386	-0.152847	1.43105	0.258202	0.539516	386	*	Intron (ENST00000263918.9/6801, intron 1 of 17)	2	36869703	36902928	33226	2	6801	ENST00000495595.1	-27831	ENSG00000115808	STRN	striatin
All_AD_H3K27ac_samples_MACS2_peak_100536	chr2	36965591	36967503	Astrocyte,Microglia,Neuron,Oligodendrocyte	Multiple	0.0942396	4.37019	2.92229	0.0916711	0.314027	1913	*	Promoter (<=1kb)	2	36837698	36966536	128839	2	6801	ENST00000263918.9	0	ENSG00000115808	STRN	striatin
All_AD_H3K27ac_samples_MACS2_peak_100538	chr2	37005213	37005631	Other	Other	-0.138618	0.025521	0.447452	0.505687	0.748118	419	*	Intron (ENST00000233099.6/54497, intron 30 of 35)	2	37008168	37013995	5828	2	54497	ENST00000471051.1	8364	ENSG00000008869	HEATR5B	HEAT repeat containing 5B
All_AD_H3K27ac_samples_MACS2_peak_100539	chr2	37020250	37020843	Other	Other	-0.46797	0.406447	5.82737	0.0183231	0.131127	594	*	Exon (ENST00000233099.6/54497, exon 25 of 36)	2	37008168	37013995	5828	2	54497	ENST00000471051.1	-6255	ENSG00000008869	HEATR5B	HEAT repeat containing 5B
All_AD_H3K27ac_samples_MACS2_peak_100540	chr2	37021115	37021746	Other	Other	0.0251789	0.352759	0.0197798	0.888547	0.959352	632	*	Intron (ENST00000233099.6/54497, intron 24 of 35)	2	37008168	37013995	5828	2	54497	ENST00000471051.1	-7120	ENSG00000008869	HEATR5B	HEAT repeat containing 5B
All_AD_H3K27ac_samples_MACS2_peak_100541	chr2	37068497	37069289	Microglia	Microglia	-0.182421	0.702019	1.18671	0.279628	0.56107	793	*	Exon (ENST00000233099.6/54497, exon 8 of 36)	2	37072212	37076164	3953	2	54497	ENST00000478810.1	6875	ENSG00000008869	HEATR5B	HEAT repeat containing 5B
All_AD_H3K27ac_samples_MACS2_peak_100542	chr2	37083590	37085196	Astrocyte,Microglia,Neuron,Oligodendrocyte	Multiple	-0.0600235	4.06864	1.00995	0.318282	0.598785	1607	*	Promoter (<=1kb)	2	37084518	37099244	14727	1	253635	ENST00000281932.6	0	ENSG00000152133	GPATCH11	G-patch domain containing 11
All_AD_H3K27ac_samples_MACS2_peak_100543	chr2	37090814	37091569	Microglia	Microglia	-0.291231	0.557547	3.01292	0.0868819	0.305103	756	*	Promoter (2-3kb)	2	37088364	37094324	5961	1	253635	ENST00000473067.1	2450	ENSG00000152133	GPATCH11	G-patch domain containing 11
All_AD_H3K27ac_samples_MACS2_peak_100544	chr2	37091749	37092190	Microglia	Microglia	-0.307322	0.0860931	2.42529	0.123777	0.368543	442	*	5' UTR	2	37088364	37094324	5961	1	253635	ENST00000473067.1	3385	ENSG00000152133	GPATCH11	G-patch domain containing 11
All_AD_H3K27ac_samples_MACS2_peak_100545	chr2	37092855	37093214	Microglia	Microglia	-0.020164	-0.274415	0.00641217	0.936399	0.978171	360	*	Intron (ENST00000281932.6/253635, intron 4 of 6)	2	37088364	37094324	5961	1	253635	ENST00000473067.1	4491	ENSG00000152133	GPATCH11	G-patch domain containing 11
All_AD_H3K27ac_samples_MACS2_peak_100546	chr2	37155954	37157765	Astrocyte,Microglia,Neuron,Oligodendrocyte	Multiple	-0.191668	4.70315	9.92881	0.00237103	0.04261	1812	*	Promoter (<=1kb)	2	37099210	37156942	57733	2	5610	ENST00000680273.1	0	ENSG00000055332	EIF2AK2	eukaryotic translation initiation factor 2 alpha kinase 2
All_AD_H3K27ac_samples_MACS2_peak_100547	chr2	37189571	37190503	Oligodendrocyte	Oligodendrocyte	0.0330894	1.15468	0.0420225	0.838155	0.937263	933	*	Promoter (<=1kb)	2	37188477	37189945	1469	2	391365	ENST00000420611.5	0	ENSG00000138068	SULT6B1	sulfotransferase family 6B member 1
All_AD_H3K27ac_samples_MACS2_peak_100548	chr2	37196039	37197510	Astrocyte,Microglia,Neuron,Oligodendrocyte	Multiple	-0.0229629	4.10661	0.105873	0.745836	0.891323	1472	*	Promoter (<=1kb)	2	37196488	37213725	17238	1	100505876	ENST00000397064.6	0	ENSG00000218739	CEBPZOS	CEBPZ opposite strand
All_AD_H3K27ac_samples_MACS2_peak_100549	chr2	37214904	37215912	Microglia	Microglia	-0.1184	1.32783	0.73409	0.394404	0.664624	1009	*	Promoter (1-2kb)	2	37213467	37216193	2727	1	100505876	ENST00000438935.2	1437	ENSG00000218739	CEBPZOS	CEBPZ opposite strand
All_AD_H3K27ac_samples_MACS2_peak_10055	chr1	110243048	110244188	Other	Other	0.151535	1.51816	1.35409	0.248407	0.529311	1141	*	3' UTR	1	110223830	110229151	5322	1	3749	ENST00000636402.1	19218	ENSG00000116396	KCNC4	potassium voltage-gated channel subfamily C member 4
All_AD_H3K27ac_samples_MACS2_peak_100550	chr2	37230689	37232637	Astrocyte,Microglia,Neuron,Oligodendrocyte	Multiple	-0.0558092	4.43989	0.901729	0.345496	0.623255	1949	*	Promoter (<=1kb)	2	37201612	37231596	29985	2	10153	ENST00000234170.10	0	ENSG00000115816	CEBPZ	CCAAT enhancer binding protein zeta
All_AD_H3K27ac_samples_MACS2_peak_100551	chr2	37301214	37302135	Other	Other	-0.0523329	1.13998	0.114723	0.735816	0.886328	922	*	Intron (ENST00000379066.5/23683, intron 2 of 18)	2	37282306	37290962	8657	2	23683	ENST00000475912.1	-10252	ENSG00000115825	PRKD3	protein kinase D3
All_AD_H3K27ac_samples_MACS2_peak_100552	chr2	37317644	37318284	Microglia	Microglia	-0.152943	0.774864	0.956096	0.331447	0.610477	641	*	Promoter (<=1kb)	2	37250502	37317894	67393	2	23683	ENST00000379066.5	0	ENSG00000115825	PRKD3	protein kinase D3
All_AD_H3K27ac_samples_MACS2_peak_100553	chr2	37318338	37319242	Microglia	Microglia	-0.380854	1.34447	8.99939	0.00370775	0.0543992	905	*	Promoter (<=1kb)	2	37250502	37317894	67393	2	23683	ENST00000379066.5	-444	ENSG00000115825	PRKD3	protein kinase D3
All_AD_H3K27ac_samples_MACS2_peak_100554	chr2	37323393	37325663	Astrocyte,Microglia,Oligodendrocyte	Multiple	-0.0901421	4.46314	2.25693	0.137392	0.389324	2271	*	Promoter (<=1kb)	2	37325340	37326797	1458	1	101929542	ENST00000433893.1	0	NA	PRKD3-DT	PRKD3 divergent transcript
All_AD_H3K27ac_samples_MACS2_peak_100555	chr2	37343616	37345485	Microglia,Neuron	Multiple	-0.0997567	3.51754	1.49179	0.225924	0.504074	1870	*	Promoter (<=1kb)	2	37339957	37343796	3840	2	124907754	ENST00000647879.1	0	NA	LOC124907754	uncharacterized LOC124907754
All_AD_H3K27ac_samples_MACS2_peak_100556	chr2	37376537	37377267	Other	Other	0.0622517	0.626232	0.14518	0.704306	0.869572	731	*	Distal Intergenic	2	37368281	37372799	4519	1	25797	ENST00000444022.1	8256	ENSG00000115828	QPCT	glutaminyl-peptide cyclotransferase
All_AD_H3K27ac_samples_MACS2_peak_100557	chr2	37389389	37391441	Neuron	Neuron	0.0827821	2.25638	0.505251	0.479498	0.728897	2053	*	Distal Intergenic	2	37368281	37372799	4519	1	25797	ENST00000444022.1	21108	ENSG00000115828	QPCT	glutaminyl-peptide cyclotransferase
All_AD_H3K27ac_samples_MACS2_peak_100558	chr2	37396009	37396993	Neuron	Neuron	-0.205878	1.4115	2.18848	0.143409	0.398609	985	*	Distal Intergenic	2	37368281	37372799	4519	1	25797	ENST00000444022.1	27728	ENSG00000115828	QPCT	glutaminyl-peptide cyclotransferase
All_AD_H3K27ac_samples_MACS2_peak_100559	chr2	37414690	37414985	Neuron	Neuron	-0.288157	-0.377824	1.47005	0.231373	0.510278	296	*	Distal Intergenic	2	37368281	37372799	4519	1	25797	ENST00000444022.1	46409	ENSG00000115828	QPCT	glutaminyl-peptide cyclotransferase
All_AD_H3K27ac_samples_MACS2_peak_100560	chr2	37477921	37478512	Other	Other	-0.550987	0.489832	11.8698	0.000955439	0.0258572	592	*	Intron (ENST00000668683.1/105374464, intron 2 of 2)	2	37489453	37605384	115932	1	105374464	ENST00000690322.2	-10941	NA	LINC03063	long intergenic non-protein coding RNA 3063
All_AD_H3K27ac_samples_MACS2_peak_100561	chr2	37506444	37507885	Other	Other	-0.166016	1.79893	2.29832	0.133893	0.38432	1442	*	Intron (ENST00000668683.1/105374464, intron 2 of 2)	2	37489461	37605384	115924	1	105374464	ENST00000689395.1	16983	NA	LINC03063	long intergenic non-protein coding RNA 3063
All_AD_H3K27ac_samples_MACS2_peak_100562	chr2	37523840	37524519	Neuron	Neuron	-0.272632	0.584729	2.43632	0.12294	0.367166	680	*	Exon (ENST00000668683.1/105374464, exon 3 of 3)	2	37489461	37605384	115924	1	105374464	ENST00000689395.1	34379	NA	LINC03063	long intergenic non-protein coding RNA 3063
All_AD_H3K27ac_samples_MACS2_peak_100563	chr2	37535751	37536384	Microglia,Neuron	Multiple	-0.00944536	0.736971	0.00240725	0.961004	0.987132	634	*	Intron (ENST00000690322.2/105374464, intron 1 of 2)	2	37562486	37613128	50643	1	105374464	ENST00000659653.1	-26102	NA	LINC03063	long intergenic non-protein coding RNA 3063
All_AD_H3K27ac_samples_MACS2_peak_100564	chr2	37553557	37554067	Neuron	Neuron	0.160863	0.304923	0.687071	0.409902	0.67727	511	*	Intron (ENST00000690322.2/105374464, intron 2 of 2)	2	37562486	37613128	50643	1	105374464	ENST00000659653.1	-8419	NA	LINC03063	long intergenic non-protein coding RNA 3063
All_AD_H3K27ac_samples_MACS2_peak_100565	chr2	37554168	37554966	Neuron	Neuron	0.154809	0.929201	0.997063	0.321367	0.601273	799	*	Intron (ENST00000690322.2/105374464, intron 2 of 2)	2	37562486	37613128	50643	1	105374464	ENST00000659653.1	-7520	NA	LINC03063	long intergenic non-protein coding RNA 3063
All_AD_H3K27ac_samples_MACS2_peak_100566	chr2	37557415	37557783	Neuron	Neuron	0.215448	-0.0970001	0.962326	0.329887	0.609143	369	*	Intron (ENST00000690322.2/105374464, intron 2 of 2)	2	37562486	37613128	50643	1	105374464	ENST00000659653.1	-4703	NA	LINC03063	long intergenic non-protein coding RNA 3063
All_AD_H3K27ac_samples_MACS2_peak_100568	chr2	37563309	37563770	Other	Other	0.151845	0.16498	0.692144	0.417388	0.683358	462	*	Promoter (<=1kb)	2	37562486	37613128	50643	1	105374464	ENST00000659653.1	823	NA	LINC03063	long intergenic non-protein coding RNA 3063
All_AD_H3K27ac_samples_MACS2_peak_100569	chr2	37566502	37567340	Neuron	Neuron	-0.0429115	0.648606	0.0563961	0.81296	0.925307	839	*	Intron (ENST00000690322.2/105374464, intron 2 of 2)	2	37562486	37613128	50643	1	105374464	ENST00000659653.1	4016	NA	LINC03063	long intergenic non-protein coding RNA 3063
All_AD_H3K27ac_samples_MACS2_peak_10057	chr1	110254486	110256728	Astrocyte,Neuron	Multiple	0.138074	2.74021	1.67846	0.199268	0.472963	2243	*	Intron (ENST00000412512.2/3749, intron 1 of 2)	1	110223830	110229151	5322	1	3749	ENST00000636402.1	30656	ENSG00000116396	KCNC4	potassium voltage-gated channel subfamily C member 4
All_AD_H3K27ac_samples_MACS2_peak_100570	chr2	37582506	37583730	Neuron	Neuron	-0.176224	1.36253	1.34267	0.250393	0.531325	1225	*	Intron (ENST00000690322.2/105374464, intron 2 of 2)	2	37599891	37613087	13197	1	105374464	ENST00000692480.1	-16161	NA	LINC03063	long intergenic non-protein coding RNA 3063
All_AD_H3K27ac_samples_MACS2_peak_100571	chr2	37585331	37585954	Other	Other	0.125083	0.493829	0.557017	0.457895	0.714087	624	*	Intron (ENST00000690322.2/105374464, intron 2 of 2)	2	37599891	37613087	13197	1	105374464	ENST00000692480.1	-13937	NA	LINC03063	long intergenic non-protein coding RNA 3063
All_AD_H3K27ac_samples_MACS2_peak_100572	chr2	37586102	37586883	Other	Other	-0.226189	0.710687	1.91135	0.171088	0.437515	782	*	Intron (ENST00000690322.2/105374464, intron 2 of 2)	2	37599891	37613087	13197	1	105374464	ENST00000692480.1	-13008	NA	LINC03063	long intergenic non-protein coding RNA 3063
All_AD_H3K27ac_samples_MACS2_peak_100573	chr2	37613897	37614905	Neuron	Neuron	-0.0897593	1.14318	0.351906	0.554896	0.78174	1009	*	Intron (ENST00000419425.1/105374464, intron 2 of 4)	2	37600136	37646698	46563	1	105374464	ENST00000419425.1	13761	NA	LINC03063	long intergenic non-protein coding RNA 3063
All_AD_H3K27ac_samples_MACS2_peak_100574	chr2	37615548	37616732	Microglia	Microglia	-0.157044	1.25949	1.41854	0.237555	0.517661	1185	*	Intron (ENST00000419425.1/105374464, intron 2 of 4)	2	37600136	37646698	46563	1	105374464	ENST00000419425.1	15412	NA	LINC03063	long intergenic non-protein coding RNA 3063
All_AD_H3K27ac_samples_MACS2_peak_100575	chr2	37619331	37620075	Neuron	Neuron	-0.443532	0.581265	6.55089	0.0125839	0.107087	745	*	Intron (ENST00000419425.1/105374464, intron 2 of 4)	2	37600136	37646698	46563	1	105374464	ENST00000419425.1	19195	NA	LINC03063	long intergenic non-protein coding RNA 3063
All_AD_H3K27ac_samples_MACS2_peak_100576	chr2	37624320	37624622	Microglia,Neuron	Multiple	-0.0140568	-0.352976	0.00271784	0.958567	0.986341	303	*	Intron (ENST00000419425.1/105374464, intron 2 of 4)	2	37646546	37647658	1113	2	10602	ENST00000422687.1	23036	ENSG00000163171	CDC42EP3	CDC42 effector protein 3
All_AD_H3K27ac_samples_MACS2_peak_100577	chr2	37624879	37626698	Neuron	Neuron	-0.0897769	2.01571	0.583914	0.44728	0.706137	1820	*	Intron (ENST00000419425.1/105374464, intron 2 of 4)	2	37646546	37647658	1113	2	10602	ENST00000422687.1	20960	ENSG00000163171	CDC42EP3	CDC42 effector protein 3
All_AD_H3K27ac_samples_MACS2_peak_100578	chr2	37634927	37635488	Microglia	Microglia	0.248196	0.435264	1.87021	0.175705	0.443404	562	*	Intron (ENST00000419425.1/105374464, intron 2 of 4)	2	37646546	37647658	1113	2	10602	ENST00000422687.1	12170	ENSG00000163171	CDC42EP3	CDC42 effector protein 3
All_AD_H3K27ac_samples_MACS2_peak_100579	chr2	37635838	37636545	Microglia	Microglia	0.0756465	0.708211	0.193716	0.66116	0.845808	708	*	Intron (ENST00000419425.1/105374464, intron 2 of 4)	2	37646546	37647658	1113	2	10602	ENST00000422687.1	11113	ENSG00000163171	CDC42EP3	CDC42 effector protein 3
All_AD_H3K27ac_samples_MACS2_peak_100580	chr2	37647615	37649110	Microglia,Neuron	Multiple	0.133445	2.33822	1.51345	0.222618	0.500095	1496	*	Promoter (<=1kb)	2	37646546	37647658	1113	2	10602	ENST00000422687.1	0	ENSG00000163171	CDC42EP3	CDC42 effector protein 3
All_AD_H3K27ac_samples_MACS2_peak_100581	chr2	37652877	37653726	Microglia,Neuron	Multiple	-0.145151	1.59809	1.14142	0.288923	0.570479	850	*	Intron (ENST00000702971.1/ENST00000702971.1, intron 1 of 1)	2	37646546	37647658	1113	2	10602	ENST00000422687.1	-5219	ENSG00000163171	CDC42EP3	CDC42 effector protein 3
All_AD_H3K27ac_samples_MACS2_peak_100582	chr2	37653863	37654687	Microglia,Neuron	Multiple	0.127836	1.60199	0.972124	0.327453	0.60684	825	*	Intron (ENST00000702971.1/ENST00000702971.1, intron 1 of 1)	2	37646546	37647658	1113	2	10602	ENST00000422687.1	-6205	ENSG00000163171	CDC42EP3	CDC42 effector protein 3
All_AD_H3K27ac_samples_MACS2_peak_100584	chr2	37663233	37663907	Microglia	Microglia	0.101841	0.762081	0.333005	0.565695	0.788663	675	*	Intron (ENST00000611976.1/10602, intron 1 of 1)	2	37641944	37671642	29699	2	10602	ENST00000295324.4	7735	ENSG00000163171	CDC42EP3	CDC42 effector protein 3
All_AD_H3K27ac_samples_MACS2_peak_100585	chr2	37664634	37664903	Microglia,Neuron	Multiple	-0.0181094	-0.182612	0.00689615	0.941771	0.980171	270	*	Intron (ENST00000611976.1/10602, intron 1 of 1)	2	37641944	37671642	29699	2	10602	ENST00000295324.4	6739	ENSG00000163171	CDC42EP3	CDC42 effector protein 3
All_AD_H3K27ac_samples_MACS2_peak_100587	chr2	37670554	37672961	Microglia,Neuron,Oligodendrocyte	Multiple	-0.161152	4.32306	4.6781	0.0338714	0.183301	2408	*	Promoter (<=1kb)	2	37641882	37672535	30654	2	10602	ENST00000611976.1	0	ENSG00000163171	CDC42EP3	CDC42 effector protein 3
All_AD_H3K27ac_samples_MACS2_peak_100589	chr2	37721010	37721309	Neuron	Neuron	0.0898794	-0.364212	0.117079	0.733222	0.885077	300	*	Intron (ENST00000453555.1/10602, intron 1 of 3)	2	37646484	37738468	91985	2	10602	ENST00000453555.1	17159	ENSG00000163171	CDC42EP3	CDC42 effector protein 3
All_AD_H3K27ac_samples_MACS2_peak_10059	chr1	110309701	110310976	Astrocyte,Neuron	Multiple	-0.0319182	1.95308	0.0794762	0.778817	0.90852	1276	*	Intron (ENST00000449169.1/440600, intron 2 of 3)	1	110338506	110346673	8168	1	64783	ENST00000652747.1	-27530	ENSG00000162775	RBM15	RNA binding motif protein 15
All_AD_H3K27ac_samples_MACS2_peak_100590	chr2	37771280	37771663	Neuron	Neuron	0.034761	0.108697	0.0300321	0.922313	0.972471	384	*	Distal Intergenic	2	37646484	37738468	91985	2	10602	ENST00000453555.1	-32812	ENSG00000163171	CDC42EP3	CDC42 effector protein 3
All_AD_H3K27ac_samples_MACS2_peak_100591	chr2	37771758	37772473	Neuron	Neuron	0.0758604	1.16366	0.199336	0.656598	0.843094	716	*	Distal Intergenic	2	37646484	37738468	91985	2	10602	ENST00000453555.1	-33290	ENSG00000163171	CDC42EP3	CDC42 effector protein 3
All_AD_H3K27ac_samples_MACS2_peak_100592	chr2	37774752	37775684	Neuron	Neuron	-0.0621922	1.24107	0.173096	0.678612	0.855636	933	*	Distal Intergenic	2	37646484	37738468	91985	2	10602	ENST00000453555.1	-36284	ENSG00000163171	CDC42EP3	CDC42 effector protein 3
All_AD_H3K27ac_samples_MACS2_peak_100594	chr2	37776171	37777173	Neuron	Neuron	0.441177	1.36998	8.05281	0.00589846	0.0702136	1003	*	Distal Intergenic	2	37646484	37738468	91985	2	10602	ENST00000453555.1	-37703	ENSG00000163171	CDC42EP3	CDC42 effector protein 3
All_AD_H3K27ac_samples_MACS2_peak_100595	chr2	37855291	37856018	Microglia	Microglia	0.266896	0.551417	3.15682	0.0798348	0.291627	728	*	Intron (ENST00000655678.1/101929559, intron 3 of 3)	2	37859975	37875852	15878	2	101929559	ENST00000656652.1	19834	ENSG00000237803	PIRAT1	PU.1 (SPI1) induced regulator of S100A8 and S100A9 alarmin transcription 1
All_AD_H3K27ac_samples_MACS2_peak_100596	chr2	37870592	37871864	Neuron	Neuron	-0.0622218	1.90382	0.254327	0.615585	0.819455	1273	*	Exon (ENST00000659701.1/101929559, exon 4 of 5)	2	37859975	37875852	15878	2	101929559	ENST00000656652.1	3988	ENSG00000237803	PIRAT1	PU.1 (SPI1) induced regulator of S100A8 and S100A9 alarmin transcription 1
All_AD_H3K27ac_samples_MACS2_peak_100597	chr2	37872186	37872914	Neuron	Neuron	0.30694	1.46516	4.12515	0.0459436	0.216293	729	*	Promoter (2-3kb)	2	37859975	37875852	15878	2	101929559	ENST00000656652.1	2938	ENSG00000237803	PIRAT1	PU.1 (SPI1) induced regulator of S100A8 and S100A9 alarmin transcription 1
All_AD_H3K27ac_samples_MACS2_peak_100599	chr2	37894092	37895751	Microglia,Neuron	Multiple	-0.0839111	1.83715	0.398154	0.530043	0.764796	1660	*	Distal Intergenic	2	37840038	37876274	36237	2	101929559	ENST00000418746.1	-17818	ENSG00000237803	PIRAT1	PU.1 (SPI1) induced regulator of S100A8 and S100A9 alarmin transcription 1
All_AD_H3K27ac_samples_MACS2_peak_1006	chr1	8464225	8464691	Astrocyte,Neuron,Oligodendrocyte	Multiple	-0.0158889	1.91138	0.0210336	0.885093	0.957817	467	*	Intron (ENST00000337907.7/473, intron 12 of 23)	1	8425638	8430041	4404	1	102724552	ENST00000444276.1	38587	NA	RERE-AS1	RERE antisense RNA 1
All_AD_H3K27ac_samples_MACS2_peak_10060	chr1	110311962	110313158	Astrocyte,Neuron	Multiple	0.01361	2.10841	0.0181775	0.893127	0.961216	1197	*	Intron (ENST00000449169.1/440600, intron 2 of 3)	1	110338506	110346673	8168	1	64783	ENST00000652747.1	-25348	ENSG00000162775	RBM15	RNA binding motif protein 15
All_AD_H3K27ac_samples_MACS2_peak_100600	chr2	37916419	37916874	Astrocyte,Neuron	Multiple	-0.296059	0.112769	1.78507	0.185736	0.456034	456	*	Distal Intergenic	2	37923187	37974114	50928	1	151393	ENST00000414644.5	-6313	ENSG00000115841	RMDN2	regulator of microtubule dynamics 2
All_AD_H3K27ac_samples_MACS2_peak_100602	chr2	37924701	37926215	Astrocyte,Microglia,Neuron,Oligodendrocyte	Multiple	-0.198537	4.53208	8.99335	0.00371865	0.0544981	1515	*	Promoter (<=1kb)	2	37925287	38017744	92458	1	151393	ENST00000354545.8	0	ENSG00000115841	RMDN2	regulator of microtubule dynamics 2
All_AD_H3K27ac_samples_MACS2_peak_100603	chr2	37949150	37949563	Neuron	Neuron	-0.218812	-0.0633692	0.874663	0.352794	0.629436	414	*	Promoter (<=1kb)	2	37950432	38017558	67127	1	151393	ENST00000407257.5	-869	ENSG00000115841	RMDN2	regulator of microtubule dynamics 2
All_AD_H3K27ac_samples_MACS2_peak_100604	chr2	37982318	37982646	Other	Other	-0.0698388	-0.134508	0.100165	0.752548	0.894818	329	*	Intron (ENST00000354545.8/151393, intron 5 of 10)	2	37950227	37976365	26139	2	101410544	ENST00000626669.1	-5953	NA	RMDN2-AS1	RMDN2 antisense RNA 1
All_AD_H3K27ac_samples_MACS2_peak_100605	chr2	37996968	37997223	Neuron	Neuron	-0.169857	-0.497958	0.233329	0.630532	0.82808	256	*	Intron (ENST00000354545.8/151393, intron 7 of 10)	2	38002868	38067142	64275	1	151393	ENST00000469469.1	-5645	ENSG00000115841	RMDN2	regulator of microtubule dynamics 2
All_AD_H3K27ac_samples_MACS2_peak_100606	chr2	37998034	37998563	Neuron	Neuron	0.0286722	0.220329	0.0144408	0.904683	0.965779	530	*	3' UTR	2	38002868	38067142	64275	1	151393	ENST00000469469.1	-4305	ENSG00000115841	RMDN2	regulator of microtubule dynamics 2
All_AD_H3K27ac_samples_MACS2_peak_100607	chr2	38017788	38018294	Neuron	Neuron	0.223707	0.496548	1.28286	0.261126	0.542265	507	*	Intron (ENST00000234195.7/151393, intron 10 of 10)	2	38002868	38067142	64275	1	151393	ENST00000469469.1	14920	ENSG00000115841	RMDN2	regulator of microtubule dynamics 2
All_AD_H3K27ac_samples_MACS2_peak_100609	chr2	38037632	38039017	Neuron	Neuron	-0.127538	2.34685	1.1871	0.279549	0.560973	1386	*	Promoter (<=1kb)	2	37949911	38039327	89417	2	101410544	ENST00000630021.2	310	NA	RMDN2-AS1	RMDN2 antisense RNA 1
All_AD_H3K27ac_samples_MACS2_peak_10061	chr1	110337576	110339206	Astrocyte,Microglia,Neuron,Oligodendrocyte	Multiple	0.0204448	4.77183	0.154484	0.695448	0.86489	1631	*	Promoter (<=1kb)	1	110286375	110339171	52797	2	440600	ENST00000449169.1	0	ENSG00000227963	RBM15-AS1	RBM15 antisense RNA 1
All_AD_H3K27ac_samples_MACS2_peak_100611	chr2	38074983	38077616	Microglia,Neuron	Multiple	-0.0893657	3.49017	0.654953	0.421014	0.685976	2634	*	Promoter (<=1kb)	2	38067509	38076151	8643	2	1545	ENST00000610745.5	0	ENSG00000138061	CYP1B1	cytochrome P450 family 1 subfamily B member 1
All_AD_H3K27ac_samples_MACS2_peak_100612	chr2	38087534	38087838	Neuron	Neuron	0.23488	-0.337431	0.742888	0.391599	0.662309	305	*	Intron (ENST00000628232.2/285154, intron 3 of 5)	2	38083773	38131561	47789	1	285154	ENST00000626718.2	3761	ENSG00000232973	CYP1B1-AS1	CYP1B1 antisense RNA 1
All_AD_H3K27ac_samples_MACS2_peak_100613	chr2	38091993	38092998	Neuron	Neuron	0.0194922	1.34409	0.016436	0.898346	0.963334	1006	*	Intron (ENST00000628232.2/285154, intron 3 of 5)	2	38098580	38131576	32997	1	285154	ENST00000427168.6	-5582	ENSG00000232973	CYP1B1-AS1	CYP1B1 antisense RNA 1
All_AD_H3K27ac_samples_MACS2_peak_100615	chr2	38095807	38096551	Neuron	Neuron	0.0271665	1.22444	0.0262458	0.871755	0.952057	745	*	Promoter (2-3kb)	2	38098580	38131576	32997	1	285154	ENST00000427168.6	-2029	ENSG00000232973	CYP1B1-AS1	CYP1B1 antisense RNA 1
All_AD_H3K27ac_samples_MACS2_peak_100616	chr2	38096609	38097117	Neuron	Neuron	-0.0195202	0.743197	0.0115264	0.914801	0.969992	509	*	Promoter (1-2kb)	2	38098580	38131576	32997	1	285154	ENST00000427168.6	-1463	ENSG00000232973	CYP1B1-AS1	CYP1B1 antisense RNA 1
All_AD_H3K27ac_samples_MACS2_peak_100617	chr2	38098096	38099359	Neuron	Neuron	-0.0204876	1.63297	0.0200165	0.887886	0.959026	1264	*	Promoter (<=1kb)	2	38098580	38131576	32997	1	285154	ENST00000427168.6	0	ENSG00000232973	CYP1B1-AS1	CYP1B1 antisense RNA 1
All_AD_H3K27ac_samples_MACS2_peak_100618	chr2	38105658	38108259	Neuron	Neuron	-0.183456	2.73709	2.52718	0.116282	0.356438	2602	*	Promoter (<=1kb)	2	38108073	38181855	73783	1	285154	ENST00000413828.3	0	ENSG00000232973	CYP1B1-AS1	CYP1B1 antisense RNA 1
All_AD_H3K27ac_samples_MACS2_peak_100619	chr2	38113104	38114963	Neuron	Neuron	-0.395054	2.54627	14.1941	0.000334444	0.0147905	1860	*	Promoter (<=1kb)	2	38115441	38131567	16127	1	285154	ENST00000609565.5	-478	ENSG00000232973	CYP1B1-AS1	CYP1B1 antisense RNA 1
All_AD_H3K27ac_samples_MACS2_peak_10062	chr1	110339377	110340238	Astrocyte,Microglia,Neuron,Oligodendrocyte	Multiple	0.0543444	3.495	0.503855	0.480104	0.729367	862	*	Promoter (<=1kb)	1	110339377	110346677	7301	1	64783	ENST00000369784.9	0	ENSG00000162775	RBM15	RNA binding motif protein 15
All_AD_H3K27ac_samples_MACS2_peak_100620	chr2	38119592	38120070	Neuron	Neuron	-0.10412	0.330024	0.314313	0.576786	0.796014	479	*	Promoter (<=1kb)	2	38118898	38148579	29682	1	285154	ENST00000610172.6	694	ENSG00000232973	CYP1B1-AS1	CYP1B1 antisense RNA 1
All_AD_H3K27ac_samples_MACS2_peak_100621	chr2	38121075	38121554	Other	Other	-0.216757	0.283598	1.13416	0.290448	0.572001	480	*	Promoter (<=1kb)	2	38121174	38131590	10417	1	285154	ENST00000606100.5	0	ENSG00000232973	CYP1B1-AS1	CYP1B1 antisense RNA 1
All_AD_H3K27ac_samples_MACS2_peak_100622	chr2	38121896	38122586	Neuron	Neuron	-0.0385721	0.884415	0.0548189	0.815545	0.926794	691	*	Promoter (<=1kb)	2	38121985	38202780	80796	1	285154	ENST00000585654.2	0	ENSG00000232973	CYP1B1-AS1	CYP1B1 antisense RNA 1
All_AD_H3K27ac_samples_MACS2_peak_100623	chr2	38126244	38126652	Neuron	Neuron	0.0587542	0.572719	0.110333	0.740731	0.888681	409	*	Intron (ENST00000628232.2/285154, intron 5 of 5)	2	38121985	38202780	80796	1	285154	ENST00000585654.2	4259	ENSG00000232973	CYP1B1-AS1	CYP1B1 antisense RNA 1
All_AD_H3K27ac_samples_MACS2_peak_100624	chr2	38127986	38128758	Microglia,Neuron	Multiple	0.209771	1.40702	2.31895	0.132187	0.381718	773	*	Intron (ENST00000628232.2/285154, intron 5 of 5)	2	38121985	38202780	80796	1	285154	ENST00000585654.2	6001	ENSG00000232973	CYP1B1-AS1	CYP1B1 antisense RNA 1
All_AD_H3K27ac_samples_MACS2_peak_100625	chr2	38129137	38130304	Microglia,Neuron	Multiple	-0.0326102	1.92248	0.0766972	0.782618	0.910217	1168	*	Intron (ENST00000628232.2/285154, intron 5 of 5)	2	38121985	38202780	80796	1	285154	ENST00000585654.2	7152	ENSG00000232973	CYP1B1-AS1	CYP1B1 antisense RNA 1
All_AD_H3K27ac_samples_MACS2_peak_100626	chr2	38130467	38132268	Microglia,Neuron	Multiple	-0.28785	2.36435	4.53429	0.0366425	0.191596	1802	*	Exon (ENST00000628232.2/285154, exon 6 of 6)	2	38132637	38138946	6310	2	107985871	ENST00000417213.1	6678	NA	LOC107985871	uncharacterized LOC107985871
All_AD_H3K27ac_samples_MACS2_peak_100627	chr2	38140219	38140911	Neuron	Neuron	0.0296142	0.402987	0.0256855	0.87312	0.952711	693	*	Promoter (1-2kb)	2	38132637	38138946	6310	2	107985871	ENST00000417213.1	-1273	NA	LOC107985871	uncharacterized LOC107985871
All_AD_H3K27ac_samples_MACS2_peak_100628	chr2	38141246	38141639	Neuron	Neuron	-0.624001	-0.0738738	7.33453	0.00844522	0.0855642	394	*	Promoter (2-3kb)	2	38132637	38138946	6310	2	107985871	ENST00000417213.1	-2300	NA	LOC107985871	uncharacterized LOC107985871
All_AD_H3K27ac_samples_MACS2_peak_10063	chr1	110346607	110347007	Other	Other	0.117929	0.110535	0.29757	0.587096	0.80246	401	*	3' UTR	1	110339466	110346677	7212	1	64783	ENST00000617047.1	7141	ENSG00000162775	RBM15	RNA binding motif protein 15
All_AD_H3K27ac_samples_MACS2_peak_100630	chr2	38146162	38148079	Microglia,Neuron	Multiple	-0.193223	3.04466	3.51458	0.0648877	0.260981	1918	*	Exon (ENST00000653994.1/285154, exon 4 of 4)	2	38132637	38138946	6310	2	107985871	ENST00000417213.1	-7216	NA	LOC107985871	uncharacterized LOC107985871
All_AD_H3K27ac_samples_MACS2_peak_100632	chr2	38158917	38160316	Astrocyte,Neuron,Oligodendrocyte	Multiple	0.204123	1.47062	1.76434	0.18828	0.459191	1400	*	Intron (ENST00000628135.3/285154, intron 3 of 3)	2	38132637	38138946	6310	2	107985871	ENST00000417213.1	-19971	NA	LOC107985871	uncharacterized LOC107985871
All_AD_H3K27ac_samples_MACS2_peak_100633	chr2	38177240	38178180	Microglia	Microglia	-0.213759	1.17004	1.81038	0.182685	0.452262	941	*	Intron (ENST00000628135.3/285154, intron 3 of 3)	2	38132637	38138946	6310	2	107985871	ENST00000417213.1	-38294	NA	LOC107985871	uncharacterized LOC107985871
All_AD_H3K27ac_samples_MACS2_peak_100634	chr2	38178235	38179766	Microglia,Neuron	Multiple	-0.325003	2.15356	10.3884	0.00190639	0.037858	1532	*	Intron (ENST00000628135.3/285154, intron 3 of 3)	2	38132637	38138946	6310	2	107985871	ENST00000417213.1	-39289	NA	LOC107985871	uncharacterized LOC107985871
All_AD_H3K27ac_samples_MACS2_peak_100635	chr2	38210276	38210857	Neuron	Neuron	-0.0760629	0.405989	0.139995	0.709386	0.87242	582	*	Intron (ENST00000629773.2/285154, intron 2 of 2)	2	38203363	38239590	36228	2	102723739	ENST00000450854.1	28733	NA	LOC102723739	uncharacterized LOC102723739
All_AD_H3K27ac_samples_MACS2_peak_100636	chr2	38260300	38262817	Neuron	Neuron	0.16647	2.52995	1.96683	0.165082	0.429411	2518	*	Distal Intergenic	2	38203363	38239590	36228	2	102723739	ENST00000450854.1	-20710	NA	LOC102723739	uncharacterized LOC102723739
All_AD_H3K27ac_samples_MACS2_peak_100637	chr2	38301632	38302600	Other	Other	0.0117475	0.858833	0.00513132	0.943092	0.980482	969	*	Promoter (1-2kb)	2	38298218	38300433	2216	2	64225	ENST00000489896.1	-1199	ENSG00000119787	ATL2	atlastin GTPase 2
All_AD_H3K27ac_samples_MACS2_peak_100638	chr2	38316002	38316416	Astrocyte	Astrocyte	-0.12219	0.00103231	0.346326	0.558042	0.783663	415	*	Promoter (2-3kb)	2	38296483	38318624	22142	2	64225	ENST00000629272.2	2208	ENSG00000119787	ATL2	atlastin GTPase 2
All_AD_H3K27ac_samples_MACS2_peak_100639	chr2	38362319	38363303	Astrocyte	Astrocyte	-0.0333397	0.945986	0.0402241	0.841609	0.938857	985	*	Promoter (2-3kb)	2	38343294	38359604	16311	2	64225	ENST00000486927.1	-2715	ENSG00000119787	ATL2	atlastin GTPase 2
All_AD_H3K27ac_samples_MACS2_peak_10064	chr1	110348239	110349546	Other	Other	-0.00223978	1.29731	0.000247676	0.987487	0.996306	1308	*	Intron (ENST00000626572.2/ENST00000626572.2, intron 1 of 2)	1	110339466	110346677	7212	1	64783	ENST00000617047.1	8773	ENSG00000162775	RBM15	RNA binding motif protein 15
All_AD_H3K27ac_samples_MACS2_peak_100640	chr2	38376060	38378192	Astrocyte,Microglia,Neuron,Oligodendrocyte	Multiple	-0.154534	4.90903	9.03598	0.00364248	0.0538379	2133	*	Promoter (<=1kb)	2	38293954	38377273	83320	2	64225	ENST00000378954.9	0	ENSG00000119787	ATL2	atlastin GTPase 2
All_AD_H3K27ac_samples_MACS2_peak_100641	chr2	38405842	38407930	Astrocyte	Astrocyte	-0.200677	2.44469	2.81428	0.0977658	0.324834	2089	*	Promoter (<=1kb)	2	38408719	38412627	3909	1	105374468	ENST00000661715.1	-789	ENSG00000287313	LOC105374468	uncharacterized LOC105374468
All_AD_H3K27ac_samples_MACS2_peak_100642	chr2	38408763	38409422	Astrocyte,Neuron	Multiple	-0.222968	0.902393	1.94926	0.166957	0.43205	660	*	Promoter (<=1kb)	2	38408719	38412627	3909	1	105374468	ENST00000661715.1	44	ENSG00000287313	LOC105374468	uncharacterized LOC105374468
All_AD_H3K27ac_samples_MACS2_peak_100643	chr2	38409767	38410558	Astrocyte,Neuron	Multiple	-0.446865	1.28227	8.98612	0.00373172	0.0546241	792	*	Promoter (1-2kb)	2	38408719	38412627	3909	1	105374468	ENST00000661715.1	1048	ENSG00000287313	LOC105374468	uncharacterized LOC105374468
All_AD_H3K27ac_samples_MACS2_peak_100644	chr2	38417734	38418554	Neuron	Neuron	0.0104262	0.740037	0.00413087	0.948932	0.982662	821	*	Exon (ENST00000438085.1/ENST00000438085.1, exon 1 of 2)	2	38408719	38412627	3909	1	105374468	ENST00000661715.1	9015	ENSG00000287313	LOC105374468	uncharacterized LOC105374468
All_AD_H3K27ac_samples_MACS2_peak_100645	chr2	38437936	38438745	Other	Other	-0.00817316	0.761385	0.00267774	0.958874	0.986431	810	*	Intron (ENST00000671178.1/101929596, intron 4 of 5)	2	38431294	38433573	2280	1	100996902	ENST00000457385.1	6642	ENSG00000235009	LINC01883	long intergenic non-protein coding RNA 1883
All_AD_H3K27ac_samples_MACS2_peak_100646	chr2	38442161	38442716	Neuron	Neuron	-0.00106492	0.560961	1.39344688664713e-05	0.997032	0.999021	556	*	Intron (ENST00000671178.1/101929596, intron 4 of 5)	2	38431294	38433573	2280	1	100996902	ENST00000457385.1	10867	ENSG00000235009	LINC01883	long intergenic non-protein coding RNA 1883
All_AD_H3K27ac_samples_MACS2_peak_100647	chr2	38442781	38444124	Astrocyte,Neuron	Multiple	-0.316332	1.87508	7.79057	0.00671964	0.0757123	1344	*	Intron (ENST00000671178.1/101929596, intron 4 of 5)	2	38431294	38433573	2280	1	100996902	ENST00000457385.1	11487	ENSG00000235009	LINC01883	long intergenic non-protein coding RNA 1883
All_AD_H3K27ac_samples_MACS2_peak_100648	chr2	38444221	38444693	Astrocyte,Neuron	Multiple	0.0954926	0.269858	0.280403	0.598066	0.808962	473	*	Intron (ENST00000671178.1/101929596, intron 4 of 5)	2	38431294	38433573	2280	1	100996902	ENST00000457385.1	12927	ENSG00000235009	LINC01883	long intergenic non-protein coding RNA 1883
All_AD_H3K27ac_samples_MACS2_peak_100649	chr2	38446376	38446839	Other	Other	0.144144	0.109066	0.579104	0.486862	0.734121	464	*	Intron (ENST00000671178.1/101929596, intron 4 of 5)	2	38431294	38433573	2280	1	100996902	ENST00000457385.1	15082	ENSG00000235009	LINC01883	long intergenic non-protein coding RNA 1883
All_AD_H3K27ac_samples_MACS2_peak_10065	chr1	110376138	110376396	Other	Other	0.365999	-0.509997	1.74675	0.190471	0.461822	259	*	Promoter (2-3kb)	1	110375036	110379183	4148	2	9122	ENST00000467986.2	2787	ENSG00000168679	SLC16A4	solute carrier family 16 member 4
All_AD_H3K27ac_samples_MACS2_peak_100650	chr2	38462164	38462523	Neuron	Neuron	0.514394	0.0488099	5.11966	0.0266741	0.160988	360	*	Promoter (<=1kb)	2	38458637	38463114	4478	2	101929596	ENST00000437979.1	591	ENSG00000231367	LINC02613	long intergenic non-protein coding RNA 2613
All_AD_H3K27ac_samples_MACS2_peak_100651	chr2	38462688	38463116	Neuron	Neuron	-0.200911	0.0643629	0.675956	0.413698	0.680318	429	*	Promoter (<=1kb)	2	38458637	38463114	4478	2	101929596	ENST00000437979.1	0	ENSG00000231367	LINC02613	long intergenic non-protein coding RNA 2613
All_AD_H3K27ac_samples_MACS2_peak_100652	chr2	38465205	38466140	Neuron	Neuron	0.311864	1.2337	3.30716	0.0731379	0.278182	936	*	Promoter (2-3kb)	2	38458637	38463114	4478	2	101929596	ENST00000437979.1	-2091	ENSG00000231367	LINC02613	long intergenic non-protein coding RNA 2613
All_AD_H3K27ac_samples_MACS2_peak_100653	chr2	38466354	38467580	Neuron	Neuron	0.126033	1.35167	0.784423	0.378741	0.651737	1227	*	Intron (ENST00000671178.1/101929596, intron 4 of 5)	2	38458637	38463114	4478	2	101929596	ENST00000437979.1	-3240	ENSG00000231367	LINC02613	long intergenic non-protein coding RNA 2613
All_AD_H3K27ac_samples_MACS2_peak_100654	chr2	38473689	38473993	Neuron	Neuron	-0.0215885	-0.25943	0.00513364	0.94308	0.980475	305	*	Intron (ENST00000671178.1/101929596, intron 3 of 5)	2	38458637	38463114	4478	2	101929596	ENST00000437979.1	-10575	ENSG00000231367	LINC02613	long intergenic non-protein coding RNA 2613
All_AD_H3K27ac_samples_MACS2_peak_100655	chr2	38474096	38474432	Neuron	Neuron	-0.208722	-0.252246	0.588588	0.445474	0.704652	337	*	Intron (ENST00000671178.1/101929596, intron 3 of 5)	2	38458637	38463114	4478	2	101929596	ENST00000437979.1	-10982	ENSG00000231367	LINC02613	long intergenic non-protein coding RNA 2613
All_AD_H3K27ac_samples_MACS2_peak_100656	chr2	38474748	38475455	Neuron	Neuron	-0.526523	1.07828	10.4616	0.00184163	0.037262	708	*	Intron (ENST00000671178.1/101929596, intron 3 of 5)	2	38458637	38463114	4478	2	101929596	ENST00000437979.1	-11634	ENSG00000231367	LINC02613	long intergenic non-protein coding RNA 2613
All_AD_H3K27ac_samples_MACS2_peak_100657	chr2	38476460	38477241	Other	Other	0.041392	0.641943	0.0508384	0.82225	0.929904	782	*	Intron (ENST00000671178.1/101929596, intron 3 of 5)	2	38458637	38463114	4478	2	101929596	ENST00000437979.1	-13346	ENSG00000231367	LINC02613	long intergenic non-protein coding RNA 2613
All_AD_H3K27ac_samples_MACS2_peak_100658	chr2	38496901	38497453	Other	Other	0.0507434	0.225956	0.0677217	0.795426	0.916875	553	*	Promoter (<=1kb)	2	38457046	38496411	39366	2	101929596	ENST00000661472.1	-490	ENSG00000231367	LINC02613	long intergenic non-protein coding RNA 2613
All_AD_H3K27ac_samples_MACS2_peak_100659	chr2	38508412	38509365	Other	Other	-0.0372033	1.19537	0.0777125	0.853945	0.944385	954	*	Intron (ENST00000671178.1/101929596, intron 1 of 5)	2	38406527	38515640	109114	2	101929596	ENST00000671178.1	6275	ENSG00000231367	LINC02613	long intergenic non-protein coding RNA 2613
All_AD_H3K27ac_samples_MACS2_peak_10066	chr1	110378862	110379721	Oligodendrocyte	Oligodendrocyte	-0.145943	1.0894	1.38659	0.24286	0.523212	860	*	Promoter (<=1kb)	1	110375036	110379183	4148	2	9122	ENST00000467986.2	0	ENSG00000168679	SLC16A4	solute carrier family 16 member 4
All_AD_H3K27ac_samples_MACS2_peak_100660	chr2	38514848	38516243	Neuron	Neuron	0.0812939	1.93259	0.418817	0.519586	0.757988	1396	*	Promoter (<=1kb)	2	38406527	38515640	109114	2	101929596	ENST00000671178.1	0	ENSG00000231367	LINC02613	long intergenic non-protein coding RNA 2613
All_AD_H3K27ac_samples_MACS2_peak_100661	chr2	38527884	38528914	Astrocyte,Neuron,Oligodendrocyte	Multiple	-0.485291	1.99748	16.9976	9.8981519870268e-05	0.00750561	1031	*	Distal Intergenic	2	38458637	38515934	57298	2	101929596	ENST00000413227.2	-11950	ENSG00000231367	LINC02613	long intergenic non-protein coding RNA 2613
All_AD_H3K27ac_samples_MACS2_peak_100662	chr2	38533593	38534318	Neuron	Neuron	0.0549128	0.872105	0.119131	0.730985	0.883847	726	*	Distal Intergenic	2	38458637	38515934	57298	2	101929596	ENST00000413227.2	-17659	ENSG00000231367	LINC02613	long intergenic non-protein coding RNA 2613
All_AD_H3K27ac_samples_MACS2_peak_100663	chr2	38534654	38536550	Astrocyte,Microglia,Neuron	Multiple	-0.215701	2.68195	4.04694	0.047995	0.221564	1897	*	Exon (ENST00000603297.1/ENST00000603297.1, exon 1 of 1)	2	38458637	38515934	57298	2	101929596	ENST00000413227.2	-18720	ENSG00000231367	LINC02613	long intergenic non-protein coding RNA 2613
All_AD_H3K27ac_samples_MACS2_peak_100664	chr2	38540769	38541856	Astrocyte,Neuron,Oligodendrocyte	Multiple	-0.352854	1.37525	7.10108	0.00950274	0.0914383	1088	*	Distal Intergenic	2	38458637	38515934	57298	2	101929596	ENST00000413227.2	-24835	ENSG00000231367	LINC02613	long intergenic non-protein coding RNA 2613
All_AD_H3K27ac_samples_MACS2_peak_100665	chr2	38542857	38543259	Other	Other	-0.35884	-0.0638269	2.5363	0.115637	0.355338	403	*	Distal Intergenic	2	38568079	38569836	1758	2	92906	ENST00000441689.1	26577	ENSG00000143889	HNRNPLL	heterogeneous nuclear ribonucleoprotein L like
All_AD_H3K27ac_samples_MACS2_peak_100666	chr2	38549032	38549560	Other	Other	-0.440772	0.292286	4.99575	0.0285128	0.166988	529	*	Distal Intergenic	2	38568079	38569836	1758	2	92906	ENST00000441689.1	20276	ENSG00000143889	HNRNPLL	heterogeneous nuclear ribonucleoprotein L like
All_AD_H3K27ac_samples_MACS2_peak_100667	chr2	38568806	38569484	Other	Other	-0.450625	0.634401	8.31183	0.00518986	0.0654526	679	*	Promoter (<=1kb)	2	38568079	38569836	1758	2	92906	ENST00000441689.1	352	ENSG00000143889	HNRNPLL	heterogeneous nuclear ribonucleoprotein L like
All_AD_H3K27ac_samples_MACS2_peak_100668	chr2	38570535	38571051	Other	Other	0.193959	0.228085	1.06964	0.304487	0.585845	517	*	Promoter (<=1kb)	2	38568079	38569836	1758	2	92906	ENST00000441689.1	-699	ENSG00000143889	HNRNPLL	heterogeneous nuclear ribonucleoprotein L like
All_AD_H3K27ac_samples_MACS2_peak_100670	chr2	38572567	38573028	Neuron	Neuron	0.00247369	0.0822973	0.000203999	0.988644	0.996705	462	*	Promoter (2-3kb)	2	38568079	38569836	1758	2	92906	ENST00000441689.1	-2731	ENSG00000143889	HNRNPLL	heterogeneous nuclear ribonucleoprotein L like
All_AD_H3K27ac_samples_MACS2_peak_100671	chr2	38581081	38582554	Neuron,Oligodendrocyte	Multiple	-0.0767847	1.98503	0.52689	0.470271	0.72292	1474	*	3' UTR	2	38581815	38585747	3933	2	92906	ENST00000488099.1	3193	ENSG00000143889	HNRNPLL	heterogeneous nuclear ribonucleoprotein L like
All_AD_H3K27ac_samples_MACS2_peak_100672	chr2	38590614	38591066	Other	Other	-0.0650716	0.13089	0.103333	0.748798	0.892797	453	*	Promoter (<=1kb)	2	38563508	38591641	28134	2	92906	ENST00000272249.7	575	ENSG00000143889	HNRNPLL	heterogeneous nuclear ribonucleoprotein L like
All_AD_H3K27ac_samples_MACS2_peak_100673	chr2	38601696	38603675	Astrocyte,Microglia,Neuron,Oligodendrocyte	Multiple	-0.107591	5.15732	5.56751	0.0210116	0.141353	1980	*	Promoter (<=1kb)	2	38561969	38602928	40960	2	92906	ENST00000449105.8	0	ENSG00000143889	HNRNPLL	heterogeneous nuclear ribonucleoprotein L like
All_AD_H3K27ac_samples_MACS2_peak_100674	chr2	38603731	38604174	Astrocyte,Microglia,Neuron,Oligodendrocyte	Multiple	-0.141981	1.77755	1.55126	0.216988	0.493474	444	*	Promoter (<=1kb)	2	38591576	38603586	12011	2	92906	ENST00000498516.1	-145	ENSG00000143889	HNRNPLL	heterogeneous nuclear ribonucleoprotein L like
All_AD_H3K27ac_samples_MACS2_peak_100675	chr2	38612483	38614127	Microglia	Microglia	-0.15699	2.0066	1.29843	0.258278	0.539549	1645	*	Distal Intergenic	2	38591576	38603586	12011	2	92906	ENST00000498516.1	-8897	ENSG00000143889	HNRNPLL	heterogeneous nuclear ribonucleoprotein L like
All_AD_H3K27ac_samples_MACS2_peak_100676	chr2	38614651	38615254	Neuron	Neuron	-0.44348	0.6856	6.58764	0.0123484	0.105958	604	*	Distal Intergenic	2	38591576	38603586	12011	2	92906	ENST00000498516.1	-11065	ENSG00000143889	HNRNPLL	heterogeneous nuclear ribonucleoprotein L like
All_AD_H3K27ac_samples_MACS2_peak_100677	chr2	38615823	38616543	Neuron	Neuron	0.0178481	0.920133	0.0125562	0.911092	0.968588	721	*	Distal Intergenic	2	38591576	38603586	12011	2	92906	ENST00000498516.1	-12237	ENSG00000143889	HNRNPLL	heterogeneous nuclear ribonucleoprotein L like
All_AD_H3K27ac_samples_MACS2_peak_100679	chr2	38664767	38665291	Neuron	Neuron	-0.143128	1.08978	0.674252	0.414284	0.680781	525	*	Promoter (<=1kb)	2	38666081	38681348	15268	1	130589	ENST00000427858.4	-790	ENSG00000143891	GALM	galactose mutarotase
All_AD_H3K27ac_samples_MACS2_peak_10068	chr1	110389960	110391480	Other	Other	0.0422649	1.95988	0.145162	0.704325	0.869589	1521	*	Promoter (<=1kb)	1	110362851	110391082	28232	2	9122	ENST00000437429.6	0	ENSG00000168679	SLC16A4	solute carrier family 16 member 4
All_AD_H3K27ac_samples_MACS2_peak_100680	chr2	38665574	38667251	Astrocyte,Microglia,Neuron	Multiple	-0.133365	3.30352	2.95412	0.0899568	0.310689	1678	*	Promoter (<=1kb)	2	38666081	38681348	15268	1	130589	ENST00000427858.4	0	ENSG00000143891	GALM	galactose mutarotase
All_AD_H3K27ac_samples_MACS2_peak_100681	chr2	38690377	38690980	Neuron	Neuron	0.0315359	0.964622	0.0427418	0.836796	0.936583	604	*	Intron (ENST00000272252.10/130589, intron 4 of 6)	2	38681295	38741237	59943	1	130589	ENST00000434934.1	9082	ENSG00000143891	GALM	galactose mutarotase
All_AD_H3K27ac_samples_MACS2_peak_100682	chr2	38691174	38691705	Neuron	Neuron	-0.172062	0.862645	1.03646	0.312056	0.592947	532	*	Intron (ENST00000272252.10/130589, intron 4 of 6)	2	38681295	38741237	59943	1	130589	ENST00000434934.1	9879	ENSG00000143891	GALM	galactose mutarotase
All_AD_H3K27ac_samples_MACS2_peak_100683	chr2	38691966	38693356	Neuron	Neuron	0.169523	1.9874	2.05106	0.156428	0.41724	1391	*	Intron (ENST00000272252.10/130589, intron 4 of 6)	2	38681295	38741237	59943	1	130589	ENST00000434934.1	10671	ENSG00000143891	GALM	galactose mutarotase
All_AD_H3K27ac_samples_MACS2_peak_100684	chr2	38699987	38700439	Neuron	Neuron	-0.320767	0.48779	3.38498	0.0699154	0.271701	453	*	Intron (ENST00000272252.10/130589, intron 4 of 6)	2	38681295	38741237	59943	1	130589	ENST00000434934.1	18692	ENSG00000143891	GALM	galactose mutarotase
All_AD_H3K27ac_samples_MACS2_peak_100685	chr2	38700817	38701326	Neuron	Neuron	0.101185	0.477001	0.258093	0.612986	0.817973	510	*	Intron (ENST00000272252.10/130589, intron 4 of 6)	2	38681295	38741237	59943	1	130589	ENST00000434934.1	19522	ENSG00000143891	GALM	galactose mutarotase
All_AD_H3K27ac_samples_MACS2_peak_100686	chr2	38701583	38702732	Neuron	Neuron	-0.0913412	1.492	0.346936	0.557696	0.783469	1150	*	Intron (ENST00000272252.10/130589, intron 4 of 6)	2	38681295	38741237	59943	1	130589	ENST00000434934.1	20288	ENSG00000143891	GALM	galactose mutarotase
All_AD_H3K27ac_samples_MACS2_peak_100687	chr2	38705042	38705835	Neuron	Neuron	0.231247	0.976636	1.75113	0.189922	0.461119	794	*	Intron (ENST00000272252.10/130589, intron 4 of 6)	2	38681295	38741237	59943	1	130589	ENST00000434934.1	23747	ENSG00000143891	GALM	galactose mutarotase
All_AD_H3K27ac_samples_MACS2_peak_100688	chr2	38719955	38721863	Microglia,Neuron	Multiple	-0.115551	2.47603	1.21503	0.27401	0.555383	1909	*	Intron (ENST00000272252.10/130589, intron 4 of 6)	2	38744895	38747044	2150	2	6432	ENST00000477635.5	25181	ENSG00000115875	SRSF7	serine and arginine rich splicing factor 7
All_AD_H3K27ac_samples_MACS2_peak_100689	chr2	38722229	38723112	Microglia,Neuron	Multiple	-0.277154	1.41304	5.13081	0.0265149	0.160495	884	*	Intron (ENST00000272252.10/130589, intron 4 of 6)	2	38744895	38747044	2150	2	6432	ENST00000477635.5	23932	ENSG00000115875	SRSF7	serine and arginine rich splicing factor 7
All_AD_H3K27ac_samples_MACS2_peak_10069	chr1	110406902	110408379	Astrocyte,Microglia,Neuron,Oligodendrocyte	Multiple	-0.035048	4.6594	0.588062	0.445677	0.704771	1478	*	Promoter (<=1kb)	1	110407525	110416278	8754	1	101410535	ENST00000457535.6	0	ENSG00000224699	LAMTOR5-AS1	LAMTOR5 and SLC16A4 antisense RNA 1
All_AD_H3K27ac_samples_MACS2_peak_100690	chr2	38735945	38736215	Astrocyte	Astrocyte	-0.191519	-0.0700052	0.879918	0.351361	0.628232	271	*	Intron (ENST00000434934.1/130589, intron 4 of 4)	2	38744895	38747044	2150	2	6432	ENST00000477635.5	10829	ENSG00000115875	SRSF7	serine and arginine rich splicing factor 7
All_AD_H3K27ac_samples_MACS2_peak_100691	chr2	38737141	38738400	Astrocyte,Microglia,Neuron	Multiple	-0.139592	1.95056	1.34163	0.250575	0.531589	1260	*	Intron (ENST00000434934.1/130589, intron 4 of 4)	2	38744895	38747044	2150	2	6432	ENST00000477635.5	8644	ENSG00000115875	SRSF7	serine and arginine rich splicing factor 7
All_AD_H3K27ac_samples_MACS2_peak_100692	chr2	38740605	38741662	Astrocyte	Astrocyte	-0.263016	1.60886	6.23441	0.0148178	0.117031	1058	*	3' UTR	2	38744895	38747044	2150	2	6432	ENST00000477635.5	5382	ENSG00000115875	SRSF7	serine and arginine rich splicing factor 7
All_AD_H3K27ac_samples_MACS2_peak_100693	chr2	38750093	38752151	Astrocyte,Microglia,Neuron,Oligodendrocyte	Multiple	-0.0847479	5.21092	2.56351	0.113735	0.352328	2059	*	Promoter (<=1kb)	2	38743599	38751361	7763	2	6432	ENST00000313117.11	0	ENSG00000115875	SRSF7	serine and arginine rich splicing factor 7
All_AD_H3K27ac_samples_MACS2_peak_100694	chr2	38777670	38779109	Astrocyte,Microglia,Neuron,Oligodendrocyte	Multiple	-0.0429007	3.25582	0.249838	0.618714	0.82112	1440	*	Promoter (<=1kb)	2	38778210	38781947	3738	1	79833	ENST00000409566.1	0	ENSG00000152147	GEMIN6	gem nuclear organelle associated protein 6
All_AD_H3K27ac_samples_MACS2_peak_100696	chr2	38804668	38807353	Microglia,Neuron	Multiple	-0.269304	3.04195	8.41195	0.00494032	0.0638351	2686	*	Promoter (1-2kb)	2	38798352	38803023	4672	2	90957	ENST00000477981.1	-1645	ENSG00000163214	DHX57	DExH-box helicase 57
All_AD_H3K27ac_samples_MACS2_peak_100697	chr2	38811256	38811796	Neuron	Neuron	-0.157141	0.362347	0.664405	0.417698	0.683652	541	*	Exon (ENST00000439895.1/ENST00000439895.1, exon 1 of 1)	2	38806404	38818960	12557	2	90957	ENST00000497514.2	7164	ENSG00000163214	DHX57	DExH-box helicase 57
All_AD_H3K27ac_samples_MACS2_peak_100698	chr2	38827699	38828394	Neuron	Neuron	0.144772	0.674896	0.704342	0.404107	0.672587	696	*	3' UTR	2	38815875	38819108	3234	2	90957	ENST00000442331.1	-8591	ENSG00000163214	DHX57	DExH-box helicase 57
All_AD_H3K27ac_samples_MACS2_peak_100699	chr2	38830658	38830918	Microglia	Microglia	-0.0239637	-0.455295	0.00873064	0.925815	0.973845	261	*	Intron (ENST00000457308.6/90957, intron 13 of 23)	2	38815875	38819108	3234	2	90957	ENST00000442331.1	-11550	ENSG00000163214	DHX57	DExH-box helicase 57
All_AD_H3K27ac_samples_MACS2_peak_1007	chr1	8465244	8466365	Astrocyte,Neuron,Oligodendrocyte	Multiple	-0.091536	3.2639	1.29703	0.258532	0.539801	1122	*	Exon (ENST00000337907.7/473, exon 12 of 24)	1	8425638	8430041	4404	1	102724552	ENST00000444276.1	39606	NA	RERE-AS1	RERE antisense RNA 1
All_AD_H3K27ac_samples_MACS2_peak_10070	chr1	110424931	110426245	Astrocyte	Astrocyte	0.0166369	1.60438	0.0151473	0.902391	0.965006	1315	*	Exon (ENST00000585330.6/101410535, exon 6 of 6)	1	110413849	110418303	4455	1	101410535	ENST00000608077.1	11082	ENSG00000224699	LAMTOR5-AS1	LAMTOR5 and SLC16A4 antisense RNA 1
All_AD_H3K27ac_samples_MACS2_peak_100700	chr2	38834645	38836056	Microglia	Microglia	0.0356891	1.56329	0.0804341	0.777524	0.907676	1412	*	Intron (ENST00000457308.6/90957, intron 13 of 23)	2	38797736	38848402	50667	2	90957	ENST00000452978.5	12346	ENSG00000163214	DHX57	DExH-box helicase 57
All_AD_H3K27ac_samples_MACS2_peak_100701	chr2	38836442	38837196	Microglia	Microglia	-0.168585	0.668011	1.04489	0.310109	0.591281	755	*	Intron (ENST00000457308.6/90957, intron 13 of 23)	2	38797736	38848402	50667	2	90957	ENST00000452978.5	11206	ENSG00000163214	DHX57	DExH-box helicase 57
All_AD_H3K27ac_samples_MACS2_peak_100702	chr2	38875073	38876682	Astrocyte,Microglia,Neuron,Oligodendrocyte	Multiple	-0.0830475	3.34536	1.0778	0.302665	0.584016	1610	*	Promoter (<=1kb)	2	38875991	38929072	53082	1	100271715	ENST00000441049.5	0	ENSG00000214694	ARHGEF33	Rho guanine nucleotide exchange factor 33
All_AD_H3K27ac_samples_MACS2_peak_100703	chr2	38945357	38946419	Microglia,Neuron	Multiple	0.0057911	1.33441	0.00137775	0.970494	0.99058	1063	*	Intron (ENST00000409978.7/100271715, intron 10 of 17)	2	38957910	38973943	16034	1	100271715	ENST00000486958.5	-11491	ENSG00000214694	ARHGEF33	Rho guanine nucleotide exchange factor 33
All_AD_H3K27ac_samples_MACS2_peak_100704	chr2	38947272	38947804	Other	Other	0.50403	0.161224	5.31112	0.0240769	0.15218	533	*	Intron (ENST00000409978.7/100271715, intron 10 of 17)	2	38957910	38973943	16034	1	100271715	ENST00000486958.5	-10106	ENSG00000214694	ARHGEF33	Rho guanine nucleotide exchange factor 33
All_AD_H3K27ac_samples_MACS2_peak_100705	chr2	38959796	38961046	Microglia,Neuron,Oligodendrocyte	Multiple	0.0318532	2.07337	0.0850031	0.771467	0.904694	1251	*	Promoter (<=1kb)	2	38960504	38973869	13366	1	100271715	ENST00000411874.6	0	ENSG00000214694	ARHGEF33	Rho guanine nucleotide exchange factor 33
All_AD_H3K27ac_samples_MACS2_peak_100706	chr2	38974206	38975146	Astrocyte,Neuron	Multiple	-0.451357	1.35824	13.2009	0.00052125	0.0187729	941	*	3' UTR	2	38986046	38987725	1680	2	6654	ENST00000469581.1	12579	ENSG00000115904	SOS1	SOS Ras/Rac guanine nucleotide exchange factor 1
All_AD_H3K27ac_samples_MACS2_peak_100707	chr2	38978406	38979947	Astrocyte,Neuron	Multiple	-0.131051	2.04172	1.40339	0.240053	0.520191	1542	*	Intron (ENST00000692089.1/6654, intron 21 of 21)	2	38986046	38987725	1680	2	6654	ENST00000469581.1	7778	ENSG00000115904	SOS1	SOS Ras/Rac guanine nucleotide exchange factor 1
All_AD_H3K27ac_samples_MACS2_peak_100708	chr2	38990341	38990829	Neuron	Neuron	-0.34062	0.130111	2.9119	0.0922387	0.315105	489	*	Promoter (<=1kb)	2	38983856	38989451	5596	2	6654	ENST00000686849.1	-890	ENSG00000115904	SOS1	SOS Ras/Rac guanine nucleotide exchange factor 1
All_AD_H3K27ac_samples_MACS2_peak_100709	chr2	38991283	38992909	Neuron	Neuron	-0.0979896	1.83823	0.663503	0.418012	0.683845	1627	*	Promoter (1-2kb)	2	38983856	38989451	5596	2	6654	ENST00000686849.1	-1832	ENSG00000115904	SOS1	SOS Ras/Rac guanine nucleotide exchange factor 1
All_AD_H3K27ac_samples_MACS2_peak_100711	chr2	39000519	39001463	Neuron,Oligodendrocyte	Multiple	-0.0968328	1.18481	0.635346	0.428022	0.691568	945	*	Intron (ENST00000692089.1/6654, intron 16 of 21)	2	38997341	39007499	10159	2	6654	ENST00000474390.1	6036	ENSG00000115904	SOS1	SOS Ras/Rac guanine nucleotide exchange factor 1
All_AD_H3K27ac_samples_MACS2_peak_100713	chr2	39018251	39018652	Neuron	Neuron	-0.0213351	0.320269	0.012036	0.912946	0.969244	402	*	Intron (ENST00000692089.1/6654, intron 9 of 21)	2	39011506	39013715	2210	2	6654	ENST00000690514.1	-4536	ENSG00000115904	SOS1	SOS Ras/Rac guanine nucleotide exchange factor 1
All_AD_H3K27ac_samples_MACS2_peak_100714	chr2	39018939	39019619	Neuron	Neuron	-0.0879735	1.02892	0.235653	0.628838	0.827159	681	*	Intron (ENST00000692089.1/6654, intron 9 of 21)	2	38992296	39023801	31506	2	6654	ENST00000692620.1	4182	ENSG00000115904	SOS1	SOS Ras/Rac guanine nucleotide exchange factor 1
All_AD_H3K27ac_samples_MACS2_peak_100715	chr2	39022408	39023357	Neuron	Neuron	0.0317046	1.21454	0.0496188	0.824359	0.930896	950	*	Promoter (<=1kb)	2	38992296	39023801	31506	2	6654	ENST00000692620.1	444	ENSG00000115904	SOS1	SOS Ras/Rac guanine nucleotide exchange factor 1
All_AD_H3K27ac_samples_MACS2_peak_100717	chr2	39106738	39108340	Neuron,Oligodendrocyte	Multiple	-0.200055	1.97879	3.37678	0.0702476	0.272336	1603	*	Intron (ENST00000692089.1/6654, intron 1 of 21)	2	38996603	39120429	123827	2	6654	ENST00000689668.1	12089	ENSG00000115904	SOS1	SOS Ras/Rac guanine nucleotide exchange factor 1
All_AD_H3K27ac_samples_MACS2_peak_100718	chr2	39119788	39121807	Astrocyte,Microglia,Neuron,Oligodendrocyte	Multiple	-0.149194	5.34559	9.20723	0.00335254	0.0514177	2020	*	Promoter (<=1kb)	2	38962206	39120439	158234	2	6654	ENST00000692089.1	0	ENSG00000115904	SOS1	SOS Ras/Rac guanine nucleotide exchange factor 1
All_AD_H3K27ac_samples_MACS2_peak_100719	chr2	39123845	39125017	Astrocyte,Microglia,Neuron,Oligodendrocyte	Multiple	-0.0595069	3.91356	0.822683	0.367423	0.64217	1173	*	Promoter (<=1kb)	2	39023146	39124345	101200	2	6654	ENST00000690679.1	0	ENSG00000115904	SOS1	SOS Ras/Rac guanine nucleotide exchange factor 1
All_AD_H3K27ac_samples_MACS2_peak_10072	chr1	110452566	110453140	Other	Other	0.32245	0.286818	2.52309	0.116573	0.356929	575	*	Promoter (1-2kb)	1	110451149	110457358	6210	1	84432	ENST00000271331.4	1417	ENSG00000143125	PROK1	prokineticin 1
All_AD_H3K27ac_samples_MACS2_peak_100720	chr2	39141283	39142182	Neuron,Oligodendrocyte	Multiple	-0.276841	1.01972	3.6094	0.0614594	0.253378	900	*	Distal Intergenic	2	39056733	39124345	67613	2	6654	ENST00000451331.1	-16938	ENSG00000115904	SOS1	SOS Ras/Rac guanine nucleotide exchange factor 1
All_AD_H3K27ac_samples_MACS2_peak_100721	chr2	39215744	39216734	Neuron	Neuron	0.0743589	1.00699	0.208321	0.649461	0.838987	991	*	Intron (ENST00000699628.1/344387, intron 3 of 10)	2	39168637	39243915	75279	2	344387	ENST00000699627.1	27181	ENSG00000205111	CDKL4	cyclin dependent kinase like 4
All_AD_H3K27ac_samples_MACS2_peak_100722	chr2	39227625	39229171	Neuron,Oligodendrocyte	Multiple	-0.168194	2.16206	2.15669	0.146306	0.402667	1547	*	Intron (ENST00000699628.1/344387, intron 2 of 10)	2	39168637	39243915	75279	2	344387	ENST00000699627.1	14744	ENSG00000205111	CDKL4	cyclin dependent kinase like 4
All_AD_H3K27ac_samples_MACS2_peak_100724	chr2	39243519	39244121	Neuron	Neuron	0.191836	0.704783	0.902173	0.345377	0.623171	603	*	Promoter (<=1kb)	2	39168045	39243983	75939	2	344387	ENST00000699628.1	0	ENSG00000205111	CDKL4	cyclin dependent kinase like 4
All_AD_H3K27ac_samples_MACS2_peak_100725	chr2	39266144	39266516	Neuron	Neuron	0.125236	-0.125453	0.340728	0.561234	0.785718	373	*	Promoter (<=1kb)	2	39260691	39267425	6735	2	8491	ENST00000475457.1	909	ENSG00000011566	MAP4K3	mitogen-activated protein kinase kinase kinase kinase 3
All_AD_H3K27ac_samples_MACS2_peak_100726	chr2	39296315	39296824	Oligodendrocyte	Oligodendrocyte	-0.230582	0.200922	1.28226	0.261236	0.542384	510	*	Promoter (2-3kb)	2	39290328	39294297	3970	2	8491	ENST00000474502.5	-2018	ENSG00000011566	MAP4K3	mitogen-activated protein kinase kinase kinase kinase 3
All_AD_H3K27ac_samples_MACS2_peak_100727	chr2	39300374	39301571	Oligodendrocyte	Oligodendrocyte	-0.435851	1.43576	11.2191	0.00129123	0.0305445	1198	*	Promoter (<=1kb)	2	39290330	39299845	9516	2	8491	ENST00000465701.1	-529	ENSG00000011566	MAP4K3	mitogen-activated protein kinase kinase kinase kinase 3
All_AD_H3K27ac_samples_MACS2_peak_100728	chr2	39356412	39357970	Astrocyte,Neuron,Oligodendrocyte	Multiple	-0.266495	2.53572	6.42023	0.0134598	0.111058	1559	*	Intron (ENST00000263881.8/8491, intron 2 of 33)	2	39249278	39379809	130532	2	8491	ENST00000437545.5	21839	ENSG00000011566	MAP4K3	mitogen-activated protein kinase kinase kinase kinase 3
All_AD_H3K27ac_samples_MACS2_peak_100729	chr2	39369446	39370055	Other	Other	-0.0263157	0.334696	0.0193846	0.889658	0.959736	610	*	Intron (ENST00000263881.8/8491, intron 2 of 33)	2	39249278	39379809	130532	2	8491	ENST00000437545.5	9754	ENSG00000011566	MAP4K3	mitogen-activated protein kinase kinase kinase kinase 3
All_AD_H3K27ac_samples_MACS2_peak_10073	chr1	110463146	110464316	Neuron,Oligodendrocyte	Multiple	-0.106619	1.8202	0.718938	0.399303	0.668652	1171	*	Distal Intergenic	1	110472543	110474966	2424	1	105378898	ENST00000639693.1	-8227	NA	LOC105378898	uncharacterized LOC105378898
All_AD_H3K27ac_samples_MACS2_peak_100730	chr2	39377315	39377608	Microglia	Microglia	-0.244825	0.248316	1.542	0.218351	0.495182	294	*	Promoter (2-3kb)	2	39249278	39379809	130532	2	8491	ENST00000437545.5	2201	ENSG00000011566	MAP4K3	mitogen-activated protein kinase kinase kinase kinase 3
All_AD_H3K27ac_samples_MACS2_peak_100731	chr2	39377759	39378084	Microglia	Microglia	0.173662	0.299036	0.789093	0.377333	0.650552	326	*	Promoter (1-2kb)	2	39249278	39379809	130532	2	8491	ENST00000437545.5	1725	ENSG00000011566	MAP4K3	mitogen-activated protein kinase kinase kinase kinase 3
All_AD_H3K27ac_samples_MACS2_peak_100732	chr2	39379131	39381271	Astrocyte,Microglia,Neuron,Oligodendrocyte	Multiple	-0.445174	3.2204	22.0523	1.23601620427736e-05	0.00251808	2141	*	Promoter (<=1kb)	2	39249278	39379809	130532	2	8491	ENST00000437545.5	0	ENSG00000011566	MAP4K3	mitogen-activated protein kinase kinase kinase kinase 3
All_AD_H3K27ac_samples_MACS2_peak_100733	chr2	39381681	39382127	Neuron,Oligodendrocyte	Multiple	0.442553	0.882801	8.44215	0.00486752	0.0632577	447	*	Promoter (1-2kb)	2	39249278	39379809	130532	2	8491	ENST00000437545.5	-1872	ENSG00000011566	MAP4K3	mitogen-activated protein kinase kinase kinase kinase 3
All_AD_H3K27ac_samples_MACS2_peak_100735	chr2	39394190	39395830	Other	Other	-0.166924	1.77655	2.20118	0.14227	0.39695	1641	*	Intron (ENST00000263881.8/8491, intron 1 of 33)	2	39249278	39379809	130532	2	8491	ENST00000437545.5	-14381	ENSG00000011566	MAP4K3	mitogen-activated protein kinase kinase kinase kinase 3
All_AD_H3K27ac_samples_MACS2_peak_100736	chr2	39399228	39399849	Other	Other	-0.10362	0.693081	0.470698	0.522599	0.759827	622	*	Intron (ENST00000263881.8/8491, intron 1 of 33)	2	39249278	39379809	130532	2	8491	ENST00000437545.5	-19419	ENSG00000011566	MAP4K3	mitogen-activated protein kinase kinase kinase kinase 3
All_AD_H3K27ac_samples_MACS2_peak_100737	chr2	39400890	39401793	Other	Other	0.175606	1.04519	1.64215	0.204142	0.478657	904	*	Intron (ENST00000263881.8/8491, intron 1 of 33)	2	39249278	39379809	130532	2	8491	ENST00000437545.5	-21081	ENSG00000011566	MAP4K3	mitogen-activated protein kinase kinase kinase kinase 3
All_AD_H3K27ac_samples_MACS2_peak_100738	chr2	39403274	39403856	Other	Other	0.177326	0.616221	1.17642	0.281705	0.563221	583	*	Intron (ENST00000263881.8/8491, intron 1 of 33)	2	39249278	39379809	130532	2	8491	ENST00000437545.5	-23465	ENSG00000011566	MAP4K3	mitogen-activated protein kinase kinase kinase kinase 3
All_AD_H3K27ac_samples_MACS2_peak_10074	chr1	110464643	110466326	Other	Other	0.0596834	2.17102	0.235262	0.629122	0.827331	1684	*	Distal Intergenic	1	110472543	110474966	2424	1	105378898	ENST00000639693.1	-6217	NA	LOC105378898	uncharacterized LOC105378898
All_AD_H3K27ac_samples_MACS2_peak_100741	chr2	39408715	39409087	Microglia	Microglia	0.154538	0.296033	0.661681	0.418649	0.684218	373	*	Intron (ENST00000263881.8/8491, intron 1 of 33)	2	39436530	39601410	164881	1	728730	ENST00000659562.1	-27443	ENSG00000231312	MAP4K3-DT	MAP4K3 divergent transcript
All_AD_H3K27ac_samples_MACS2_peak_100742	chr2	39413293	39414222	Neuron	Neuron	-0.10314	1.42883	0.568653	0.453254	0.710577	930	*	Intron (ENST00000263881.8/8491, intron 1 of 33)	2	39436530	39601410	164881	1	728730	ENST00000659562.1	-22308	ENSG00000231312	MAP4K3-DT	MAP4K3 divergent transcript
All_AD_H3K27ac_samples_MACS2_peak_100743	chr2	39414612	39414894	Neuron	Neuron	-0.524272	-0.186234	4.40148	0.0394183	0.199319	283	*	Intron (ENST00000263881.8/8491, intron 1 of 33)	2	39436530	39601410	164881	1	728730	ENST00000659562.1	-21636	ENSG00000231312	MAP4K3-DT	MAP4K3 divergent transcript
All_AD_H3K27ac_samples_MACS2_peak_100744	chr2	39416313	39417094	Neuron	Neuron	-0.444429	1.10461	7.78089	0.00675213	0.0758613	782	*	Intron (ENST00000263881.8/8491, intron 1 of 33)	2	39436530	39601410	164881	1	728730	ENST00000659562.1	-19436	ENSG00000231312	MAP4K3-DT	MAP4K3 divergent transcript
All_AD_H3K27ac_samples_MACS2_peak_100745	chr2	39417319	39418024	Neuron	Neuron	-0.153217	0.777923	1.08019	0.302133	0.583526	706	*	Intron (ENST00000263881.8/8491, intron 1 of 33)	2	39436530	39601410	164881	1	728730	ENST00000659562.1	-18506	ENSG00000231312	MAP4K3-DT	MAP4K3 divergent transcript
All_AD_H3K27ac_samples_MACS2_peak_100746	chr2	39424961	39425637	Neuron	Neuron	0.116126	0.518871	0.417705	0.520139	0.758348	677	*	Intron (ENST00000263881.8/8491, intron 1 of 33)	2	39436530	39601410	164881	1	728730	ENST00000659562.1	-10893	ENSG00000231312	MAP4K3-DT	MAP4K3 divergent transcript
All_AD_H3K27ac_samples_MACS2_peak_100747	chr2	39435313	39435614	Astrocyte,Microglia,Neuron,Oligodendrocyte	Multiple	-0.2009	1.45213	2.49322	0.118722	0.360559	302	*	Promoter (<=1kb)	2	39436530	39601410	164881	1	728730	ENST00000659562.1	-916	ENSG00000231312	MAP4K3-DT	MAP4K3 divergent transcript
All_AD_H3K27ac_samples_MACS2_peak_100748	chr2	39436183	39438267	Astrocyte,Microglia,Neuron,Oligodendrocyte	Multiple	-0.11861	5.35325	6.47186	0.0131062	0.109509	2085	*	Promoter (<=1kb)	2	39436530	39601410	164881	1	728730	ENST00000659562.1	0	ENSG00000231312	MAP4K3-DT	MAP4K3 divergent transcript
All_AD_H3K27ac_samples_MACS2_peak_100749	chr2	39467296	39470262	Astrocyte,Neuron	Multiple	-0.0523707	3.36177	0.35392	0.553768	0.780996	2967	*	Intron (ENST00000659562.1/728730, intron 3 of 5)	2	39453839	39454726	888	1	728730	ENST00000366187.2	13457	ENSG00000231312	MAP4K3-DT	MAP4K3 divergent transcript
All_AD_H3K27ac_samples_MACS2_peak_10075	chr1	110466746	110467067	Other	Other	-0.204377	0.0800159	0.710004	0.402233	0.671071	322	*	Distal Intergenic	1	110472543	110474966	2424	1	105378898	ENST00000639693.1	-5476	NA	LOC105378898	uncharacterized LOC105378898
All_AD_H3K27ac_samples_MACS2_peak_100751	chr2	39478127	39479396	Neuron	Neuron	-0.00738503	1.38463	0.00329692	0.984599	0.995475	1270	*	Intron (ENST00000659562.1/728730, intron 3 of 5)	2	39453839	39454726	888	1	728730	ENST00000366187.2	24288	ENSG00000231312	MAP4K3-DT	MAP4K3 divergent transcript
All_AD_H3K27ac_samples_MACS2_peak_100752	chr2	39479681	39480205	Neuron	Neuron	0.107185	0.365413	0.30742	0.580986	0.798749	525	*	Intron (ENST00000659562.1/728730, intron 3 of 5)	2	39453839	39454726	888	1	728730	ENST00000366187.2	25842	ENSG00000231312	MAP4K3-DT	MAP4K3 divergent transcript
All_AD_H3K27ac_samples_MACS2_peak_100753	chr2	39483971	39485405	Microglia,Neuron	Multiple	-0.186971	1.59054	2.39269	0.126289	0.372309	1435	*	Intron (ENST00000659562.1/728730, intron 3 of 5)	2	39514146	39599539	85394	1	728730	ENST00000438649.5	-28741	ENSG00000231312	MAP4K3-DT	MAP4K3 divergent transcript
All_AD_H3K27ac_samples_MACS2_peak_100755	chr2	39491827	39493216	Microglia,Neuron	Multiple	-0.402377	1.7827	9.52399	0.00287787	0.0473681	1390	*	Intron (ENST00000659562.1/728730, intron 3 of 5)	2	39514146	39599539	85394	1	728730	ENST00000438649.5	-20930	ENSG00000231312	MAP4K3-DT	MAP4K3 divergent transcript
All_AD_H3K27ac_samples_MACS2_peak_100756	chr2	39494573	39495684	Neuron	Neuron	0.125569	1.22366	0.830976	0.365033	0.639895	1112	*	Intron (ENST00000659562.1/728730, intron 3 of 5)	2	39514146	39599539	85394	1	728730	ENST00000438649.5	-18462	ENSG00000231312	MAP4K3-DT	MAP4K3 divergent transcript
All_AD_H3K27ac_samples_MACS2_peak_100757	chr2	39504109	39504940	Microglia	Microglia	0.0160143	1.2611	0.0139495	0.906311	0.966566	832	*	Intron (ENST00000659562.1/728730, intron 3 of 5)	2	39514146	39599539	85394	1	728730	ENST00000438649.5	-9206	ENSG00000231312	MAP4K3-DT	MAP4K3 divergent transcript
All_AD_H3K27ac_samples_MACS2_peak_100759	chr2	39511209	39511698	Neuron	Neuron	-0.163526	1.19125	1.29798	0.258359	0.539608	490	*	Promoter (2-3kb)	2	39514146	39599539	85394	1	728730	ENST00000438649.5	-2448	ENSG00000231312	MAP4K3-DT	MAP4K3 divergent transcript
All_AD_H3K27ac_samples_MACS2_peak_10076	chr1	110482631	110483998	Neuron	Neuron	0.454355	2.28728	14.1311	0.00034392	0.0149854	1368	*	Promoter (1-2kb)	1	110480752	110491277	10526	1	643160	ENST00000474680.5	1879	ENSG00000240194	CYMP	chymosin, pseudogene
All_AD_H3K27ac_samples_MACS2_peak_100760	chr2	39511952	39512641	Neuron	Neuron	-0.0255487	1.76231	0.0468742	0.829207	0.933245	690	*	Promoter (1-2kb)	2	39514146	39599539	85394	1	728730	ENST00000438649.5	-1505	ENSG00000231312	MAP4K3-DT	MAP4K3 divergent transcript
All_AD_H3K27ac_samples_MACS2_peak_100761	chr2	39513192	39513779	Microglia,Neuron	Multiple	-0.168979	1.475	1.80609	0.183199	0.452951	588	*	Promoter (<=1kb)	2	39514146	39599539	85394	1	728730	ENST00000438649.5	-367	ENSG00000231312	MAP4K3-DT	MAP4K3 divergent transcript
All_AD_H3K27ac_samples_MACS2_peak_100762	chr2	39513945	39514427	Microglia,Neuron	Multiple	0.09069	1.29179	0.516728	0.474567	0.725775	483	*	Promoter (<=1kb)	2	39514146	39599539	85394	1	728730	ENST00000438649.5	0	ENSG00000231312	MAP4K3-DT	MAP4K3 divergent transcript
All_AD_H3K27ac_samples_MACS2_peak_100763	chr2	39515808	39518022	Microglia,Neuron,Oligodendrocyte	Multiple	-0.120612	3.23196	2.07047	0.154509	0.414335	2215	*	Promoter (<=1kb)	2	39518639	39665343	146705	1	728730	ENST00000415640.1	-617	ENSG00000231312	MAP4K3-DT	MAP4K3 divergent transcript
All_AD_H3K27ac_samples_MACS2_peak_100764	chr2	39524556	39525293	Microglia,Neuron	Multiple	-0.121771	1.10357	0.548703	0.461257	0.716587	738	*	Intron (ENST00000659562.1/728730, intron 5 of 5)	2	39518639	39665343	146705	1	728730	ENST00000415640.1	5917	ENSG00000231312	MAP4K3-DT	MAP4K3 divergent transcript
All_AD_H3K27ac_samples_MACS2_peak_100765	chr2	39525386	39526336	Microglia,Neuron	Multiple	-0.0897734	1.59511	0.443967	0.507344	0.749196	951	*	Intron (ENST00000659562.1/728730, intron 5 of 5)	2	39518639	39665343	146705	1	728730	ENST00000415640.1	6747	ENSG00000231312	MAP4K3-DT	MAP4K3 divergent transcript
All_AD_H3K27ac_samples_MACS2_peak_100767	chr2	39571197	39571693	Other	Other	0.609086	0.195956	9.97437	0.00232011	0.0421479	497	*	Intron (ENST00000659562.1/728730, intron 5 of 5)	2	39518639	39665343	146705	1	728730	ENST00000415640.1	52558	ENSG00000231312	MAP4K3-DT	MAP4K3 divergent transcript
All_AD_H3K27ac_samples_MACS2_peak_100768	chr2	39583511	39585746	Neuron	Neuron	-0.125616	2.49813	1.6973	0.196794	0.469831	2236	*	Exon (ENST00000671403.1/728730, exon 6 of 8)	2	39518639	39665343	146705	1	728730	ENST00000415640.1	64872	ENSG00000231312	MAP4K3-DT	MAP4K3 divergent transcript
All_AD_H3K27ac_samples_MACS2_peak_100769	chr2	39593569	39594431	Oligodendrocyte	Oligodendrocyte	0.240878	1.10659	2.975	0.0888514	0.308633	863	*	Intron (ENST00000659562.1/728730, intron 5 of 5)	2	39664982	39707136	42155	1	130733	ENST00000437068.5	-70551	ENSG00000152154	TMEM178A	transmembrane protein 178A
All_AD_H3K27ac_samples_MACS2_peak_10077	chr1	110489800	110491930	Neuron	Neuron	0.105321	2.97044	0.734327	0.394328	0.664543	2131	*	Promoter (<=1kb)	1	110487680	110490258	2579	2	440602	ENST00000457402.1	0	ENSG00000235407	CYMP-AS1	CYMP antisense RNA 1
All_AD_H3K27ac_samples_MACS2_peak_100770	chr2	39607618	39609517	Neuron,Oligodendrocyte	Multiple	-0.115032	2.98289	1.45829	0.231156	0.510025	1900	*	Intron (ENST00000446698.6/728730, intron 5 of 5)	2	39664982	39707136	42155	1	130733	ENST00000437068.5	-55465	ENSG00000152154	TMEM178A	transmembrane protein 178A
All_AD_H3K27ac_samples_MACS2_peak_100771	chr2	39623418	39624823	Neuron	Neuron	-0.316734	2.26705	7.47478	0.00786987	0.0824975	1406	*	Exon (ENST00000446698.6/728730, exon 6 of 6)	2	39664982	39707136	42155	1	130733	ENST00000437068.5	-40159	ENSG00000152154	TMEM178A	transmembrane protein 178A
All_AD_H3K27ac_samples_MACS2_peak_100772	chr2	39624898	39626353	Microglia,Neuron	Multiple	-0.264814	2.27684	4.88099	0.0303362	0.172816	1456	*	Intron (ENST00000670934.1/728730, intron 5 of 5)	2	39664982	39707136	42155	1	130733	ENST00000437068.5	-38629	ENSG00000152154	TMEM178A	transmembrane protein 178A
All_AD_H3K27ac_samples_MACS2_peak_100773	chr2	39632030	39632384	Neuron	Neuron	0.245469	-0.183091	0.989417	0.323216	0.602992	355	*	Intron (ENST00000415640.1/728730, intron 1 of 2)	2	39664982	39707136	42155	1	130733	ENST00000437068.5	-32598	ENSG00000152154	TMEM178A	transmembrane protein 178A
All_AD_H3K27ac_samples_MACS2_peak_100774	chr2	39639966	39640667	Oligodendrocyte	Oligodendrocyte	0.152067	1.20713	1.27803	0.262018	0.543217	702	*	Intron (ENST00000415640.1/728730, intron 1 of 2)	2	39664982	39707136	42155	1	130733	ENST00000437068.5	-24315	ENSG00000152154	TMEM178A	transmembrane protein 178A
All_AD_H3K27ac_samples_MACS2_peak_100775	chr2	39641658	39643397	Oligodendrocyte	Oligodendrocyte	-0.252002	2.6644	5.72082	0.0193786	0.135393	1740	*	Intron (ENST00000415640.1/728730, intron 1 of 2)	2	39664982	39707136	42155	1	130733	ENST00000437068.5	-21585	ENSG00000152154	TMEM178A	transmembrane protein 178A
All_AD_H3K27ac_samples_MACS2_peak_100776	chr2	39658138	39658654	Other	Other	0.11059	0.197628	0.343827	0.559463	0.78461	517	*	Intron (ENST00000415640.1/728730, intron 2 of 2)	2	39664982	39707136	42155	1	130733	ENST00000437068.5	-6328	ENSG00000152154	TMEM178A	transmembrane protein 178A
All_AD_H3K27ac_samples_MACS2_peak_100777	chr2	39664972	39667284	Astrocyte,Neuron,Oligodendrocyte	Multiple	-0.172662	4.57539	5.90818	0.0175632	0.128128	2313	*	Promoter (<=1kb)	2	39664982	39707136	42155	1	130733	ENST00000437068.5	0	ENSG00000152154	TMEM178A	transmembrane protein 178A
All_AD_H3K27ac_samples_MACS2_peak_100778	chr2	39667958	39668218	Neuron,Oligodendrocyte	Multiple	-0.121885	0.912739	0.623813	0.48739	0.734422	261	*	Promoter (2-3kb)	2	39665917	39717963	52047	1	130733	ENST00000281961.3	2041	ENSG00000152154	TMEM178A	transmembrane protein 178A
All_AD_H3K27ac_samples_MACS2_peak_10078	chr1	110492464	110492898	Neuron	Neuron	0.089843	0.687029	0.273451	0.602632	0.811823	435	*	Promoter (2-3kb)	1	110487680	110490258	2579	2	440602	ENST00000457402.1	-2206	ENSG00000235407	CYMP-AS1	CYMP antisense RNA 1
All_AD_H3K27ac_samples_MACS2_peak_100780	chr2	39677121	39677867	Neuron	Neuron	0.129634	1.00508	0.850325	0.466662	0.720577	747	*	Intron (ENST00000437068.5/130733, intron 1 of 2)	2	39687307	39717209	29903	1	130733	ENST00000413011.5	-9440	ENSG00000152154	TMEM178A	transmembrane protein 178A
All_AD_H3K27ac_samples_MACS2_peak_100781	chr2	39679909	39680276	Neuron	Neuron	0.00906983	0.321833	0.00225769	0.962234	0.987626	368	*	Intron (ENST00000437068.5/130733, intron 1 of 2)	2	39687307	39717209	29903	1	130733	ENST00000413011.5	-7031	ENSG00000152154	TMEM178A	transmembrane protein 178A
All_AD_H3K27ac_samples_MACS2_peak_100782	chr2	39683368	39683892	Neuron,Oligodendrocyte	Multiple	-0.0341606	1.19329	0.0578872	0.810551	0.924148	525	*	Intron (ENST00000437068.5/130733, intron 1 of 2)	2	39687307	39717209	29903	1	130733	ENST00000413011.5	-3415	ENSG00000152154	TMEM178A	transmembrane protein 178A
All_AD_H3K27ac_samples_MACS2_peak_100783	chr2	39684636	39684971	Neuron,Oligodendrocyte	Multiple	0.155372	0.470142	0.72284	0.398033	0.667517	336	*	Promoter (2-3kb)	2	39687307	39717209	29903	1	130733	ENST00000413011.5	-2336	ENSG00000152154	TMEM178A	transmembrane protein 178A
All_AD_H3K27ac_samples_MACS2_peak_100784	chr2	39685796	39687755	Neuron,Oligodendrocyte	Multiple	0.0612896	2.90816	0.388197	0.535217	0.768591	1960	*	Promoter (<=1kb)	2	39687307	39717209	29903	1	130733	ENST00000413011.5	0	ENSG00000152154	TMEM178A	transmembrane protein 178A
All_AD_H3K27ac_samples_MACS2_peak_100786	chr2	39696049	39698372	Neuron,Oligodendrocyte	Multiple	-0.174306	3.64927	3.77582	0.0559087	0.240544	2324	*	Promoter (<=1kb)	2	39697813	39717093	19281	1	130733	ENST00000495402.1	0	ENSG00000152154	TMEM178A	transmembrane protein 178A
All_AD_H3K27ac_samples_MACS2_peak_100787	chr2	39704000	39705151	Neuron	Neuron	0.155747	1.07101	1.1489	0.28736	0.56894	1152	*	Exon (ENST00000437068.5/130733, exon 2 of 3)	2	39697813	39717093	19281	1	130733	ENST00000495402.1	6187	ENSG00000152154	TMEM178A	transmembrane protein 178A
All_AD_H3K27ac_samples_MACS2_peak_100788	chr2	39705382	39705915	Other	Other	0.392022	0.343059	4.76792	0.032255	0.178562	534	*	Intron (ENST00000437068.5/130733, intron 2 of 2)	2	39697813	39717093	19281	1	130733	ENST00000495402.1	7569	ENSG00000152154	TMEM178A	transmembrane protein 178A
All_AD_H3K27ac_samples_MACS2_peak_100789	chr2	39709131	39709721	Neuron	Neuron	0.382354	0.513492	4.25774	0.0426783	0.207843	591	*	Intron (ENST00000482239.5/130733, intron 3 of 3)	2	39697813	39717093	19281	1	130733	ENST00000495402.1	11318	ENSG00000152154	TMEM178A	transmembrane protein 178A
All_AD_H3K27ac_samples_MACS2_peak_10079	chr1	110494592	110495584	Neuron	Neuron	-0.106557	1.68482	0.808209	0.371648	0.645853	993	*	Distal Intergenic	1	110487680	110490258	2579	2	440602	ENST00000457402.1	-4334	ENSG00000235407	CYMP-AS1	CYMP antisense RNA 1
All_AD_H3K27ac_samples_MACS2_peak_100790	chr2	39714429	39716262	Astrocyte,Neuron,Oligodendrocyte	Multiple	0.0608806	2.74545	0.325426	0.570141	0.791731	1834	*	Intron (ENST00000482239.5/130733, intron 3 of 3)	2	39697813	39717093	19281	1	130733	ENST00000495402.1	16616	ENSG00000152154	TMEM178A	transmembrane protein 178A
All_AD_H3K27ac_samples_MACS2_peak_100791	chr2	39718211	39718555	Neuron	Neuron	0.0228452	0.440561	0.0176495	0.919658	0.97178	345	*	Downstream (<=300bp)	2	39697813	39717093	19281	1	130733	ENST00000495402.1	20398	ENSG00000152154	TMEM178A	transmembrane protein 178A
All_AD_H3K27ac_samples_MACS2_peak_100792	chr2	39718925	39719617	Astrocyte,Neuron,Oligodendrocyte	Multiple	-0.00232837	1.1599	0.000240954	0.987658	0.99636	693	*	Distal Intergenic	2	39697813	39717093	19281	1	130733	ENST00000495402.1	21112	ENSG00000152154	TMEM178A	transmembrane protein 178A
All_AD_H3K27ac_samples_MACS2_peak_100793	chr2	39729070	39729350	Neuron	Neuron	-0.167689	-0.167131	0.44673	0.506029	0.748375	281	*	Distal Intergenic	2	39736683	39744654	7972	2	80745	ENST00000530095.1	15304	ENSG00000138050	THUMPD2	THUMP domain containing 2
All_AD_H3K27ac_samples_MACS2_peak_100794	chr2	39730217	39730603	Neuron	Neuron	0.313741	0.224427	2.54337	0.115139	0.35454	387	*	Distal Intergenic	2	39736683	39744654	7972	2	80745	ENST00000530095.1	14051	ENSG00000138050	THUMPD2	THUMP domain containing 2
All_AD_H3K27ac_samples_MACS2_peak_100795	chr2	39732136	39733051	Neuron	Neuron	0.112916	1.49149	0.660471	0.419073	0.684545	916	*	Distal Intergenic	2	39736683	39744654	7972	2	80745	ENST00000530095.1	11603	ENSG00000138050	THUMPD2	THUMP domain containing 2
All_AD_H3K27ac_samples_MACS2_peak_100796	chr2	39737425	39738191	Neuron	Neuron	0.501749	1.27733	13.8746	0.000385465	0.0159612	767	*	Intron (ENST00000460072.5/80745, intron 7 of 7)	2	39736683	39744654	7972	2	80745	ENST00000530095.1	6463	ENSG00000138050	THUMPD2	THUMP domain containing 2
All_AD_H3K27ac_samples_MACS2_peak_100797	chr2	39738887	39739836	Neuron,Oligodendrocyte	Multiple	0.0107035	1.45495	0.00663712	0.935295	0.977683	950	*	Intron (ENST00000460072.5/80745, intron 7 of 7)	2	39736683	39744654	7972	2	80745	ENST00000530095.1	4818	ENSG00000138050	THUMPD2	THUMP domain containing 2
All_AD_H3K27ac_samples_MACS2_peak_100798	chr2	39743445	39743887	Neuron	Neuron	0.0450664	0.303207	0.0652029	0.820566	0.929011	443	*	Promoter (<=1kb)	2	39736683	39744654	7972	2	80745	ENST00000530095.1	767	ENSG00000138050	THUMPD2	THUMP domain containing 2
All_AD_H3K27ac_samples_MACS2_peak_100799	chr2	39746025	39746467	Neuron	Neuron	-0.0223819	0.169285	0.00936144	0.92319	0.972756	443	*	Promoter (1-2kb)	2	39736683	39744654	7972	2	80745	ENST00000530095.1	-1371	ENSG00000138050	THUMPD2	THUMP domain containing 2
All_AD_H3K27ac_samples_MACS2_peak_1008	chr1	8475923	8478858	Astrocyte,Microglia,Neuron,Oligodendrocyte	Multiple	0.0409081	3.37919	0.229202	0.633567	0.829926	2936	*	Intron (ENST00000337907.7/473, intron 11 of 23)	1	8511795	8511919	125	2	124900452	ENST00000408156.1	33061	ENSG00000221083	LOC124900452	small nucleolar RNA SNORA77
All_AD_H3K27ac_samples_MACS2_peak_10080	chr1	110513328	110514301	Neuron	Neuron	-0.130947	1.33309	0.975289	0.326672	0.606299	974	*	Distal Intergenic	1	110517217	110519175	1959	2	3744	ENST00000369771.4	4874	ENSG00000143105	KCNA10	potassium voltage-gated channel subfamily A member 10
All_AD_H3K27ac_samples_MACS2_peak_100800	chr2	39753177	39753534	Other	Other	0.0914441	-0.176573	0.166565	0.684394	0.858861	358	*	Intron (ENST00000460072.5/80745, intron 6 of 7)	2	39736683	39744654	7972	2	80745	ENST00000530095.1	-8523	ENSG00000138050	THUMPD2	THUMP domain containing 2
All_AD_H3K27ac_samples_MACS2_peak_100801	chr2	39772181	39773065	Microglia,Neuron	Multiple	0.036245	1.07178	0.0643062	0.800538	0.919172	885	*	Promoter (2-3kb)	2	39736060	39770013	33954	2	80745	ENST00000460072.5	-2168	ENSG00000138050	THUMPD2	THUMP domain containing 2
All_AD_H3K27ac_samples_MACS2_peak_100802	chr2	39778256	39780049	Astrocyte,Microglia,Neuron,Oligodendrocyte	Multiple	-0.156935	4.02339	6.04355	0.0163639	0.123623	1794	*	Promoter (<=1kb)	2	39736061	39779258	43198	2	80745	ENST00000505747.6	0	ENSG00000138050	THUMPD2	THUMP domain containing 2
All_AD_H3K27ac_samples_MACS2_peak_100803	chr2	39780798	39781511	Microglia,Neuron	Multiple	-0.00938746	1.81789	0.00755636	0.951551	0.983687	714	*	Promoter (1-2kb)	2	39736307	39779267	42961	2	80745	ENST00000378727.8	-1531	ENSG00000138050	THUMPD2	THUMP domain containing 2
All_AD_H3K27ac_samples_MACS2_peak_100804	chr2	39851137	39852295	Microglia,Neuron	Multiple	-0.426205	1.76897	11.4306	0.0011704	0.0289174	1159	*	Promoter (<=1kb)	2	39851307	40251729	400423	1	100128590	ENST00000631142.2	0	ENSG00000227028	SLC8A1-AS1	SLC8A1 antisense RNA 1
All_AD_H3K27ac_samples_MACS2_peak_100805	chr2	39870330	39871930	Neuron	Neuron	-0.365114	1.93261	7.37779	0.0082632	0.0846793	1601	*	Intron (ENST00000599740.1/100128590, intron 1 of 1)	2	39851307	40251729	400423	1	100128590	ENST00000631142.2	19023	ENSG00000227028	SLC8A1-AS1	SLC8A1 antisense RNA 1
All_AD_H3K27ac_samples_MACS2_peak_100806	chr2	39875621	39875998	Neuron	Neuron	-0.31456	-0.108636	1.75844	0.189011	0.459999	378	*	Intron (ENST00000599740.1/100128590, intron 1 of 1)	2	39851307	40251729	400423	1	100128590	ENST00000631142.2	24314	ENSG00000227028	SLC8A1-AS1	SLC8A1 antisense RNA 1
All_AD_H3K27ac_samples_MACS2_peak_100807	chr2	39882652	39883055	Neuron	Neuron	0.302803	0.00216188	1.39943	0.24071	0.52089	404	*	Intron (ENST00000599740.1/100128590, intron 1 of 1)	2	39851307	40251729	400423	1	100128590	ENST00000631142.2	31345	ENSG00000227028	SLC8A1-AS1	SLC8A1 antisense RNA 1
All_AD_H3K27ac_samples_MACS2_peak_100808	chr2	39901708	39902290	Neuron	Neuron	-0.254965	0.309875	1.74654	0.190496	0.461841	583	*	Intron (ENST00000599740.1/100128590, intron 1 of 1)	2	39917560	40043542	125983	1	100128590	ENST00000627210.2	-15270	ENSG00000227028	SLC8A1-AS1	SLC8A1 antisense RNA 1
All_AD_H3K27ac_samples_MACS2_peak_100809	chr2	39902680	39903235	Neuron	Neuron	-0.495094	0.599211	6.24052	0.0147709	0.116822	556	*	Intron (ENST00000599740.1/100128590, intron 1 of 1)	2	39917560	40043542	125983	1	100128590	ENST00000627210.2	-14325	ENSG00000227028	SLC8A1-AS1	SLC8A1 antisense RNA 1
All_AD_H3K27ac_samples_MACS2_peak_10081	chr1	110524088	110526682	Astrocyte,Neuron,Oligodendrocyte	Multiple	0.222602	2.75472	4.69372	0.0335842	0.182479	2595	*	Intron (ENST00000640680.1/3737, intron 6 of 8)	1	110517217	110519175	1959	2	3744	ENST00000369771.4	-4913	ENSG00000143105	KCNA10	potassium voltage-gated channel subfamily A member 10
All_AD_H3K27ac_samples_MACS2_peak_100810	chr2	39913874	39914368	Neuron	Neuron	-0.11327	0.167164	0.28497	0.595107	0.807268	495	*	Intron (ENST00000599740.1/100128590, intron 1 of 1)	2	39917560	40043542	125983	1	100128590	ENST00000627210.2	-3192	ENSG00000227028	SLC8A1-AS1	SLC8A1 antisense RNA 1
All_AD_H3K27ac_samples_MACS2_peak_100811	chr2	39919606	39920624	Other	Other	0.310053	1.01601	3.2252	0.076709	0.285569	1019	*	Promoter (<=1kb)	2	39919693	40105321	185629	1	100128590	ENST00000418854.1	0	ENSG00000227028	SLC8A1-AS1	SLC8A1 antisense RNA 1
All_AD_H3K27ac_samples_MACS2_peak_100813	chr2	39937748	39938348	Neuron	Neuron	-0.374188	0.398165	2.99492	0.0878106	0.306696	601	*	Intron (ENST00000599740.1/100128590, intron 1 of 1)	2	39919693	40105321	185629	1	100128590	ENST00000418854.1	18055	ENSG00000227028	SLC8A1-AS1	SLC8A1 antisense RNA 1
All_AD_H3K27ac_samples_MACS2_peak_100815	chr2	40029624	40029975	Microglia	Microglia	-0.262224	-0.200882	1.1997	0.277033	0.558346	352	*	Intron (ENST00000599740.1/100128590, intron 1 of 1)	2	40042350	40105422	63073	1	100128590	ENST00000439606.5	-12375	ENSG00000227028	SLC8A1-AS1	SLC8A1 antisense RNA 1
All_AD_H3K27ac_samples_MACS2_peak_10082	chr1	110537148	110539264	Astrocyte,Neuron,Oligodendrocyte	Multiple	0.195278	2.81068	3.72014	0.0577028	0.244878	2117	*	Exon (ENST00000640680.1/3737, exon 4 of 9)	1	110517217	110519175	1959	2	3744	ENST00000369771.4	-17973	ENSG00000143105	KCNA10	potassium voltage-gated channel subfamily A member 10
All_AD_H3K27ac_samples_MACS2_peak_100820	chr2	40127444	40128155	Neuron	Neuron	-0.327071	0.60832	3.40784	0.0689984	0.269815	712	*	Intron (ENST00000599740.1/100128590, intron 1 of 1)	2	40115076	40255102	140027	1	100128590	ENST00000625780.2	12368	ENSG00000227028	SLC8A1-AS1	SLC8A1 antisense RNA 1
All_AD_H3K27ac_samples_MACS2_peak_100821	chr2	40128330	40128607	Neuron	Neuron	-0.296355	-0.487908	1.25488	0.266346	0.547628	278	*	Intron (ENST00000599740.1/100128590, intron 1 of 1)	2	40115076	40255102	140027	1	100128590	ENST00000625780.2	13254	ENSG00000227028	SLC8A1-AS1	SLC8A1 antisense RNA 1
All_AD_H3K27ac_samples_MACS2_peak_100822	chr2	40149896	40151085	Neuron	Neuron	-0.416698	1.58309	8.07435	0.00583586	0.0697903	1190	*	Intron (ENST00000599740.1/100128590, intron 1 of 1)	2	40115076	40255102	140027	1	100128590	ENST00000625780.2	34820	ENSG00000227028	SLC8A1-AS1	SLC8A1 antisense RNA 1
All_AD_H3K27ac_samples_MACS2_peak_100823	chr2	40160223	40161684	Neuron	Neuron	-0.216768	1.56892	3.15148	0.080085	0.292076	1462	*	3' UTR	2	40189786	40251757	61972	1	100128590	ENST00000620276.3	-28102	ENSG00000227028	SLC8A1-AS1	SLC8A1 antisense RNA 1
All_AD_H3K27ac_samples_MACS2_peak_100825	chr2	40202672	40203997	Neuron	Neuron	-0.362564	1.47241	6.23993	0.0147754	0.116843	1326	*	Intron (ENST00000599740.1/100128590, intron 1 of 1)	2	40209026	40251757	42732	1	100128590	ENST00000611583.2	-5029	ENSG00000227028	SLC8A1-AS1	SLC8A1 antisense RNA 1
All_AD_H3K27ac_samples_MACS2_peak_100826	chr2	40213341	40214351	Oligodendrocyte	Oligodendrocyte	-0.343079	0.954954	5.18775	0.0257179	0.157801	1011	*	Exon (ENST00000593848.5/100128590, exon 4 of 6)	2	40209965	40255058	45094	1	100128590	ENST00000427354.5	3376	ENSG00000227028	SLC8A1-AS1	SLC8A1 antisense RNA 1
All_AD_H3K27ac_samples_MACS2_peak_100827	chr2	40220230	40220775	Neuron	Neuron	0.0319891	0.315421	0.03148	0.912388	0.969039	546	*	Promoter (<=1kb)	2	40220143	40254763	34621	1	100128590	ENST00000413479.5	87	ENSG00000227028	SLC8A1-AS1	SLC8A1 antisense RNA 1
All_AD_H3K27ac_samples_MACS2_peak_100828	chr2	40225427	40226797	Neuron,Oligodendrocyte	Multiple	-0.324755	1.86877	7.35595	0.00835459	0.0851	1371	*	Intron (ENST00000599740.1/100128590, intron 1 of 1)	2	40220143	40254763	34621	1	100128590	ENST00000413479.5	5284	ENSG00000227028	SLC8A1-AS1	SLC8A1 antisense RNA 1
All_AD_H3K27ac_samples_MACS2_peak_100829	chr2	40227317	40227815	Neuron,Oligodendrocyte	Multiple	-0.423799	0.472208	4.333	0.0409367	0.20324	499	*	Intron (ENST00000599740.1/100128590, intron 1 of 1)	2	40220143	40254763	34621	1	100128590	ENST00000413479.5	7174	ENSG00000227028	SLC8A1-AS1	SLC8A1 antisense RNA 1
All_AD_H3K27ac_samples_MACS2_peak_10083	chr1	110548256	110548506	Other	Other	0.0640208	-0.479836	0.0538893	0.817087	0.927518	251	*	Intron (ENST00000640680.1/3737, intron 3 of 8)	1	110517217	110519175	1959	2	3744	ENST00000369771.4	-29081	ENSG00000143105	KCNA10	potassium voltage-gated channel subfamily A member 10
All_AD_H3K27ac_samples_MACS2_peak_100830	chr2	40228203	40228751	Neuron,Oligodendrocyte	Multiple	-0.0753458	0.390634	0.180428	0.672272	0.851994	549	*	Intron (ENST00000599740.1/100128590, intron 1 of 1)	2	40220143	40254763	34621	1	100128590	ENST00000413479.5	8060	ENSG00000227028	SLC8A1-AS1	SLC8A1 antisense RNA 1
All_AD_H3K27ac_samples_MACS2_peak_100832	chr2	40239410	40240763	Neuron	Neuron	-0.509143	1.47844	17.2397	8.9306790362212e-05	0.00712542	1354	*	Intron (ENST00000599740.1/100128590, intron 1 of 1)	2	40250951	40251732	782	1	100128590	ENST00000619351.1	-10188	ENSG00000227028	SLC8A1-AS1	SLC8A1 antisense RNA 1
All_AD_H3K27ac_samples_MACS2_peak_100833	chr2	40243559	40244496	Neuron	Neuron	-0.320399	0.97747	4.82699	0.0312368	0.17548	938	*	Intron (ENST00000599740.1/100128590, intron 1 of 1)	2	40250951	40251732	782	1	100128590	ENST00000619351.1	-6455	ENSG00000227028	SLC8A1-AS1	SLC8A1 antisense RNA 1
All_AD_H3K27ac_samples_MACS2_peak_100835	chr2	40251331	40251752	Neuron	Neuron	-0.169837	-0.12228	0.588142	0.445646	0.704742	422	*	Promoter (<=1kb)	2	40251423	40254546	3124	1	100128590	ENST00000417875.1	0	ENSG00000227028	SLC8A1-AS1	SLC8A1 antisense RNA 1
All_AD_H3K27ac_samples_MACS2_peak_100836	chr2	40255382	40256031	Neuron	Neuron	0.0253858	0.40173	0.0207804	0.885781	0.95809	650	*	Intron (ENST00000332839.9/6546, intron 2 of 10)	2	40251423	40254546	3124	1	100128590	ENST00000417875.1	3959	ENSG00000227028	SLC8A1-AS1	SLC8A1 antisense RNA 1
All_AD_H3K27ac_samples_MACS2_peak_100837	chr2	40257723	40257985	Neuron	Neuron	-0.166496	-0.498834	0.344518	0.559069	0.784354	263	*	Intron (ENST00000332839.9/6546, intron 2 of 10)	2	40251423	40254546	3124	1	100128590	ENST00000417875.1	6300	ENSG00000227028	SLC8A1-AS1	SLC8A1 antisense RNA 1
All_AD_H3K27ac_samples_MACS2_peak_100838	chr2	40272340	40272697	Neuron	Neuron	-0.146397	0.0362696	0.535205	0.466801	0.720627	358	*	Intron (ENST00000332839.9/6546, intron 2 of 10)	2	40251423	40254546	3124	1	100128590	ENST00000417875.1	20917	ENSG00000227028	SLC8A1-AS1	SLC8A1 antisense RNA 1
All_AD_H3K27ac_samples_MACS2_peak_100839	chr2	40273586	40274609	Neuron	Neuron	-0.0734319	1.72013	0.292552	0.59026	0.804241	1024	*	Intron (ENST00000332839.9/6546, intron 2 of 10)	2	40251423	40254546	3124	1	100128590	ENST00000417875.1	22163	ENSG00000227028	SLC8A1-AS1	SLC8A1 antisense RNA 1
All_AD_H3K27ac_samples_MACS2_peak_10084	chr1	110554965	110557234	Astrocyte,Neuron,Oligodendrocyte	Multiple	0.278505	4.62503	13.8001	0.000398479	0.0162442	2270	*	Intron (ENST00000640680.1/3737, intron 3 of 8)	1	110517217	110519175	1959	2	3744	ENST00000369771.4	-35790	ENSG00000143105	KCNA10	potassium voltage-gated channel subfamily A member 10
All_AD_H3K27ac_samples_MACS2_peak_100840	chr2	40275466	40275966	Neuron	Neuron	0.157543	0.606369	0.778832	0.380436	0.653127	501	*	Intron (ENST00000332839.9/6546, intron 2 of 10)	2	40251423	40254546	3124	1	100128590	ENST00000417875.1	24043	ENSG00000227028	SLC8A1-AS1	SLC8A1 antisense RNA 1
All_AD_H3K27ac_samples_MACS2_peak_100841	chr2	40276128	40276416	Neuron	Neuron	-0.399195	-0.0590007	2.28947	0.134632	0.385351	289	*	Intron (ENST00000332839.9/6546, intron 2 of 10)	2	40251423	40254546	3124	1	100128590	ENST00000417875.1	24705	ENSG00000227028	SLC8A1-AS1	SLC8A1 antisense RNA 1
All_AD_H3K27ac_samples_MACS2_peak_100842	chr2	40278991	40279724	Neuron,Oligodendrocyte	Multiple	-0.183276	1.34747	1.6917	0.197525	0.470718	734	*	Intron (ENST00000332839.9/6546, intron 2 of 10)	2	40251423	40254546	3124	1	100128590	ENST00000417875.1	27568	ENSG00000227028	SLC8A1-AS1	SLC8A1 antisense RNA 1
All_AD_H3K27ac_samples_MACS2_peak_100843	chr2	40281401	40281826	Neuron	Neuron	-0.172021	0.491504	0.945739	0.334062	0.612814	426	*	Intron (ENST00000332839.9/6546, intron 2 of 10)	2	40251423	40254546	3124	1	100128590	ENST00000417875.1	29978	ENSG00000227028	SLC8A1-AS1	SLC8A1 antisense RNA 1
All_AD_H3K27ac_samples_MACS2_peak_100844	chr2	40282312	40284140	Neuron,Oligodendrocyte	Multiple	-0.158665	2.46725	2.31179	0.132776	0.382577	1829	*	Intron (ENST00000332839.9/6546, intron 2 of 10)	2	40251423	40254546	3124	1	100128590	ENST00000417875.1	30889	ENSG00000227028	SLC8A1-AS1	SLC8A1 antisense RNA 1
All_AD_H3K27ac_samples_MACS2_peak_100845	chr2	40284874	40285403	Neuron	Neuron	-0.445476	0.598861	7.4321	0.00804047	0.0834069	530	*	Intron (ENST00000332839.9/6546, intron 2 of 10)	2	40251423	40254546	3124	1	100128590	ENST00000417875.1	33451	ENSG00000227028	SLC8A1-AS1	SLC8A1 antisense RNA 1
All_AD_H3K27ac_samples_MACS2_peak_100846	chr2	40287609	40288004	Neuron	Neuron	-0.445727	-0.035869	4.79665	0.0317554	0.177044	396	*	Intron (ENST00000332839.9/6546, intron 2 of 10)	2	40251423	40254546	3124	1	100128590	ENST00000417875.1	36186	ENSG00000227028	SLC8A1-AS1	SLC8A1 antisense RNA 1
All_AD_H3K27ac_samples_MACS2_peak_100847	chr2	40346224	40346784	Neuron	Neuron	-0.294921	0.426703	2.50251	0.118049	0.359372	561	*	Intron (ENST00000332839.9/6546, intron 2 of 10)	2	40114731	40430271	315541	2	6546	ENST00000407929.6	83487	ENSG00000183023	SLC8A1	solute carrier family 8 member A1
All_AD_H3K27ac_samples_MACS2_peak_100848	chr2	40347003	40347448	Neuron	Neuron	-0.233036	0.0768238	1.09486	0.298898	0.58031	446	*	Intron (ENST00000332839.9/6546, intron 2 of 10)	2	40114731	40430271	315541	2	6546	ENST00000407929.6	82823	ENSG00000183023	SLC8A1	solute carrier family 8 member A1
All_AD_H3K27ac_samples_MACS2_peak_10085	chr1	110564915	110566762	Oligodendrocyte	Oligodendrocyte	0.293825	3.1493	6.73623	0.0114428	0.101478	1848	*	Intron (ENST00000640680.1/3737, intron 3 of 8)	1	110603061	110605571	2511	2	3737	ENST00000640956.1	38809	ENSG00000177301	KCNA2	potassium voltage-gated channel subfamily A member 2
All_AD_H3K27ac_samples_MACS2_peak_100850	chr2	40352699	40353467	Neuron	Neuron	0.0677985	0.710133	0.182011	0.7253	0.881035	769	*	Intron (ENST00000332839.9/6546, intron 2 of 10)	2	40114731	40430271	315541	2	6546	ENST00000407929.6	76804	ENSG00000183023	SLC8A1	solute carrier family 8 member A1
All_AD_H3K27ac_samples_MACS2_peak_100851	chr2	40358499	40359212	Neuron	Neuron	-0.0598038	0.868291	0.118559	0.731606	0.88422	714	*	Intron (ENST00000332839.9/6546, intron 2 of 10)	2	40114731	40430271	315541	2	6546	ENST00000407929.6	71059	ENSG00000183023	SLC8A1	solute carrier family 8 member A1
All_AD_H3K27ac_samples_MACS2_peak_100852	chr2	40359373	40359713	Neuron	Neuron	0.133082	-0.067374	0.33918	0.562123	0.78635	341	*	Intron (ENST00000332839.9/6546, intron 2 of 10)	2	40114731	40430271	315541	2	6546	ENST00000407929.6	70558	ENSG00000183023	SLC8A1	solute carrier family 8 member A1
All_AD_H3K27ac_samples_MACS2_peak_100853	chr2	40360642	40361037	Neuron	Neuron	0.130291	0.211058	0.397745	0.530253	0.764937	396	*	Intron (ENST00000332839.9/6546, intron 2 of 10)	2	40114731	40430271	315541	2	6546	ENST00000407929.6	69234	ENSG00000183023	SLC8A1	solute carrier family 8 member A1
All_AD_H3K27ac_samples_MACS2_peak_100855	chr2	40364588	40365139	Astrocyte,Neuron	Multiple	-0.785967	0.610017	21.0048	1.88132015912907e-05	0.00315595	552	*	Intron (ENST00000332839.9/6546, intron 2 of 10)	2	40114731	40430271	315541	2	6546	ENST00000407929.6	65132	ENSG00000183023	SLC8A1	solute carrier family 8 member A1
All_AD_H3K27ac_samples_MACS2_peak_100856	chr2	40366985	40367466	Neuron	Neuron	-0.120103	0.27714	0.378921	0.540123	0.772015	482	*	Intron (ENST00000332839.9/6546, intron 2 of 10)	2	40114731	40430271	315541	2	6546	ENST00000407929.6	62805	ENSG00000183023	SLC8A1	solute carrier family 8 member A1
All_AD_H3K27ac_samples_MACS2_peak_100857	chr2	40371295	40372322	Neuron	Neuron	0.149294	1.07122	1.00007	0.320643	0.600682	1028	*	Intron (ENST00000332839.9/6546, intron 2 of 10)	2	40114731	40430271	315541	2	6546	ENST00000407929.6	57949	ENSG00000183023	SLC8A1	solute carrier family 8 member A1
All_AD_H3K27ac_samples_MACS2_peak_100858	chr2	40393891	40394577	Microglia,Neuron	Multiple	-0.35018	0.728411	4.09515	0.0467192	0.218273	687	*	Intron (ENST00000332839.9/6546, intron 2 of 10)	2	40114731	40430271	315541	2	6546	ENST00000407929.6	35694	ENSG00000183023	SLC8A1	solute carrier family 8 member A1
All_AD_H3K27ac_samples_MACS2_peak_100859	chr2	40394836	40395884	Microglia,Neuron	Multiple	-0.313867	1.3	4.96478	0.028993	0.168482	1049	*	Exon (ENST00000686249.1/ENST00000686249.1, exon 1 of 1)	2	40114731	40430271	315541	2	6546	ENST00000407929.6	34387	ENSG00000183023	SLC8A1	solute carrier family 8 member A1
All_AD_H3K27ac_samples_MACS2_peak_10086	chr1	110581283	110583251	Astrocyte,Neuron,Oligodendrocyte	Multiple	0.112597	4.03475	1.74181	0.191091	0.462433	1969	*	Intron (ENST00000640680.1/3737, intron 2 of 8)	1	110603061	110605571	2511	2	3737	ENST00000640956.1	22320	ENSG00000177301	KCNA2	potassium voltage-gated channel subfamily A member 2
All_AD_H3K27ac_samples_MACS2_peak_100860	chr2	40400604	40400936	Astrocyte,Neuron	Multiple	-0.0918606	-0.168877	0.159887	0.690445	0.862067	333	*	Intron (ENST00000332839.9/6546, intron 2 of 10)	2	40114731	40430271	315541	2	6546	ENST00000407929.6	29335	ENSG00000183023	SLC8A1	solute carrier family 8 member A1
All_AD_H3K27ac_samples_MACS2_peak_100861	chr2	40404460	40405354	Astrocyte,Microglia,Neuron,Oligodendrocyte	Multiple	-0.570183	1.25809	16.609	0.000116839	0.00808714	895	*	Intron (ENST00000332839.9/6546, intron 2 of 10)	2	40114731	40430271	315541	2	6546	ENST00000407929.6	24917	ENSG00000183023	SLC8A1	solute carrier family 8 member A1
All_AD_H3K27ac_samples_MACS2_peak_100862	chr2	40406566	40407306	Microglia,Neuron	Multiple	-0.13335	0.638709	0.679991	0.440134	0.700793	741	*	Intron (ENST00000332839.9/6546, intron 2 of 10)	2	40114731	40430271	315541	2	6546	ENST00000407929.6	22965	ENSG00000183023	SLC8A1	solute carrier family 8 member A1
All_AD_H3K27ac_samples_MACS2_peak_100863	chr2	40408358	40408694	Astrocyte,Microglia	Multiple	-0.118187	-0.230474	0.226627	0.635478	0.831158	337	*	Intron (ENST00000332839.9/6546, intron 2 of 10)	2	40114731	40430271	315541	2	6546	ENST00000407929.6	21577	ENSG00000183023	SLC8A1	solute carrier family 8 member A1
All_AD_H3K27ac_samples_MACS2_peak_100864	chr2	40418648	40419701	Neuron	Neuron	-0.0368326	1.24778	0.0750345	0.784927	0.911334	1054	*	Intron (ENST00000332839.9/6546, intron 2 of 10)	2	40114731	40430271	315541	2	6546	ENST00000407929.6	10570	ENSG00000183023	SLC8A1	solute carrier family 8 member A1
All_AD_H3K27ac_samples_MACS2_peak_100865	chr2	40420200	40420886	Microglia,Neuron	Multiple	-0.22874	0.721458	2.55838	0.114781	0.353952	687	*	Intron (ENST00000332839.9/6546, intron 2 of 10)	2	40114731	40430271	315541	2	6546	ENST00000407929.6	9385	ENSG00000183023	SLC8A1	solute carrier family 8 member A1
All_AD_H3K27ac_samples_MACS2_peak_100866	chr2	40430600	40432109	Microglia,Neuron	Multiple	-0.17204	1.93119	2.16295	0.14573	0.401899	1510	*	Promoter (<=1kb)	2	40115045	40430304	315260	2	6546	ENST00000405901.7	-296	ENSG00000183023	SLC8A1	solute carrier family 8 member A1
All_AD_H3K27ac_samples_MACS2_peak_100867	chr2	40435235	40436058	Astrocyte,Microglia	Multiple	-0.203739	0.993391	1.75905	0.188935	0.459923	824	*	Intron (ENST00000332839.9/6546, intron 1 of 10)	2	40115045	40430304	315260	2	6546	ENST00000405901.7	-4931	ENSG00000183023	SLC8A1	solute carrier family 8 member A1
All_AD_H3K27ac_samples_MACS2_peak_100868	chr2	40449718	40452796	Astrocyte,Microglia,Neuron,Oligodendrocyte	Multiple	-0.43878	4.56984	25.6244	3.06886578855516e-06	0.00129777	3079	*	Promoter (<=1kb)	2	40097270	40452090	354821	2	6546	ENST00000332839.9	0	ENSG00000183023	SLC8A1	solute carrier family 8 member A1
All_AD_H3K27ac_samples_MACS2_peak_100869	chr2	40457798	40458633	Microglia	Microglia	-0.656307	0.994867	20.7596	2.07732976985177e-05	0.00332941	836	*	Intron (ENST00000403092.5/6546, intron 1 of 10)	2	40430020	40453438	23419	2	6546	ENST00000455476.5	-4360	ENSG00000183023	SLC8A1	solute carrier family 8 member A1
All_AD_H3K27ac_samples_MACS2_peak_10087	chr1	110594516	110596112	Astrocyte,Neuron,Oligodendrocyte	Multiple	-0.141134	3.30072	2.46364	0.120894	0.36395	1597	*	3' UTR	1	110603061	110605571	2511	2	3737	ENST00000640956.1	9459	ENSG00000177301	KCNA2	potassium voltage-gated channel subfamily A member 2
All_AD_H3K27ac_samples_MACS2_peak_100870	chr2	40477226	40478343	Microglia	Microglia	-0.371076	1.32268	9.08724	0.00355305	0.0531112	1118	*	Intron (ENST00000403092.5/6546, intron 1 of 10)	2	40430020	40453438	23419	2	6546	ENST00000455476.5	-23788	ENSG00000183023	SLC8A1	solute carrier family 8 member A1
All_AD_H3K27ac_samples_MACS2_peak_100871	chr2	40479516	40480109	Microglia	Microglia	-0.535297	0.891132	10.4738	0.00183101	0.0371372	594	*	Intron (ENST00000403092.5/6546, intron 1 of 10)	2	40430020	40453438	23419	2	6546	ENST00000455476.5	-26078	ENSG00000183023	SLC8A1	solute carrier family 8 member A1
All_AD_H3K27ac_samples_MACS2_peak_100872	chr2	40480356	40480798	Microglia	Microglia	0.175846	0.402548	1.04954	0.309043	0.590398	443	*	Intron (ENST00000403092.5/6546, intron 1 of 10)	2	40430020	40453438	23419	2	6546	ENST00000455476.5	-26918	ENSG00000183023	SLC8A1	solute carrier family 8 member A1
All_AD_H3K27ac_samples_MACS2_peak_100873	chr2	40482151	40482564	Microglia	Microglia	-0.14543	0.31532	0.526704	0.470349	0.72296	414	*	Intron (ENST00000403092.5/6546, intron 1 of 10)	2	40430020	40453438	23419	2	6546	ENST00000455476.5	-28713	ENSG00000183023	SLC8A1	solute carrier family 8 member A1
All_AD_H3K27ac_samples_MACS2_peak_100874	chr2	40487150	40487608	Microglia	Microglia	-0.130419	0.382124	0.591671	0.44429	0.703871	459	*	Intron (ENST00000403092.5/6546, intron 1 of 10)	2	40511921	40545781	33861	1	101929667	ENST00000703033.1	-24313	ENSG00000287255	LOC101929667	uncharacterized LOC101929667
All_AD_H3K27ac_samples_MACS2_peak_100875	chr2	40487707	40490173	Microglia	Microglia	-0.413131	2.78948	17.3037	8.69173458153257e-05	0.00703601	2467	*	Intron (ENST00000403092.5/6546, intron 1 of 10)	2	40511921	40545781	33861	1	101929667	ENST00000703033.1	-21748	ENSG00000287255	LOC101929667	uncharacterized LOC101929667
All_AD_H3K27ac_samples_MACS2_peak_100876	chr2	40511438	40513157	Microglia,Neuron	Multiple	-0.378008	2.23406	12.0564	0.000876935	0.0246619	1720	*	Promoter (<=1kb)	2	40511921	40545781	33861	1	101929667	ENST00000703033.1	0	ENSG00000287255	LOC101929667	uncharacterized LOC101929667
All_AD_H3K27ac_samples_MACS2_peak_100877	chr2	40591361	40592102	Neuron	Neuron	-0.146984	0.5637	0.656545	0.420453	0.685482	742	*	Exon (ENST00000649978.1/ENST00000649978.1, exon 1 of 4)	2	40115250	40611053	495804	2	6546	ENST00000405269.5	18951	ENSG00000183023	SLC8A1	solute carrier family 8 member A1
All_AD_H3K27ac_samples_MACS2_peak_100878	chr2	41266937	41267369	Other	Other	0.154744	0.103446	0.510675	0.477158	0.727574	433	*	Distal Intergenic	2	40746487	40767452	20966	1	101929700	ENST00000420187.1	520450	ENSG00000233128	LINC01794	long intergenic non-protein coding RNA 1794
All_AD_H3K27ac_samples_MACS2_peak_100879	chr2	41509919	41510450	Other	Other	0.118587	0.25027	0.356767	0.552182	0.779806	532	*	Distal Intergenic	2	41860155	41894050	33896	1	388942	ENST00000653206.1	-349705	ENSG00000214691	LINC01913	long intergenic non-protein coding RNA 1913
All_AD_H3K27ac_samples_MACS2_peak_10088	chr1	110604608	110604889	Astrocyte,Neuron,Oligodendrocyte	Multiple	0.14414	1.55578	1.16763	0.283495	0.565024	282	*	Promoter (<=1kb)	1	110603061	110605571	2511	2	3737	ENST00000640956.1	682	ENSG00000177301	KCNA2	potassium voltage-gated channel subfamily A member 2
All_AD_H3K27ac_samples_MACS2_peak_100880	chr2	41610861	41611298	Neuron	Neuron	0.281747	-0.00194924	1.91954	0.173353	0.44038	438	*	Distal Intergenic	2	41860155	41894050	33896	1	388942	ENST00000653206.1	-248857	ENSG00000214691	LINC01913	long intergenic non-protein coding RNA 1913
All_AD_H3K27ac_samples_MACS2_peak_100881	chr2	41694538	41694887	Other	Other	-0.0735085	-0.135273	0.136036	0.713336	0.874415	350	*	Distal Intergenic	2	41860155	41894050	33896	1	388942	ENST00000653206.1	-165268	ENSG00000214691	LINC01913	long intergenic non-protein coding RNA 1913
All_AD_H3K27ac_samples_MACS2_peak_100883	chr2	41698383	41699478	Neuron	Neuron	-0.179141	1.65901	2.13466	0.148354	0.405714	1096	*	Distal Intergenic	2	41860155	41894050	33896	1	388942	ENST00000653206.1	-160677	ENSG00000214691	LINC01913	long intergenic non-protein coding RNA 1913
All_AD_H3K27ac_samples_MACS2_peak_100885	chr2	41705528	41706200	Neuron	Neuron	-0.194744	0.662822	1.02166	0.315512	0.596195	673	*	Distal Intergenic	2	41860155	41894050	33896	1	388942	ENST00000653206.1	-153955	ENSG00000214691	LINC01913	long intergenic non-protein coding RNA 1913
All_AD_H3K27ac_samples_MACS2_peak_100886	chr2	41706455	41707021	Neuron	Neuron	0.245168	0.451396	1.51799	0.221932	0.499288	567	*	Distal Intergenic	2	41860155	41894050	33896	1	388942	ENST00000653206.1	-153134	ENSG00000214691	LINC01913	long intergenic non-protein coding RNA 1913
All_AD_H3K27ac_samples_MACS2_peak_100887	chr2	41715829	41716174	Other	Other	-0.103177	-0.198341	0.181635	0.671243	0.85142	346	*	Exon (ENST00000660664.1/ENST00000660664.1, exon 1 of 3)	2	41860155	41894050	33896	1	388942	ENST00000653206.1	-143981	ENSG00000214691	LINC01913	long intergenic non-protein coding RNA 1913
All_AD_H3K27ac_samples_MACS2_peak_100888	chr2	41759627	41760180	Neuron	Neuron	0.0760185	0.370853	0.157539	0.692607	0.86326	554	*	Distal Intergenic	2	41860155	41894050	33896	1	388942	ENST00000653206.1	-99975	ENSG00000214691	LINC01913	long intergenic non-protein coding RNA 1913
All_AD_H3K27ac_samples_MACS2_peak_100889	chr2	41760407	41761085	Neuron	Neuron	0.0170901	0.503622	0.0088276	0.925406	0.973622	679	*	Distal Intergenic	2	41860155	41894050	33896	1	388942	ENST00000653206.1	-99070	ENSG00000214691	LINC01913	long intergenic non-protein coding RNA 1913
All_AD_H3K27ac_samples_MACS2_peak_10089	chr1	110605411	110608213	Astrocyte,Neuron,Oligodendrocyte	Multiple	0.0428683	5.37426	0.440929	0.508795	0.750177	2803	*	Promoter (<=1kb)	1	110519837	110606354	86518	2	3737	ENST00000640680.1	0	ENSG00000177301	KCNA2	potassium voltage-gated channel subfamily A member 2
All_AD_H3K27ac_samples_MACS2_peak_100890	chr2	41767871	41768426	Neuron	Neuron	0.497392	0.335565	4.66199	0.0341704	0.184084	556	*	Distal Intergenic	2	41860155	41894050	33896	1	388942	ENST00000653206.1	-91729	ENSG00000214691	LINC01913	long intergenic non-protein coding RNA 1913
All_AD_H3K27ac_samples_MACS2_peak_100891	chr2	41768801	41769321	Neuron	Neuron	0.352465	0.167667	2.28262	0.135208	0.386214	521	*	Distal Intergenic	2	41860155	41894050	33896	1	388942	ENST00000653206.1	-90834	ENSG00000214691	LINC01913	long intergenic non-protein coding RNA 1913
All_AD_H3K27ac_samples_MACS2_peak_100893	chr2	41785148	41786093	Neuron	Neuron	0.256794	1.03823	2.37464	0.127705	0.374616	946	*	Distal Intergenic	2	41860155	41894050	33896	1	388942	ENST00000653206.1	-74062	ENSG00000214691	LINC01913	long intergenic non-protein coding RNA 1913
All_AD_H3K27ac_samples_MACS2_peak_100894	chr2	41821867	41822825	Neuron	Neuron	-0.292732	1.10774	3.63229	0.0606615	0.251651	959	*	Distal Intergenic	2	41860155	41894050	33896	1	388942	ENST00000653206.1	-37330	ENSG00000214691	LINC01913	long intergenic non-protein coding RNA 1913
All_AD_H3K27ac_samples_MACS2_peak_100895	chr2	41823297	41823907	Neuron	Neuron	-0.262877	0.347713	1.90594	0.171687	0.43829	611	*	Distal Intergenic	2	41860155	41894050	33896	1	388942	ENST00000653206.1	-36248	ENSG00000214691	LINC01913	long intergenic non-protein coding RNA 1913
All_AD_H3K27ac_samples_MACS2_peak_100897	chr2	41831605	41832845	Microglia,Neuron	Multiple	-0.26857	1.2546	3.16	0.0796865	0.291393	1241	*	Distal Intergenic	2	41860155	41894050	33896	1	388942	ENST00000653206.1	-27310	ENSG00000214691	LINC01913	long intergenic non-protein coding RNA 1913
All_AD_H3K27ac_samples_MACS2_peak_100898	chr2	41833915	41834401	Neuron	Neuron	-0.644232	0.164394	9.4137	0.00303466	0.0487526	487	*	Distal Intergenic	2	41860155	41894050	33896	1	388942	ENST00000653206.1	-25754	ENSG00000214691	LINC01913	long intergenic non-protein coding RNA 1913
All_AD_H3K27ac_samples_MACS2_peak_100899	chr2	41840459	41841916	Astrocyte,Microglia,Neuron,Oligodendrocyte	Multiple	-0.0281041	3.67397	0.113122	0.737596	0.887066	1458	*	Distal Intergenic	2	41860155	41894050	33896	1	388942	ENST00000653206.1	-18239	ENSG00000214691	LINC01913	long intergenic non-protein coding RNA 1913
All_AD_H3K27ac_samples_MACS2_peak_1009	chr1	8483114	8484081	Neuron	Neuron	-0.106618	1.26292	0.736232	0.393718	0.664055	968	*	Intron (ENST00000337907.7/473, intron 11 of 23)	1	8511795	8511919	125	2	124900452	ENST00000408156.1	27838	ENSG00000221083	LOC124900452	small nucleolar RNA SNORA77
All_AD_H3K27ac_samples_MACS2_peak_10090	chr1	110615516	110616007	Astrocyte,Oligodendrocyte	Multiple	0.551241	0.792058	11.3886	0.00119341	0.0292378	492	*	Exon (ENST00000674674.1/ENST00000674674.1, exon 2 of 2)	1	110602997	110608025	5029	2	3737	ENST00000638532.1	-7491	ENSG00000177301	KCNA2	potassium voltage-gated channel subfamily A member 2
All_AD_H3K27ac_samples_MACS2_peak_100900	chr2	41853527	41854098	Other	Other	0.369572	0.376938	4.00518	0.0491307	0.224186	572	*	Distal Intergenic	2	41860155	41894050	33896	1	388942	ENST00000653206.1	-6057	ENSG00000214691	LINC01913	long intergenic non-protein coding RNA 1913
All_AD_H3K27ac_samples_MACS2_peak_100901	chr2	41867054	41868047	Neuron	Neuron	0.00254066	1.54377	0.000448438	0.983164	0.99504	994	*	Intron (ENST00000653206.1/388942, intron 1 of 2)	2	41860207	41894050	33844	1	388942	ENST00000657200.1	6847	ENSG00000214691	LINC01913	long intergenic non-protein coding RNA 1913
All_AD_H3K27ac_samples_MACS2_peak_100902	chr2	41869604	41870630	Other	Other	0.14835	1.80359	1.93045	0.168991	0.434878	1027	*	Intron (ENST00000653206.1/388942, intron 1 of 2)	2	41876746	41890542	13797	1	388942	ENST00000664801.1	-6116	ENSG00000214691	LINC01913	long intergenic non-protein coding RNA 1913
All_AD_H3K27ac_samples_MACS2_peak_100903	chr2	41872781	41873209	Neuron	Neuron	0.122359	0.380448	0.464253	0.516506	0.75587	429	*	Intron (ENST00000653206.1/388942, intron 1 of 2)	2	41876746	41890542	13797	1	388942	ENST00000664801.1	-3537	ENSG00000214691	LINC01913	long intergenic non-protein coding RNA 1913
All_AD_H3K27ac_samples_MACS2_peak_100904	chr2	41877968	41880478	Oligodendrocyte	Oligodendrocyte	0.315613	4.18507	15.4233	0.000194907	0.0109054	2511	*	Promoter (<=1kb)	2	41877556	41893046	15491	1	388942	ENST00000442214.1	412	ENSG00000214691	LINC01913	long intergenic non-protein coding RNA 1913
All_AD_H3K27ac_samples_MACS2_peak_100905	chr2	41903359	41903686	Neuron	Neuron	0.477686	-0.268049	4.06369	0.0475475	0.220367	328	*	Distal Intergenic	2	41890348	41893454	3107	1	388942	ENST00000652836.1	13011	ENSG00000214691	LINC01913	long intergenic non-protein coding RNA 1913
All_AD_H3K27ac_samples_MACS2_peak_100906	chr2	41926614	41928005	Other	Other	0.272818	1.49114	3.85157	0.0535644	0.234951	1392	*	Distal Intergenic	2	41931599	41933465	1867	2	101929723	ENST00000427054.5	5460	ENSG00000234362	LINC01914	long intergenic non-protein coding RNA 1914
All_AD_H3K27ac_samples_MACS2_peak_100907	chr2	41932236	41932733	Other	Other	0.411701	0.173809	3.94378	0.0508535	0.22846	498	*	Promoter (<=1kb)	2	41931599	41933465	1867	2	101929723	ENST00000427054.5	732	ENSG00000234362	LINC01914	long intergenic non-protein coding RNA 1914
All_AD_H3K27ac_samples_MACS2_peak_100909	chr2	41934283	41934676	Other	Other	0.30175	-0.0565865	2.09139	0.152471	0.411366	394	*	Promoter (<=1kb)	2	41931599	41934630	3032	2	101929723	ENST00000702316.1	0	ENSG00000234362	LINC01914	long intergenic non-protein coding RNA 1914
All_AD_H3K27ac_samples_MACS2_peak_10091	chr1	110618985	110620727	Neuron	Neuron	0.231639	2.79068	5.27597	0.0245328	0.153752	1743	*	Exon (ENST00000674674.1/ENST00000674674.1, exon 1 of 2)	1	110593580	110631474	37895	2	3737	ENST00000369770.7	10747	ENSG00000177301	KCNA2	potassium voltage-gated channel subfamily A member 2
All_AD_H3K27ac_samples_MACS2_peak_100910	chr2	41937337	41938561	Neuron	Neuron	0.289416	1.26326	4.90749	0.0299044	0.171426	1225	*	Promoter (2-3kb)	2	41931631	41934660	3030	2	101929723	ENST00000702754.1	-2677	ENSG00000234362	LINC01914	long intergenic non-protein coding RNA 1914
All_AD_H3K27ac_samples_MACS2_peak_100911	chr2	41940475	41941180	Oligodendrocyte	Oligodendrocyte	0.132012	0.662253	0.869812	0.384652	0.6565	706	*	Intron (ENST00000378711.2/400950, intron 3 of 3)	2	41931631	41934660	3030	2	101929723	ENST00000702754.1	-5815	ENSG00000234362	LINC01914	long intergenic non-protein coding RNA 1914
All_AD_H3K27ac_samples_MACS2_peak_100912	chr2	41953018	41953745	Microglia	Microglia	-0.0487722	0.721839	0.102164	0.892307	0.960891	728	*	Promoter (<=1kb)	2	41947487	41953295	5809	2	400950	ENST00000615044.1	0	ENSG00000205086	LINC02898	long intergenic non-protein coding RNA 2898
All_AD_H3K27ac_samples_MACS2_peak_100913	chr2	41954008	41954555	Other	Other	-0.0438028	0.458509	0.066605	0.800068	0.918996	548	*	Promoter (<=1kb)	2	41952930	41954266	1337	2	400950	ENST00000403980.1	0	ENSG00000205086	LINC02898	long intergenic non-protein coding RNA 2898
All_AD_H3K27ac_samples_MACS2_peak_100914	chr2	41954743	41956025	Microglia	Microglia	0.0275675	1.90608	0.0649203	0.799608	0.918843	1283	*	Promoter (<=1kb)	2	41952930	41954266	1337	2	400950	ENST00000403980.1	-477	ENSG00000205086	LINC02898	long intergenic non-protein coding RNA 2898
All_AD_H3K27ac_samples_MACS2_peak_100915	chr2	41963792	41964337	Astrocyte,Oligodendrocyte	Multiple	0.0572907	2.07075	0.222044	0.638912	0.832985	546	*	Distal Intergenic	2	41938089	41956806	18718	2	400950	ENST00000649862.1	-6986	ENSG00000205086	LINC02898	long intergenic non-protein coding RNA 2898
All_AD_H3K27ac_samples_MACS2_peak_100916	chr2	41965250	41967981	Astrocyte,Microglia,Neuron,Oligodendrocyte	Multiple	-0.108427	5.13833	2.24082	0.138781	0.391669	2732	*	Distal Intergenic	2	41938089	41956806	18718	2	400950	ENST00000649862.1	-8444	ENSG00000205086	LINC02898	long intergenic non-protein coding RNA 2898
All_AD_H3K27ac_samples_MACS2_peak_100917	chr2	41986822	41987135	Neuron	Neuron	0.103098	-0.303738	0.195511	0.681943	0.857401	314	*	Distal Intergenic	2	41938089	41956806	18718	2	400950	ENST00000649862.1	-30016	ENSG00000205086	LINC02898	long intergenic non-protein coding RNA 2898
All_AD_H3K27ac_samples_MACS2_peak_100918	chr2	41987740	41988679	Neuron	Neuron	0.0465768	1.27687	0.095916	0.757681	0.897527	940	*	Distal Intergenic	2	41938089	41956806	18718	2	400950	ENST00000649862.1	-30934	ENSG00000205086	LINC02898	long intergenic non-protein coding RNA 2898
All_AD_H3K27ac_samples_MACS2_peak_100919	chr2	41989803	41990139	Neuron	Neuron	0.148274	-0.0477299	0.37427	0.542613	0.773584	337	*	Distal Intergenic	2	41938089	41956806	18718	2	400950	ENST00000649862.1	-32997	ENSG00000205086	LINC02898	long intergenic non-protein coding RNA 2898
All_AD_H3K27ac_samples_MACS2_peak_100920	chr2	41990447	41991559	Neuron	Neuron	0.11229	1.32043	0.488933	0.486657	0.734019	1113	*	Distal Intergenic	2	41938089	41956806	18718	2	400950	ENST00000649862.1	-33641	ENSG00000205086	LINC02898	long intergenic non-protein coding RNA 2898
All_AD_H3K27ac_samples_MACS2_peak_100921	chr2	41996438	41997641	Neuron	Neuron	-0.0480275	1.83867	0.150969	0.698758	0.866733	1204	*	Distal Intergenic	2	41938089	41956806	18718	2	400950	ENST00000649862.1	-39632	ENSG00000205086	LINC02898	long intergenic non-protein coding RNA 2898
All_AD_H3K27ac_samples_MACS2_peak_100922	chr2	41998035	41999034	Neuron	Neuron	0.172264	1.29792	1.36522	0.24649	0.527118	1000	*	Distal Intergenic	2	41938089	41956806	18718	2	400950	ENST00000649862.1	-41229	ENSG00000205086	LINC02898	long intergenic non-protein coding RNA 2898
All_AD_H3K27ac_samples_MACS2_peak_100925	chr2	42009408	42010053	Other	Other	0.238133	0.323249	1.37699	0.244481	0.524992	646	*	Distal Intergenic	2	42048021	42058517	10497	1	91461	ENST00000294964.6	-37968	ENSG00000162878	PKDCC	protein kinase domain containing, cytoplasmic
All_AD_H3K27ac_samples_MACS2_peak_100926	chr2	42021335	42021727	Other	Other	0.235813	-0.0333766	1.16749	0.283524	0.56505	393	*	Intron (ENST00000451514.1/ENST00000451514.1, intron 2 of 2)	2	42048021	42058517	10497	1	91461	ENST00000294964.6	-26294	ENSG00000162878	PKDCC	protein kinase domain containing, cytoplasmic
All_AD_H3K27ac_samples_MACS2_peak_100927	chr2	42028229	42031158	Microglia,Neuron	Multiple	-0.166631	3.39703	4.17951	0.0445734	0.212857	2930	*	Distal Intergenic	2	42048021	42058517	10497	1	91461	ENST00000294964.6	-16863	ENSG00000162878	PKDCC	protein kinase domain containing, cytoplasmic
All_AD_H3K27ac_samples_MACS2_peak_100928	chr2	42046000	42047854	Astrocyte,Microglia,Neuron,Oligodendrocyte	Multiple	0.115882	4.26244	2.71478	0.103781	0.335244	1855	*	Promoter (<=1kb)	2	42048021	42058517	10497	1	91461	ENST00000294964.6	-167	ENSG00000162878	PKDCC	protein kinase domain containing, cytoplasmic
All_AD_H3K27ac_samples_MACS2_peak_100929	chr2	42048003	42049142	Astrocyte,Microglia,Neuron,Oligodendrocyte	Multiple	-0.0959687	3.85974	1.36504	0.246521	0.527149	1140	*	Promoter (<=1kb)	2	42048021	42058517	10497	1	91461	ENST00000294964.6	0	ENSG00000162878	PKDCC	protein kinase domain containing, cytoplasmic
All_AD_H3K27ac_samples_MACS2_peak_10093	chr1	110634195	110635166	Oligodendrocyte	Oligodendrocyte	0.207551	1.32593	2.7769	0.0999785	0.328596	972	*	Promoter (2-3kb)	1	110593580	110631474	37895	2	3737	ENST00000369770.7	-2721	ENSG00000177301	KCNA2	potassium voltage-gated channel subfamily A member 2
All_AD_H3K27ac_samples_MACS2_peak_100930	chr2	42053875	42055408	Astrocyte,Neuron	Multiple	0.315376	2.79126	7.94851	0.00621172	0.0723009	1534	*	Promoter (<=1kb)	2	42054642	42055631	990	1	91461	ENST00000475868.1	0	ENSG00000162878	PKDCC	protein kinase domain containing, cytoplasmic
All_AD_H3K27ac_samples_MACS2_peak_100931	chr2	42059623	42061730	Microglia	Microglia	-0.0373635	2.55311	0.16059	0.6898	0.861695	2108	*	Distal Intergenic	2	42054957	42058186	3230	1	91461	ENST00000480099.1	4666	ENSG00000162878	PKDCC	protein kinase domain containing, cytoplasmic
All_AD_H3K27ac_samples_MACS2_peak_100932	chr2	42086289	42088353	Oligodendrocyte	Oligodendrocyte	-0.00196956	3.4067	0.000381264	0.984476	0.995459	2065	*	Distal Intergenic	2	42054957	42058186	3230	1	91461	ENST00000480099.1	31332	ENSG00000162878	PKDCC	protein kinase domain containing, cytoplasmic
All_AD_H3K27ac_samples_MACS2_peak_100933	chr2	42091776	42093206	Astrocyte,Microglia,Oligodendrocyte	Multiple	0.11767	3.05324	1.73869	0.191485	0.462951	1431	*	Distal Intergenic	2	42054957	42058186	3230	1	91461	ENST00000480099.1	36819	ENSG00000162878	PKDCC	protein kinase domain containing, cytoplasmic
All_AD_H3K27ac_samples_MACS2_peak_100934	chr2	42098819	42099444	Microglia	Microglia	-0.357921	1.85062	8.98317	0.00373708	0.0546852	626	*	Distal Intergenic	2	42054957	42058186	3230	1	91461	ENST00000480099.1	43862	ENSG00000162878	PKDCC	protein kinase domain containing, cytoplasmic
All_AD_H3K27ac_samples_MACS2_peak_100935	chr2	42100858	42102984	Astrocyte,Microglia,Neuron,Oligodendrocyte	Multiple	-0.163144	3.97892	4.5242	0.036846	0.192134	2127	*	Distal Intergenic	2	42054957	42058186	3230	1	91461	ENST00000480099.1	45901	ENSG00000162878	PKDCC	protein kinase domain containing, cytoplasmic
All_AD_H3K27ac_samples_MACS2_peak_100936	chr2	42110452	42111258	Astrocyte,Microglia	Multiple	-0.281184	0.982817	4.20321	0.04399	0.211337	807	*	Distal Intergenic	2	42054957	42058186	3230	1	91461	ENST00000480099.1	55495	ENSG00000162878	PKDCC	protein kinase domain containing, cytoplasmic
All_AD_H3K27ac_samples_MACS2_peak_100937	chr2	42117448	42118912	Microglia	Microglia	-0.170189	1.71616	1.71359	0.194683	0.467069	1465	*	Distal Intergenic	2	42169353	42330744	161392	1	27436	ENST00000402711.6	-50441	ENSG00000143924	EML4	EMAP like 4
All_AD_H3K27ac_samples_MACS2_peak_100938	chr2	42127740	42128196	Neuron	Neuron	0.0126744	0.236037	0.00426211	0.948128	0.982463	457	*	Distal Intergenic	2	42169353	42330744	161392	1	27436	ENST00000402711.6	-41157	ENSG00000143924	EML4	EMAP like 4
All_AD_H3K27ac_samples_MACS2_peak_100939	chr2	42128317	42128772	Neuron	Neuron	-0.18884	0.341391	1.06592	0.305326	0.586756	456	*	Distal Intergenic	2	42169353	42330744	161392	1	27436	ENST00000402711.6	-40581	ENSG00000143924	EML4	EMAP like 4
All_AD_H3K27ac_samples_MACS2_peak_10094	chr1	110637442	110639396	Neuron	Neuron	0.129049	2.38931	1.3018	0.257666	0.539017	1955	*	Distal Intergenic	1	110593580	110631474	37895	2	3737	ENST00000369770.7	-5968	ENSG00000177301	KCNA2	potassium voltage-gated channel subfamily A member 2
All_AD_H3K27ac_samples_MACS2_peak_100940	chr2	42132306	42134076	Astrocyte,Neuron	Multiple	-0.215743	2.92629	5.95771	0.017114	0.126452	1771	*	Distal Intergenic	2	42169353	42330744	161392	1	27436	ENST00000402711.6	-35277	ENSG00000143924	EML4	EMAP like 4
All_AD_H3K27ac_samples_MACS2_peak_100941	chr2	42141097	42143245	Microglia,Neuron	Multiple	-0.0586207	2.61464	0.423834	0.517103	0.756333	2149	*	Exon (ENST00000422013.2/102723824, exon 4 of 4)	2	42169353	42330744	161392	1	27436	ENST00000402711.6	-26108	ENSG00000143924	EML4	EMAP like 4
All_AD_H3K27ac_samples_MACS2_peak_100943	chr2	42163598	42164165	Other	Other	0.121479	0.481892	0.399982	0.529102	0.764217	568	*	Intron (ENST00000422013.2/102723824, intron 1 of 3)	2	42169353	42330744	161392	1	27436	ENST00000402711.6	-5188	ENSG00000143924	EML4	EMAP like 4
All_AD_H3K27ac_samples_MACS2_peak_100944	chr2	42168737	42170772	Astrocyte,Microglia,Neuron,Oligodendrocyte	Multiple	-0.138403	4.20794	4.93818	0.0294124	0.169981	2036	*	Promoter (<=1kb)	2	42143238	42170231	26994	2	102723824	ENST00000422013.2	0	NA	EML4-AS1	EML4 antisense RNA 1
All_AD_H3K27ac_samples_MACS2_peak_100945	chr2	42196386	42196876	Microglia	Microglia	0.275588	0.280026	2.24469	0.138446	0.391157	491	*	Intron (ENST00000402711.6/27436, intron 1 of 21)	2	42169446	42170301	856	2	102723824	ENST00000458490.1	-26085	NA	EML4-AS1	EML4 antisense RNA 1
All_AD_H3K27ac_samples_MACS2_peak_100946	chr2	42196951	42197294	Microglia	Microglia	-0.214217	-0.294223	1.01078	0.318084	0.598611	344	*	Intron (ENST00000402711.6/27436, intron 1 of 21)	2	42169446	42170301	856	2	102723824	ENST00000458490.1	-26650	NA	EML4-AS1	EML4 antisense RNA 1
All_AD_H3K27ac_samples_MACS2_peak_100948	chr2	42222344	42223270	Other	Other	0.0610471	0.933271	0.189146	0.671259	0.851428	927	*	Intron (ENST00000402711.6/27436, intron 1 of 21)	2	42169446	42170301	856	2	102723824	ENST00000458490.1	-52043	NA	EML4-AS1	EML4 antisense RNA 1
All_AD_H3K27ac_samples_MACS2_peak_10095	chr1	110640335	110640688	Microglia,Neuron	Multiple	0.360851	0.130711	2.90805	0.0924499	0.315414	354	*	Distal Intergenic	1	110593580	110631474	37895	2	3737	ENST00000369770.7	-8861	ENSG00000177301	KCNA2	potassium voltage-gated channel subfamily A member 2
All_AD_H3K27ac_samples_MACS2_peak_100950	chr2	42234029	42234359	Other	Other	-0.113547	-0.308253	0.243422	0.631385	0.828643	331	*	Intron (ENST00000402711.6/27436, intron 1 of 21)	2	42282909	42289913	7005	1	27436	ENST00000480320.1	-48550	ENSG00000143924	EML4	EMAP like 4
All_AD_H3K27ac_samples_MACS2_peak_100951	chr2	42252520	42252923	Other	Other	0.320334	-0.0615732	1.86084	0.176777	0.444829	404	*	Intron (ENST00000402711.6/27436, intron 2 of 21)	2	42282909	42289913	7005	1	27436	ENST00000480320.1	-29986	ENSG00000143924	EML4	EMAP like 4
All_AD_H3K27ac_samples_MACS2_peak_100952	chr2	42270808	42271459	Neuron	Neuron	0.0478731	0.907148	0.0796707	0.778554	0.908282	652	*	Intron (ENST00000402711.6/27436, intron 5 of 21)	2	42282909	42289913	7005	1	27436	ENST00000480320.1	-11450	ENSG00000143924	EML4	EMAP like 4
All_AD_H3K27ac_samples_MACS2_peak_100953	chr2	42328847	42329238	Neuron	Neuron	0.0208088	-0.0327367	0.0115138	0.915107	0.970096	392	*	Exon (ENST00000402711.6/27436, exon 21 of 22)	2	42317474	42319998	2525	1	27436	ENST00000472632.1	11373	ENSG00000143924	EML4	EMAP like 4
All_AD_H3K27ac_samples_MACS2_peak_100954	chr2	42329641	42330465	Other	Other	0.0525059	1.0217	0.105013	0.746834	0.891751	825	*	3' UTR	2	42317474	42319998	2525	1	27436	ENST00000472632.1	12167	ENSG00000143924	EML4	EMAP like 4
All_AD_H3K27ac_samples_MACS2_peak_100955	chr2	42330662	42331097	Neuron	Neuron	-0.070968	0.155164	0.171852	0.679703	0.856221	436	*	3' UTR	2	42317474	42319998	2525	1	27436	ENST00000472632.1	13188	ENSG00000143924	EML4	EMAP like 4
All_AD_H3K27ac_samples_MACS2_peak_100956	chr2	42338486	42339834	Astrocyte	Astrocyte	-0.326788	1.99989	8.82422	0.00403754	0.0571035	1349	*	Intron (ENST00000468711.5/9167, intron 2 of 2)	2	42350507	42360038	9532	2	9167	ENST00000482463.5	20204	ENSG00000115944	COX7A2L	cytochrome c oxidase subunit 7A2 like
All_AD_H3K27ac_samples_MACS2_peak_100957	chr2	42339976	42340270	Other	Other	-0.274304	-0.0132585	1.42316	0.236801	0.516667	295	*	Intron (ENST00000468711.5/9167, intron 2 of 2)	2	42350507	42360038	9532	2	9167	ENST00000482463.5	19768	ENSG00000115944	COX7A2L	cytochrome c oxidase subunit 7A2 like
All_AD_H3K27ac_samples_MACS2_peak_100959	chr2	42341962	42343222	Astrocyte	Astrocyte	0.025831	2.09154	0.0615153	0.804823	0.921227	1261	*	Intron (ENST00000468711.5/9167, intron 2 of 2)	2	42350507	42360038	9532	2	9167	ENST00000482463.5	16816	ENSG00000115944	COX7A2L	cytochrome c oxidase subunit 7A2 like
All_AD_H3K27ac_samples_MACS2_peak_100960	chr2	42345635	42346656	Oligodendrocyte	Oligodendrocyte	0.0416442	1.72752	0.124459	0.725279	0.881027	1022	*	Intron (ENST00000468711.5/9167, intron 2 of 2)	2	42350507	42360038	9532	2	9167	ENST00000482463.5	13382	ENSG00000115944	COX7A2L	cytochrome c oxidase subunit 7A2 like
All_AD_H3K27ac_samples_MACS2_peak_100961	chr2	42353306	42354180	Astrocyte	Astrocyte	0.164531	0.821828	1.65393	0.23419	0.513642	875	*	3' UTR	2	42350507	42360038	9532	2	9167	ENST00000482463.5	5858	ENSG00000115944	COX7A2L	cytochrome c oxidase subunit 7A2 like
All_AD_H3K27ac_samples_MACS2_peak_100963	chr2	42360149	42362128	Astrocyte,Microglia,Neuron,Oligodendrocyte	Multiple	-0.0310327	4.42586	0.337989	0.562808	0.786718	1980	*	Promoter (<=1kb)	2	42333546	42361149	27604	2	9167	ENST00000468711.5	0	ENSG00000115944	COX7A2L	cytochrome c oxidase subunit 7A2 like
All_AD_H3K27ac_samples_MACS2_peak_100964	chr2	42367021	42368290	Neuron	Neuron	-0.0545006	2.08466	0.212157	0.646471	0.837326	1270	*	Promoter (<=1kb)	2	42349338	42369010	19673	2	9167	ENST00000378669.5	720	ENSG00000115944	COX7A2L	cytochrome c oxidase subunit 7A2 like
All_AD_H3K27ac_samples_MACS2_peak_100965	chr2	42368802	42369119	Neuron	Neuron	0.127375	0.0392502	0.378368	0.540418	0.772144	318	*	Promoter (<=1kb)	2	42349338	42369010	19673	2	9167	ENST00000378669.5	0	ENSG00000115944	COX7A2L	cytochrome c oxidase subunit 7A2 like
All_AD_H3K27ac_samples_MACS2_peak_100966	chr2	42371866	42373013	Neuron	Neuron	0.145261	1.5141	1.11324	0.294908	0.576623	1148	*	Promoter (2-3kb)	2	42349338	42369010	19673	2	9167	ENST00000378669.5	-2856	ENSG00000115944	COX7A2L	cytochrome c oxidase subunit 7A2 like
All_AD_H3K27ac_samples_MACS2_peak_100967	chr2	42384748	42385573	Other	Other	0.128818	0.719098	0.794572	0.383945	0.655831	826	*	Promoter (2-3kb)	2	42350941	42388507	37567	2	9167	ENST00000607768.1	2934	ENSG00000115944	COX7A2L	cytochrome c oxidase subunit 7A2 like
All_AD_H3K27ac_samples_MACS2_peak_100969	chr2	42443732	42444173	Other	Other	0.0573426	0.0498421	0.068366	0.794477	0.916462	442	*	3' UTR	2	42440377	42440436	60	1	124900542	ENST00000408373.1	3355	ENSG00000221300	LOC124900542	small nucleolar RNA SNORD75
All_AD_H3K27ac_samples_MACS2_peak_10097	chr1	110673412	110675709	Astrocyte,Microglia,Neuron,Oligodendrocyte	Multiple	-0.0785322	4.22582	0.816064	0.369346	0.643862	2298	*	Promoter (<=1kb)	1	110653560	110674930	21371	2	3738	ENST00000685980.2	0	ENSG00000177272	KCNA3	potassium voltage-gated channel subfamily A member 3
All_AD_H3K27ac_samples_MACS2_peak_100970	chr2	42444256	42444578	Other	Other	0.0593376	-0.241194	0.0553395	0.814688	0.926258	323	*	Exon (ENST00000306078.2/170850, exon 2 of 2)	2	42440377	42440436	60	1	124900542	ENST00000408373.1	3879	ENSG00000221300	LOC124900542	small nucleolar RNA SNORD75
All_AD_H3K27ac_samples_MACS2_peak_100971	chr2	42449674	42450119	Other	Other	0.0984746	-0.0470703	0.189613	0.664542	0.847572	446	*	Intron (ENST00000306078.2/170850, intron 1 of 1)	2	42440377	42440436	60	1	124900542	ENST00000408373.1	9297	ENSG00000221300	LOC124900542	small nucleolar RNA SNORD75
All_AD_H3K27ac_samples_MACS2_peak_100972	chr2	42463416	42464936	Neuron	Neuron	0.181835	1.78715	1.60648	0.209072	0.484027	1521	*	Exon (ENST00000447826.1/ENST00000447826.1, exon 1 of 1)	2	42440377	42440436	60	1	124900542	ENST00000408373.1	23039	ENSG00000221300	LOC124900542	small nucleolar RNA SNORD75
All_AD_H3K27ac_samples_MACS2_peak_100973	chr2	42470495	42471159	Neuron	Neuron	-0.367375	0.605928	3.7168	0.0578123	0.245105	665	*	Intron (ENST00000306078.2/170850, intron 1 of 1)	2	42442032	42493977	51946	2	170850	ENST00000394973.4	22818	ENSG00000171126	KCNG3	potassium voltage-gated channel modifier subfamily G member 3
All_AD_H3K27ac_samples_MACS2_peak_100974	chr2	42471538	42472225	Neuron	Neuron	-0.114502	0.441279	0.417776	0.520104	0.758321	688	*	Intron (ENST00000306078.2/170850, intron 1 of 1)	2	42442032	42493977	51946	2	170850	ENST00000394973.4	21752	ENSG00000171126	KCNG3	potassium voltage-gated channel modifier subfamily G member 3
All_AD_H3K27ac_samples_MACS2_peak_100975	chr2	42493329	42495153	Neuron	Neuron	-0.00421975	3.33206	0.00187078	0.96562	0.988683	1825	*	Promoter (<=1kb)	2	42442017	42493982	51966	2	170850	ENST00000306078.2	0	ENSG00000171126	KCNG3	potassium voltage-gated channel modifier subfamily G member 3
All_AD_H3K27ac_samples_MACS2_peak_100977	chr2	42546108	42547679	Microglia,Neuron	Multiple	-0.0945097	1.89707	0.657654	0.420062	0.685216	1572	*	Intron (ENST00000405592.5/57504, intron 2 of 17)	2	42568045	42756947	188903	1	57504	ENST00000406652.5	-20366	ENSG00000057935	MTA3	metastasis associated 1 family member 3
All_AD_H3K27ac_samples_MACS2_peak_100978	chr2	42561830	42562253	Neuron	Neuron	-0.21516	0.135854	1.10857	0.295915	0.577594	424	*	Intron (ENST00000405592.5/57504, intron 2 of 17)	2	42568045	42756947	188903	1	57504	ENST00000406652.5	-5792	ENSG00000057935	MTA3	metastasis associated 1 family member 3
All_AD_H3K27ac_samples_MACS2_peak_100979	chr2	42562321	42562849	Neuron	Neuron	-0.254852	0.574899	1.7672	0.187926	0.45876	529	*	Intron (ENST00000405592.5/57504, intron 2 of 17)	2	42568045	42756947	188903	1	57504	ENST00000406652.5	-5196	ENSG00000057935	MTA3	metastasis associated 1 family member 3
All_AD_H3K27ac_samples_MACS2_peak_10098	chr1	110692546	110693963	Neuron	Neuron	0.0367836	1.83383	0.104984	0.746868	0.89176	1418	*	Distal Intergenic	1	110672465	110674940	2476	2	3738	ENST00000369769.4	-17606	ENSG00000177272	KCNA3	potassium voltage-gated channel subfamily A member 3
All_AD_H3K27ac_samples_MACS2_peak_100980	chr2	42567408	42569970	Astrocyte,Microglia,Neuron,Oligodendrocyte	Multiple	-0.0683157	5.35575	1.67283	0.200015	0.473859	2563	*	Promoter (<=1kb)	2	42568045	42756947	188903	1	57504	ENST00000406652.5	0	ENSG00000057935	MTA3	metastasis associated 1 family member 3
All_AD_H3K27ac_samples_MACS2_peak_100981	chr2	42613118	42613707	Other	Other	-0.460809	0.365589	5.29749	0.0242526	0.152716	590	*	Promoter (<=1kb)	2	42613675	42644245	30571	1	57504	ENST00000491314.1	0	ENSG00000057935	MTA3	metastasis associated 1 family member 3
All_AD_H3K27ac_samples_MACS2_peak_100983	chr2	42647939	42648679	Neuron	Neuron	-0.241141	0.635623	2.30805	0.133085	0.383036	741	*	Intron (ENST00000405592.5/57504, intron 7 of 17)	2	42659520	42682706	23187	1	57504	ENST00000490611.1	-10841	ENSG00000057935	MTA3	metastasis associated 1 family member 3
All_AD_H3K27ac_samples_MACS2_peak_100984	chr2	42648945	42649287	Neuron	Neuron	0.0160655	-0.158102	0.0043926	0.947341	0.982095	343	*	Intron (ENST00000405592.5/57504, intron 7 of 17)	2	42659520	42682706	23187	1	57504	ENST00000490611.1	-10233	ENSG00000057935	MTA3	metastasis associated 1 family member 3
All_AD_H3K27ac_samples_MACS2_peak_100986	chr2	42654025	42654738	Other	Other	-0.0266632	0.631938	0.0206688	0.886087	0.95822	714	*	Intron (ENST00000405592.5/57504, intron 7 of 17)	2	42659520	42682706	23187	1	57504	ENST00000490611.1	-4782	ENSG00000057935	MTA3	metastasis associated 1 family member 3
All_AD_H3K27ac_samples_MACS2_peak_100987	chr2	42659264	42660118	Other	Other	-0.148261	1.18072	1.18155	0.280667	0.562171	855	*	Promoter (<=1kb)	2	42659520	42682706	23187	1	57504	ENST00000490611.1	0	ENSG00000057935	MTA3	metastasis associated 1 family member 3
All_AD_H3K27ac_samples_MACS2_peak_100988	chr2	42662875	42664286	Microglia,Neuron	Multiple	-0.265569	1.95219	5.77411	0.0188429	0.133239	1412	*	Intron (ENST00000405592.5/57504, intron 9 of 17)	2	42659520	42682706	23187	1	57504	ENST00000490611.1	3355	ENSG00000057935	MTA3	metastasis associated 1 family member 3
All_AD_H3K27ac_samples_MACS2_peak_100989	chr2	42667954	42668636	Other	Other	0.243257	0.888555	2.86158	0.0950432	0.320096	683	*	Intron (ENST00000405592.5/57504, intron 9 of 17)	2	42659520	42682706	23187	1	57504	ENST00000490611.1	8434	ENSG00000057935	MTA3	metastasis associated 1 family member 3
All_AD_H3K27ac_samples_MACS2_peak_100990	chr2	42673513	42674385	Neuron	Neuron	-0.461208	1.10722	11.5385	0.00111331	0.0281869	873	*	Intron (ENST00000405592.5/57504, intron 9 of 17)	2	42659520	42682706	23187	1	57504	ENST00000490611.1	13993	ENSG00000057935	MTA3	metastasis associated 1 family member 3
All_AD_H3K27ac_samples_MACS2_peak_100991	chr2	42679246	42679803	Neuron	Neuron	-0.301017	0.392746	2.80459	0.0983341	0.325824	558	*	Intron (ENST00000405592.5/57504, intron 9 of 17)	2	42695765	42709153	13389	1	57504	ENST00000472767.5	-15962	ENSG00000057935	MTA3	metastasis associated 1 family member 3
All_AD_H3K27ac_samples_MACS2_peak_100992	chr2	42680032	42680550	Neuron	Neuron	0.172523	0.423219	1.05736	0.307261	0.58859	519	*	Exon (ENST00000372993.4/ENST00000372993.4, exon 1 of 1)	2	42695765	42709153	13389	1	57504	ENST00000472767.5	-15215	ENSG00000057935	MTA3	metastasis associated 1 family member 3
All_AD_H3K27ac_samples_MACS2_peak_100993	chr2	42680657	42681070	Other	Other	-0.164007	-0.0704745	0.596824	0.442321	0.70242	414	*	Intron (ENST00000405592.5/57504, intron 9 of 17)	2	42695765	42709153	13389	1	57504	ENST00000472767.5	-14695	ENSG00000057935	MTA3	metastasis associated 1 family member 3
All_AD_H3K27ac_samples_MACS2_peak_100994	chr2	42692982	42693728	Microglia	Microglia	-0.197637	0.68083	1.59179	0.211143	0.486572	747	*	Promoter (2-3kb)	2	42695765	42709153	13389	1	57504	ENST00000472767.5	-2037	ENSG00000057935	MTA3	metastasis associated 1 family member 3
All_AD_H3K27ac_samples_MACS2_peak_100995	chr2	42706797	42707260	Other	Other	0.0663963	0.101478	0.0957004	0.757945	0.897657	464	*	Promoter (1-2kb)	2	42709075	42723334	14260	1	57504	ENST00000478602.1	-1815	ENSG00000057935	MTA3	metastasis associated 1 family member 3
All_AD_H3K27ac_samples_MACS2_peak_100996	chr2	42707314	42707587	Other	Other	-0.0101788	-0.471476	0.00181996	0.980422	0.99415	274	*	Promoter (1-2kb)	2	42709075	42723334	14260	1	57504	ENST00000478602.1	-1488	ENSG00000057935	MTA3	metastasis associated 1 family member 3
All_AD_H3K27ac_samples_MACS2_peak_100997	chr2	42721892	42723546	Astrocyte,Neuron,Oligodendrocyte	Multiple	-0.0764321	2.6154	0.406147	0.525953	0.762068	1655	*	Exon (ENST00000405592.5/57504, exon 17 of 18)	2	42709075	42723334	14260	1	57504	ENST00000478602.1	12817	ENSG00000057935	MTA3	metastasis associated 1 family member 3
All_AD_H3K27ac_samples_MACS2_peak_100998	chr2	42725518	42725911	Neuron	Neuron	-0.105821	0.392042	0.377627	0.540814	0.772343	394	*	Intron (ENST00000405592.5/57504, intron 17 of 17)	2	42709075	42723334	14260	1	57504	ENST00000478602.1	16443	ENSG00000057935	MTA3	metastasis associated 1 family member 3
All_AD_H3K27ac_samples_MACS2_peak_100999	chr2	42728126	42728798	Neuron	Neuron	-0.164207	0.433006	0.954117	0.365008	0.639881	673	*	Intron (ENST00000405592.5/57504, intron 17 of 17)	2	42709075	42723334	14260	1	57504	ENST00000478602.1	19051	ENSG00000057935	MTA3	metastasis associated 1 family member 3
All_AD_H3K27ac_samples_MACS2_peak_101	chr1	1425446	1427459	Astrocyte,Neuron,Oligodendrocyte	Multiple	0.186892	5.54646	7.11839	0.00941974	0.0909882	2014	*	Promoter (<=1kb)	1	1425871	1430255	4385	1	643965	ENST00000378821.4	0	ENSG00000205116	TMEM88B	transmembrane protein 88B
All_AD_H3K27ac_samples_MACS2_peak_1010	chr1	8487004	8487705	Other	Other	-0.0962389	0.810646	0.376205	0.541574	0.77279	702	*	Intron (ENST00000337907.7/473, intron 11 of 23)	1	8511795	8511919	125	2	124900452	ENST00000408156.1	24214	ENSG00000221083	LOC124900452	small nucleolar RNA SNORA77
All_AD_H3K27ac_samples_MACS2_peak_10100	chr1	110701615	110702286	Neuron	Neuron	0.311208	0.484171	3.57298	0.066933	0.265314	672	*	Distal Intergenic	1	110672465	110674940	2476	2	3738	ENST00000369769.4	-26675	ENSG00000177272	KCNA3	potassium voltage-gated channel subfamily A member 3
All_AD_H3K27ac_samples_MACS2_peak_101000	chr2	42742871	42744992	Neuron,Oligodendrocyte	Multiple	-0.300805	2.84028	8.10912	0.00573626	0.0691084	2122	*	Intron (ENST00000405592.5/57504, intron 17 of 17)	2	42762499	42764135	1637	2	165140	ENST00000378661.4	19143	ENSG00000162881	OXER1	oxoeicosanoid receptor 1
All_AD_H3K27ac_samples_MACS2_peak_101001	chr2	42753073	42756665	Astrocyte,Microglia,Neuron,Oligodendrocyte	Multiple	-0.10959	4.93676	2.9358	0.0909391	0.312504	3593	*	3' UTR	2	42762499	42764135	1637	2	165140	ENST00000378661.4	7470	ENSG00000162881	OXER1	oxoeicosanoid receptor 1
All_AD_H3K27ac_samples_MACS2_peak_101002	chr2	42764978	42765253	Neuron	Neuron	0.11701	0.314931	0.387804	0.552444	0.779966	276	*	Promoter (<=1kb)	2	42762499	42764135	1637	2	165140	ENST00000378661.4	-843	ENSG00000162881	OXER1	oxoeicosanoid receptor 1
All_AD_H3K27ac_samples_MACS2_peak_101003	chr2	42765860	42766516	Neuron	Neuron	0.119844	1.74122	0.720296	0.39886	0.668216	657	*	Promoter (1-2kb)	2	42762499	42764135	1637	2	165140	ENST00000378661.4	-1725	ENSG00000162881	OXER1	oxoeicosanoid receptor 1
All_AD_H3K27ac_samples_MACS2_peak_101004	chr2	42766832	42767793	Neuron	Neuron	0.0980545	2.30056	0.679104	0.412617	0.679428	962	*	Promoter (2-3kb)	2	42767089	42769893	2805	2	23498	ENST00000406007.6	2100	ENSG00000162882	HAAO	3-hydroxyanthranilate 3,4-dioxygenase
All_AD_H3K27ac_samples_MACS2_peak_101005	chr2	42770261	42771000	Microglia	Microglia	0.0161927	1.33137	0.0181219	0.916804	0.970766	740	*	Promoter (<=1kb)	2	42767089	42769893	2805	2	23498	ENST00000406007.6	-368	ENSG00000162882	HAAO	3-hydroxyanthranilate 3,4-dioxygenase
All_AD_H3K27ac_samples_MACS2_peak_101006	chr2	42771473	42771931	Microglia	Microglia	0.354996	0.509838	4.48792	0.0375871	0.19422	459	*	Promoter (1-2kb)	2	42767089	42769893	2805	2	23498	ENST00000406007.6	-1580	ENSG00000162882	HAAO	3-hydroxyanthranilate 3,4-dioxygenase
All_AD_H3K27ac_samples_MACS2_peak_101007	chr2	42791667	42793741	Astrocyte,Microglia	Multiple	-0.275909	3.60543	12.4522	0.000731724	0.0224129	2075	*	Promoter (<=1kb)	2	42767089	42792583	25495	2	23498	ENST00000294973.11	0	ENSG00000162882	HAAO	3-hydroxyanthranilate 3,4-dioxygenase
All_AD_H3K27ac_samples_MACS2_peak_101008	chr2	42801042	42801665	Microglia	Microglia	-0.295652	0.676149	2.97673	0.0887602	0.308444	624	*	Distal Intergenic	2	42769887	42792593	22707	2	23498	ENST00000406924.6	-8449	ENSG00000162882	HAAO	3-hydroxyanthranilate 3,4-dioxygenase
All_AD_H3K27ac_samples_MACS2_peak_101009	chr2	42809255	42811821	Astrocyte,Microglia,Neuron,Oligodendrocyte	Multiple	-0.115877	6.0598	6.53845	0.0126646	0.10739	2567	*	Distal Intergenic	2	42769887	42792593	22707	2	23498	ENST00000406924.6	-16662	ENSG00000162882	HAAO	3-hydroxyanthranilate 3,4-dioxygenase
All_AD_H3K27ac_samples_MACS2_peak_10101	chr1	110703050	110703834	Neuron	Neuron	0.363945	0.713759	4.67331	0.03396	0.18358	785	*	Distal Intergenic	1	110672465	110674940	2476	2	3738	ENST00000369769.4	-28110	ENSG00000177272	KCNA3	potassium voltage-gated channel subfamily A member 3
All_AD_H3K27ac_samples_MACS2_peak_101010	chr2	42827361	42829361	Astrocyte,Neuron,Oligodendrocyte	Multiple	0.0556205	3.01687	0.433628	0.512314	0.752698	2001	*	Exon (ENST00000453565.1/ENST00000453565.1, exon 1 of 2)	2	42769887	42792593	22707	2	23498	ENST00000406924.6	-34768	ENSG00000162882	HAAO	3-hydroxyanthranilate 3,4-dioxygenase
All_AD_H3K27ac_samples_MACS2_peak_101012	chr2	42835779	42836713	Other	Other	0.18382	0.991163	1.07762	0.302705	0.58406	935	*	Distal Intergenic	2	42769887	42792593	22707	2	23498	ENST00000406924.6	-43186	ENSG00000162882	HAAO	3-hydroxyanthranilate 3,4-dioxygenase
All_AD_H3K27ac_samples_MACS2_peak_101014	chr2	42844582	42846176	Neuron	Neuron	0.0859635	2.10483	0.663679	0.417951	0.683804	1595	*	Distal Intergenic	2	42769887	42792593	22707	2	23498	ENST00000406924.6	-51989	ENSG00000162882	HAAO	3-hydroxyanthranilate 3,4-dioxygenase
All_AD_H3K27ac_samples_MACS2_peak_101015	chr2	42854428	42854770	Other	Other	0.162728	-0.321094	0.481376	0.497902	0.742332	343	*	Distal Intergenic	2	42769887	42792593	22707	2	23498	ENST00000406924.6	-61835	ENSG00000162882	HAAO	3-hydroxyanthranilate 3,4-dioxygenase
All_AD_H3K27ac_samples_MACS2_peak_101016	chr2	42874616	42875500	Other	Other	0.527152	1.24235	12.3654	0.000761264	0.0229271	885	*	Distal Intergenic	2	42769887	42792593	22707	2	23498	ENST00000406924.6	-82023	ENSG00000162882	HAAO	3-hydroxyanthranilate 3,4-dioxygenase
All_AD_H3K27ac_samples_MACS2_peak_101017	chr2	42875673	42876207	Other	Other	0.0895728	0.271919	0.207937	0.649762	0.839167	535	*	Distal Intergenic	2	42769887	42792593	22707	2	23498	ENST00000406924.6	-83080	ENSG00000162882	HAAO	3-hydroxyanthranilate 3,4-dioxygenase
All_AD_H3K27ac_samples_MACS2_peak_101018	chr2	42878958	42879764	Other	Other	0.551619	0.892119	10.2647	0.00202125	0.0390033	807	*	Distal Intergenic	2	42769887	42792593	22707	2	23498	ENST00000406924.6	-86365	ENSG00000162882	HAAO	3-hydroxyanthranilate 3,4-dioxygenase
All_AD_H3K27ac_samples_MACS2_peak_101019	chr2	42880458	42881625	Other	Other	0.392463	1.10591	5.33126	0.0238198	0.151265	1168	*	Distal Intergenic	2	42769887	42792593	22707	2	23498	ENST00000406924.6	-87865	ENSG00000162882	HAAO	3-hydroxyanthranilate 3,4-dioxygenase
All_AD_H3K27ac_samples_MACS2_peak_10102	chr1	110706317	110706782	Astrocyte,Neuron	Multiple	0.187803	0.171957	0.790831	0.376811	0.650217	466	*	Distal Intergenic	1	110672465	110674940	2476	2	3738	ENST00000369769.4	-31377	ENSG00000177272	KCNA3	potassium voltage-gated channel subfamily A member 3
All_AD_H3K27ac_samples_MACS2_peak_101020	chr2	42905564	42907872	Astrocyte,Neuron	Multiple	-0.0907417	3.23244	1.03032	0.313482	0.59421	2309	*	Distal Intergenic	2	42769887	42792593	22707	2	23498	ENST00000406924.6	-112971	ENSG00000162882	HAAO	3-hydroxyanthranilate 3,4-dioxygenase
All_AD_H3K27ac_samples_MACS2_peak_101021	chr2	42924414	42927590	Astrocyte,Neuron	Multiple	0.0091601	3.95426	0.0118338	0.913677	0.969609	3177	*	Distal Intergenic	2	43027823	43029897	2075	2	102723854	ENST00000654608.1	102307	ENSG00000231826	LINC01819	long intergenic non-protein coding RNA 1819
All_AD_H3K27ac_samples_MACS2_peak_101023	chr2	42946606	42947017	Other	Other	0.0695578	0.627191	0.198201	0.680054	0.856407	412	*	Distal Intergenic	2	43027823	43029897	2075	2	102723854	ENST00000654608.1	82880	ENSG00000231826	LINC01819	long intergenic non-protein coding RNA 1819
All_AD_H3K27ac_samples_MACS2_peak_101024	chr2	42950746	42952319	Oligodendrocyte	Oligodendrocyte	0.407453	3.02898	15.4684	0.000191114	0.0107828	1574	*	Distal Intergenic	2	43027823	43029897	2075	2	102723854	ENST00000654608.1	77578	ENSG00000231826	LINC01819	long intergenic non-protein coding RNA 1819
All_AD_H3K27ac_samples_MACS2_peak_101025	chr2	42960071	42963016	Astrocyte,Microglia,Oligodendrocyte	Multiple	-0.00167606	3.80057	0.000483113	0.982525	0.994847	2946	*	Distal Intergenic	2	43027823	43029897	2075	2	102723854	ENST00000654608.1	66881	ENSG00000231826	LINC01819	long intergenic non-protein coding RNA 1819
All_AD_H3K27ac_samples_MACS2_peak_101028	chr2	42974656	42975907	Astrocyte,Microglia,Oligodendrocyte	Multiple	0.102328	3.90043	2.3042	0.133404	0.383574	1252	*	Intron (ENST00000705221.1/ENST00000705221.1, intron 3 of 3)	2	43027823	43029897	2075	2	102723854	ENST00000654608.1	53990	ENSG00000231826	LINC01819	long intergenic non-protein coding RNA 1819
All_AD_H3K27ac_samples_MACS2_peak_101029	chr2	42976361	42977526	Microglia,Oligodendrocyte	Multiple	0.175708	2.8597	4.06816	0.047429	0.22007	1166	*	Exon (ENST00000705223.1/ENST00000705223.1, exon 1 of 2)	2	43027823	43029897	2075	2	102723854	ENST00000654608.1	52371	ENSG00000231826	LINC01819	long intergenic non-protein coding RNA 1819
All_AD_H3K27ac_samples_MACS2_peak_10103	chr1	110712228	110712778	Oligodendrocyte	Oligodendrocyte	0.431123	1.20087	7.43042	0.00804729	0.083432	551	*	Distal Intergenic	1	110672465	110674940	2476	2	3738	ENST00000369769.4	-37288	ENSG00000177272	KCNA3	potassium voltage-gated channel subfamily A member 3
All_AD_H3K27ac_samples_MACS2_peak_101030	chr2	42979059	42979695	Oligodendrocyte	Oligodendrocyte	0.213228	1.97151	4.32345	0.0411535	0.203781	637	*	Intron (ENST00000705221.1/ENST00000705221.1, intron 3 of 3)	2	43027823	43029897	2075	2	102723854	ENST00000654608.1	50202	ENSG00000231826	LINC01819	long intergenic non-protein coding RNA 1819
All_AD_H3K27ac_samples_MACS2_peak_101031	chr2	42979826	42980138	Oligodendrocyte	Oligodendrocyte	0.247418	1.04723	2.51212	0.117357	0.358312	313	*	Intron (ENST00000705221.1/ENST00000705221.1, intron 3 of 3)	2	43027823	43029897	2075	2	102723854	ENST00000654608.1	49759	ENSG00000231826	LINC01819	long intergenic non-protein coding RNA 1819
All_AD_H3K27ac_samples_MACS2_peak_101032	chr2	42982625	42983319	Oligodendrocyte	Oligodendrocyte	0.151398	1.48248	1.56551	0.214912	0.490912	695	*	Intron (ENST00000705221.1/ENST00000705221.1, intron 2 of 3)	2	43027823	43029897	2075	2	102723854	ENST00000654608.1	46578	ENSG00000231826	LINC01819	long intergenic non-protein coding RNA 1819
All_AD_H3K27ac_samples_MACS2_peak_101033	chr2	42988753	42989019	Other	Other	0.0563863	-0.545913	0.0363632	0.849304	0.942318	267	*	Intron (ENST00000705221.1/ENST00000705221.1, intron 2 of 3)	2	43027823	43029897	2075	2	102723854	ENST00000654608.1	40878	ENSG00000231826	LINC01819	long intergenic non-protein coding RNA 1819
All_AD_H3K27ac_samples_MACS2_peak_101034	chr2	42999227	43001464	Astrocyte,Oligodendrocyte	Multiple	0.0474815	5.08435	0.95027	0.332915	0.611669	2238	*	Exon (ENST00000705221.1/ENST00000705221.1, exon 2 of 4)	2	43027823	43029897	2075	2	102723854	ENST00000654608.1	28433	ENSG00000231826	LINC01819	long intergenic non-protein coding RNA 1819
All_AD_H3K27ac_samples_MACS2_peak_101035	chr2	43001729	43002044	Oligodendrocyte	Oligodendrocyte	-0.107299	2.07953	1.27215	0.26311	0.544345	316	*	Intron (ENST00000705221.1/ENST00000705221.1, intron 1 of 3)	2	43027823	43029897	2075	2	102723854	ENST00000654608.1	27853	ENSG00000231826	LINC01819	long intergenic non-protein coding RNA 1819
All_AD_H3K27ac_samples_MACS2_peak_101036	chr2	43004698	43007240	Oligodendrocyte	Oligodendrocyte	0.13281	5.45031	7.13147	0.00935754	0.0906687	2543	*	Exon (ENST00000705224.1/ENST00000705224.1, exon 1 of 5)	2	43027823	43029897	2075	2	102723854	ENST00000654608.1	22657	ENSG00000231826	LINC01819	long intergenic non-protein coding RNA 1819
All_AD_H3K27ac_samples_MACS2_peak_101037	chr2	43018585	43019133	Microglia	Microglia	0.0547751	1.96687	0.269563	0.693559	0.863786	549	*	Intron (ENST00000705221.1/ENST00000705221.1, intron 1 of 3)	2	43027823	43029897	2075	2	102723854	ENST00000654608.1	10764	ENSG00000231826	LINC01819	long intergenic non-protein coding RNA 1819
All_AD_H3K27ac_samples_MACS2_peak_101038	chr2	43021270	43022432	Microglia,Oligodendrocyte	Multiple	0.00549606	3.90678	0.00583387	0.939329	0.979184	1163	*	Exon (ENST00000705221.1/ENST00000705221.1, exon 1 of 4)	2	43027823	43029897	2075	2	102723854	ENST00000654608.1	7465	ENSG00000231826	LINC01819	long intergenic non-protein coding RNA 1819
All_AD_H3K27ac_samples_MACS2_peak_101039	chr2	43024037	43025743	Astrocyte,Microglia,Oligodendrocyte	Multiple	0.013278	4.1353	0.04207	0.838065	0.937225	1707	*	Exon (ENST00000705222.1/102723854, exon 3 of 6)	2	43027823	43029897	2075	2	102723854	ENST00000654608.1	4154	ENSG00000231826	LINC01819	long intergenic non-protein coding RNA 1819
All_AD_H3K27ac_samples_MACS2_peak_10104	chr1	110714075	110715641	Neuron,Oligodendrocyte	Multiple	0.245026	3.46781	3.99333	0.0494583	0.224908	1567	*	Distal Intergenic	1	110672465	110674940	2476	2	3738	ENST00000369769.4	-39135	ENSG00000177272	KCNA3	potassium voltage-gated channel subfamily A member 3
All_AD_H3K27ac_samples_MACS2_peak_101040	chr2	43026603	43027195	Astrocyte,Microglia,Oligodendrocyte	Multiple	0.00619905	2.29539	0.00307289	0.955947	0.985464	593	*	Promoter (2-3kb)	2	43027823	43029897	2075	2	102723854	ENST00000654608.1	2702	ENSG00000231826	LINC01819	long intergenic non-protein coding RNA 1819
All_AD_H3K27ac_samples_MACS2_peak_101041	chr2	43031897	43032656	Astrocyte,Microglia,Oligodendrocyte	Multiple	-0.0964897	1.78043	0.585816	0.446544	0.705433	760	*	Promoter (1-2kb)	2	43027828	43029897	2070	2	102723854	ENST00000670864.1	-2000	ENSG00000231826	LINC01819	long intergenic non-protein coding RNA 1819
All_AD_H3K27ac_samples_MACS2_peak_101042	chr2	43032812	43033305	Astrocyte,Microglia	Multiple	-0.233205	0.838291	2.03641	0.157894	0.419242	494	*	Promoter (2-3kb)	2	43027828	43029897	2070	2	102723854	ENST00000670864.1	-2915	ENSG00000231826	LINC01819	long intergenic non-protein coding RNA 1819
All_AD_H3K27ac_samples_MACS2_peak_101043	chr2	43038344	43040401	Astrocyte,Microglia,Oligodendrocyte	Multiple	0.026032	3.09511	0.081355	0.776288	0.907018	2058	*	Promoter (<=1kb)	2	42972378	43039410	67033	2	102723854	ENST00000705222.1	0	ENSG00000231826	LINC01819	long intergenic non-protein coding RNA 1819
All_AD_H3K27ac_samples_MACS2_peak_101044	chr2	43041664	43041928	Astrocyte	Astrocyte	0.110747	0.296035	0.325912	0.569854	0.791531	265	*	Promoter (1-2kb)	2	43031799	43040662	8864	2	102723854	ENST00000668762.1	-1002	ENSG00000231826	LINC01819	long intergenic non-protein coding RNA 1819
All_AD_H3K27ac_samples_MACS2_peak_101045	chr2	43044126	43044652	Astrocyte	Astrocyte	0.0478194	0.956468	0.112474	0.808385	0.922962	527	*	Distal Intergenic	2	43031799	43040662	8864	2	102723854	ENST00000668762.1	-3464	ENSG00000231826	LINC01819	long intergenic non-protein coding RNA 1819
All_AD_H3K27ac_samples_MACS2_peak_101046	chr2	43046105	43046962	Astrocyte	Astrocyte	0.0413589	1.67104	0.108952	0.742299	0.8895	858	*	Distal Intergenic	2	43031799	43040662	8864	2	102723854	ENST00000668762.1	-5443	ENSG00000231826	LINC01819	long intergenic non-protein coding RNA 1819
All_AD_H3K27ac_samples_MACS2_peak_101048	chr2	43054358	43054646	Astrocyte,Oligodendrocyte	Multiple	0.00429462	1.35323	0.00118508	0.972634	0.991401	289	*	Distal Intergenic	2	43031799	43040662	8864	2	102723854	ENST00000668762.1	-13696	ENSG00000231826	LINC01819	long intergenic non-protein coding RNA 1819
All_AD_H3K27ac_samples_MACS2_peak_101049	chr2	43055347	43059825	Astrocyte,Microglia,Oligodendrocyte	Multiple	0.0219562	5.51346	0.202802	0.653822	0.841564	4479	*	Distal Intergenic	2	43031799	43040662	8864	2	102723854	ENST00000668762.1	-14685	ENSG00000231826	LINC01819	long intergenic non-protein coding RNA 1819
All_AD_H3K27ac_samples_MACS2_peak_10105	chr1	110726750	110727864	Neuron	Neuron	-0.0539521	1.27037	0.15223	0.697565	0.866112	1115	*	Distal Intergenic	1	110672465	110674940	2476	2	3738	ENST00000369769.4	-51810	ENSG00000177272	KCNA3	potassium voltage-gated channel subfamily A member 3
All_AD_H3K27ac_samples_MACS2_peak_101050	chr2	43067550	43069395	Astrocyte,Microglia,Oligodendrocyte	Multiple	-0.0576949	3.54768	0.503892	0.480088	0.729364	1846	*	Distal Intergenic	2	43031799	43040662	8864	2	102723854	ENST00000668762.1	-26888	ENSG00000231826	LINC01819	long intergenic non-protein coding RNA 1819
All_AD_H3K27ac_samples_MACS2_peak_101051	chr2	43070008	43070280	Astrocyte,Microglia,Oligodendrocyte	Multiple	0.0609298	0.685509	0.143591	0.705853	0.870373	273	*	Distal Intergenic	2	43031799	43040662	8864	2	102723854	ENST00000668762.1	-29346	ENSG00000231826	LINC01819	long intergenic non-protein coding RNA 1819
All_AD_H3K27ac_samples_MACS2_peak_101052	chr2	43070902	43071919	Astrocyte,Microglia,Oligodendrocyte	Multiple	-0.00103664	2.44409	9.09692698949675e-05	0.992416	0.997749	1018	*	Distal Intergenic	2	43031799	43040662	8864	2	102723854	ENST00000668762.1	-30240	ENSG00000231826	LINC01819	long intergenic non-protein coding RNA 1819
All_AD_H3K27ac_samples_MACS2_peak_101053	chr2	43074719	43075131	Astrocyte	Astrocyte	-0.0385138	0.88391	0.0673122	0.796032	0.917176	413	*	Distal Intergenic	2	43096156	43102476	6321	2	100506047	ENST00000661106.1	27345	NA	LINC02580	long intergenic non-protein coding RNA 2580
All_AD_H3K27ac_samples_MACS2_peak_101054	chr2	43075728	43076261	Astrocyte,Oligodendrocyte	Multiple	0.140978	1.1653	1.12041	0.293368	0.575029	534	*	Distal Intergenic	2	43096156	43102476	6321	2	100506047	ENST00000661106.1	26215	NA	LINC02580	long intergenic non-protein coding RNA 2580
All_AD_H3K27ac_samples_MACS2_peak_101055	chr2	43081976	43085057	Astrocyte,Microglia,Oligodendrocyte	Multiple	-0.0131832	4.55171	0.0457888	0.831165	0.934152	3082	*	Distal Intergenic	2	43096156	43102476	6321	2	100506047	ENST00000661106.1	17419	NA	LINC02580	long intergenic non-protein coding RNA 2580
All_AD_H3K27ac_samples_MACS2_peak_101056	chr2	43085110	43087218	Astrocyte,Microglia,Oligodendrocyte	Multiple	-0.0633103	3.8633	0.881356	0.35097	0.627934	2109	*	Distal Intergenic	2	43096156	43102476	6321	2	100506047	ENST00000661106.1	15258	NA	LINC02580	long intergenic non-protein coding RNA 2580
All_AD_H3K27ac_samples_MACS2_peak_101057	chr2	43100568	43102975	Astrocyte,Microglia,Neuron,Oligodendrocyte	Multiple	0.0609099	5.90569	1.51884	0.221805	0.499148	2408	*	Promoter (<=1kb)	2	43092530	43102702	10173	2	100506047	ENST00000670047.1	0	NA	LINC02580	long intergenic non-protein coding RNA 2580
All_AD_H3K27ac_samples_MACS2_peak_101058	chr2	43106311	43106760	Astrocyte,Microglia,Oligodendrocyte	Multiple	-0.0738247	2.38428	0.532228	0.468039	0.721333	450	*	Intron (ENST00000663868.1/100506047, intron 1 of 1)	2	43092530	43102702	10173	2	100506047	ENST00000670047.1	-3609	NA	LINC02580	long intergenic non-protein coding RNA 2580
All_AD_H3K27ac_samples_MACS2_peak_101059	chr2	43107626	43107923	Astrocyte,Microglia	Multiple	-0.0534003	1.25471	0.195741	0.701965	0.868516	298	*	Intron (ENST00000663868.1/100506047, intron 1 of 1)	2	43092530	43102702	10173	2	100506047	ENST00000670047.1	-4924	NA	LINC02580	long intergenic non-protein coding RNA 2580
All_AD_H3K27ac_samples_MACS2_peak_10106	chr1	110733960	110734351	Neuron	Neuron	0.223483	-0.0756311	0.876333	0.352338	0.628975	392	*	Distal Intergenic	1	110672465	110674940	2476	2	3738	ENST00000369769.4	-59020	ENSG00000177272	KCNA3	potassium voltage-gated channel subfamily A member 3
All_AD_H3K27ac_samples_MACS2_peak_101061	chr2	43110351	43110937	Microglia,Oligodendrocyte	Multiple	-0.14747	1.86697	1.54543	0.217844	0.494563	587	*	Intron (ENST00000663868.1/100506047, intron 1 of 1)	2	43092530	43102702	10173	2	100506047	ENST00000670047.1	-7649	NA	LINC02580	long intergenic non-protein coding RNA 2580
All_AD_H3K27ac_samples_MACS2_peak_101062	chr2	43113353	43114129	Astrocyte,Microglia,Oligodendrocyte	Multiple	0.127828	1.5901	1.25481	0.277817	0.559141	777	*	Intron (ENST00000663868.1/100506047, intron 1 of 1)	2	43092530	43102702	10173	2	100506047	ENST00000670047.1	-10651	NA	LINC02580	long intergenic non-protein coding RNA 2580
All_AD_H3K27ac_samples_MACS2_peak_101064	chr2	43123644	43124418	Microglia	Microglia	0.0202794	1.59925	0.029888	0.989395	0.996959	775	*	Intron (ENST00000663868.1/100506047, intron 1 of 1)	2	43128819	43131999	3181	1	105374570	ENST00000669652.1	-4401	NA	LOC105374570	uncharacterized LOC105374570
All_AD_H3K27ac_samples_MACS2_peak_101065	chr2	43124879	43125448	Microglia	Microglia	0.00788469	1.39776	0.00371869	0.951543	0.983685	570	*	Intron (ENST00000663868.1/100506047, intron 1 of 1)	2	43128819	43131999	3181	1	105374570	ENST00000669652.1	-3371	NA	LOC105374570	uncharacterized LOC105374570
All_AD_H3K27ac_samples_MACS2_peak_101066	chr2	43127981	43128610	Microglia	Microglia	0.090615	1.94611	0.653703	0.421456	0.686213	630	*	Promoter (<=1kb)	2	43128819	43131999	3181	1	105374570	ENST00000669652.1	-209	NA	LOC105374570	uncharacterized LOC105374570
All_AD_H3K27ac_samples_MACS2_peak_101067	chr2	43130184	43131072	Astrocyte,Microglia	Multiple	-0.0520939	2.78987	0.30067	0.585159	0.801341	889	*	Promoter (1-2kb)	2	43128853	43131993	3141	1	105374570	ENST00000658582.1	1331	NA	LOC105374570	uncharacterized LOC105374570
All_AD_H3K27ac_samples_MACS2_peak_101069	chr2	43133312	43133929	Microglia	Microglia	0.184443	1.91461	2.56124	0.113892	0.352548	618	*	Promoter (<=1kb)	2	43097738	43132565	34828	2	100506047	ENST00000654095.2	-747	NA	LINC02580	long intergenic non-protein coding RNA 2580
All_AD_H3K27ac_samples_MACS2_peak_10107	chr1	110749305	110752179	Astrocyte,Neuron	Multiple	0.0966275	2.90704	1.10788	0.296063	0.57767	2875	*	Distal Intergenic	1	110672465	110674940	2476	2	3738	ENST00000369769.4	-74365	ENSG00000177272	KCNA3	potassium voltage-gated channel subfamily A member 3
All_AD_H3K27ac_samples_MACS2_peak_101070	chr2	43134463	43134786	Microglia	Microglia	0.0445996	1.03134	0.106766	0.744805	0.890831	324	*	Promoter (1-2kb)	2	43097738	43132565	34828	2	100506047	ENST00000654095.2	-1898	NA	LINC02580	long intergenic non-protein coding RNA 2580
All_AD_H3K27ac_samples_MACS2_peak_101071	chr2	43135429	43136527	Astrocyte,Microglia	Multiple	-0.196135	2.60627	4.76383	0.0323268	0.178811	1099	*	Promoter (2-3kb)	2	43097738	43132565	34828	2	100506047	ENST00000654095.2	-2864	NA	LINC02580	long intergenic non-protein coding RNA 2580
All_AD_H3K27ac_samples_MACS2_peak_101073	chr2	43142581	43143185	Other	Other	0.1935	0.585553	1.19967	0.277039	0.558346	605	*	Intron (ENST00000702810.1/100506047, intron 1 of 1)	2	43097738	43132565	34828	2	100506047	ENST00000654095.2	-10016	NA	LINC02580	long intergenic non-protein coding RNA 2580
All_AD_H3K27ac_samples_MACS2_peak_101074	chr2	43145661	43146004	Other	Other	0.214896	-0.144167	0.900593	0.345798	0.623442	344	*	Intron (ENST00000702810.1/100506047, intron 1 of 1)	2	43097745	43157585	59841	2	100506047	ENST00000702810.1	11581	NA	LINC02580	long intergenic non-protein coding RNA 2580
All_AD_H3K27ac_samples_MACS2_peak_101075	chr2	43149099	43149490	Neuron	Neuron	0.226916	0.538121	1.40415	0.239927	0.520102	392	*	Intron (ENST00000702810.1/100506047, intron 1 of 1)	2	43097745	43157585	59841	2	100506047	ENST00000702810.1	8095	NA	LINC02580	long intergenic non-protein coding RNA 2580
All_AD_H3K27ac_samples_MACS2_peak_101076	chr2	43152065	43153037	Oligodendrocyte	Oligodendrocyte	0.0376687	1.68631	0.0894197	0.765778	0.901817	973	*	Intron (ENST00000702810.1/100506047, intron 1 of 1)	2	43097745	43157585	59841	2	100506047	ENST00000702810.1	4548	NA	LINC02580	long intergenic non-protein coding RNA 2580
All_AD_H3K27ac_samples_MACS2_peak_101077	chr2	43157557	43160169	Astrocyte,Microglia	Multiple	-0.0610352	3.97915	0.87272	0.353326	0.629895	2613	*	Promoter (<=1kb)	2	43097745	43157585	59841	2	100506047	ENST00000702810.1	0	NA	LINC02580	long intergenic non-protein coding RNA 2580
All_AD_H3K27ac_samples_MACS2_peak_101078	chr2	43167865	43170288	Astrocyte,Microglia	Multiple	0.0820934	3.33111	1.09128	0.299682	0.580943	2424	*	Intron (ENST00000705257.1/100506047, intron 2 of 2)	2	43097745	43157585	59841	2	100506047	ENST00000702810.1	-10280	NA	LINC02580	long intergenic non-protein coding RNA 2580
All_AD_H3K27ac_samples_MACS2_peak_101079	chr2	43174045	43174469	Microglia	Microglia	0.0473751	1.02708	0.0935411	0.760605	0.899018	425	*	Intron (ENST00000705257.1/100506047, intron 2 of 2)	2	43097745	43157585	59841	2	100506047	ENST00000702810.1	-16460	NA	LINC02580	long intergenic non-protein coding RNA 2580
All_AD_H3K27ac_samples_MACS2_peak_10108	chr1	110756381	110756891	Other	Other	-0.114706	0.253942	0.352684	0.554459	0.781503	511	*	Distal Intergenic	1	110672465	110674940	2476	2	3738	ENST00000369769.4	-81441	ENSG00000177272	KCNA3	potassium voltage-gated channel subfamily A member 3
All_AD_H3K27ac_samples_MACS2_peak_101080	chr2	43174752	43175462	Microglia	Microglia	0.0296543	1.5849	0.0568736	0.812185	0.924982	711	*	Intron (ENST00000705257.1/100506047, intron 2 of 2)	2	43097745	43157585	59841	2	100506047	ENST00000702810.1	-17167	NA	LINC02580	long intergenic non-protein coding RNA 2580
All_AD_H3K27ac_samples_MACS2_peak_101081	chr2	43178245	43179946	Astrocyte,Microglia	Multiple	-0.149784	2.71957	2.48559	0.119278	0.361515	1702	*	Intron (ENST00000705257.1/100506047, intron 2 of 2)	2	43097745	43157585	59841	2	100506047	ENST00000702810.1	-20660	NA	LINC02580	long intergenic non-protein coding RNA 2580
All_AD_H3K27ac_samples_MACS2_peak_101082	chr2	43186499	43187712	Astrocyte	Astrocyte	0.22404	1.60717	4.07814	0.0471651	0.219388	1214	*	Intron (ENST00000705257.1/100506047, intron 1 of 2)	2	43097745	43157585	59841	2	100506047	ENST00000702810.1	-28914	NA	LINC02580	long intergenic non-protein coding RNA 2580
All_AD_H3K27ac_samples_MACS2_peak_101083	chr2	43191438	43192279	Microglia	Microglia	0.223903	1.03459	2.49959	0.11826	0.359712	842	*	Intron (ENST00000705257.1/100506047, intron 1 of 2)	2	43097746	43217246	119501	2	100506047	ENST00000705257.1	24967	NA	LINC02580	long intergenic non-protein coding RNA 2580
All_AD_H3K27ac_samples_MACS2_peak_101084	chr2	43197022	43197411	Other	Other	0.189311	-0.0301067	0.676677	0.41345	0.68014	390	*	Intron (ENST00000705257.1/100506047, intron 1 of 2)	2	43097746	43217246	119501	2	100506047	ENST00000705257.1	19835	NA	LINC02580	long intergenic non-protein coding RNA 2580
All_AD_H3K27ac_samples_MACS2_peak_101086	chr2	43210136	43211277	Microglia,Neuron	Multiple	0.337602	1.97744	10.9515	0.00146299	0.03267	1142	*	Intron (ENST00000705257.1/100506047, intron 1 of 2)	2	43097746	43217246	119501	2	100506047	ENST00000705257.1	5969	NA	LINC02580	long intergenic non-protein coding RNA 2580
All_AD_H3K27ac_samples_MACS2_peak_101087	chr2	43212362	43213443	Microglia	Microglia	0.0626267	2.02882	0.327957	0.568649	0.790719	1082	*	Intron (ENST00000705257.1/100506047, intron 1 of 2)	2	43097746	43217246	119501	2	100506047	ENST00000705257.1	3803	NA	LINC02580	long intergenic non-protein coding RNA 2580
All_AD_H3K27ac_samples_MACS2_peak_101088	chr2	43218537	43222032	Astrocyte,Microglia,Oligodendrocyte	Multiple	-0.016418	6.04556	0.120407	0.729606	0.883076	3496	*	Promoter (1-2kb)	2	43097746	43217246	119501	2	100506047	ENST00000705257.1	-1291	NA	LINC02580	long intergenic non-protein coding RNA 2580
All_AD_H3K27ac_samples_MACS2_peak_101089	chr2	43224247	43224977	Astrocyte,Microglia,Oligodendrocyte	Multiple	0.051185	4.20314	0.63458	0.428299	0.691811	731	*	Promoter (1-2kb)	2	43222402	43226606	4205	2	678	ENST00000282388.4	1629	ENSG00000152518	ZFP36L2	ZFP36 ring finger protein like 2
All_AD_H3K27ac_samples_MACS2_peak_10109	chr1	110765705	110766202	Other	Other	0.0813549	0.29009	0.173684	0.678098	0.855322	498	*	Distal Intergenic	1	110672465	110674940	2476	2	3738	ENST00000369769.4	-90765	ENSG00000177272	KCNA3	potassium voltage-gated channel subfamily A member 3
All_AD_H3K27ac_samples_MACS2_peak_101090	chr2	43225396	43226536	Astrocyte,Microglia,Neuron,Oligodendrocyte	Multiple	0.0836179	4.98529	2.25041	0.137952	0.390291	1141	*	Promoter (<=1kb)	2	43222402	43226606	4205	2	678	ENST00000282388.4	70	ENSG00000152518	ZFP36L2	ZFP36 ring finger protein like 2
All_AD_H3K27ac_samples_MACS2_peak_101091	chr2	43226854	43228431	Astrocyte,Microglia,Neuron,Oligodendrocyte	Multiple	0.0480853	5.37443	0.870355	0.353975	0.630425	1578	*	Promoter (<=1kb)	2	43227210	43228855	1646	1	100129726	ENST00000623515.2	0	ENSG00000279873	LINC01126	long intergenic non-protein coding RNA 1126
All_AD_H3K27ac_samples_MACS2_peak_101092	chr2	43233749	43234649	Microglia	Microglia	0.0204445	1.91217	0.0364482	0.9888	0.996734	901	*	Intron (ENST00000407351.5/63892, intron 21 of 22)	2	43227210	43228855	1646	1	100129726	ENST00000623515.2	6539	ENSG00000279873	LINC01126	long intergenic non-protein coding RNA 1126
All_AD_H3K27ac_samples_MACS2_peak_101093	chr2	43238992	43241499	Microglia	Microglia	-0.0764519	3.43766	0.691532	0.408393	0.675972	2508	*	Intron (ENST00000407351.5/63892, intron 21 of 22)	2	43227210	43228855	1646	1	100129726	ENST00000623515.2	11782	ENSG00000279873	LINC01126	long intergenic non-protein coding RNA 1126
All_AD_H3K27ac_samples_MACS2_peak_101094	chr2	43251314	43251812	Microglia	Microglia	0.16685	0.345615	0.864767	0.355516	0.631616	499	*	Intron (ENST00000407351.5/63892, intron 21 of 22)	2	43227210	43228855	1646	1	100129726	ENST00000623515.2	24104	ENSG00000279873	LINC01126	long intergenic non-protein coding RNA 1126
All_AD_H3K27ac_samples_MACS2_peak_101095	chr2	43255429	43255922	Other	Other	0.171246	0.266675	0.883214	0.350465	0.627522	494	*	Intron (ENST00000407351.5/63892, intron 21 of 22)	2	43231207	43277301	46095	2	63892	ENST00000467668.1	21379	ENSG00000115970	THADA	THADA armadillo repeat containing
All_AD_H3K27ac_samples_MACS2_peak_101096	chr2	43268418	43270601	Microglia	Microglia	0.110133	2.89333	1.81389	0.182266	0.45175	2184	*	Intron (ENST00000407351.5/63892, intron 21 of 22)	2	43231207	43277301	46095	2	63892	ENST00000467668.1	6700	ENSG00000115970	THADA	THADA armadillo repeat containing
All_AD_H3K27ac_samples_MACS2_peak_101098	chr2	43276489	43277611	Microglia	Microglia	0.0829385	1.21018	0.406068	0.525993	0.762073	1123	*	Promoter (<=1kb)	2	43231207	43277301	46095	2	63892	ENST00000467668.1	0	ENSG00000115970	THADA	THADA armadillo repeat containing
All_AD_H3K27ac_samples_MACS2_peak_101099	chr2	43292796	43295189	Microglia	Microglia	0.192309	2.55325	3.23111	0.0764453	0.285114	2394	*	Promoter (<=1kb)	2	43286985	43293066	6082	2	63892	ENST00000485018.1	0	ENSG00000115970	THADA	THADA armadillo repeat containing
All_AD_H3K27ac_samples_MACS2_peak_1011	chr1	8492859	8493155	Other	Other	0.407192	0.392275	4.92419	0.0296357	0.170616	297	*	Intron (ENST00000337907.7/473, intron 11 of 23)	1	8511795	8511919	125	2	124900452	ENST00000408156.1	18764	ENSG00000221083	LOC124900452	small nucleolar RNA SNORA77
All_AD_H3K27ac_samples_MACS2_peak_10110	chr1	110766378	110767107	Other	Other	0.0383673	0.707615	0.0483052	0.826661	0.932038	730	*	Distal Intergenic	1	110672465	110674940	2476	2	3738	ENST00000369769.4	-91438	ENSG00000177272	KCNA3	potassium voltage-gated channel subfamily A member 3
All_AD_H3K27ac_samples_MACS2_peak_101100	chr2	43300594	43301843	Other	Other	0.0224057	1.23183	0.0182279	0.89298	0.961179	1250	*	Intron (ENST00000407351.5/63892, intron 16 of 22)	2	43286985	43293066	6082	2	63892	ENST00000485018.1	-7528	ENSG00000115970	THADA	THADA armadillo repeat containing
All_AD_H3K27ac_samples_MACS2_peak_101102	chr2	43305211	43305802	Microglia	Microglia	-0.314485	0.835373	4.3921	0.0396227	0.19985	592	*	Intron (ENST00000407351.5/63892, intron 16 of 22)	2	43286985	43293066	6082	2	63892	ENST00000485018.1	-12145	ENSG00000115970	THADA	THADA armadillo repeat containing
All_AD_H3K27ac_samples_MACS2_peak_101103	chr2	43305951	43306331	Microglia	Microglia	0.123698	-0.0468325	0.364158	0.596739	0.80818	381	*	Intron (ENST00000407351.5/63892, intron 16 of 22)	2	43286985	43293066	6082	2	63892	ENST00000485018.1	-12885	ENSG00000115970	THADA	THADA armadillo repeat containing
All_AD_H3K27ac_samples_MACS2_peak_101104	chr2	43311958	43314091	Microglia	Microglia	-0.0945689	2.7956	0.956355	0.331382	0.610433	2134	*	Intron (ENST00000407351.5/63892, intron 16 of 22)	2	43286985	43293066	6082	2	63892	ENST00000485018.1	-18892	ENSG00000115970	THADA	THADA armadillo repeat containing
All_AD_H3K27ac_samples_MACS2_peak_101107	chr2	43332241	43334409	Microglia	Microglia	-0.273751	2.44035	7.61028	0.00735295	0.0795719	2169	*	Exon (ENST00000473004.5/63892, exon 5 of 5)	2	43344121	43372237	28117	2	63892	ENST00000497770.1	37828	ENSG00000115970	THADA	THADA armadillo repeat containing
All_AD_H3K27ac_samples_MACS2_peak_101108	chr2	43341342	43341725	Neuron	Neuron	0.0816845	0.25176	0.175568	0.676458	0.854412	384	*	Intron (ENST00000407351.5/63892, intron 15 of 22)	2	43344121	43372237	28117	2	63892	ENST00000497770.1	30512	ENSG00000115970	THADA	THADA armadillo repeat containing
All_AD_H3K27ac_samples_MACS2_peak_101109	chr2	43343651	43345832	Neuron	Neuron	-0.144077	2.79325	2.33101	0.131201	0.37995	2182	*	3' UTR	2	43344121	43372237	28117	2	63892	ENST00000497770.1	26405	ENSG00000115970	THADA	THADA armadillo repeat containing
All_AD_H3K27ac_samples_MACS2_peak_10111	chr1	110774075	110774535	Neuron	Neuron	0.468344	0.228631	5.20204	0.0255219	0.157194	461	*	Distal Intergenic	1	110871188	110899922	28735	1	963	ENST00000648608.1	-96653	ENSG00000143119	CD53	CD53 molecule
All_AD_H3K27ac_samples_MACS2_peak_101110	chr2	43348599	43350901	Neuron,Oligodendrocyte	Multiple	-0.180592	2.96659	3.44108	0.0676888	0.266873	2303	*	Intron (ENST00000407351.5/63892, intron 14 of 22)	2	43344121	43372237	28117	2	63892	ENST00000497770.1	21336	ENSG00000115970	THADA	THADA armadillo repeat containing
All_AD_H3K27ac_samples_MACS2_peak_101111	chr2	43358402	43359642	Other	Other	0.147393	1.39106	1.33048	0.252535	0.533729	1241	*	Intron (ENST00000407351.5/63892, intron 14 of 22)	2	43344121	43372237	28117	2	63892	ENST00000497770.1	12595	ENSG00000115970	THADA	THADA armadillo repeat containing
All_AD_H3K27ac_samples_MACS2_peak_101112	chr2	43375368	43377020	Neuron	Neuron	-0.0320115	1.77318	0.0549741	0.815289	0.926652	1653	*	Intron (ENST00000407351.5/63892, intron 14 of 22)	2	43344121	43372237	28117	2	63892	ENST00000497770.1	-3131	ENSG00000115970	THADA	THADA armadillo repeat containing
All_AD_H3K27ac_samples_MACS2_peak_101113	chr2	43388282	43388786	Neuron	Neuron	0.423456	0.500275	5.20376	0.0254984	0.157081	505	*	Intron (ENST00000407351.5/63892, intron 14 of 22)	2	43292992	43391922	98931	2	63892	ENST00000486735.5	3136	ENSG00000115970	THADA	THADA armadillo repeat containing
All_AD_H3K27ac_samples_MACS2_peak_101114	chr2	43389540	43389851	Neuron	Neuron	0.269778	-0.0459153	1.19846	0.27728	0.55862	312	*	Promoter (2-3kb)	2	43292992	43391922	98931	2	63892	ENST00000486735.5	2071	ENSG00000115970	THADA	THADA armadillo repeat containing
All_AD_H3K27ac_samples_MACS2_peak_101115	chr2	43390059	43391965	Neuron	Neuron	0.0239701	2.43072	0.0525387	0.819353	0.928585	1907	*	Promoter (<=1kb)	2	43292992	43391922	98931	2	63892	ENST00000486735.5	0	ENSG00000115970	THADA	THADA armadillo repeat containing
All_AD_H3K27ac_samples_MACS2_peak_101116	chr2	43392421	43392898	Neuron	Neuron	0.266396	0.409313	1.69001	0.197746	0.470997	478	*	Promoter (<=1kb)	2	43292992	43391922	98931	2	63892	ENST00000486735.5	-499	ENSG00000115970	THADA	THADA armadillo repeat containing
All_AD_H3K27ac_samples_MACS2_peak_101117	chr2	43401981	43403143	Microglia,Neuron	Multiple	0.0257407	1.72975	0.0371871	0.847628	0.941613	1163	*	Intron (ENST00000407351.5/63892, intron 13 of 22)	2	43333155	43398058	64904	2	63892	ENST00000473004.5	-3923	ENSG00000115970	THADA	THADA armadillo repeat containing
All_AD_H3K27ac_samples_MACS2_peak_101118	chr2	43404979	43405314	Astrocyte,Microglia	Multiple	-0.350153	0.0222672	2.54043	0.115346	0.354849	336	*	Intron (ENST00000407351.5/63892, intron 13 of 22)	2	43333155	43398058	64904	2	63892	ENST00000473004.5	-6921	ENSG00000115970	THADA	THADA armadillo repeat containing
All_AD_H3K27ac_samples_MACS2_peak_101119	chr2	43406704	43407210	Microglia	Microglia	-0.240139	0.487456	1.31455	0.255369	0.536618	507	*	Intron (ENST00000407351.5/63892, intron 13 of 22)	2	43333155	43398058	64904	2	63892	ENST00000473004.5	-8646	ENSG00000115970	THADA	THADA armadillo repeat containing
All_AD_H3K27ac_samples_MACS2_peak_10112	chr1	110775873	110776509	Neuron	Neuron	0.11742	0.786537	0.508852	0.477943	0.728016	637	*	Distal Intergenic	1	110871188	110899922	28735	1	963	ENST00000648608.1	-94679	ENSG00000143119	CD53	CD53 molecule
All_AD_H3K27ac_samples_MACS2_peak_101120	chr2	43407973	43408444	Microglia	Microglia	-0.184488	0.41119	1.06368	0.30583	0.5873	472	*	Exon (ENST00000516995.1/ENST00000516995.1, exon 1 of 1)	2	43333155	43398058	64904	2	63892	ENST00000473004.5	-9915	ENSG00000115970	THADA	THADA armadillo repeat containing
All_AD_H3K27ac_samples_MACS2_peak_101121	chr2	43414603	43414992	Microglia	Microglia	-0.1022	-0.064659	0.229763	0.633153	0.829763	390	*	Intron (ENST00000407351.5/63892, intron 13 of 22)	2	43333155	43398058	64904	2	63892	ENST00000473004.5	-16545	ENSG00000115970	THADA	THADA armadillo repeat containing
All_AD_H3K27ac_samples_MACS2_peak_101122	chr2	43415362	43415911	Astrocyte,Microglia	Multiple	0.010975	0.410839	0.00318221	0.955171	0.985058	550	*	Intron (ENST00000407351.5/63892, intron 13 of 22)	2	43333155	43398058	64904	2	63892	ENST00000473004.5	-17304	ENSG00000115970	THADA	THADA armadillo repeat containing
All_AD_H3K27ac_samples_MACS2_peak_101123	chr2	43416184	43416895	Microglia	Microglia	-0.0755352	0.672487	0.230293	0.632762	0.829488	712	*	Intron (ENST00000407351.5/63892, intron 13 of 22)	2	43333155	43398058	64904	2	63892	ENST00000473004.5	-18126	ENSG00000115970	THADA	THADA armadillo repeat containing
All_AD_H3K27ac_samples_MACS2_peak_101124	chr2	43417281	43417883	Microglia	Microglia	-0.297898	0.348586	2.37172	0.127935	0.37501	603	*	Intron (ENST00000407351.5/63892, intron 13 of 22)	2	43333155	43398058	64904	2	63892	ENST00000473004.5	-19223	ENSG00000115970	THADA	THADA armadillo repeat containing
All_AD_H3K27ac_samples_MACS2_peak_101126	chr2	43424474	43427468	Astrocyte,Microglia,Neuron	Multiple	-0.222029	3.06725	3.97831	0.0498769	0.226	2995	*	Intron (ENST00000407351.5/63892, intron 13 of 22)	2	43333155	43398058	64904	2	63892	ENST00000473004.5	-26416	ENSG00000115970	THADA	THADA armadillo repeat containing
All_AD_H3K27ac_samples_MACS2_peak_101127	chr2	43430663	43431103	Microglia	Microglia	0.0915494	0.0601199	0.187896	0.66597	0.848216	441	*	Intron (ENST00000407351.5/63892, intron 13 of 22)	2	43344157	43463259	119103	2	63892	ENST00000485353.5	32156	ENSG00000115970	THADA	THADA armadillo repeat containing
All_AD_H3K27ac_samples_MACS2_peak_101128	chr2	43438991	43439547	Microglia	Microglia	-0.484721	0.457478	8.06224	0.00587097	0.0699863	557	*	Intron (ENST00000407351.5/63892, intron 13 of 22)	2	43344157	43463259	119103	2	63892	ENST00000485353.5	23712	ENSG00000115970	THADA	THADA armadillo repeat containing
All_AD_H3K27ac_samples_MACS2_peak_101129	chr2	43445569	43445958	Microglia	Microglia	-0.00839761	-0.123325	0.00143916	0.969843	0.990313	390	*	Intron (ENST00000407351.5/63892, intron 13 of 22)	2	43344157	43463259	119103	2	63892	ENST00000485353.5	17301	ENSG00000115970	THADA	THADA armadillo repeat containing
All_AD_H3K27ac_samples_MACS2_peak_10113	chr1	110776915	110777318	Neuron	Neuron	0.164351	0.29899	0.870459	0.353947	0.630403	404	*	Distal Intergenic	1	110871188	110899922	28735	1	963	ENST00000648608.1	-93870	ENSG00000143119	CD53	CD53 molecule
All_AD_H3K27ac_samples_MACS2_peak_101130	chr2	43459121	43459495	Microglia	Microglia	-0.135823	0.115862	0.441635	0.508457	0.749963	375	*	Intron (ENST00000407351.5/63892, intron 13 of 22)	2	43344157	43463259	119103	2	63892	ENST00000485353.5	3764	ENSG00000115970	THADA	THADA armadillo repeat containing
All_AD_H3K27ac_samples_MACS2_peak_101131	chr2	43460553	43461269	Microglia	Microglia	0.0109227	1.06337	0.0050055	0.943793	0.980767	717	*	Promoter (1-2kb)	2	43344157	43463259	119103	2	63892	ENST00000485353.5	1990	ENSG00000115970	THADA	THADA armadillo repeat containing
All_AD_H3K27ac_samples_MACS2_peak_101132	chr2	43461340	43462145	Microglia	Microglia	-0.112248	1.25496	0.581629	0.448166	0.706746	806	*	Promoter (1-2kb)	2	43344157	43463259	119103	2	63892	ENST00000485353.5	1114	ENSG00000115970	THADA	THADA armadillo repeat containing
All_AD_H3K27ac_samples_MACS2_peak_101133	chr2	43464721	43465131	Other	Other	-0.109841	0.384622	0.341229	0.560947	0.785494	411	*	Promoter (1-2kb)	2	43344157	43463259	119103	2	63892	ENST00000485353.5	-1462	ENSG00000115970	THADA	THADA armadillo repeat containing
All_AD_H3K27ac_samples_MACS2_peak_101134	chr2	43468854	43469309	Other	Other	0.542542	0.0402894	5.78872	0.0186988	0.132667	456	*	Intron (ENST00000407351.5/63892, intron 13 of 22)	2	43344157	43463259	119103	2	63892	ENST00000485353.5	-5595	ENSG00000115970	THADA	THADA armadillo repeat containing
All_AD_H3K27ac_samples_MACS2_peak_101135	chr2	43481785	43482221	Microglia	Microglia	-0.0939813	0.182651	0.245084	0.622066	0.822996	437	*	Intron (ENST00000407351.5/63892, intron 13 of 22)	2	43428103	43486672	58570	2	63892	ENST00000469323.5	4451	ENSG00000115970	THADA	THADA armadillo repeat containing
All_AD_H3K27ac_samples_MACS2_peak_101136	chr2	43482389	43483459	Microglia	Microglia	-0.225383	1.4356	2.34418	0.130135	0.378418	1071	*	Intron (ENST00000407351.5/63892, intron 13 of 22)	2	43428103	43486672	58570	2	63892	ENST00000469323.5	3213	ENSG00000115970	THADA	THADA armadillo repeat containing
All_AD_H3K27ac_samples_MACS2_peak_101137	chr2	43484112	43484721	Microglia	Microglia	-0.35664	0.546804	5.18892	0.0257018	0.157748	610	*	Promoter (1-2kb)	2	43428103	43486672	58570	2	63892	ENST00000469323.5	1951	ENSG00000115970	THADA	THADA armadillo repeat containing
All_AD_H3K27ac_samples_MACS2_peak_101138	chr2	43486240	43487413	Microglia	Microglia	0.0890496	1.52663	0.608497	0.437911	0.699124	1174	*	Promoter (<=1kb)	2	43428103	43486672	58570	2	63892	ENST00000469323.5	0	ENSG00000115970	THADA	THADA armadillo repeat containing
All_AD_H3K27ac_samples_MACS2_peak_101139	chr2	43517639	43520564	Other	Other	-0.0834616	2.79333	0.763577	0.385117	0.656859	2926	*	Intron (ENST00000407351.5/63892, intron 9 of 22)	2	43484278	43508753	24476	2	63892	ENST00000436947.1	-8886	ENSG00000115970	THADA	THADA armadillo repeat containing
All_AD_H3K27ac_samples_MACS2_peak_10114	chr1	110777414	110778457	Neuron	Neuron	0.0502432	1.46539	0.139	0.710373	0.872916	1044	*	Distal Intergenic	1	110871188	110899922	28735	1	963	ENST00000648608.1	-92731	ENSG00000143119	CD53	CD53 molecule
All_AD_H3K27ac_samples_MACS2_peak_101141	chr2	43539997	43540414	Other	Other	0.0309097	-0.0238222	0.0237493	0.877956	0.954768	418	*	Promoter (<=1kb)	2	43505718	43541303	35586	2	63892	ENST00000462185.1	889	ENSG00000115970	THADA	THADA armadillo repeat containing
All_AD_H3K27ac_samples_MACS2_peak_101142	chr2	43553225	43553912	Microglia	Microglia	-0.336921	0.953912	4.49987	0.0373413	0.193569	688	*	Intron (ENST00000407351.5/63892, intron 4 of 22)	2	43505718	43541303	35586	2	63892	ENST00000462185.1	-11922	ENSG00000115970	THADA	THADA armadillo repeat containing
All_AD_H3K27ac_samples_MACS2_peak_101143	chr2	43564390	43565210	Other	Other	0.260692	0.669895	3.14656	0.0803159	0.292612	821	*	3' UTR	2	43230851	43570515	339665	2	63892	ENST00000407351.5	5305	ENSG00000115970	THADA	THADA armadillo repeat containing
All_AD_H3K27ac_samples_MACS2_peak_101144	chr2	43565651	43565993	Other	Other	-0.271241	-0.297239	1.20721	0.275546	0.556793	343	*	3' UTR	2	43230851	43570515	339665	2	63892	ENST00000407351.5	4522	ENSG00000115970	THADA	THADA armadillo repeat containing
All_AD_H3K27ac_samples_MACS2_peak_101145	chr2	43576670	43577557	Oligodendrocyte	Oligodendrocyte	-0.0957345	1.82013	0.675684	0.413791	0.680414	888	*	Promoter (1-2kb)	2	43344122	43574813	230692	2	63892	ENST00000402796.5	-1857	ENSG00000115970	THADA	THADA armadillo repeat containing
All_AD_H3K27ac_samples_MACS2_peak_101146	chr2	43595325	43596892	Astrocyte,Microglia,Neuron,Oligodendrocyte	Multiple	0.00593925	4.02431	0.00835117	0.927441	0.974601	1568	*	Promoter (<=1kb)	2	43230851	43596038	365188	2	63892	ENST00000405975.7	0	ENSG00000115970	THADA	THADA armadillo repeat containing
All_AD_H3K27ac_samples_MACS2_peak_101147	chr2	43608985	43609515	Other	Other	0.134906	0.297891	0.535386	0.466726	0.720595	531	*	Distal Intergenic	2	43343001	43596038	253038	2	63892	ENST00000408045.7	-12947	ENSG00000115970	THADA	THADA armadillo repeat containing
All_AD_H3K27ac_samples_MACS2_peak_101148	chr2	43612336	43613215	Other	Other	0.165696	0.859709	1.2245	0.272163	0.55337	880	*	Distal Intergenic	2	43343001	43596038	253038	2	63892	ENST00000408045.7	-16298	ENSG00000115970	THADA	THADA armadillo repeat containing
All_AD_H3K27ac_samples_MACS2_peak_101149	chr2	43623030	43623635	Other	Other	-0.0758584	0.382237	0.155073	0.694898	0.864564	606	*	Distal Intergenic	2	43637260	43767987	130728	1	130271	ENST00000282406.9	-13625	ENSG00000152527	PLEKHH2	pleckstrin homology, MyTH4 and FERM domain containing H2
All_AD_H3K27ac_samples_MACS2_peak_10115	chr1	110780632	110781478	Neuron	Neuron	0.288228	1.21361	4.52661	0.0367974	0.192012	847	*	Distal Intergenic	1	110871188	110899922	28735	1	963	ENST00000648608.1	-89710	ENSG00000143119	CD53	CD53 molecule
All_AD_H3K27ac_samples_MACS2_peak_101150	chr2	43634780	43635432	Oligodendrocyte	Oligodendrocyte	-0.143191	1.03317	0.87848	0.351752	0.628519	653	*	Promoter (1-2kb)	2	43637260	43767987	130728	1	130271	ENST00000282406.9	-1828	ENSG00000152527	PLEKHH2	pleckstrin homology, MyTH4 and FERM domain containing H2
All_AD_H3K27ac_samples_MACS2_peak_101151	chr2	43636791	43638532	Astrocyte,Microglia,Oligodendrocyte	Multiple	0.192622	3.10853	2.57659	0.112833	0.350917	1742	*	Promoter (<=1kb)	2	43637260	43767987	130728	1	130271	ENST00000282406.9	0	ENSG00000152527	PLEKHH2	pleckstrin homology, MyTH4 and FERM domain containing H2
All_AD_H3K27ac_samples_MACS2_peak_101152	chr2	43642313	43643896	Other	Other	-0.0633728	1.70211	0.251208	0.617755	0.820652	1584	*	Intron (ENST00000282406.9/130271, intron 1 of 29)	2	43637339	43697239	59901	1	130271	ENST00000491692.5	4974	ENSG00000152527	PLEKHH2	pleckstrin homology, MyTH4 and FERM domain containing H2
All_AD_H3K27ac_samples_MACS2_peak_101153	chr2	43675718	43676935	Astrocyte,Microglia,Oligodendrocyte	Multiple	-0.0799614	2.35524	0.633555	0.428671	0.692082	1218	*	Promoter (<=1kb)	2	43675151	43676429	1279	2	728819	ENST00000475092.4	0	ENSG00000223658	C1GALT1C1L	C1GALT1 specific chaperone 1 like
All_AD_H3K27ac_samples_MACS2_peak_101154	chr2	43698167	43698608	Neuron	Neuron	0.258864	0.109661	1.69339	0.197304	0.47041	442	*	Intron (ENST00000282406.9/130271, intron 7 of 29)	2	43692230	43695204	2975	1	130271	ENST00000460356.1	5937	ENSG00000152527	PLEKHH2	pleckstrin homology, MyTH4 and FERM domain containing H2
All_AD_H3K27ac_samples_MACS2_peak_101155	chr2	43699264	43701419	Microglia,Neuron	Multiple	-0.0410975	2.55887	0.126706	0.722913	0.879806	2156	*	Exon (ENST00000282406.9/130271, exon 8 of 30)	2	43692230	43695204	2975	1	130271	ENST00000460356.1	7034	ENSG00000152527	PLEKHH2	pleckstrin homology, MyTH4 and FERM domain containing H2
All_AD_H3K27ac_samples_MACS2_peak_101156	chr2	43707562	43708758	Neuron	Neuron	0.229323	1.1595	2.27549	0.13581	0.387049	1197	*	Intron (ENST00000282406.9/130271, intron 11 of 29)	2	43692230	43695204	2975	1	130271	ENST00000460356.1	15332	ENSG00000152527	PLEKHH2	pleckstrin homology, MyTH4 and FERM domain containing H2
All_AD_H3K27ac_samples_MACS2_peak_101157	chr2	43725096	43725489	Other	Other	0.196875	-0.100261	0.89692	0.351098	0.628035	394	*	Intron (ENST00000282406.9/130271, intron 16 of 29)	2	43731541	43743870	12330	1	130271	ENST00000480103.5	-6052	ENSG00000152527	PLEKHH2	pleckstrin homology, MyTH4 and FERM domain containing H2
All_AD_H3K27ac_samples_MACS2_peak_101158	chr2	43754115	43754543	Other	Other	0.116241	-0.0977991	0.366452	0.596533	0.808135	429	*	Intron (ENST00000282406.9/130271, intron 25 of 29)	2	43745899	43765482	19584	1	130271	ENST00000490038.1	8216	ENSG00000152527	PLEKHH2	pleckstrin homology, MyTH4 and FERM domain containing H2
All_AD_H3K27ac_samples_MACS2_peak_101159	chr2	43758691	43759749	Other	Other	0.0799968	1.29029	0.300257	0.585416	0.801507	1059	*	3' UTR	2	43745899	43765482	19584	1	130271	ENST00000490038.1	12792	ENSG00000152527	PLEKHH2	pleckstrin homology, MyTH4 and FERM domain containing H2
All_AD_H3K27ac_samples_MACS2_peak_10116	chr1	110782935	110783442	Neuron	Neuron	0.239806	0.363309	1.97112	0.164629	0.428743	508	*	Distal Intergenic	1	110871188	110899922	28735	1	963	ENST00000648608.1	-87746	ENSG00000143119	CD53	CD53 molecule
All_AD_H3K27ac_samples_MACS2_peak_101160	chr2	43773619	43775003	Astrocyte,Microglia,Neuron,Oligodendrocyte	Multiple	0.00268404	3.10042	0.00114433	0.973108	0.991609	1385	*	Promoter (<=1kb)	2	43774039	43810010	35972	1	51626	ENST00000260605.12	0	ENSG00000138036	DYNC2LI1	dynein cytoplasmic 2 light intermediate chain 1
All_AD_H3K27ac_samples_MACS2_peak_101162	chr2	43810059	43810703	Neuron	Neuron	-0.154191	0.566295	0.773708	0.381999	0.654378	645	*	Downstream (<=300bp)	2	43801271	43805177	3907	1	51626	ENST00000482738.1	8788	ENSG00000138036	DYNC2LI1	dynein cytoplasmic 2 light intermediate chain 1
All_AD_H3K27ac_samples_MACS2_peak_101163	chr2	43810809	43811489	Neuron	Neuron	0.0471394	0.486451	0.0621777	0.803797	0.920688	681	*	Distal Intergenic	2	43801271	43805177	3907	1	51626	ENST00000482738.1	9538	ENSG00000138036	DYNC2LI1	dynein cytoplasmic 2 light intermediate chain 1
All_AD_H3K27ac_samples_MACS2_peak_101164	chr2	43831518	43832344	Neuron	Neuron	-0.0384196	1.21865	0.0662663	0.797587	0.917949	827	*	Promoter (<=1kb)	2	43831942	43873929	41988	1	64241	ENST00000644611.1	0	ENSG00000143921	ABCG8	ATP binding cassette subfamily G member 8
All_AD_H3K27ac_samples_MACS2_peak_101165	chr2	43877816	43878553	Other	Other	0.0672434	0.759559	0.17249	0.679144	0.855948	738	*	3' UTR	2	43887833	43892346	4514	2	10128	ENST00000682353.1	13793	ENSG00000138095	LRPPRC	leucine rich pentatricopeptide repeat containing
All_AD_H3K27ac_samples_MACS2_peak_101166	chr2	43897547	43897997	Other	Other	-0.274032	0.124161	1.94819	0.167072	0.43221	451	*	Promoter (<=1kb)	2	43888380	43898759	10380	2	10128	ENST00000683096.1	762	ENSG00000138095	LRPPRC	leucine rich pentatricopeptide repeat containing
All_AD_H3K27ac_samples_MACS2_peak_101167	chr2	43898098	43899503	Astrocyte	Astrocyte	-0.210499	1.70992	3.03354	0.085831	0.303243	1406	*	Promoter (<=1kb)	2	43888113	43899427	11315	2	10128	ENST00000684433.1	0	ENSG00000138095	LRPPRC	leucine rich pentatricopeptide repeat containing
All_AD_H3K27ac_samples_MACS2_peak_101168	chr2	43905218	43905853	Astrocyte,Neuron	Multiple	-0.0613826	0.487174	0.142068	0.707342	0.87122	636	*	Promoter (1-2kb)	2	43888279	43903931	15653	2	10128	ENST00000463456.5	-1287	ENSG00000138095	LRPPRC	leucine rich pentatricopeptide repeat containing
All_AD_H3K27ac_samples_MACS2_peak_101169	chr2	43906505	43906843	Other	Other	0.188419	-0.279104	0.843683	0.385016	0.656781	339	*	Promoter (2-3kb)	2	43888279	43903931	15653	2	10128	ENST00000463456.5	-2574	ENSG00000138095	LRPPRC	leucine rich pentatricopeptide repeat containing
All_AD_H3K27ac_samples_MACS2_peak_10117	chr1	110819440	110819991	Neuron	Neuron	0.100717	0.402467	0.243486	0.623202	0.82368	552	*	Distal Intergenic	1	110871188	110899922	28735	1	963	ENST00000648608.1	-51197	ENSG00000143119	CD53	CD53 molecule
All_AD_H3K27ac_samples_MACS2_peak_101171	chr2	43941322	43941705	Oligodendrocyte	Oligodendrocyte	-0.384109	0.90526	7.88414	0.0064137	0.0737378	384	*	Promoter (2-3kb)	2	43923721	43943894	20174	2	10128	ENST00000684397.1	2189	ENSG00000138095	LRPPRC	leucine rich pentatricopeptide repeat containing
All_AD_H3K27ac_samples_MACS2_peak_101172	chr2	43941948	43942414	Oligodendrocyte	Oligodendrocyte	-0.409197	1.31388	11.202	0.00130156	0.0306815	467	*	Promoter (1-2kb)	2	43923721	43943894	20174	2	10128	ENST00000684397.1	1480	ENSG00000138095	LRPPRC	leucine rich pentatricopeptide repeat containing
All_AD_H3K27ac_samples_MACS2_peak_101173	chr2	43942939	43944569	Oligodendrocyte	Oligodendrocyte	-0.161281	3.47344	3.79621	0.0552671	0.238995	1631	*	Promoter (<=1kb)	2	43923721	43943894	20174	2	10128	ENST00000684397.1	0	ENSG00000138095	LRPPRC	leucine rich pentatricopeptide repeat containing
All_AD_H3K27ac_samples_MACS2_peak_101174	chr2	43948368	43948933	Oligodendrocyte	Oligodendrocyte	0.13473	1.07128	0.506503	0.478957	0.728615	566	*	3' UTR	2	43899245	43945292	46048	2	10128	ENST00000682845.1	-3076	ENSG00000138095	LRPPRC	leucine rich pentatricopeptide repeat containing
All_AD_H3K27ac_samples_MACS2_peak_101175	chr2	43973539	43974972	Oligodendrocyte	Oligodendrocyte	-0.084126	2.02983	0.599001	0.441494	0.701796	1434	*	Promoter (<=1kb)	2	43924598	43973806	49209	2	10128	ENST00000683694.1	0	ENSG00000138095	LRPPRC	leucine rich pentatricopeptide repeat containing
All_AD_H3K27ac_samples_MACS2_peak_101176	chr2	43977576	43978007	Other	Other	-0.232486	0.0996651	1.35758	0.247803	0.528552	432	*	Promoter (1-2kb)	2	43945666	43979908	34243	2	10128	ENST00000681959.1	1901	ENSG00000138095	LRPPRC	leucine rich pentatricopeptide repeat containing
All_AD_H3K27ac_samples_MACS2_peak_101178	chr2	43995276	43996867	Astrocyte,Microglia,Neuron,Oligodendrocyte	Multiple	-0.018761	4.19143	0.109292	0.741912	0.889331	1592	*	Promoter (<=1kb)	2	43886224	43995989	109766	2	10128	ENST00000260665.12	0	ENSG00000138095	LRPPRC	leucine rich pentatricopeptide repeat containing
All_AD_H3K27ac_samples_MACS2_peak_101179	chr2	44001469	44002291	Oligodendrocyte	Oligodendrocyte	-0.250608	1.03675	2.80242	0.0984617	0.326038	823	*	Distal Intergenic	2	43942705	43996226	53522	2	10128	ENST00000682104.1	-5243	ENSG00000138095	LRPPRC	leucine rich pentatricopeptide repeat containing
All_AD_H3K27ac_samples_MACS2_peak_10118	chr1	110857555	110858291	Neuron	Neuron	0.287849	0.843847	2.37401	0.127754	0.374698	737	*	Distal Intergenic	1	110871188	110899922	28735	1	963	ENST00000648608.1	-12897	ENSG00000143119	CD53	CD53 molecule
All_AD_H3K27ac_samples_MACS2_peak_101180	chr2	44008896	44011112	Astrocyte,Oligodendrocyte	Multiple	-0.102806	2.46847	0.897883	0.34652	0.624041	2217	*	Distal Intergenic	2	43942705	43996226	53522	2	10128	ENST00000682104.1	-12670	ENSG00000138095	LRPPRC	leucine rich pentatricopeptide repeat containing
All_AD_H3K27ac_samples_MACS2_peak_101181	chr2	44044138	44045750	Astrocyte,Neuron,Oligodendrocyte	Multiple	0.0421866	3.03204	0.156632	0.693447	0.863721	1613	*	Distal Intergenic	2	43942705	43996226	53522	2	10128	ENST00000682104.1	-47912	ENSG00000138095	LRPPRC	leucine rich pentatricopeptide repeat containing
All_AD_H3K27ac_samples_MACS2_peak_101182	chr2	44051444	44052516	Astrocyte,Oligodendrocyte	Multiple	0.0244231	2.01364	0.03909	0.843828	0.93988	1073	*	Distal Intergenic	2	43942705	43996226	53522	2	10128	ENST00000682104.1	-55218	ENSG00000138095	LRPPRC	leucine rich pentatricopeptide repeat containing
All_AD_H3K27ac_samples_MACS2_peak_101183	chr2	44052677	44053837	Other	Other	0.269618	1.54483	3.92932	0.0512687	0.229583	1161	*	Distal Intergenic	2	43942705	43996226	53522	2	10128	ENST00000682104.1	-56451	ENSG00000138095	LRPPRC	leucine rich pentatricopeptide repeat containing
All_AD_H3K27ac_samples_MACS2_peak_101184	chr2	44060074	44063370	Oligodendrocyte	Oligodendrocyte	0.524778	3.46837	20.7273	2.104711755665e-05	0.00334407	3297	*	Distal Intergenic	2	43942705	43996226	53522	2	10128	ENST00000682104.1	-63848	ENSG00000138095	LRPPRC	leucine rich pentatricopeptide repeat containing
All_AD_H3K27ac_samples_MACS2_peak_101186	chr2	44069599	44070527	Oligodendrocyte	Oligodendrocyte	0.234753	1.5251	4.00903	0.0490248	0.223937	929	*	Distal Intergenic	2	43942705	43996226	53522	2	10128	ENST00000682104.1	-73373	ENSG00000138095	LRPPRC	leucine rich pentatricopeptide repeat containing
All_AD_H3K27ac_samples_MACS2_peak_101187	chr2	44074934	44077168	Oligodendrocyte	Oligodendrocyte	-0.0766899	4.32102	1.29362	0.259153	0.540341	2235	*	Distal Intergenic	2	43942705	43996226	53522	2	10128	ENST00000682104.1	-78708	ENSG00000138095	LRPPRC	leucine rich pentatricopeptide repeat containing
All_AD_H3K27ac_samples_MACS2_peak_101188	chr2	44082995	44083379	Astrocyte,Oligodendrocyte	Multiple	0.109851	1.59946	0.865604	0.355284	0.63147	385	*	Distal Intergenic	2	44167969	44218537	50569	1	5495	ENST00000419807.5	-84590	ENSG00000138032	PPM1B	protein phosphatase, Mg2+/Mn2+ dependent 1B
All_AD_H3K27ac_samples_MACS2_peak_101189	chr2	44086490	44088994	Astrocyte,Microglia,Neuron,Oligodendrocyte	Multiple	-0.0129251	5.25251	0.0611855	0.805336	0.921574	2505	*	Distal Intergenic	2	44167969	44218537	50569	1	5495	ENST00000419807.5	-78975	ENSG00000138032	PPM1B	protein phosphatase, Mg2+/Mn2+ dependent 1B
All_AD_H3K27ac_samples_MACS2_peak_10119	chr1	110858371	110859542	Neuron	Neuron	0.0727534	1.75819	0.205576	0.651621	0.840345	1172	*	Distal Intergenic	1	110871188	110899922	28735	1	963	ENST00000648608.1	-11646	ENSG00000143119	CD53	CD53 molecule
All_AD_H3K27ac_samples_MACS2_peak_101190	chr2	44093669	44094812	Neuron	Neuron	0.0209805	1.72205	0.0184615	0.892301	0.960891	1144	*	Distal Intergenic	2	44167969	44218537	50569	1	5495	ENST00000419807.5	-73157	ENSG00000138032	PPM1B	protein phosphatase, Mg2+/Mn2+ dependent 1B
All_AD_H3K27ac_samples_MACS2_peak_101191	chr2	44102436	44104119	Neuron,Oligodendrocyte	Multiple	0.0614831	3.03373	0.383072	0.537917	0.77036	1684	*	Distal Intergenic	2	44167969	44218537	50569	1	5495	ENST00000419807.5	-63850	ENSG00000138032	PPM1B	protein phosphatase, Mg2+/Mn2+ dependent 1B
All_AD_H3K27ac_samples_MACS2_peak_101192	chr2	44121498	44122979	Oligodendrocyte	Oligodendrocyte	-0.128847	2.57789	1.6319	0.205544	0.480147	1482	*	Distal Intergenic	2	44167969	44218537	50569	1	5495	ENST00000419807.5	-44990	ENSG00000138032	PPM1B	protein phosphatase, Mg2+/Mn2+ dependent 1B
All_AD_H3K27ac_samples_MACS2_peak_101193	chr2	44155587	44156893	Neuron	Neuron	0.0772188	1.49728	0.384823	0.598033	0.808942	1307	*	Distal Intergenic	2	44167969	44218537	50569	1	5495	ENST00000419807.5	-11076	ENSG00000138032	PPM1B	protein phosphatase, Mg2+/Mn2+ dependent 1B
All_AD_H3K27ac_samples_MACS2_peak_101194	chr2	44167485	44168469	Astrocyte,Microglia,Neuron,Oligodendrocyte	Multiple	-0.0083228	4.00202	0.0173271	0.895642	0.962302	985	*	Promoter (<=1kb)	2	44167969	44218537	50569	1	5495	ENST00000419807.5	0	ENSG00000138032	PPM1B	protein phosphatase, Mg2+/Mn2+ dependent 1B
All_AD_H3K27ac_samples_MACS2_peak_101195	chr2	44168846	44171647	Astrocyte,Microglia,Neuron,Oligodendrocyte	Multiple	-0.0761852	5.38644	2.41228	0.124772	0.370087	2802	*	Promoter (<=1kb)	2	44168875	44231472	62598	1	5495	ENST00000282412.9	0	ENSG00000138032	PPM1B	protein phosphatase, Mg2+/Mn2+ dependent 1B
All_AD_H3K27ac_samples_MACS2_peak_101196	chr2	44182854	44183667	Other	Other	0.00055105	0.909599	1.43068221123129e-05	0.996993	0.998994	814	*	Intron (ENST00000419807.5/5495, intron 2 of 5)	2	44168910	44231472	62563	1	5495	ENST00000345249.8	13944	ENSG00000138032	PPM1B	protein phosphatase, Mg2+/Mn2+ dependent 1B
All_AD_H3K27ac_samples_MACS2_peak_101197	chr2	44192712	44193221	Other	Other	0.0464131	0.15597	0.0589401	0.808869	0.92329	510	*	Intron (ENST00000419807.5/5495, intron 2 of 5)	2	44201186	44218537	17352	1	5495	ENST00000409473.2	-7965	ENSG00000138032	PPM1B	protein phosphatase, Mg2+/Mn2+ dependent 1B
All_AD_H3K27ac_samples_MACS2_peak_101198	chr2	44201171	44202551	Other	Other	0.248043	1.6199	4.03953	0.0481945	0.222003	1381	*	Promoter (<=1kb)	2	44201186	44218537	17352	1	5495	ENST00000409473.2	0	ENSG00000138032	PPM1B	protein phosphatase, Mg2+/Mn2+ dependent 1B
All_AD_H3K27ac_samples_MACS2_peak_101199	chr2	44205817	44206278	Other	Other	-0.222242	0.129645	1.53401	0.241206	0.521421	462	*	Intron (ENST00000419807.5/5495, intron 3 of 5)	2	44202017	44244383	42367	1	5495	ENST00000487286.1	3800	ENSG00000138032	PPM1B	protein phosphatase, Mg2+/Mn2+ dependent 1B
All_AD_H3K27ac_samples_MACS2_peak_1012	chr1	8494758	8495604	Neuron,Oligodendrocyte	Multiple	-0.0783021	1.88926	0.450501	0.504245	0.747065	847	*	Exon (ENST00000337907.7/473, exon 11 of 24)	1	8511795	8511919	125	2	124900452	ENST00000408156.1	16315	ENSG00000221083	LOC124900452	small nucleolar RNA SNORA77
All_AD_H3K27ac_samples_MACS2_peak_10120	chr1	110859822	110860449	Neuron	Neuron	0.550912	0.836	7.92955	0.00627053	0.0726654	628	*	Distal Intergenic	1	110871188	110899922	28735	1	963	ENST00000648608.1	-10739	ENSG00000143119	CD53	CD53 molecule
All_AD_H3K27ac_samples_MACS2_peak_101200	chr2	44215783	44216361	Other	Other	-0.160953	0.506084	0.845791	0.360817	0.636375	579	*	Promoter (1-2kb)	2	44217822	44219203	1382	1	5495	ENST00000488866.1	-1461	ENSG00000138032	PPM1B	protein phosphatase, Mg2+/Mn2+ dependent 1B
All_AD_H3K27ac_samples_MACS2_peak_101201	chr2	44220576	44221711	Other	Other	-0.26328	1.46763	5.15161	0.0262208	0.159433	1136	*	Promoter (2-3kb)	2	44217822	44219203	1382	1	5495	ENST00000488866.1	2754	ENSG00000138032	PPM1B	protein phosphatase, Mg2+/Mn2+ dependent 1B
All_AD_H3K27ac_samples_MACS2_peak_101202	chr2	44221943	44222197	Astrocyte	Astrocyte	-0.169961	-0.42027	0.455814	0.50175	0.745188	255	*	Intron (ENST00000649044.1/6519, intron 5 of 14)	2	44217822	44219203	1382	1	5495	ENST00000488866.1	4121	ENSG00000138032	PPM1B	protein phosphatase, Mg2+/Mn2+ dependent 1B
All_AD_H3K27ac_samples_MACS2_peak_101203	chr2	44222429	44223102	Astrocyte	Astrocyte	0.0796908	0.757008	0.275966	0.600972	0.810828	674	*	Intron (ENST00000649044.1/6519, intron 5 of 14)	2	44217822	44219203	1382	1	5495	ENST00000488866.1	4607	ENSG00000138032	PPM1B	protein phosphatase, Mg2+/Mn2+ dependent 1B
All_AD_H3K27ac_samples_MACS2_peak_101204	chr2	44229412	44231028	Oligodendrocyte	Oligodendrocyte	-0.276215	2.3527	7.49654	0.00778436	0.0820091	1617	*	3' UTR	2	44217822	44219203	1382	1	5495	ENST00000488866.1	11590	ENSG00000138032	PPM1B	protein phosphatase, Mg2+/Mn2+ dependent 1B
All_AD_H3K27ac_samples_MACS2_peak_101205	chr2	44233481	44233981	Other	Other	-0.114892	0.574671	0.656718	0.420392	0.685452	501	*	3' UTR	2	44217822	44219203	1382	1	5495	ENST00000488866.1	15659	ENSG00000138032	PPM1B	protein phosphatase, Mg2+/Mn2+ dependent 1B
All_AD_H3K27ac_samples_MACS2_peak_101206	chr2	44242595	44244169	Oligodendrocyte	Oligodendrocyte	-0.443435	3.3711	21.1864	1.74849609055565e-05	0.0030208	1575	*	Intron (ENST00000649044.1/6519, intron 5 of 14)	2	44217822	44219203	1382	1	5495	ENST00000488866.1	24773	ENSG00000138032	PPM1B	protein phosphatase, Mg2+/Mn2+ dependent 1B
All_AD_H3K27ac_samples_MACS2_peak_101207	chr2	44244222	44244802	Astrocyte,Oligodendrocyte	Multiple	-0.254842	2.50732	7.02917	0.00985584	0.0933081	581	*	Exon (ENST00000378540.8/5495, exon 6 of 6)	2	44217822	44219203	1382	1	5495	ENST00000488866.1	26400	ENSG00000138032	PPM1B	protein phosphatase, Mg2+/Mn2+ dependent 1B
All_AD_H3K27ac_samples_MACS2_peak_101208	chr2	44244859	44246196	Oligodendrocyte	Oligodendrocyte	-0.123759	3.19296	2.03611	0.157925	0.419287	1338	*	Intron (ENST00000649044.1/6519, intron 5 of 14)	2	44217822	44219203	1382	1	5495	ENST00000488866.1	27037	ENSG00000138032	PPM1B	protein phosphatase, Mg2+/Mn2+ dependent 1B
All_AD_H3K27ac_samples_MACS2_peak_101209	chr2	44267114	44270611	Astrocyte,Neuron,Oligodendrocyte	Multiple	-0.0141561	5.09169	0.0467321	0.829462	0.93333	3498	*	Intron (ENST00000649044.1/6519, intron 5 of 14)	2	44275458	44318155	42698	1	6519	ENST00000611973.4	-4847	ENSG00000138079	SLC3A1	solute carrier family 3 member 1
All_AD_H3K27ac_samples_MACS2_peak_10121	chr1	110871832	110872261	Microglia	Microglia	-0.395238	0.455203	4.75462	0.0324891	0.17934	430	*	Promoter (<=1kb)	1	110871188	110899922	28735	1	963	ENST00000648608.1	644	ENSG00000143119	CD53	CD53 molecule
All_AD_H3K27ac_samples_MACS2_peak_101210	chr2	44290789	44292736	Oligodendrocyte	Oligodendrocyte	0.0391956	3.38511	0.248708	0.619507	0.821544	1948	*	Intron (ENST00000649044.1/6519, intron 9 of 14)	2	44285495	44301086	15592	1	6519	ENST00000427285.1	5294	ENSG00000138079	SLC3A1	solute carrier family 3 member 1
All_AD_H3K27ac_samples_MACS2_peak_101212	chr2	44304189	44304588	Other	Other	-0.188605	-0.113483	0.757642	0.386961	0.658436	400	*	Promoter (<=1kb)	2	44303806	44320798	16993	1	6519	ENST00000409740.3	383	ENSG00000138079	SLC3A1	solute carrier family 3 member 1
All_AD_H3K27ac_samples_MACS2_peak_101214	chr2	44315785	44316114	Neuron	Neuron	0.0945424	-0.328898	0.166615	0.684349	0.858841	330	*	Intron (ENST00000649044.1/6519, intron 14 of 14)	2	44321464	44323302	1839	2	9581	ENST00000420756.1	7188	ENSG00000138078	PREPL	prolyl endopeptidase like
All_AD_H3K27ac_samples_MACS2_peak_101215	chr2	44321393	44321914	Other	Other	0.266549	0.369909	2.1711	0.144985	0.400877	522	*	Promoter (1-2kb)	2	44321464	44323302	1839	2	9581	ENST00000420756.1	1388	ENSG00000138078	PREPL	prolyl endopeptidase like
All_AD_H3K27ac_samples_MACS2_peak_101216	chr2	44321978	44322345	Other	Other	0.0954625	-0.129605	0.205535	0.651653	0.840345	368	*	Promoter (<=1kb)	2	44321464	44323302	1839	2	9581	ENST00000420756.1	957	ENSG00000138078	PREPL	prolyl endopeptidase like
All_AD_H3K27ac_samples_MACS2_peak_101217	chr2	44325096	44325545	Other	Other	0.188954	0.22892	1.03028	0.313492	0.594217	450	*	Promoter (1-2kb)	2	44320266	44323342	3077	2	9581	ENST00000444696.5	-1754	ENSG00000138078	PREPL	prolyl endopeptidase like
All_AD_H3K27ac_samples_MACS2_peak_101218	chr2	44326625	44327158	Other	Other	-0.053518	0.302386	0.0923935	0.762033	0.899779	534	*	Exon (ENST00000425263.5/9581, exon 10 of 15)	2	44320266	44323342	3077	2	9581	ENST00000444696.5	-3283	ENSG00000138078	PREPL	prolyl endopeptidase like
All_AD_H3K27ac_samples_MACS2_peak_101219	chr2	44330899	44331214	Other	Other	0.490133	-0.266398	4.56115	0.0361072	0.190006	316	*	Intron (ENST00000425263.5/9581, intron 8 of 14)	2	44320266	44323342	3077	2	9581	ENST00000444696.5	-7557	ENSG00000138078	PREPL	prolyl endopeptidase like
All_AD_H3K27ac_samples_MACS2_peak_10122	chr1	110872457	110875828	Microglia	Microglia	-0.398696	3.64848	20.0162	2.81101514799767e-05	0.00387816	3372	*	Promoter (<=1kb)	1	110873148	110899922	26775	1	963	ENST00000271324.6	0	ENSG00000143119	CD53	CD53 molecule
All_AD_H3K27ac_samples_MACS2_peak_101220	chr2	44333050	44334056	Other	Other	0.13534	1.06113	0.779195	0.380326	0.653012	1007	*	Intron (ENST00000425263.5/9581, intron 7 of 14)	2	44320266	44323342	3077	2	9581	ENST00000444696.5	-9708	ENSG00000138078	PREPL	prolyl endopeptidase like
All_AD_H3K27ac_samples_MACS2_peak_101221	chr2	44342585	44343415	Other	Other	-0.0795165	0.969234	0.361322	0.549661	0.778233	831	*	Intron (ENST00000425263.5/9581, intron 4 of 14)	2	44321068	44359749	38682	2	9581	ENST00000378520.7	16334	ENSG00000138078	PREPL	prolyl endopeptidase like
All_AD_H3K27ac_samples_MACS2_peak_101222	chr2	44350947	44352534	Other	Other	-0.216461	1.60615	4.40004	0.0394496	0.199394	1588	*	Intron (ENST00000425263.5/9581, intron 1 of 14)	2	44321068	44359749	38682	2	9581	ENST00000378520.7	7215	ENSG00000138078	PREPL	prolyl endopeptidase like
All_AD_H3K27ac_samples_MACS2_peak_101223	chr2	44360586	44362781	Astrocyte,Microglia,Neuron,Oligodendrocyte	Multiple	-0.131099	5.43806	5.76015	0.0189817	0.133792	2196	*	Promoter (<=1kb)	2	44362105	44401145	39041	1	124905998	ENST00000454433.5	0	NA	LOC124905998	uncharacterized LOC124905998
All_AD_H3K27ac_samples_MACS2_peak_101224	chr2	44479344	44480243	Other	Other	-0.103146	0.95342	0.529884	0.469017	0.721985	900	*	Intron (ENST00000378494.8/79823, intron 3 of 10)	2	44372748	44550790	178043	1	79823	ENST00000428993.1	106596	ENSG00000143919	CAMKMT	calmodulin-lysine N-methyltransferase
All_AD_H3K27ac_samples_MACS2_peak_101225	chr2	44515639	44516465	Astrocyte,Oligodendrocyte	Multiple	-0.340732	0.787372	4.22254	0.0435201	0.210082	827	*	Intron (ENST00000378494.8/79823, intron 3 of 10)	2	44372748	44550790	178043	1	79823	ENST00000428993.1	142891	ENSG00000143919	CAMKMT	calmodulin-lysine N-methyltransferase
All_AD_H3K27ac_samples_MACS2_peak_101226	chr2	44578454	44579065	Astrocyte,Microglia	Multiple	0.0705316	0.452985	0.180107	0.672547	0.852207	612	*	Intron (ENST00000378494.8/79823, intron 3 of 10)	2	44676594	44743657	67064	1	79823	ENST00000477830.1	-97529	ENSG00000143919	CAMKMT	calmodulin-lysine N-methyltransferase
All_AD_H3K27ac_samples_MACS2_peak_101228	chr2	44671792	44673450	Astrocyte,Oligodendrocyte	Multiple	-0.118447	2.43675	0.787651	0.377767	0.651002	1659	*	Intron (ENST00000378494.8/79823, intron 3 of 10)	2	44676594	44743657	67064	1	79823	ENST00000477830.1	-3144	ENSG00000143919	CAMKMT	calmodulin-lysine N-methyltransferase
All_AD_H3K27ac_samples_MACS2_peak_101229	chr2	44674752	44675218	Oligodendrocyte	Oligodendrocyte	0.288598	0.228188	2.4828	0.119481	0.361843	467	*	Promoter (1-2kb)	2	44676594	44743657	67064	1	79823	ENST00000477830.1	-1376	ENSG00000143919	CAMKMT	calmodulin-lysine N-methyltransferase
All_AD_H3K27ac_samples_MACS2_peak_10123	chr1	110963043	110964748	Astrocyte,Microglia,Neuron,Oligodendrocyte	Multiple	-0.149793	4.01648	3.40972	0.0689236	0.269631	1706	*	Promoter (<=1kb)	1	110947190	110963922	16733	2	55791	ENST00000369763.5	0	ENSG00000121931	LRIF1	ligand dependent nuclear receptor interacting factor 1
All_AD_H3K27ac_samples_MACS2_peak_101230	chr2	44681114	44681696	Oligodendrocyte	Oligodendrocyte	-0.192575	0.455274	1.08027	0.302116	0.583507	583	*	Intron (ENST00000378494.8/79823, intron 3 of 10)	2	44676594	44743657	67064	1	79823	ENST00000477830.1	4520	ENSG00000143919	CAMKMT	calmodulin-lysine N-methyltransferase
All_AD_H3K27ac_samples_MACS2_peak_101231	chr2	44705271	44707771	Astrocyte,Oligodendrocyte	Multiple	-0.349229	3.02112	10.2884	0.00199868	0.0387587	2501	*	Exon (ENST00000378494.8/79823, exon 5 of 11)	2	44676594	44743657	67064	1	79823	ENST00000477830.1	28677	ENSG00000143919	CAMKMT	calmodulin-lysine N-methyltransferase
All_AD_H3K27ac_samples_MACS2_peak_101232	chr2	44767672	44768116	Other	Other	0.392477	0.0207368	3.8622	0.0532442	0.234146	445	*	Intron (ENST00000378494.8/79823, intron 10 of 10)	2	44676594	44743657	67064	1	79823	ENST00000477830.1	91078	ENSG00000143919	CAMKMT	calmodulin-lysine N-methyltransferase
All_AD_H3K27ac_samples_MACS2_peak_101233	chr2	44768527	44768931	Other	Other	0.302749	-0.03011	1.6311	0.205654	0.480268	405	*	Intron (ENST00000378494.8/79823, intron 10 of 10)	2	44676594	44743657	67064	1	79823	ENST00000477830.1	91933	ENSG00000143919	CAMKMT	calmodulin-lysine N-methyltransferase
All_AD_H3K27ac_samples_MACS2_peak_101234	chr2	44788870	44789570	Neuron	Neuron	-0.48376	0.571503	7.33343	0.0084499	0.0855927	701	*	Distal Intergenic	2	44676594	44743657	67064	1	79823	ENST00000477830.1	112276	ENSG00000143919	CAMKMT	calmodulin-lysine N-methyltransferase
All_AD_H3K27ac_samples_MACS2_peak_101235	chr2	44941168	44941457	Other	Other	0.22692	-0.453128	0.827701	0.395409	0.665522	290	*	Promoter (<=1kb)	2	44940154	44941494	1341	2	100506108	ENST00000456467.2	37	ENSG00000236502	SIX3-AS1	SIX3 antisense RNA 1
All_AD_H3K27ac_samples_MACS2_peak_101236	chr2	44941645	44942433	Other	Other	0.304535	0.840359	2.99354	0.087882	0.306837	789	*	Promoter (<=1kb)	2	44940153	44941916	1764	2	100506108	ENST00000419364.3	0	ENSG00000236502	SIX3-AS1	SIX3 antisense RNA 1
All_AD_H3K27ac_samples_MACS2_peak_101237	chr2	44949605	44950036	Astrocyte	Astrocyte	0.42649	0.185357	4.78355	0.0319821	0.177719	432	*	Distal Intergenic	2	44940153	44941916	1764	2	100506108	ENST00000419364.3	-7689	ENSG00000236502	SIX3-AS1	SIX3 antisense RNA 1
All_AD_H3K27ac_samples_MACS2_peak_101238	chr2	44951881	44952854	Other	Other	0.14222	1.16323	0.923957	0.339655	0.617952	974	*	Distal Intergenic	2	44940153	44941916	1764	2	100506108	ENST00000419364.3	-9965	ENSG00000236502	SIX3-AS1	SIX3 antisense RNA 1
All_AD_H3K27ac_samples_MACS2_peak_10124	chr1	111123530	111124311	Oligodendrocyte	Oligodendrocyte	0.205653	0.924963	2.07733	0.15632	0.417106	782	*	Promoter (2-3kb)	1	111118865	111120600	1736	2	128338	ENST00000477769.1	-2930	ENSG00000156171	DRAM2	DNA damage regulated autophagy modulator 2
All_AD_H3K27ac_samples_MACS2_peak_101240	chr2	45009629	45010676	Other	Other	0.262087	1.16374	3.21987	0.0769477	0.286086	1048	*	Promoter (<=1kb)	2	45005182	45009452	4271	2	10736	ENST00000303077.7	-177	ENSG00000170577	SIX2	SIX homeobox 2
All_AD_H3K27ac_samples_MACS2_peak_101241	chr2	45013545	45014534	Other	Other	0.275418	1.07615	3.68089	0.059005	0.247835	990	*	Exon (ENST00000423433.1/ENST00000423433.1, exon 1 of 2)	2	45005182	45009452	4271	2	10736	ENST00000303077.7	-4093	ENSG00000170577	SIX2	SIX homeobox 2
All_AD_H3K27ac_samples_MACS2_peak_101242	chr2	45168691	45170450	Other	Other	-0.516628	2.40791	7.695	0.00704788	0.0776173	1760	*	Promoter (<=1kb)	2	45169616	45211673	42058	1	105374576	ENST00000652791.1	0	NA	LOC105374576	uncharacterized LOC105374576
All_AD_H3K27ac_samples_MACS2_peak_101243	chr2	45242208	45242976	Other	Other	-0.199664	0.743908	1.42382	0.236693	0.51653	769	*	Intron (ENST00000427020.6/400952, intron 2 of 7)	2	45174344	45254941	80598	2	400952	ENST00000378479.5	11965	ENSG00000205054	LINC01121	long intergenic non-protein coding RNA 1121
All_AD_H3K27ac_samples_MACS2_peak_101244	chr2	45256872	45257511	Other	Other	0.153539	0.560568	0.765674	0.384469	0.656342	640	*	Promoter (1-2kb)	2	45174344	45254941	80598	2	400952	ENST00000378479.5	-1931	ENSG00000205054	LINC01121	long intergenic non-protein coding RNA 1121
All_AD_H3K27ac_samples_MACS2_peak_101245	chr2	45257898	45259700	Microglia	Microglia	-0.126582	1.9836	1.01958	0.316	0.596662	1803	*	Promoter (2-3kb)	2	45174344	45254941	80598	2	400952	ENST00000378479.5	-2957	ENSG00000205054	LINC01121	long intergenic non-protein coding RNA 1121
All_AD_H3K27ac_samples_MACS2_peak_101246	chr2	45264897	45266541	Oligodendrocyte	Oligodendrocyte	-0.273997	2.58046	2.32632	0.131584	0.38058	1645	*	Intron (ENST00000427020.6/400952, intron 2 of 7)	2	45174344	45254941	80598	2	400952	ENST00000378479.5	-9956	ENSG00000205054	LINC01121	long intergenic non-protein coding RNA 1121
All_AD_H3K27ac_samples_MACS2_peak_101248	chr2	45273831	45274957	Oligodendrocyte	Oligodendrocyte	-0.343023	1.22587	5.50573	0.0217102	0.143892	1127	*	Intron (ENST00000427020.6/400952, intron 2 of 7)	2	45174344	45254941	80598	2	400952	ENST00000378479.5	-18890	ENSG00000205054	LINC01121	long intergenic non-protein coding RNA 1121
All_AD_H3K27ac_samples_MACS2_peak_101249	chr2	45450735	45451146	Other	Other	-0.0811509	-0.0242035	0.158355	0.691853	0.862899	412	*	Promoter (2-3kb)	2	45388776	45448095	59320	2	55133	ENST00000490133.5	-2640	ENSG00000068784	SRBD1	S1 RNA binding domain 1
All_AD_H3K27ac_samples_MACS2_peak_10125	chr1	111127700	111128242	Microglia	Microglia	-0.0352243	0.490489	0.0356032	0.850868	0.94307	543	*	Promoter (<=1kb)	1	111118124	111128027	9904	2	128338	ENST00000461449.5	0	ENSG00000156171	DRAM2	DNA damage regulated autophagy modulator 2
All_AD_H3K27ac_samples_MACS2_peak_101250	chr2	45496656	45496932	Other	Other	-0.149699	-0.437945	0.308629	0.580245	0.798332	277	*	Intron (ENST00000263736.5/55133, intron 14 of 20)	2	45388776	45448095	59320	2	55133	ENST00000490133.5	-48561	ENSG00000068784	SRBD1	S1 RNA binding domain 1
All_AD_H3K27ac_samples_MACS2_peak_101251	chr2	45567346	45568781	Microglia	Microglia	-0.0560639	1.71633	0.184229	0.669046	0.850144	1436	*	Promoter (<=1kb)	2	45546732	45568021	21290	2	55133	ENST00000493649.1	0	ENSG00000068784	SRBD1	S1 RNA binding domain 1
All_AD_H3K27ac_samples_MACS2_peak_101252	chr2	45585394	45585730	Other	Other	0.131647	-0.164204	0.418353	0.519817	0.758102	337	*	Exon (ENST00000263736.5/55133, exon 5 of 21)	2	45546732	45568021	21290	2	55133	ENST00000493649.1	-17373	ENSG00000068784	SRBD1	S1 RNA binding domain 1
All_AD_H3K27ac_samples_MACS2_peak_101253	chr2	45596040	45596386	Other	Other	-0.371285	-0.182602	2.49664	0.118473	0.36013	347	*	Intron (ENST00000263736.5/55133, intron 4 of 20)	2	45388680	45611267	222588	2	55133	ENST00000263736.5	14881	ENSG00000068784	SRBD1	S1 RNA binding domain 1
All_AD_H3K27ac_samples_MACS2_peak_101254	chr2	45610304	45611918	Astrocyte,Microglia,Neuron,Oligodendrocyte	Multiple	-0.220316	3.87152	9.29888	0.00320737	0.0501931	1615	*	Promoter (<=1kb)	2	45388680	45611267	222588	2	55133	ENST00000263736.5	0	ENSG00000068784	SRBD1	S1 RNA binding domain 1
All_AD_H3K27ac_samples_MACS2_peak_101255	chr2	45643154	45644497	Astrocyte,Neuron,Oligodendrocyte	Multiple	-0.0787439	2.83776	0.655136	0.42095	0.685907	1344	*	Distal Intergenic	2	45651345	45843034	191690	1	5581	ENST00000421201.1	-6848	ENSG00000171132	PRKCE	protein kinase C epsilon
All_AD_H3K27ac_samples_MACS2_peak_101256	chr2	45649744	45652905	Astrocyte,Microglia,Neuron,Oligodendrocyte	Multiple	-0.0639304	5.66561	2.00034	0.161575	0.424473	3162	*	Promoter (<=1kb)	2	45651345	45843034	191690	1	5581	ENST00000421201.1	0	ENSG00000171132	PRKCE	protein kinase C epsilon
All_AD_H3K27ac_samples_MACS2_peak_101258	chr2	45665800	45666890	Neuron,Oligodendrocyte	Multiple	0.00156257	1.73774	0.000151612	0.99021	0.997184	1091	*	Intron (ENST00000421201.1/5581, intron 2 of 2)	2	45674701	45675476	776	2	105374580	ENST00000423120.1	8586	NA	PRKCE-AS1	PRKCE antisense RNA 1
All_AD_H3K27ac_samples_MACS2_peak_101259	chr2	45668760	45669724	Neuron	Neuron	-0.0573836	1.61091	0.246104	0.621343	0.822628	965	*	Intron (ENST00000421201.1/5581, intron 2 of 2)	2	45674701	45675476	776	2	105374580	ENST00000423120.1	5752	NA	PRKCE-AS1	PRKCE antisense RNA 1
All_AD_H3K27ac_samples_MACS2_peak_10126	chr1	111128502	111129072	Microglia	Microglia	0.0437853	0.635427	0.0781574	0.806352	0.922014	571	*	Promoter (<=1kb)	1	111118124	111128027	9904	2	128338	ENST00000461449.5	-475	ENSG00000156171	DRAM2	DNA damage regulated autophagy modulator 2
All_AD_H3K27ac_samples_MACS2_peak_101260	chr2	45678432	45680466	Oligodendrocyte	Oligodendrocyte	0.134929	3.64174	2.5877	0.112074	0.349741	2035	*	Promoter (1-2kb)	2	45677025	45686347	9323	1	5581	ENST00000472021.1	1407	ENSG00000171132	PRKCE	protein kinase C epsilon
All_AD_H3K27ac_samples_MACS2_peak_101261	chr2	45688594	45689239	Oligodendrocyte	Oligodendrocyte	0.0805022	1.02152	0.401405	0.528372	0.763739	646	*	Intron (ENST00000421201.1/5581, intron 2 of 2)	2	45697972	45852026	154055	1	5581	ENST00000497602.1	-8733	ENSG00000171132	PRKCE	protein kinase C epsilon
All_AD_H3K27ac_samples_MACS2_peak_101262	chr2	45689716	45691858	Neuron,Oligodendrocyte	Multiple	-0.0547929	3.22403	0.501218	0.481251	0.730212	2143	*	Intron (ENST00000421201.1/5581, intron 2 of 2)	2	45697972	45852026	154055	1	5581	ENST00000497602.1	-6114	ENSG00000171132	PRKCE	protein kinase C epsilon
All_AD_H3K27ac_samples_MACS2_peak_101263	chr2	45698304	45700496	Neuron	Neuron	0.0105365	2.49898	0.0083354	0.927509	0.974601	2193	*	Promoter (<=1kb)	2	45697982	45770860	72879	1	5581	ENST00000485176.1	322	ENSG00000171132	PRKCE	protein kinase C epsilon
All_AD_H3K27ac_samples_MACS2_peak_101265	chr2	45706331	45708303	Neuron	Neuron	0.0149023	2.92396	0.0229468	0.880019	0.955715	1973	*	Intron (ENST00000421201.1/5581, intron 2 of 2)	2	45697982	45770860	72879	1	5581	ENST00000485176.1	8349	ENSG00000171132	PRKCE	protein kinase C epsilon
All_AD_H3K27ac_samples_MACS2_peak_101266	chr2	45709083	45709438	Neuron	Neuron	0.132153	0.58064	0.473747	0.49348	0.739061	356	*	Intron (ENST00000421201.1/5581, intron 2 of 2)	2	45697982	45770860	72879	1	5581	ENST00000485176.1	11101	ENSG00000171132	PRKCE	protein kinase C epsilon
All_AD_H3K27ac_samples_MACS2_peak_101267	chr2	45710583	45710914	Neuron	Neuron	-0.0592135	0.434673	0.118195	0.735058	0.885973	332	*	Intron (ENST00000421201.1/5581, intron 2 of 2)	2	45697982	45770860	72879	1	5581	ENST00000485176.1	12601	ENSG00000171132	PRKCE	protein kinase C epsilon
All_AD_H3K27ac_samples_MACS2_peak_101268	chr2	45712523	45712865	Other	Other	0.251017	0.248929	1.78963	0.185182	0.455413	343	*	Intron (ENST00000421201.1/5581, intron 2 of 2)	2	45697982	45770860	72879	1	5581	ENST00000485176.1	14541	ENSG00000171132	PRKCE	protein kinase C epsilon
All_AD_H3K27ac_samples_MACS2_peak_101269	chr2	45713238	45713590	Neuron	Neuron	-0.171299	0.115226	0.623655	0.432286	0.694929	353	*	Intron (ENST00000421201.1/5581, intron 2 of 2)	2	45697982	45770860	72879	1	5581	ENST00000485176.1	15256	ENSG00000171132	PRKCE	protein kinase C epsilon
All_AD_H3K27ac_samples_MACS2_peak_10127	chr1	111131999	111132570	Microglia	Microglia	0.162592	0.546783	0.905249	0.344562	0.62247	572	*	Intron (ENST00000484310.6/128338, intron 3 of 9)	1	111118124	111128027	9904	2	128338	ENST00000461449.5	-3972	ENSG00000156171	DRAM2	DNA damage regulated autophagy modulator 2
All_AD_H3K27ac_samples_MACS2_peak_101270	chr2	45714539	45715096	Astrocyte,Neuron	Multiple	0.0290242	0.619415	0.0344318	0.853313	0.944069	558	*	Intron (ENST00000421201.1/5581, intron 2 of 2)	2	45697982	45770860	72879	1	5581	ENST00000485176.1	16557	ENSG00000171132	PRKCE	protein kinase C epsilon
All_AD_H3K27ac_samples_MACS2_peak_101271	chr2	45724317	45724824	Other	Other	-0.0436436	0.165344	0.0508487	0.822232	0.929904	508	*	Intron (ENST00000421201.1/5581, intron 2 of 2)	2	45697982	45770860	72879	1	5581	ENST00000485176.1	26335	ENSG00000171132	PRKCE	protein kinase C epsilon
All_AD_H3K27ac_samples_MACS2_peak_101272	chr2	45734622	45735608	Neuron	Neuron	-0.140252	1.50223	1.10147	0.297455	0.579066	987	*	Intron (ENST00000421201.1/5581, intron 2 of 2)	2	45697982	45770860	72879	1	5581	ENST00000485176.1	36640	ENSG00000171132	PRKCE	protein kinase C epsilon
All_AD_H3K27ac_samples_MACS2_peak_101273	chr2	45735907	45737147	Neuron	Neuron	0.117685	1.7886	0.817187	0.369019	0.643536	1241	*	Intron (ENST00000421201.1/5581, intron 2 of 2)	2	45697982	45770860	72879	1	5581	ENST00000485176.1	37925	ENSG00000171132	PRKCE	protein kinase C epsilon
All_AD_H3K27ac_samples_MACS2_peak_101274	chr2	45737341	45738163	Neuron	Neuron	-0.206839	1.7385	3.09331	0.0828643	0.297544	823	*	Intron (ENST00000421201.1/5581, intron 2 of 2)	2	45697982	45770860	72879	1	5581	ENST00000485176.1	39359	ENSG00000171132	PRKCE	protein kinase C epsilon
All_AD_H3K27ac_samples_MACS2_peak_101275	chr2	45738272	45738579	Neuron	Neuron	-0.102912	0.140768	0.235471	0.62897	0.827226	308	*	Intron (ENST00000421201.1/5581, intron 2 of 2)	2	45697982	45770860	72879	1	5581	ENST00000485176.1	40290	ENSG00000171132	PRKCE	protein kinase C epsilon
All_AD_H3K27ac_samples_MACS2_peak_101276	chr2	45748278	45748959	Neuron	Neuron	-0.0767778	0.975761	0.237939	0.627181	0.826175	682	*	Intron (ENST00000421201.1/5581, intron 2 of 2)	2	45697982	45770860	72879	1	5581	ENST00000485176.1	50296	ENSG00000171132	PRKCE	protein kinase C epsilon
All_AD_H3K27ac_samples_MACS2_peak_101277	chr2	45753762	45755282	Neuron	Neuron	-0.105698	2.31795	1.05475	0.307855	0.589145	1521	*	Intron (ENST00000421201.1/5581, intron 2 of 2)	2	45697982	45770860	72879	1	5581	ENST00000485176.1	55780	ENSG00000171132	PRKCE	protein kinase C epsilon
All_AD_H3K27ac_samples_MACS2_peak_101278	chr2	45758885	45760719	Neuron	Neuron	-0.166422	2.69776	2.90072	0.0928536	0.316173	1835	*	Intron (ENST00000421201.1/5581, intron 2 of 2)	2	45697982	45770860	72879	1	5581	ENST00000485176.1	60903	ENSG00000171132	PRKCE	protein kinase C epsilon
All_AD_H3K27ac_samples_MACS2_peak_101279	chr2	45765603	45766104	Microglia	Microglia	0.09946	0.272691	0.284739	0.595255	0.807322	502	*	Intron (ENST00000421201.1/5581, intron 2 of 2)	2	45697982	45770860	72879	1	5581	ENST00000485176.1	67621	ENSG00000171132	PRKCE	protein kinase C epsilon
All_AD_H3K27ac_samples_MACS2_peak_10128	chr1	111133018	111134077	Microglia	Microglia	-0.164081	1.27636	1.33496	0.251745	0.532943	1060	*	Intron (ENST00000484310.6/128338, intron 3 of 9)	1	111118124	111128027	9904	2	128338	ENST00000461449.5	-4991	ENSG00000156171	DRAM2	DNA damage regulated autophagy modulator 2
All_AD_H3K27ac_samples_MACS2_peak_101280	chr2	45769954	45770257	Neuron	Neuron	0.129326	0.1098	0.416757	0.520612	0.758672	304	*	Intron (ENST00000421201.1/5581, intron 2 of 2)	2	45697982	45770860	72879	1	5581	ENST00000485176.1	71972	ENSG00000171132	PRKCE	protein kinase C epsilon
All_AD_H3K27ac_samples_MACS2_peak_101281	chr2	45770385	45772067	Microglia,Neuron,Oligodendrocyte	Multiple	0.0222348	2.79145	0.0566024	0.812625	0.925165	1683	*	Exon (ENST00000485176.1/5581, exon 4 of 4)	2	45697982	45770860	72879	1	5581	ENST00000485176.1	72403	ENSG00000171132	PRKCE	protein kinase C epsilon
All_AD_H3K27ac_samples_MACS2_peak_101283	chr2	45782218	45783739	Oligodendrocyte	Oligodendrocyte	-0.0422544	2.31079	0.184254	0.669024	0.850129	1522	*	Intron (ENST00000421201.1/5581, intron 2 of 2)	2	45697982	45770860	72879	1	5581	ENST00000485176.1	84236	ENSG00000171132	PRKCE	protein kinase C epsilon
All_AD_H3K27ac_samples_MACS2_peak_101285	chr2	45790748	45791458	Neuron	Neuron	0.20515	0.964769	1.81138	0.182566	0.452096	711	*	Intron (ENST00000421201.1/5581, intron 2 of 2)	2	45697982	45770860	72879	1	5581	ENST00000485176.1	92766	ENSG00000171132	PRKCE	protein kinase C epsilon
All_AD_H3K27ac_samples_MACS2_peak_101286	chr2	45793424	45794799	Neuron	Neuron	0.00652597	1.72776	0.00245421	0.960626	0.986973	1376	*	Intron (ENST00000421201.1/5581, intron 2 of 2)	2	45697982	45770860	72879	1	5581	ENST00000485176.1	95442	ENSG00000171132	PRKCE	protein kinase C epsilon
All_AD_H3K27ac_samples_MACS2_peak_101287	chr2	45794876	45795220	Neuron	Neuron	-0.193934	0.107449	0.865432	0.355332	0.631518	345	*	Intron (ENST00000421201.1/5581, intron 2 of 2)	2	45697982	45770860	72879	1	5581	ENST00000485176.1	96894	ENSG00000171132	PRKCE	protein kinase C epsilon
All_AD_H3K27ac_samples_MACS2_peak_101288	chr2	45797275	45797765	Neuron	Neuron	0.198916	0.274193	0.955602	0.331571	0.610622	491	*	Intron (ENST00000421201.1/5581, intron 2 of 2)	2	45697982	45770860	72879	1	5581	ENST00000485176.1	99293	ENSG00000171132	PRKCE	protein kinase C epsilon
All_AD_H3K27ac_samples_MACS2_peak_101289	chr2	45813034	45814549	Astrocyte,Neuron	Multiple	-0.126756	2.02545	1.25855	0.265654	0.546867	1516	*	Intron (ENST00000421201.1/5581, intron 2 of 2)	2	45697982	45770860	72879	1	5581	ENST00000485176.1	115052	ENSG00000171132	PRKCE	protein kinase C epsilon
All_AD_H3K27ac_samples_MACS2_peak_10129	chr1	111139201	111140972	Astrocyte,Microglia,Neuron,Oligodendrocyte	Multiple	-0.0869187	4.94532	2.9404	0.0906911	0.312121	1772	*	Promoter (<=1kb)	1	111139479	111184816	45338	1	10390	ENST00000700750.1	0	ENSG00000134255	CEPT1	choline/ethanolamine phosphotransferase 1
All_AD_H3K27ac_samples_MACS2_peak_101291	chr2	45821550	45822627	Neuron	Neuron	0.174425	1.6697	2.04518	0.157015	0.41807	1078	*	Intron (ENST00000421201.1/5581, intron 2 of 2)	2	45697982	45770860	72879	1	5581	ENST00000485176.1	123568	ENSG00000171132	PRKCE	protein kinase C epsilon
All_AD_H3K27ac_samples_MACS2_peak_101292	chr2	45823400	45824547	Astrocyte,Neuron,Oligodendrocyte	Multiple	-0.168021	2.12664	2.70329	0.104502	0.336586	1148	*	Intron (ENST00000421201.1/5581, intron 2 of 2)	2	45697982	45770860	72879	1	5581	ENST00000485176.1	125418	ENSG00000171132	PRKCE	protein kinase C epsilon
All_AD_H3K27ac_samples_MACS2_peak_101293	chr2	45826658	45827545	Neuron	Neuron	-0.167151	1.54524	1.76288	0.18846	0.459389	888	*	Intron (ENST00000421201.1/5581, intron 2 of 2)	2	45697982	45770860	72879	1	5581	ENST00000485176.1	128676	ENSG00000171132	PRKCE	protein kinase C epsilon
All_AD_H3K27ac_samples_MACS2_peak_101295	chr2	45836366	45836983	Neuron	Neuron	-0.063935	1.35459	0.219869	0.640557	0.833905	618	*	Intron (ENST00000421201.1/5581, intron 2 of 2)	2	45697982	45770860	72879	1	5581	ENST00000485176.1	138384	ENSG00000171132	PRKCE	protein kinase C epsilon
All_AD_H3K27ac_samples_MACS2_peak_101296	chr2	45839244	45840884	Neuron,Oligodendrocyte	Multiple	-0.130863	3.17056	2.25138	0.137869	0.390158	1641	*	Exon (ENST00000480453.5/5581, exon 2 of 7)	2	45978095	45984681	6587	1	5581	ENST00000489067.1	-137211	ENSG00000171132	PRKCE	protein kinase C epsilon
All_AD_H3K27ac_samples_MACS2_peak_101298	chr2	45845701	45846067	Neuron	Neuron	-0.014247	0.424124	0.00759912	0.930776	0.976068	367	*	Exon (ENST00000467135.5/5581, exon 8 of 8)	2	45978095	45984681	6587	1	5581	ENST00000489067.1	-132028	ENSG00000171132	PRKCE	protein kinase C epsilon
All_AD_H3K27ac_samples_MACS2_peak_101299	chr2	45852501	45853691	Astrocyte,Neuron,Oligodendrocyte	Multiple	-0.390873	1.98253	13.629	0.000430128	0.0170046	1191	*	Intron (ENST00000306156.8/5581, intron 2 of 14)	2	45978095	45984681	6587	1	5581	ENST00000489067.1	-124404	ENSG00000171132	PRKCE	protein kinase C epsilon
All_AD_H3K27ac_samples_MACS2_peak_1013	chr1	8495859	8497825	Neuron,Oligodendrocyte	Multiple	-0.00906595	3.02716	0.0117154	0.914108	0.969719	1967	*	5' UTR	1	8511795	8511919	125	2	124900452	ENST00000408156.1	14094	ENSG00000221083	LOC124900452	small nucleolar RNA SNORA77
All_AD_H3K27ac_samples_MACS2_peak_10130	chr1	111161930	111162581	Neuron	Neuron	0.0822947	0.788158	0.263467	0.60932	0.815875	652	*	Intron (ENST00000700750.1/10390, intron 4 of 8)	1	111173138	111184331	11194	1	10390	ENST00000473474.5	-10557	ENSG00000134255	CEPT1	choline/ethanolamine phosphotransferase 1
All_AD_H3K27ac_samples_MACS2_peak_101301	chr2	45860094	45861417	Astrocyte,Microglia,Neuron,Oligodendrocyte	Multiple	-0.27208	3.08549	8.96624	0.00376794	0.0549525	1324	*	Intron (ENST00000306156.8/5581, intron 2 of 14)	2	45978095	45984681	6587	1	5581	ENST00000489067.1	-116678	ENSG00000171132	PRKCE	protein kinase C epsilon
All_AD_H3K27ac_samples_MACS2_peak_101302	chr2	45873481	45875144	Neuron	Neuron	-0.0824185	2.19597	0.456505	0.501426	0.744967	1664	*	Intron (ENST00000306156.8/5581, intron 2 of 14)	2	45978095	45984681	6587	1	5581	ENST00000489067.1	-102951	ENSG00000171132	PRKCE	protein kinase C epsilon
All_AD_H3K27ac_samples_MACS2_peak_101303	chr2	45882660	45884760	Neuron,Oligodendrocyte	Multiple	-0.0332068	2.99924	0.127218	0.722378	0.8795	2101	*	Intron (ENST00000306156.8/5581, intron 2 of 14)	2	45978095	45984681	6587	1	5581	ENST00000489067.1	-93335	ENSG00000171132	PRKCE	protein kinase C epsilon
All_AD_H3K27ac_samples_MACS2_peak_101304	chr2	45885190	45886443	Astrocyte,Neuron,Oligodendrocyte	Multiple	-0.0350094	2.77033	0.102975	0.749219	0.892947	1254	*	Intron (ENST00000306156.8/5581, intron 2 of 14)	2	45978095	45984681	6587	1	5581	ENST00000489067.1	-91652	ENSG00000171132	PRKCE	protein kinase C epsilon
All_AD_H3K27ac_samples_MACS2_peak_101305	chr2	45888556	45889205	Microglia,Neuron	Multiple	-0.0470174	1.66645	0.141151	0.708244	0.871709	650	*	Intron (ENST00000306156.8/5581, intron 2 of 14)	2	45978095	45984681	6587	1	5581	ENST00000489067.1	-88890	ENSG00000171132	PRKCE	protein kinase C epsilon
All_AD_H3K27ac_samples_MACS2_peak_101306	chr2	45889475	45890157	Microglia,Neuron	Multiple	-0.210551	1.56609	3.16762	0.0793318	0.29057	683	*	Intron (ENST00000306156.8/5581, intron 2 of 14)	2	45978095	45984681	6587	1	5581	ENST00000489067.1	-87938	ENSG00000171132	PRKCE	protein kinase C epsilon
All_AD_H3K27ac_samples_MACS2_peak_101307	chr2	45890488	45891039	Microglia,Neuron	Multiple	-0.0692524	1.08242	0.18674	0.666936	0.848845	552	*	Intron (ENST00000306156.8/5581, intron 2 of 14)	2	45978095	45984681	6587	1	5581	ENST00000489067.1	-87056	ENSG00000171132	PRKCE	protein kinase C epsilon
All_AD_H3K27ac_samples_MACS2_peak_10131	chr1	111192196	111193817	Microglia	Microglia	-0.0202515	1.96716	0.0304252	0.862019	0.947729	1622	*	Promoter (2-3kb)	1	111187174	111189328	2155	2	79961	ENST00000468692.1	-2868	ENSG00000162777	DENND2D	DENN domain containing 2D
All_AD_H3K27ac_samples_MACS2_peak_101310	chr2	45904322	45906265	Astrocyte,Neuron	Multiple	-0.0975031	3.008	0.969101	0.328202	0.607576	1944	*	Intron (ENST00000306156.8/5581, intron 2 of 14)	2	45978095	45984681	6587	1	5581	ENST00000489067.1	-71830	ENSG00000171132	PRKCE	protein kinase C epsilon
All_AD_H3K27ac_samples_MACS2_peak_101311	chr2	45906502	45906887	Neuron	Neuron	-0.0630503	0.680352	0.143897	0.705554	0.870216	386	*	Intron (ENST00000306156.8/5581, intron 2 of 14)	2	45978095	45984681	6587	1	5581	ENST00000489067.1	-71208	ENSG00000171132	PRKCE	protein kinase C epsilon
All_AD_H3K27ac_samples_MACS2_peak_101312	chr2	45910090	45911730	Neuron	Neuron	0.103985	2.36092	0.965263	0.329155	0.608444	1641	*	Intron (ENST00000306156.8/5581, intron 2 of 14)	2	45978095	45984681	6587	1	5581	ENST00000489067.1	-66365	ENSG00000171132	PRKCE	protein kinase C epsilon
All_AD_H3K27ac_samples_MACS2_peak_101313	chr2	45917929	45918368	Neuron	Neuron	-0.148335	0.521643	0.568983	0.453124	0.710483	440	*	Intron (ENST00000306156.8/5581, intron 2 of 14)	2	45978095	45984681	6587	1	5581	ENST00000489067.1	-59727	ENSG00000171132	PRKCE	protein kinase C epsilon
All_AD_H3K27ac_samples_MACS2_peak_101314	chr2	45918654	45920081	Neuron	Neuron	-0.0901026	2.07632	0.561204	0.456217	0.712923	1428	*	Intron (ENST00000306156.8/5581, intron 2 of 14)	2	45978095	45984681	6587	1	5581	ENST00000489067.1	-58014	ENSG00000171132	PRKCE	protein kinase C epsilon
All_AD_H3K27ac_samples_MACS2_peak_101315	chr2	45922401	45922781	Neuron	Neuron	-0.410024	0.547848	5.00778	0.0283285	0.166264	381	*	Intron (ENST00000306156.8/5581, intron 2 of 14)	2	45978095	45984681	6587	1	5581	ENST00000489067.1	-55314	ENSG00000171132	PRKCE	protein kinase C epsilon
All_AD_H3K27ac_samples_MACS2_peak_101316	chr2	45926163	45926652	Neuron	Neuron	-0.400514	1.33919	8.39965	0.00497029	0.0639932	490	*	Intron (ENST00000306156.8/5581, intron 2 of 14)	2	45978095	45984681	6587	1	5581	ENST00000489067.1	-51443	ENSG00000171132	PRKCE	protein kinase C epsilon
All_AD_H3K27ac_samples_MACS2_peak_101317	chr2	45928452	45929124	Neuron	Neuron	0.019108	1.83882	0.0263105	0.871599	0.952	673	*	Intron (ENST00000306156.8/5581, intron 2 of 14)	2	45978095	45984681	6587	1	5581	ENST00000489067.1	-48971	ENSG00000171132	PRKCE	protein kinase C epsilon
All_AD_H3K27ac_samples_MACS2_peak_101318	chr2	45929180	45930051	Microglia,Neuron	Multiple	0.0200948	2.06351	0.0351426	0.996866	0.998959	872	*	Intron (ENST00000306156.8/5581, intron 2 of 14)	2	45978095	45984681	6587	1	5581	ENST00000489067.1	-48044	ENSG00000171132	PRKCE	protein kinase C epsilon
All_AD_H3K27ac_samples_MACS2_peak_101319	chr2	45930250	45930910	Microglia,Neuron	Multiple	-0.11844	1.55838	0.683675	0.411056	0.678244	661	*	Intron (ENST00000306156.8/5581, intron 2 of 14)	2	45978095	45984681	6587	1	5581	ENST00000489067.1	-47185	ENSG00000171132	PRKCE	protein kinase C epsilon
All_AD_H3K27ac_samples_MACS2_peak_10132	chr1	111199571	111200121	Microglia	Microglia	-0.0670801	1.13079	0.232344	0.631254	0.828535	551	*	Promoter (<=1kb)	1	111195970	111200121	4152	2	79961	ENST00000477586.5	0	ENSG00000162777	DENND2D	DENN domain containing 2D
All_AD_H3K27ac_samples_MACS2_peak_101320	chr2	45935742	45937021	Astrocyte,Neuron	Multiple	0.115359	2.24693	1.17232	0.282539	0.564114	1280	*	Intron (ENST00000306156.8/5581, intron 2 of 14)	2	45978095	45984681	6587	1	5581	ENST00000489067.1	-41074	ENSG00000171132	PRKCE	protein kinase C epsilon
All_AD_H3K27ac_samples_MACS2_peak_101321	chr2	45950464	45951223	Neuron	Neuron	0.0768176	0.811727	0.196939	0.658534	0.844211	760	*	Intron (ENST00000306156.8/5581, intron 2 of 14)	2	45978095	45984681	6587	1	5581	ENST00000489067.1	-26872	ENSG00000171132	PRKCE	protein kinase C epsilon
All_AD_H3K27ac_samples_MACS2_peak_101322	chr2	45961254	45963260	Astrocyte,Neuron	Multiple	-0.112022	2.55593	1.41549	0.238056	0.51818	2007	*	Intron (ENST00000306156.8/5581, intron 2 of 14)	2	45978095	45984681	6587	1	5581	ENST00000489067.1	-14835	ENSG00000171132	PRKCE	protein kinase C epsilon
All_AD_H3K27ac_samples_MACS2_peak_101323	chr2	45963883	45964879	Astrocyte,Neuron	Multiple	-0.085022	1.35067	0.422814	0.517606	0.756628	997	*	Intron (ENST00000306156.8/5581, intron 2 of 14)	2	45978095	45984681	6587	1	5581	ENST00000489067.1	-13216	ENSG00000171132	PRKCE	protein kinase C epsilon
All_AD_H3K27ac_samples_MACS2_peak_101324	chr2	45969252	45969625	Other	Other	-0.0816987	-0.106917	0.148665	0.729631	0.883095	374	*	Intron (ENST00000306156.8/5581, intron 2 of 14)	2	45978095	45984681	6587	1	5581	ENST00000489067.1	-8470	ENSG00000171132	PRKCE	protein kinase C epsilon
All_AD_H3K27ac_samples_MACS2_peak_101325	chr2	45986341	45986995	Microglia	Microglia	-0.203583	0.508817	1.53423	0.219502	0.496612	655	*	Intron (ENST00000306156.8/5581, intron 6 of 14)	2	45978095	45984681	6587	1	5581	ENST00000489067.1	8246	ENSG00000171132	PRKCE	protein kinase C epsilon
All_AD_H3K27ac_samples_MACS2_peak_101326	chr2	45987113	45987465	Microglia	Microglia	0.310097	-0.0117521	2.32046	0.132063	0.381491	353	*	Intron (ENST00000306156.8/5581, intron 6 of 14)	2	45978095	45984681	6587	1	5581	ENST00000489067.1	9018	ENSG00000171132	PRKCE	protein kinase C epsilon
All_AD_H3K27ac_samples_MACS2_peak_101327	chr2	45987762	45988898	Other	Other	0.144678	1.29389	1.03904	0.311458	0.592385	1137	*	Intron (ENST00000306156.8/5581, intron 6 of 14)	2	45978095	45984681	6587	1	5581	ENST00000489067.1	9667	ENSG00000171132	PRKCE	protein kinase C epsilon
All_AD_H3K27ac_samples_MACS2_peak_101329	chr2	45992166	45994092	Astrocyte	Astrocyte	-0.122928	2.35247	1.69057	0.197674	0.470887	1927	*	Intron (ENST00000306156.8/5581, intron 6 of 14)	2	46000902	46010964	10063	1	5581	ENST00000394874.1	-6810	ENSG00000171132	PRKCE	protein kinase C epsilon
All_AD_H3K27ac_samples_MACS2_peak_10133	chr1	111200440	111201027	Microglia	Microglia	0.132231	1.11155	0.966779	0.328778	0.608108	588	*	Promoter (<=1kb)	1	111200771	111243439	42669	1	1117	ENST00000445067.6	0	ENSG00000064886	CHI3L2	chitinase 3 like 2
All_AD_H3K27ac_samples_MACS2_peak_101330	chr2	46010354	46010934	Astrocyte	Astrocyte	0.240743	0.385283	1.47638	0.228312	0.506634	581	*	3' UTR	2	46000902	46010964	10063	1	5581	ENST00000394874.1	9452	ENSG00000171132	PRKCE	protein kinase C epsilon
All_AD_H3K27ac_samples_MACS2_peak_101331	chr2	46014962	46016426	Astrocyte	Astrocyte	0.0500232	1.73597	0.180902	0.671868	0.851755	1465	*	Intron (ENST00000306156.8/5581, intron 10 of 14)	2	46000902	46010964	10063	1	5581	ENST00000394874.1	14060	ENSG00000171132	PRKCE	protein kinase C epsilon
All_AD_H3K27ac_samples_MACS2_peak_101332	chr2	46018815	46019519	Oligodendrocyte	Oligodendrocyte	-0.257528	0.838131	3.40237	0.0692168	0.270184	705	*	Intron (ENST00000306156.8/5581, intron 10 of 14)	2	46000902	46010964	10063	1	5581	ENST00000394874.1	17913	ENSG00000171132	PRKCE	protein kinase C epsilon
All_AD_H3K27ac_samples_MACS2_peak_101334	chr2	46029895	46030568	Other	Other	0.252769	0.585489	2.33442	0.130925	0.379529	674	*	Intron (ENST00000306156.8/5581, intron 10 of 14)	2	46000902	46010964	10063	1	5581	ENST00000394874.1	28993	ENSG00000171132	PRKCE	protein kinase C epsilon
All_AD_H3K27ac_samples_MACS2_peak_101335	chr2	46031151	46032527	Astrocyte,Neuron	Multiple	0.0700002	1.51446	0.303339	0.583502	0.800311	1377	*	Intron (ENST00000306156.8/5581, intron 10 of 14)	2	46000902	46010964	10063	1	5581	ENST00000394874.1	30249	ENSG00000171132	PRKCE	protein kinase C epsilon
All_AD_H3K27ac_samples_MACS2_peak_101337	chr2	46042231	46042885	Astrocyte	Astrocyte	0.203732	0.542036	1.47301	0.228838	0.507304	655	*	Intron (ENST00000306156.8/5581, intron 10 of 14)	2	46073437	46151201	77765	1	5581	ENST00000469753.5	-30552	ENSG00000171132	PRKCE	protein kinase C epsilon
All_AD_H3K27ac_samples_MACS2_peak_101338	chr2	46045942	46046505	Other	Other	0.0228776	0.339316	0.0158178	0.900266	0.964042	564	*	Intron (ENST00000306156.8/5581, intron 10 of 14)	2	46073437	46151201	77765	1	5581	ENST00000469753.5	-26932	ENSG00000171132	PRKCE	protein kinase C epsilon
All_AD_H3K27ac_samples_MACS2_peak_10134	chr1	111203491	111204960	Microglia,Oligodendrocyte	Multiple	-0.143386	3.03098	2.60559	0.110863	0.347773	1470	*	Promoter (<=1kb)	1	111187174	111204409	17236	2	79961	ENST00000369752.5	0	ENSG00000162777	DENND2D	DENN domain containing 2D
All_AD_H3K27ac_samples_MACS2_peak_101340	chr2	46056894	46057233	Other	Other	0.0683531	-0.0416772	0.0964611	0.757016	0.897133	340	*	Intron (ENST00000306156.8/5581, intron 10 of 14)	2	46073437	46151201	77765	1	5581	ENST00000469753.5	-16204	ENSG00000171132	PRKCE	protein kinase C epsilon
All_AD_H3K27ac_samples_MACS2_peak_101341	chr2	46057821	46058953	Astrocyte	Astrocyte	0.0144806	1.45438	0.0101862	0.919889	0.971844	1133	*	Intron (ENST00000306156.8/5581, intron 10 of 14)	2	46073437	46151201	77765	1	5581	ENST00000469753.5	-14484	ENSG00000171132	PRKCE	protein kinase C epsilon
All_AD_H3K27ac_samples_MACS2_peak_101342	chr2	46062087	46063395	Other	Other	0.0546022	1.75953	0.17756	0.674734	0.853357	1309	*	Intron (ENST00000306156.8/5581, intron 10 of 14)	2	46073437	46151201	77765	1	5581	ENST00000469753.5	-10042	ENSG00000171132	PRKCE	protein kinase C epsilon
All_AD_H3K27ac_samples_MACS2_peak_101343	chr2	46063489	46063920	Other	Other	0.288076	0.49997	2.76169	0.100895	0.330222	432	*	Intron (ENST00000306156.8/5581, intron 10 of 14)	2	46073437	46151201	77765	1	5581	ENST00000469753.5	-9517	ENSG00000171132	PRKCE	protein kinase C epsilon
All_AD_H3K27ac_samples_MACS2_peak_101344	chr2	46073042	46074186	Other	Other	0.181456	1.28031	1.47641	0.228307	0.50663	1145	*	Promoter (<=1kb)	2	46073437	46151201	77765	1	5581	ENST00000469753.5	0	ENSG00000171132	PRKCE	protein kinase C epsilon
All_AD_H3K27ac_samples_MACS2_peak_101345	chr2	46083179	46083650	Other	Other	0.688299	0.218822	14.3158	0.000316891	0.014389	472	*	Intron (ENST00000306156.8/5581, intron 10 of 14)	2	46073796	46151164	77369	1	5581	ENST00000480633.1	9383	ENSG00000171132	PRKCE	protein kinase C epsilon
All_AD_H3K27ac_samples_MACS2_peak_101347	chr2	46090353	46091692	Other	Other	0.255428	1.48892	3.89417	0.052293	0.231904	1340	*	Intron (ENST00000306156.8/5581, intron 11 of 14)	2	46073796	46151164	77369	1	5581	ENST00000480633.1	16557	ENSG00000171132	PRKCE	protein kinase C epsilon
All_AD_H3K27ac_samples_MACS2_peak_101348	chr2	46097512	46099099	Microglia	Microglia	0.151091	1.83973	1.42079	0.237188	0.517176	1588	*	Intron (ENST00000306156.8/5581, intron 11 of 14)	2	46073796	46151164	77369	1	5581	ENST00000480633.1	23716	ENSG00000171132	PRKCE	protein kinase C epsilon
All_AD_H3K27ac_samples_MACS2_peak_101349	chr2	46116575	46116870	Other	Other	-0.115327	-0.393403	0.198004	0.657672	0.843696	296	*	Intron (ENST00000306156.8/5581, intron 11 of 14)	2	46151053	46164895	13843	1	5581	ENST00000498388.1	-34183	ENSG00000171132	PRKCE	protein kinase C epsilon
All_AD_H3K27ac_samples_MACS2_peak_10135	chr1	111215843	111216471	Microglia	Microglia	0.142954	0.384849	0.586755	0.446181	0.705146	629	*	Intron (ENST00000445067.6/1117, intron 1 of 12)	1	111227016	111236080	9065	1	1117	ENST00000528451.5	-10545	ENSG00000064886	CHI3L2	chitinase 3 like 2
All_AD_H3K27ac_samples_MACS2_peak_101352	chr2	46142024	46144412	Oligodendrocyte	Oligodendrocyte	0.120974	2.76203	1.82277	0.181213	0.45032	2389	*	Intron (ENST00000306156.8/5581, intron 11 of 14)	2	46151053	46164895	13843	1	5581	ENST00000498388.1	-6641	ENSG00000171132	PRKCE	protein kinase C epsilon
All_AD_H3K27ac_samples_MACS2_peak_101353	chr2	46150767	46151869	Neuron	Neuron	-0.163704	1.31087	1.28922	0.259957	0.541127	1103	*	Promoter (<=1kb)	2	46151053	46164895	13843	1	5581	ENST00000498388.1	0	ENSG00000171132	PRKCE	protein kinase C epsilon
All_AD_H3K27ac_samples_MACS2_peak_101354	chr2	46156128	46156841	Neuron	Neuron	-0.0907819	1.38983	0.402349	0.527889	0.763447	714	*	Intron (ENST00000306156.8/5581, intron 13 of 14)	2	46151102	46160060	8959	1	5581	ENST00000494472.1	5026	ENSG00000171132	PRKCE	protein kinase C epsilon
All_AD_H3K27ac_samples_MACS2_peak_101355	chr2	46156984	46157965	Neuron	Neuron	-0.126564	1.43244	0.961002	0.395006	0.665108	982	*	Intron (ENST00000306156.8/5581, intron 13 of 14)	2	46151102	46160060	8959	1	5581	ENST00000494472.1	5882	ENSG00000171132	PRKCE	protein kinase C epsilon
All_AD_H3K27ac_samples_MACS2_peak_101356	chr2	46164340	46165765	Neuron	Neuron	-0.0423451	2.46288	0.149849	0.699821	0.867358	1426	*	Exon (ENST00000498388.1/5581, exon 3 of 3)	2	46151102	46160060	8959	1	5581	ENST00000494472.1	13238	ENSG00000171132	PRKCE	protein kinase C epsilon
All_AD_H3K27ac_samples_MACS2_peak_101357	chr2	46170624	46172609	Neuron	Neuron	-0.071786	3.07338	0.618399	0.434224	0.696399	1986	*	Intron (ENST00000306156.8/5581, intron 14 of 14)	2	46151102	46160060	8959	1	5581	ENST00000494472.1	19522	ENSG00000171132	PRKCE	protein kinase C epsilon
All_AD_H3K27ac_samples_MACS2_peak_101358	chr2	46178796	46180232	Other	Other	0.157828	1.78853	1.93768	0.168206	0.433847	1437	*	Intron (ENST00000306156.8/5581, intron 14 of 14)	2	46151102	46160060	8959	1	5581	ENST00000494472.1	27694	ENSG00000171132	PRKCE	protein kinase C epsilon
All_AD_H3K27ac_samples_MACS2_peak_101359	chr2	46181874	46182653	Other	Other	0.370419	0.916535	5.5533	0.0211701	0.141896	780	*	Intron (ENST00000306156.8/5581, intron 14 of 14)	2	46151102	46160060	8959	1	5581	ENST00000494472.1	30772	ENSG00000171132	PRKCE	protein kinase C epsilon
[truncated: 64,191 more rows]

## Sheet: AD_H3K27ac_enrichGO_CHAS
ID	Description	GeneRatio	BgRatio	pvalue	p.adjust	qvalue	geneID	Count	direction	celltype	category
[truncated: 57 more rows]

## Sheet: AD_H3K27ac_peaks_MF
peak	chr	start	end	celltype	annot	logFC	logCPM	F	PValue	fdr	width	strand	annotation	geneChr	geneStart	geneEnd	geneLength	geneStrand	geneId	transcriptId	distanceToTSS	ENSEMBL	SYMBOL	GENENAME
[truncated: 65,535 more rows]

[truncated: 1 more sheets: AD_H3K27ac_enrichGO_MF]
