# Supplementary material for: CHAS infers cell type-specific signatures in bulk brain histone acetylation studies of neurological and psychiatric disorders
Source: Cell Rep Methods. 2025 Apr 28;5(5):101032. doi: 10.1016/j.crmeth.2025.101032 (PMC12146652; doi:10.1016/j.crmeth.2025.101032)
Supplement: Table S2. Parkinson’s disease H3K27ac CHAS analysis, related to Figure 4 [file mmc3.xls]

## Sheet: PD_H3K27ac_metadata_CHAS
Sample	Celltype	condition	age	sex	pm_hours	CHAS
21_0491_00ICHauk_s21_H3K27Ac_i79	Astrocyte	PD	86	M	30	0.0762207
21_0491_00ICHauk_s21_H3K27Ac_i79	Microglia	PD	86	M	30	0.0447431
21_0491_00ICHauk_s21_H3K27Ac_i79	Neuron	PD	86	M	30	0.340804
21_0491_00ICHauk_s21_H3K27Ac_i79	Oligodendrocyte	PD	86	M	30	0.394174
23_0493_00ICHauk_s23_H3K27Ac_i81	Astrocyte	PD	88	M	30	0.0906052
23_0493_00ICHauk_s23_H3K27Ac_i81	Microglia	PD	88	M	30	0.0535949
23_0493_00ICHauk_s23_H3K27Ac_i81	Neuron	PD	88	M	30	0.607525
23_0493_00ICHauk_s23_H3K27Ac_i81	Oligodendrocyte	PD	88	M	30	0.300362
24_0494_00ICHauk_s24_H3K27Ac_i82	Astrocyte	Control	88	F	50	0.0725819
24_0494_00ICHauk_s24_H3K27Ac_i82	Microglia	Control	88	F	50	0.0506064
24_0494_00ICHauk_s24_H3K27Ac_i82	Neuron	Control	88	F	50	0.459398
24_0494_00ICHauk_s24_H3K27Ac_i82	Oligodendrocyte	Control	88	F	50	0.287427
25_04EP_00ICHauk_s25_H3K27Ac_i68	Astrocyte	PD	72	M	48	0.0909793
25_04EP_00ICHauk_s25_H3K27Ac_i68	Microglia	PD	72	M	48	0.0529084
25_04EP_00ICHauk_s25_H3K27Ac_i68	Neuron	PD	72	M	48	0.499202
25_04EP_00ICHauk_s25_H3K27Ac_i68	Oligodendrocyte	PD	72	M	48	0.416455
26_04EQ_00ICHauk_s26_H3K27Ac_i69	Astrocyte	Control	87	M	40	0.0676932
26_04EQ_00ICHauk_s26_H3K27Ac_i69	Microglia	Control	87	M	40	0.0457249
26_04EQ_00ICHauk_s26_H3K27Ac_i69	Neuron	Control	87	M	40	0.308603
26_04EQ_00ICHauk_s26_H3K27Ac_i69	Oligodendrocyte	Control	87	M	40	0.429257
27_04ER_00ICHauk_s27_H3K27Ac_i70	Astrocyte	PD	95	M	48	0.10153
27_04ER_00ICHauk_s27_H3K27Ac_i70	Microglia	PD	95	M	48	0.0490765
27_04ER_00ICHauk_s27_H3K27Ac_i70	Neuron	PD	95	M	48	0.422415
27_04ER_00ICHauk_s27_H3K27Ac_i70	Oligodendrocyte	PD	95	M	48	0.38812
28_04ES_00ICHauk_s28_H3K27Ac_i71	Astrocyte	Control	87	M	40	0.0733773
28_04ES_00ICHauk_s28_H3K27Ac_i71	Microglia	Control	87	M	40	0.0476447
28_04ES_00ICHauk_s28_H3K27Ac_i71	Neuron	Control	87	M	40	0.429652
28_04ES_00ICHauk_s28_H3K27Ac_i71	Oligodendrocyte	Control	87	M	40	0.364313
29_04ET_00ICHauk_s29_H3K27Ac_i72	Astrocyte	PD	69	M	57	0.0981998
29_04ET_00ICHauk_s29_H3K27Ac_i72	Microglia	PD	69	M	57	0.0534858
29_04ET_00ICHauk_s29_H3K27Ac_i72	Neuron	PD	69	M	57	0.703733
29_04ET_00ICHauk_s29_H3K27Ac_i72	Oligodendrocyte	PD	69	M	57	0.320682
30_04EU_00ICHauk_s30_H3K27Ac_i73	Astrocyte	Control	86	F	72	0.0834512
30_04EU_00ICHauk_s30_H3K27Ac_i73	Microglia	Control	86	F	72	0.0499376
30_04EU_00ICHauk_s30_H3K27Ac_i73	Neuron	Control	86	F	72	0.410837
30_04EU_00ICHauk_s30_H3K27Ac_i73	Oligodendrocyte	Control	86	F	72	0.410803
31_04EV_00ICHauk_s31_H3K27Ac_i76	Astrocyte	PD	82	M	84	0.084556
31_04EV_00ICHauk_s31_H3K27Ac_i76	Microglia	PD	82	M	84	0.0523269
31_04EV_00ICHauk_s31_H3K27Ac_i76	Neuron	PD	82	M	84	0.49303
31_04EV_00ICHauk_s31_H3K27Ac_i76	Oligodendrocyte	PD	82	M	84	0.458559
32_04EW_00ICHauk_s32_H3K27Ac_i77	Astrocyte	Control	85	F	72	0.0863387
32_04EW_00ICHauk_s32_H3K27Ac_i77	Microglia	Control	85	F	72	0.0498062
32_04EW_00ICHauk_s32_H3K27Ac_i77	Neuron	Control	85	F	72	0.553039
32_04EW_00ICHauk_s32_H3K27Ac_i77	Oligodendrocyte	Control	85	F	72	0.384559
33_04EX_00ICHauk_s33_H3K27Ac_i78	Astrocyte	PD	81	F	15	0.104601
33_04EX_00ICHauk_s33_H3K27Ac_i78	Microglia	PD	81	F	15	0.0530973
33_04EX_00ICHauk_s33_H3K27Ac_i78	Neuron	PD	81	F	15	0.594902
33_04EX_00ICHauk_s33_H3K27Ac_i78	Oligodendrocyte	PD	81	F	15	0.398561
34_04EY_00ICHauk_s34_H3K27Ac_i80	Astrocyte	Control	79	M	48	0.0871153
34_04EY_00ICHauk_s34_H3K27Ac_i80	Microglia	Control	79	M	48	0.048362
34_04EY_00ICHauk_s34_H3K27Ac_i80	Neuron	Control	79	M	48	0.486478
34_04EY_00ICHauk_s34_H3K27Ac_i80	Oligodendrocyte	Control	79	M	48	0.316552
35_04EZ_00ICHauk_s35_H3K27Ac_i81	Astrocyte	PD	82	M	46	0.0880655
35_04EZ_00ICHauk_s35_H3K27Ac_i81	Microglia	PD	82	M	46	0.0519968
35_04EZ_00ICHauk_s35_H3K27Ac_i81	Neuron	PD	82	M	46	0.600529
35_04EZ_00ICHauk_s35_H3K27Ac_i81	Oligodendrocyte	PD	82	M	46	0.387813
37_04F1_00ICHauk_s37_H3K27Ac_i87	Astrocyte	PD	78	F	24	0.0900156
37_04F1_00ICHauk_s37_H3K27Ac_i87	Microglia	PD	78	F	24	0.0476687
37_04F1_00ICHauk_s37_H3K27Ac_i87	Neuron	PD	78	F	24	0.541764
37_04F1_00ICHauk_s37_H3K27Ac_i87	Oligodendrocyte	PD	78	F	24	0.369758
38_04F2_00ICHauk_s38_H3K27Ac_i88	Astrocyte	Control	66	M	87	0.0930646
38_04F2_00ICHauk_s38_H3K27Ac_i88	Microglia	Control	66	M	87	0.0513212
38_04F2_00ICHauk_s38_H3K27Ac_i88	Neuron	Control	66	M	87	0.770759
38_04F2_00ICHauk_s38_H3K27Ac_i88	Oligodendrocyte	Control	66	M	87	0.340063
40_04F4_00ICHauk_s40_H3K27Ac_i90	Astrocyte	Control	65	M	48	0.096304
40_04F4_00ICHauk_s40_H3K27Ac_i90	Microglia	Control	65	M	48	0.0499366
40_04F4_00ICHauk_s40_H3K27Ac_i90	Neuron	Control	65	M	48	0.775224
40_04F4_00ICHauk_s40_H3K27Ac_i90	Oligodendrocyte	Control	65	M	48	0.298747
41_04F5_00ICHauk_s41_H3K27Ac_i91	Astrocyte	PD	72	F	72	0.0897009
41_04F5_00ICHauk_s41_H3K27Ac_i91	Microglia	PD	72	F	72	0.0517283
41_04F5_00ICHauk_s41_H3K27Ac_i91	Neuron	PD	72	F	72	0.750607
41_04F5_00ICHauk_s41_H3K27Ac_i91	Oligodendrocyte	PD	72	F	72	0.349527
42_04F6_00ICHauk_s42_H3K27Ac_i92	Astrocyte	Control	63	M	24	0.0767352
42_04F6_00ICHauk_s42_H3K27Ac_i92	Microglia	Control	63	M	24	0.0534601
42_04F6_00ICHauk_s42_H3K27Ac_i92	Neuron	Control	63	M	24	0.46483
42_04F6_00ICHauk_s42_H3K27Ac_i92	Oligodendrocyte	Control	63	M	24	0.392036
43_04F7_00ICHauk_s43_H3K27Ac_i93	Astrocyte	PD	74	M	24	0.0934537
43_04F7_00ICHauk_s43_H3K27Ac_i93	Microglia	PD	74	M	24	0.0499907
43_04F7_00ICHauk_s43_H3K27Ac_i93	Neuron	PD	74	M	24	0.764269
43_04F7_00ICHauk_s43_H3K27Ac_i93	Oligodendrocyte	PD	74	M	24	0.309888
44_04FD_00ICHauk_s44_H3K27Ac_i94	Astrocyte	Control	63	F	48	0.0995411
44_04FD_00ICHauk_s44_H3K27Ac_i94	Microglia	Control	63	F	48	0.0525957
44_04FD_00ICHauk_s44_H3K27Ac_i94	Neuron	Control	63	F	48	0.770596
44_04FD_00ICHauk_s44_H3K27Ac_i94	Oligodendrocyte	Control	63	F	48	0.33601
45_04FE_00ICHauk_s45_H3K27Ac_i95	Astrocyte	PD	80	F	48	0.0912669
45_04FE_00ICHauk_s45_H3K27Ac_i95	Microglia	PD	80	F	48	0.0741161
45_04FE_00ICHauk_s45_H3K27Ac_i95	Neuron	PD	80	F	48	0.581052
45_04FE_00ICHauk_s45_H3K27Ac_i95	Oligodendrocyte	PD	80	F	48	0.298829
47_04FG_00ICHauk_s47_H3K27Ac_i68	Astrocyte	PD	86	F	60	0.073993
47_04FG_00ICHauk_s47_H3K27Ac_i68	Microglia	PD	86	F	60	0.0474861
47_04FG_00ICHauk_s47_H3K27Ac_i68	Neuron	PD	86	F	60	0.558145
47_04FG_00ICHauk_s47_H3K27Ac_i68	Oligodendrocyte	PD	86	F	60	0.343528

## Sheet: PD_H3K27ac_peaks_CHAS
chr	start	end	peak	celltype	annot	logFC	logCPM	F	PValue	fdr	width	strand	annotation	geneChr	geneStart	geneEnd	geneLength	geneStrand	geneId	transcriptId	distanceToTSS	ENSEMBL	SYMBOL	GENENAME	method
chr5	178667098	178672258	All_PD_H3K27ac_samples_peak_8191	Oligodendrocyte	Oligodendrocyte	0.748612	4.18628	51.0277	1.58060941024508e-08	0.00209178	5161	*	Intron (uc003mjw.3/9509, intron 3 of 21)	5	178537852	178772431	234580	2	9509	uc003mjw.3	100173	ENSG00000087116	ADAMTS2	ADAM metallopeptidase with thrombospondin type 1 motif 2	CHAS
chr22	40722453	40731045	All_PD_H3K27ac_samples_peak_11512	Astrocyte,Oligodendrocyte	Multiple	0.89315	4.76478	43.9983	7.76958893801637e-08	0.00514114	8593	*	3' UTR	22	40742504	40762575	20072	1	158	uc003ayp.4	-11459	ENSG00000239900	ADSL	adenylosuccinate lyase	CHAS
chr3	14252465	14255152	All_PD_H3K27ac_samples_peak_104863	Oligodendrocyte	Oligodendrocyte	-1.17033	2.441	38.9414	2.67328890606839e-07	0.0117928	2688	*	Distal Intergenic	3	14220228	14239869	19642	1	27258	uc003byn.3	32237	ENSG00000170860	LSM3	LSM3 homolog, U6 small nuclear RNA and mRNA degradation associated	CHAS
chr4	187574646	187575759	All_PD_H3K27ac_samples_peak_90876	Oligodendrocyte	Oligodendrocyte	-1.4431	0.773797	32.7662	1.36367547919308e-06	0.036155	1114	*	Intron (uc003izf.3/2195, intron 3 of 26)	4	187508937	187516980	8044	2	2195	uc010isn.3	-57666	ENSG00000083857	FAT1	FAT atypical cadherin 1	CHAS
chr2	71845519	71848514	All_PD_H3K27ac_samples_peak_20199	Microglia	Microglia	0.704541	3.1963	32.76	1.36598828791926e-06	0.036155	2996	*	Exon (uc010fee.3/8291, exon 41 of 56)	2	71828402	71913893	85492	1	8291	uc010yqz.2	17117	ENSG00000135636	DYSF	dysferlin	CHAS
chr1	35299841	35304337	All_PD_H3K27ac_samples_peak_16900	Oligodendrocyte	Oligodendrocyte	-0.878476	3.67752	31.3079	2.04798025469444e-06	0.0421585	4497	*	Distal Intergenic	1	35315963	35324646	8684	2	113444	uc021olc.1	20309	ENSG00000163866	SMIM12	small integral membrane protein 12	CHAS
chr22	40715450	40719595	All_PD_H3K27ac_samples_peak_15655	Neuron,Oligodendrocyte	Multiple	0.810392	3.77417	31.0067	2.2299349059399e-06	0.0421585	4146	*	3' UTR	22	40742504	40762575	20072	1	158	uc003ayp.4	-22909	ENSG00000239900	ADSL	adenylosuccinate lyase	CHAS
chr19	55720288	55722414	All_PD_H3K27ac_samples_peak_20188	Oligodendrocyte	Oligodendrocyte	-0.999884	2.71594	29.8496	3.10396007544985e-06	0.0513473	2127	*	Promoter (<=1kb)	19	55692615	55720874	28260	2	5794	uc002qjq.3	0	ENSG00000080031	PTPRH	protein tyrosine phosphatase receptor type H	CHAS
chr22	40719689	40721968	All_PD_H3K27ac_samples_peak_29518	Astrocyte	Astrocyte	1.01053	2.37108	28.0571	5.24373586536039e-06	0.0640702	2280	*	3' UTR	22	40742504	40762575	20072	1	158	uc003ayp.4	-20536	ENSG00000239900	ADSL	adenylosuccinate lyase	CHAS
chr8	86891950	86896698	All_PD_H3K27ac_samples_peak_1863	Oligodendrocyte	Oligodendrocyte	0.807826	4.37315	27.9824	5.36130307763375e-06	0.0640702	4749	*	Distal Intergenic	8	86775050	86840171	65122	2	254958	uc022axi.1	-51779	NA	REXO1L1P	REXO1 like 1, pseudogene	CHAS
chr18	60352289	60363782	All_PD_H3K27ac_samples_peak_600	Astrocyte,Oligodendrocyte	Multiple	0.513473	6.36568	27.9702	5.38077064637779e-06	0.0640702	11494	*	Distal Intergenic	18	60382672	60647676	265005	1	23239	uc021ule.1	-18890	ENSG00000081913	PHLPP1	PH domain and leucine rich repeat protein phosphatase 1	CHAS
chr5	159534356	159536639	All_PD_H3K27ac_samples_peak_40261	Oligodendrocyte	Oligodendrocyte	-0.763035	2.07783	27.7127	5.80959820849782e-06	0.0640702	2284	*	Intron (uc003lxv.4/114825, intron 1 of 3)	5	159502892	159546452	43561	2	114825	uc003lxv.4	9813	ENSG00000170234	PWWP2A	PWWP domain containing 2A	CHAS
chr20	1649433	1656969	All_PD_H3K27ac_samples_peak_8874	Oligodendrocyte	Oligodendrocyte	-0.567555	5.15981	26.609	8.10010322865e-06	0.0787453	7537	*	Distal Intergenic	20	1609798	1638425	28628	2	55423	uc002wfo.1	-11008	ENSG00000089012	SIRPG	signal regulatory protein gamma	CHAS
chr22	22724992	22727120	All_PD_H3K27ac_samples_peak_21853	Oligodendrocyte	Oligodendrocyte	-0.848087	2.53095	26.5169	8.33031588929482e-06	0.0787453	2129	*	Exon (uc031rxg.1/uc031rxg.1, exon 48 of 462)	22	22652463	22677324	24862	1	96610	uc011aiq.1	72529	NA	BMS1P20	BMS1 pseudogene 20	CHAS
chr8	141695448	141740751	All_PD_H3K27ac_samples_peak_4789	Astrocyte,Microglia,Neuron,Oligodendrocyte	Multiple	0.435231	7.47624	26.054	9.59564213549869e-06	0.0795903	45304	*	Promoter (<=1kb)	8	141668481	141728460	59980	2	5747	uc011ljp.2	0	ENSG00000169398	PTK2	protein tyrosine kinase 2	CHAS
chrX	146298917	146299654	All_PD_H3K27ac_samples_peak_38274	Oligodendrocyte	Oligodendrocyte	-0.912655	0.746793	25.8349	1.02641264897316e-05	0.0795903	738	*	Distal Intergenic	23	146312238	146312361	124	2	574511	uc022cfu.1	12707	ENSG00000207731	MIR506	microRNA 506	CHAS
chr2	71897515	71900847	All_PD_H3K27ac_samples_peak_86833	Other	Other	0.657334	2.56307	25.608	1.10081534597147e-05	0.0795903	3333	*	Intron (uc002sie.3/8291, intron 50 of 54)	2	71828402	71913893	85492	1	8291	uc010yqz.2	69113	ENSG00000135636	DYSF	dysferlin	CHAS
chr7	134283046	134284503	All_PD_H3K27ac_samples_peak_25481	Oligodendrocyte	Oligodendrocyte	0.775904	1.46487	25.5805	1.11022368454956e-05	0.0795903	1458	*	Distal Intergenic	7	134249540	134255226	5687	1	441282	uc031szd.1	33506	ENSG00000227471	AKR1B15	aldo-keto reductase family 1 member B15	CHAS
chr8	99611020	99612899	All_PD_H3K27ac_samples_peak_35237	Astrocyte,Oligodendrocyte	Multiple	-0.869152	1.57149	25.4874	1.14267525476664e-05	0.0795903	1880	*	Intron (uc003yip.4/6788, intron 6 of 10)	8	99439250	99443023	3774	1	3788	uc003yin.3	171770	ENSG00000156486	KCNS2	potassium voltage-gated channel modifier subfamily S member 2	CHAS
chr5	146203355	146204193	All_PD_H3K27ac_samples_peak_83802	Neuron	Neuron	0.832462	0.548039	24.6155	1.49989287110007e-05	0.0873344	839	*	Intron (uc003loe.4/5521, intron 1 of 8)	5	145969067	146258348	289282	2	5521	uc003loe.4	54155	ENSG00000156475	PPP2R2B	protein phosphatase 2 regulatory subunit Bbeta	CHAS
chr16	71799420	71804702	All_PD_H3K27ac_samples_peak_22434	Astrocyte,Oligodendrocyte	Multiple	0.6969	3.49836	24.4785	1.56596955035228e-05	0.0873344	5283	*	5' UTR	16	71792305	71792390	86	2	692111	uc002fbc.1	-7030	ENSG00000223224	SNORD71	small nucleolar RNA, C/D box 71	CHAS
chr22	40703128	40707400	All_PD_H3K27ac_samples_peak_32821	Astrocyte,Neuron,Oligodendrocyte	Multiple	0.734279	2.98441	24.3188	1.64691495102394e-05	0.0873344	4273	*	Exon (uc003aym.3/23112, exon 17 of 24)	22	40742504	40762575	20072	1	158	uc003ayp.4	-35104	ENSG00000239900	ADSL	adenylosuccinate lyase	CHAS
chr8	141754069	141768356	All_PD_H3K27ac_samples_peak_27651	Neuron,Oligodendrocyte	Multiple	0.555538	4.94277	24.2779	1.66833358475532e-05	0.0873344	14288	*	5' UTR	8	141668481	141774522	106042	2	5747	uc003yvo.3	6166	ENSG00000169398	PTK2	protein tyrosine kinase 2	CHAS
chr2	54499706	54503725	All_PD_H3K27ac_samples_peak_9940	Oligodendrocyte	Oligodendrocyte	0.585936	3.79074	24.0357	1.8013819133708e-05	0.0873344	4020	*	Intron (uc002rxq.4/98, intron 3 of 3)	2	54480315	54483409	3095	2	388951	uc002rxr.2	-16297	ENSG00000178021	TSPYL6	TSPY like 6	CHAS
chr16	19527161	19558002	All_PD_H3K27ac_samples_peak_1602	Astrocyte,Microglia,Neuron,Oligodendrocyte	Multiple	0.406523	7.17533	23.9261	1.86524508724579e-05	0.0873344	30842	*	Promoter (<=1kb)	16	19513015	19533450	20436	2	51573	uc002dgh.3	0	ENSG00000006007	GDE1	glycerophosphodiester phosphodiesterase 1	CHAS
chr15	39285555	39286996	All_PD_H3K27ac_samples_peak_35678	Oligodendrocyte	Oligodendrocyte	-1.43366	1.43006	23.8999	1.88085807994681e-05	0.0873344	1442	*	Distal Intergenic	15	39542885	39547048	4164	1	400360	uc001zkg.2	-255889	ENSG00000175746	LINC02915	long intergenic non-protein coding RNA 2915	CHAS
chr4	17499222	17536485	All_PD_H3K27ac_samples_peak_1438	Astrocyte,Microglia,Neuron,Oligodendrocyte	Multiple	0.435663	7.39651	23.7746	1.95748880693662e-05	0.0873344	37264	*	Promoter (<=1kb)	4	17461884	17513857	51974	2	5860	uc021xmo.1	0	ENSG00000151552	QDPR	quinoid dihydropteridine reductase	CHAS
chr7	31996332	31998217	All_PD_H3K27ac_samples_peak_57968	Oligodendrocyte	Oligodendrocyte	0.756389	1.39486	23.6214	2.05567550418778e-05	0.0873344	1886	*	Intron (uc003tcm.2/5137, intron 2 of 17)	7	31792632	32110466	317835	2	5137	uc003tcm.2	112249	ENSG00000154678	PDE1C	phosphodiesterase 1C	CHAS
chr11	116793711	116804716	All_PD_H3K27ac_samples_peak_28499	Astrocyte,Oligodendrocyte	Multiple	0.477514	4.45897	23.5845	2.08005351306165e-05	0.0873344	11006	*	5' UTR	11	116714118	116740967	26850	2	23387	uc001ppx.3	-52744	ENSG00000160584	SIK3	SIK family kinase 3	CHAS
chr8	42615574	42620621	All_PD_H3K27ac_samples_peak_30800	Oligodendrocyte	Oligodendrocyte	-0.639781	3.43805	23.5408	2.10937403059375e-05	0.0873344	5048	*	Exon (uc003xpj.3/8973, exon 2 of 6)	8	42607780	42623929	16150	2	8973	uc003xpj.3	3308	ENSG00000147434	CHRNA6	cholinergic receptor nicotinic alpha 6 subunit	CHAS
chr7	134275314	134282481	All_PD_H3K27ac_samples_peak_6013	Astrocyte,Oligodendrocyte	Multiple	0.616663	4.68617	23.4989	2.13789761383088e-05	0.0873344	7168	*	Distal Intergenic	7	134249540	134255226	5687	1	441282	uc031szd.1	25774	ENSG00000227471	AKR1B15	aldo-keto reductase family 1 member B15	CHAS
chr3	46041083	46044228	All_PD_H3K27ac_samples_peak_26864	Oligodendrocyte	Oligodendrocyte	-0.739748	3.0821	23.2347	2.32728695927099e-05	0.0873344	3146	*	Distal Intergenic	3	45959391	46037316	77926	2	79443	uc003cpb.5	-3767	ENSG00000163820	FYCO1	FYVE and coiled-coil domain autophagy adaptor 1	CHAS
chr6	108322251	108327146	All_PD_H3K27ac_samples_peak_9765	Astrocyte,Oligodendrocyte	Multiple	0.604018	4.18218	23.1239	2.41196785174203e-05	0.0873344	4896	*	Distal Intergenic	6	108188960	108279482	90523	2	11231	uc003psc.4	-42769	ENSG00000025796	SEC63	SEC63 homolog, protein translocation regulator	CHAS
chr3	139046621	139049682	All_PD_H3K27ac_samples_peak_36380	Oligodendrocyte	Oligodendrocyte	-0.821042	2.78603	23.1062	2.42575222111532e-05	0.0873344	3062	*	Distal Intergenic	3	139062798	139075887	13090	1	56945	uc003etb.3	-13116	ENSG00000175110	MRPS22	mitochondrial ribosomal protein S22	CHAS
chr8	5993265	5993957	All_PD_H3K27ac_samples_peak_160020	Oligodendrocyte	Oligodendrocyte	-1.18376	0.168093	23.063	2.45980985615411e-05	0.0873344	693	*	Distal Intergenic	8	6261077	6264069	2993	2	100287015	uc003wqf.3	270112	ENSG00000246089	MCPH1-DT	MCPH1 divergent transcript	CHAS
chr2	54560107	54561177	All_PD_H3K27ac_samples_peak_86796	Other	Other	0.796145	0.874163	23.0225	2.49223881033518e-05	0.0873344	1071	*	Promoter (2-3kb)	2	54558071	54588714	30644	1	129852	uc010yos.1	2036	ENSG00000177994	C2orf73	chromosome 2 open reading frame 73	CHAS
chr19	36711364	36723150	All_PD_H3K27ac_samples_peak_19704	Oligodendrocyte	Oligodendrocyte	0.561821	4.976	22.9816	2.52543327881638e-05	0.0873344	11787	*	5' UTR	19	36673187	36705986	32800	2	147929	uc002odo.3	-5378	ENSG00000196357	ZNF565	zinc finger protein 565	CHAS
chr14	77797260	77797894	All_PD_H3K27ac_samples_peak_141153	Other	Other	0.770205	0.578303	22.9493	2.55195200779175e-05	0.0873344	635	*	3' UTR	14	77787706	77797940	10235	1	2954	uc001xtm.3	9554	ENSG00000100577	GSTZ1	glutathione S-transferase zeta 1	CHAS
chr11	116719090	116749843	All_PD_H3K27ac_samples_peak_8308	Microglia,Neuron,Oligodendrocyte	Multiple	0.522268	6.85816	22.8597	2.62710301827403e-05	0.0873344	30754	*	Promoter (<=1kb)	11	116727633	116732099	4467	2	23387	uc001pqb.3	0	ENSG00000160584	SIK3	SIK family kinase 3	CHAS
chr7	99624628	99630370	All_PD_H3K27ac_samples_peak_39419	Other	Other	0.910794	3.43324	22.7917	2.68573920378317e-05	0.0873344	5743	*	5' UTR	7	99613219	99635403	22185	1	7586	uc003usm.1	11409	ENSG00000106261	ZKSCAN1	zinc finger with KRAB and SCAN domains 1	CHAS
chr11	83873551	83879844	All_PD_H3K27ac_samples_peak_21808	Neuron,Oligodendrocyte	Multiple	0.528851	3.76644	22.7689	2.70569155177255e-05	0.0873344	6294	*	Exon (uc001pai.2/1740, exon 2 of 20)	11	83166056	83984323	818268	2	1740	uc001pai.2	104479	ENSG00000150672	DLG2	discs large MAGUK scaffold protein 2	CHAS
chr11	131145243	131152469	All_PD_H3K27ac_samples_peak_7377	Astrocyte,Oligodendrocyte	Multiple	0.472692	4.95289	22.6687	2.79529443396314e-05	0.0873951	7227	*	Distal Intergenic	11	131240371	132206716	966346	1	50863	uc001qgm.3	-87902	ENSG00000182667	NTM	neurotrimin	CHAS
chr4	88964500	88967883	All_PD_H3K27ac_samples_peak_46940	Microglia,Neuron	Multiple	0.778885	2.52472	22.5377	2.9171566261311e-05	0.0873951	3384	*	Promoter (<=1kb)	4	88964385	88998931	34547	1	5311	uc011cdf.2	115	ENSG00000118762	PKD2	polycystin 2, transient receptor potential cation channel	CHAS
chr4	17541036	17554680	All_PD_H3K27ac_samples_peak_259	Astrocyte,Microglia,Oligodendrocyte	Multiple	0.449934	6.52606	22.4838	2.96891158494335e-05	0.0873951	13645	*	Distal Intergenic	4	17578927	17587079	8153	1	51056	uc010ieg.3	-24247	ENSG00000002549	LAP3	leucine aminopeptidase 3	CHAS
chr22	40714714	40715101	All_PD_H3K27ac_samples_peak_117577	Neuron	Neuron	1.4983	-0.344278	22.4797	2.97284336693597e-05	0.0873951	388	*	Intron (uc003aym.3/23112, intron 22 of 23)	22	40742504	40762575	20072	1	158	uc003ayp.4	-27403	ENSG00000239900	ADSL	adenylosuccinate lyase	CHAS
chr7	28729579	28774075	All_PD_H3K27ac_samples_peak_11887	Astrocyte,Neuron,Oligodendrocyte	Multiple	0.463318	7.20439	22.3164	3.1358567432333e-05	0.0873951	44497	*	3' UTR	7	28725721	28865511	139791	1	9586	uc003szs.3	3858	ENSG00000146592	CREB5	cAMP responsive element binding protein 5	CHAS
chr11	116787616	116792468	All_PD_H3K27ac_samples_peak_33486	Oligodendrocyte	Oligodendrocyte	0.529089	3.35743	22.2908	3.16235597158614e-05	0.0873951	4853	*	Intron (uc001ppy.3/23387, intron 4 of 23)	11	116714118	116740967	26850	2	23387	uc001ppx.3	-46649	ENSG00000160584	SIK3	SIK family kinase 3	CHAS
chrX	149638039	149642153	All_PD_H3K27ac_samples_peak_36182	Other	Other	0.609619	2.90481	22.21	3.24715519158498e-05	0.0873951	4115	*	Promoter (<=1kb)	23	149638017	149682448	44432	1	10046	uc011mxw.2	22	ENSG00000013619	MAMLD1	mastermind like domain containing 1	CHAS
chr1	14739633	14743200	All_PD_H3K27ac_samples_peak_23657	Neuron,Oligodendrocyte	Multiple	0.622546	3.11952	22.1774	3.28212728153031e-05	0.0873951	3568	*	Distal Intergenic	1	14925213	15394651	469439	1	23254	uc009vog.1	-182013	ENSG00000189337	KAZN	kazrin, periplakin interacting protein	CHAS
chr8	86986102	86991111	All_PD_H3K27ac_samples_peak_12564	Oligodendrocyte	Oligodendrocyte	0.626497	4.11289	22.1473	3.31468273441007e-05	0.0873951	5010	*	Distal Intergenic	8	87060691	87081851	21161	2	85481	uc011lfy.2	90740	ENSG00000147613	PSKH2	protein serine kinase H2	CHAS
chr21	43589804	43597177	All_PD_H3K27ac_samples_peak_8578	Oligodendrocyte	Oligodendrocyte	0.520181	4.72907	22.0988	3.36795510295101e-05	0.0873951	7374	*	Distal Intergenic	21	43619799	43717354	97556	1	9619	uc002zam.3	-22622	ENSG00000160179	ABCG1	ATP binding cassette subfamily G member 1	CHAS
chr22	40682163	40687681	All_PD_H3K27ac_samples_peak_29138	Microglia,Neuron	Multiple	0.55341	3.28468	21.8398	3.66801950910241e-05	0.0933511	5519	*	Intron (uc003aym.3/23112, intron 13 of 23)	22	40660692	40717790	57099	1	23112	uc003ayo.3	21471	ENSG00000100354	TNRC6B	trinucleotide repeat containing adaptor 6B	CHAS
chr8	86998946	87004526	All_PD_H3K27ac_samples_peak_14680	Oligodendrocyte	Oligodendrocyte	0.489058	4.28953	21.4097	4.23028343835481e-05	0.103439	5581	*	Distal Intergenic	8	87060691	87081851	21161	2	85481	uc011lfy.2	77325	ENSG00000147613	PSKH2	protein serine kinase H2	CHAS
chr5	145067736	145070353	All_PD_H3K27ac_samples_peak_26148	Microglia,Oligodendrocyte	Multiple	-0.709312	2.44692	21.3321	4.34118603520192e-05	0.103439	2618	*	Distal Intergenic	5	145138582	145214899	76318	2	153768	uc003lno.1	144546	ENSG00000186314	PRELID2	PRELI domain containing 2	CHAS
chr2	61885892	61888781	All_PD_H3K27ac_samples_peak_49689	Astrocyte	Astrocyte	0.707384	2.74242	21.3088	4.37505866632086e-05	0.103439	2890	*	Distal Intergenic	2	61705069	61765418	60350	2	7514	uc002sbk.3	-120474	ENSG00000082898	XPO1	exportin 1	CHAS
chr15	68047751	68048396	All_PD_H3K27ac_samples_peak_141505	Oligodendrocyte	Oligodendrocyte	-0.875106	0.253054	21.2088	4.52349497864088e-05	0.103439	646	*	Intron (uc002aqu.3/5607, intron 19 of 21)	15	68112042	68126174	14133	1	390598	uc031qsn.1	-63646	ENSG00000188779	SKOR1	SKI family transcriptional corepressor 1	CHAS
chr7	134286088	134291223	All_PD_H3K27ac_samples_peak_22841	Oligodendrocyte	Oligodendrocyte	0.59962	3.46877	21.1819	4.56438193447876e-05	0.103439	5136	*	Distal Intergenic	7	134249540	134255226	5687	1	441282	uc031szd.1	36548	ENSG00000227471	AKR1B15	aldo-keto reductase family 1 member B15	CHAS
chr7	33183650	33185496	All_PD_H3K27ac_samples_peak_37117	Oligodendrocyte	Oligodendrocyte	0.889627	1.88113	21.1678	4.58591749689189e-05	0.103439	1847	*	Promoter (<=1kb)	7	33185854	33354183	168330	1	27241	uc011kan.1	-358	ENSG00000122507	BBS9	Bardet-Biedl syndrome 9	CHAS
chr19	18373350	18377172	All_PD_H3K27ac_samples_peak_86200	Other	Other	0.679948	3.10654	21.1081	4.67845227741728e-05	0.103439	3823	*	Exon (uc002nin.2/80726, exon 3 of 4)	19	18360760	18366229	5470	2	729966	uc021uql.1	-7121	ENSG00000284797	CIST1	colon, intestine and stomach enriched 1	CHAS
chr3	72706678	72718819	All_PD_H3K27ac_samples_peak_1547	Oligodendrocyte	Oligodendrocyte	0.490933	5.8942	21.101	4.68969882519183e-05	0.103439	12142	*	Distal Intergenic	3	72798428	72897598	99171	2	55164	uc003dpf.3	178779	ENSG00000144736	SHQ1	SHQ1, H/ACA ribonucleoprotein assembly factor	CHAS
chr15	92075774	92085404	All_PD_H3K27ac_samples_peak_7538	Oligodendrocyte	Oligodendrocyte	0.459628	5.14598	20.9384	4.95242166832602e-05	0.107443	9631	*	Distal Intergenic	15	92396938	92709137	312200	1	28232	uc002bqx.2	-311534	ENSG00000176463	SLCO3A1	solute carrier organic anion transporter family member 3A1	CHAS
chr8	86900136	86901224	All_PD_H3K27ac_samples_peak_31224	Oligodendrocyte	Oligodendrocyte	0.877467	1.51262	20.8236	5.14742201158451e-05	0.108346	1089	*	Distal Intergenic	8	86775050	86840171	65122	2	254958	uc022axi.1	-59965	NA	REXO1L1P	REXO1 like 1, pseudogene	CHAS
chr22	22701458	22704523	All_PD_H3K27ac_samples_peak_11881	Oligodendrocyte	Oligodendrocyte	-0.608272	3.75189	20.7928	5.20099582289971e-05	0.108346	3066	*	Intron (uc031rxg.1/uc031rxg.1, intron 40 of 450)	22	22652463	22677324	24862	1	96610	uc011aiq.1	48995	NA	BMS1P20	BMS1 pseudogene 20	CHAS
chr12	52700276	52707498	All_PD_H3K27ac_samples_peak_17860	Astrocyte,Neuron,Oligodendrocyte	Multiple	-0.58513	4.16403	20.7521	5.2728930714814e-05	0.108346	7223	*	Promoter (<=1kb)	12	52679697	52702155	22459	2	3887	uc001sac.3	0	ENSG00000205426	KRT81	keratin 81	CHAS
chr7	99608902	99622427	All_PD_H3K27ac_samples_peak_621	Astrocyte,Microglia,Neuron,Oligodendrocyte	Multiple	0.472488	6.20533	20.6845	5.39446416810408e-05	0.108346	13526	*	Promoter (<=1kb)	7	99613219	99622583	9365	1	7586	uc003usj.3	0	ENSG00000106261	ZKSCAN1	zinc finger with KRAB and SCAN domains 1	CHAS
chr6	161773881	161777936	All_PD_H3K27ac_samples_peak_20501	Microglia,Oligodendrocyte	Multiple	-0.499738	3.60947	20.6796	5.40340503013377e-05	0.108346	4056	*	Intron (uc011egf.2/5071, intron 6 of 6)	6	161574378	161695107	120730	2	56895	uc011ege.1	-78774	ENSG00000026652	AGPAT4	1-acylglycerol-3-phosphate O-acyltransferase 4	CHAS
chr13	95510634	95513085	All_PD_H3K27ac_samples_peak_51074	Astrocyte,Oligodendrocyte	Multiple	0.747129	1.88918	20.4493	5.8410442631964e-05	0.110043	2452	*	Intron (uc001vmc.3/uc001vmc.3, intron 2 of 4)	13	95361879	95364389	2511	2	11166	uc001vma.3	-146245	ENSG00000125285	SOX21	SRY-box transcription factor 21	CHAS
chr11	83938183	83953999	All_PD_H3K27ac_samples_peak_15146	Neuron,Oligodendrocyte	Multiple	0.414095	5.22521	20.4317	5.87601781824359e-05	0.110043	15817	*	Intron (uc001pai.2/1740, intron 1 of 19)	11	83166056	83984323	818268	2	1740	uc001pai.2	30324	ENSG00000150672	DLG2	discs large MAGUK scaffold protein 2	CHAS
chr16	71791488	71793574	All_PD_H3K27ac_samples_peak_35698	Oligodendrocyte	Oligodendrocyte	0.690693	2.26848	20.4258	5.88788503130817e-05	0.110043	2087	*	Promoter (<=1kb)	16	71792305	71792390	86	2	692111	uc002fbc.1	0	ENSG00000223224	SNORD71	small nucleolar RNA, C/D box 71	CHAS
chr7	5688214	5705660	All_PD_H3K27ac_samples_peak_6936	Astrocyte,Microglia,Neuron,Oligodendrocyte	Multiple	0.395904	6.42728	20.4244	5.89065066223663e-05	0.110043	17447	*	Exon (uc010ksz.2/54476, exon 13 of 16)	7	5702063	5720092	18030	2	100874342	uc031swm.1	14432	ENSG00000237738	RNF216-IT1	RNF216 intronic transcript 1	CHAS
chr10	24868743	24869764	All_PD_H3K27ac_samples_peak_84682	Oligodendrocyte	Oligodendrocyte	-0.770954	0.99116	20.4178	5.90378449878274e-05	0.110043	1022	*	Distal Intergenic	10	24831349	24833410	2062	1	56243	uc001isa.1	37394	ENSG00000120549	KIAA1217	KIAA1217	CHAS
chr17	70608995	70614884	All_PD_H3K27ac_samples_peak_19310	Astrocyte,Oligodendrocyte	Multiple	-0.474308	3.96359	20.0743	6.63593709487327e-05	0.120632	5890	*	Exon (uc021ucl.1/400619, exon 3 of 5)	17	70399463	70588943	189481	2	100499467	uc002jiz.2	-20052	ENSG00000227036	LINC00673	long intergenic non-protein coding RNA 673	CHAS
chr4	17536621	17540172	All_PD_H3K27ac_samples_peak_30128	Oligodendrocyte	Oligodendrocyte	0.721103	2.88055	19.9543	6.91387680290008e-05	0.120632	3552	*	Distal Intergenic	4	17516788	17528727	11940	1	645104	uc003gpg.1	19833	ENSG00000249581	CLRN2	clarin 2	CHAS
chr11	35702074	35704999	All_PD_H3K27ac_samples_peak_26780	Astrocyte,Neuron,Oligodendrocyte	Multiple	-0.528293	2.70397	19.9296	6.97259530639324e-05	0.120632	2926	*	Intron (uc001mwi.2/54765, intron 1 of 4)	11	35684353	35830930	146578	1	54765	uc001mwi.2	17721	ENSG00000166326	TRIM44	tripartite motif containing 44	CHAS
chr4	36078276	36078726	All_PD_H3K27ac_samples_peak_145747	Other	Other	1.14284	-0.270262	19.9291	6.97371478840086e-05	0.120632	451	*	Promoter (2-3kb)	4	35949843	36075457	125615	2	116984	uc003gso.3	-2819	ENSG00000047365	ARAP2	ArfGAP with RhoGAP domain, ankyrin repeat and PH domain 2	CHAS
chr15	73474209	73476411	All_PD_H3K27ac_samples_peak_30862	Oligodendrocyte	Oligodendrocyte	-0.842202	2.50429	19.9183	6.99965734226175e-05	0.120632	2203	*	Intron (uc002avm.4/4756, intron 7 of 28)	15	73344825	73597547	252723	1	4756	uc010ukz.2	129384	ENSG00000067141	NEO1	neogenin 1	CHAS
chr22	40712408	40713169	All_PD_H3K27ac_samples_peak_117576	Other	Other	1.07122	0.300936	19.8639	7.13114289972241e-05	0.120632	762	*	Intron (uc003aym.3/23112, intron 22 of 23)	22	40742504	40762575	20072	1	158	uc003ayp.4	-29335	ENSG00000239900	ADSL	adenylosuccinate lyase	CHAS
chr6	158034168	158035323	All_PD_H3K27ac_samples_peak_158631	Microglia	Microglia	-0.943004	0.772699	19.8523	7.15964811430315e-05	0.120632	1156	*	Intron (uc003qqs.3/79683, intron 3 of 8)	6	158066769	158094977	28209	1	79683	uc010kjn.3	-31446	ENSG00000175048	ZDHHC14	zinc finger DHHC-type palmitoyltransferase 14	CHAS
chr3	39558269	39559194	All_PD_H3K27ac_samples_peak_48981	Neuron	Neuron	0.752715	0.930834	19.8355	7.20106833253236e-05	0.120632	926	*	Intron (uc003cjw.4/4336, intron 4 of 5)	3	39563761	39570988	7228	1	4336	uc003cjz.4	-4567	ENSG00000168314	MOBP	myelin associated oligodendrocyte basic protein	CHAS
chr3	42666256	42667691	All_PD_H3K27ac_samples_peak_145314	Other	Other	0.77861	0.994756	19.7229	7.48485379296496e-05	0.121511	1436	*	Promoter (<=1kb)	3	42668678	42681242	12565	1	4820	uc003clr.1	-987	ENSG00000114857	NKTR	natural killer cell triggering receptor	CHAS
chr12	51017328	51023734	All_PD_H3K27ac_samples_peak_25263	Microglia,Oligodendrocyte	Multiple	0.539973	4.03032	19.7062	7.52802853956931e-05	0.121511	6407	*	Exon (uc001rwu.3/57609, exon 2 of 8)	12	51034507	51074044	39538	1	57609	uc009zls.2	-10773	ENSG00000066084	DIP2B	disco interacting protein 2 homolog B	CHAS
chr4	187576497	187579360	All_PD_H3K27ac_samples_peak_46227	Astrocyte,Oligodendrocyte	Multiple	-1.01108	2.41523	19.6629	7.64085363891582e-05	0.121511	2864	*	Intron (uc003izf.3/2195, intron 3 of 26)	4	187508937	187516980	8044	2	2195	uc010isn.3	-59517	ENSG00000083857	FAT1	FAT atypical cadherin 1	CHAS
chr5	74694419	74697153	All_PD_H3K27ac_samples_peak_30770	Oligodendrocyte	Oligodendrocyte	-0.653951	2.53492	19.6449	7.68841533257611e-05	0.121511	2735	*	Exon (uc003kds.3/10087, exon 10 of 17)	5	74654482	74657926	3445	1	3156	uc010izp.3	39937	ENSG00000113161	HMGCR	3-hydroxy-3-methylglutaryl-CoA reductase	CHAS
chr12	113705213	113716720	All_PD_H3K27ac_samples_peak_11285	Astrocyte,Microglia,Neuron,Oligodendrocyte	Multiple	0.380303	5.38056	19.5839	7.85171676391521e-05	0.121511	11508	*	Exon (uc001tuw.3/53373, exon 5 of 28)	12	113731922	113736389	4468	1	53373	uc010syu.2	-15202	ENSG00000186815	TPCN1	two pore segment channel 1	CHAS
chr11	118122617	118123152	All_PD_H3K27ac_samples_peak_41322	Astrocyte,Microglia,Neuron,Oligodendrocyte	Multiple	-0.869775	0.550017	19.5675	7.89628485450106e-05	0.121511	536	*	Promoter (<=1kb)	11	118100336	118123011	22676	2	196264	uc001psm.3	0	ENSG00000160588	MPZL3	myelin protein zero like 3	CHAS
chr11	83793430	83810750	All_PD_H3K27ac_samples_peak_10995	Neuron,Oligodendrocyte	Multiple	0.392247	5.79384	19.5401	7.97118001669742e-05	0.121511	17321	*	Exon (uc001pai.2/1740, exon 3 of 20)	11	83166056	83984323	818268	2	1740	uc001pai.2	173573	ENSG00000150672	DLG2	discs large MAGUK scaffold protein 2	CHAS
chr10	22870649	22877614	All_PD_H3K27ac_samples_peak_26034	Oligodendrocyte	Oligodendrocyte	0.550911	4.04277	19.5273	8.00641303081768e-05	0.121511	6966	*	Intron (uc010qcu.2/5305, intron 1 of 7)	10	22823766	22880710	56945	2	5305	uc010qcu.2	3096	ENSG00000150867	PIP4K2A	phosphatidylinositol-5-phosphate 4-kinase type 2 alpha	CHAS
chr14	67987514	68049755	All_PD_H3K27ac_samples_peak_471	Astrocyte,Microglia,Neuron,Oligodendrocyte	Multiple	0.3754	8.80359	19.4756	8.15059314065661e-05	0.121511	62242	*	Promoter (<=1kb)	14	68000008	68056255	56248	1	57475	uc001xjl.1	0	ENSG00000054690	PLEKHH1	pleckstrin homology, MyTH4 and FERM domain containing H1	CHAS
chr5	146383635	146384203	All_PD_H3K27ac_samples_peak_135972	Other	Other	1.15858	0.239873	19.4615	8.19034079744348e-05	0.121511	569	*	Intron (uc003loh.5/5521, intron 1 of 9)	5	145969067	146435700	466634	2	5521	uc003loh.5	51497	ENSG00000156475	PPP2R2B	protein phosphatase 2 regulatory subunit Bbeta	CHAS
chr3	69250679	69257157	All_PD_H3K27ac_samples_peak_16473	Neuron,Oligodendrocyte	Multiple	0.480436	4.06432	19.4358	8.2635370579671e-05	0.121511	6479	*	Promoter (<=1kb)	3	69219146	69249709	30564	2	23150	uc003dnu.2	-970	ENSG00000114541	FRMD4B	FERM domain containing 4B	CHAS
chr11	83785856	83788998	All_PD_H3K27ac_samples_peak_35622	Oligodendrocyte	Oligodendrocyte	0.539205	2.5781	19.2912	8.68770507574927e-05	0.126077	3143	*	Intron (uc001pai.2/1740, intron 3 of 19)	11	83166056	83984323	818268	2	1740	uc001pai.2	195325	ENSG00000150672	DLG2	discs large MAGUK scaffold protein 2	CHAS
chr7	12804363	12804942	All_PD_H3K27ac_samples_peak_73097	Oligodendrocyte	Oligodendrocyte	1.37454	0.0763863	19.1945	8.98428081456616e-05	0.126077	580	*	Distal Intergenic	7	12726911	12730558	3648	1	10124	uc021zzq.1	77452	ENSG00000122644	ARL4A	ADP ribosylation factor like GTPase 4A	CHAS
chr11	118478264	118518903	All_PD_H3K27ac_samples_peak_1133	Astrocyte,Microglia,Neuron,Oligodendrocyte	Multiple	0.307582	8.36262	19.1899	8.99853387133296e-05	0.126077	40640	*	Promoter (<=1kb)	11	118478306	118498645	20340	1	23187	uc010ryh.1	0	ENSG00000019144	PHLDB1	pleckstrin homology like domain family B member 1	CHAS
chr6	27870263	27871127	All_PD_H3K27ac_samples_peak_24446	Astrocyte,Microglia,Neuron,Oligodendrocyte	Multiple	-0.821019	1.08702	19.1585	9.09732796528081e-05	0.126077	865	*	Exon (uc021yrm.1/uc021yrm.1, exon 1 of 1)	6	27878963	27880174	1212	2	81697	uc011dkw.2	9047	ENSG00000168131	OR2B2	olfactory receptor family 2 subfamily B member 2	CHAS
chr2	231049505	231049717	All_PD_H3K27ac_samples_peak_134220	Oligodendrocyte	Oligodendrocyte	-1.5891	-0.72449	19.1336	9.17615840735568e-05	0.126077	213	*	Intron (uc002vqg.3/3431, intron 11 of 18)	2	231041189	231072774	31586	2	3431	uc010fxj.3	23057	ENSG00000135899	SP110	SP110 nuclear body protein	CHAS
chr3	59554819	59561353	All_PD_H3K27ac_samples_peak_7565	Neuron,Oligodendrocyte	Multiple	0.451166	4.66774	19.1294	9.18956797106379e-05	0.126077	6535	*	Distal Intergenic	3	58873072	59035758	162687	2	200844	uc011bfg.1	-519061	ENSG00000163689	CFAP20DC	CFAP20 domain containing	CHAS
chrX	149537509	149544081	All_PD_H3K27ac_samples_peak_20381	Astrocyte,Oligodendrocyte	Multiple	0.53269	4.01037	19.0923	9.30903453439093e-05	0.126077	6573	*	Intron (uc011mxt.1/10046, intron 2 of 3)	23	149531551	149682448	150898	1	10046	uc011mxu.2	5958	ENSG00000013619	MAMLD1	mastermind like domain containing 1	CHAS
chr4	6437687	6458007	All_PD_H3K27ac_samples_peak_8922	Astrocyte,Neuron,Oligodendrocyte	Multiple	-0.37106	6.67184	19.0372	9.48926631281947e-05	0.126077	20321	*	Intron (uc003gjc.3/5522, intron 1 of 8)	4	6322305	6422845	100541	2	5522	uc003gjb.3	-14842	ENSG00000074211	PPP2R2C	protein phosphatase 2 regulatory subunit Bgamma	CHAS
chr4	187579757	187580520	All_PD_H3K27ac_samples_peak_145708	Oligodendrocyte	Oligodendrocyte	-1.17744	0.445439	19.0325	9.5049963031264e-05	0.126077	764	*	Intron (uc003izf.3/2195, intron 3 of 26)	4	187508937	187516980	8044	2	2195	uc010isn.3	-62777	ENSG00000083857	FAT1	FAT atypical cadherin 1	CHAS
chr10	22934570	22952399	All_PD_H3K27ac_samples_peak_22480	Oligodendrocyte	Oligodendrocyte	0.471336	5.42538	19.0259	9.5267519374736e-05	0.126077	17830	*	Intron (uc001irl.4/5305, intron 1 of 9)	10	22823766	23003503	179738	2	5305	uc001irl.4	51104	ENSG00000150867	PIP4K2A	phosphatidylinositol-5-phosphate 4-kinase type 2 alpha	CHAS
chr19	6743723	6745828	All_PD_H3K27ac_samples_peak_22802	Astrocyte,Oligodendrocyte	Multiple	0.962325	2.42898	18.8219	0.000102301	0.132261	2106	*	Exon (uc010dux.2/9322, exon 7 of 14)	19	6739707	6751529	11823	1	9322	uc010duy.3	4016	ENSG00000125733	TRIP10	thyroid hormone receptor interactor 10	CHAS
chr4	48722614	48732445	All_PD_H3K27ac_samples_peak_21302	Oligodendrocyte	Oligodendrocyte	0.579869	4.86201	18.7385	0.000105335	0.132261	9832	*	Intron (uc003gyh.1/285527, intron 1 of 63)	4	48499380	48782316	282937	2	285527	uc003gyh.1	49871	ENSG00000075539	FRYL	FRY like transcription coactivator	CHAS
chr2	219249429	219250281	All_PD_H3K27ac_samples_peak_72482	Microglia	Microglia	-0.869965	0.831669	18.6859	0.000107292	0.132261	853	*	Promoter (1-2kb)	2	219251358	219261617	10260	1	6556	uc010fvr.3	-1077	ENSG00000018280	SLC11A1	solute carrier family 11 member 1	CHAS
chr17	39809930	39810616	All_PD_H3K27ac_samples_peak_132374	Other	Other	-0.856913	0.59545	18.6782	0.000107583	0.132261	687	*	Intron (uc010wfs.2/3728, intron 4 of 8)	17	39782579	39796451	13873	2	284116	uc002hxi.1	-13479	ENSG00000290861	KRT42P	keratin 42, pseudogene	CHAS
chr15	44168131	44230427	All_PD_H3K27ac_samples_peak_7932	Astrocyte,Neuron,Oligodendrocyte	Multiple	0.454698	7.81764	18.6664	0.000108032	0.132261	62297	*	Promoter (<=1kb)	15	44168024	44170369	2346	2	728758	uc010bdt.1	0	NA	PIN4P1	peptidylprolyl cis/trans isomerase, NIMA-interacting 4 pseudogene 1	CHAS
chr1	235586000	235589344	All_PD_H3K27ac_samples_peak_64128	Oligodendrocyte	Oligodendrocyte	-0.64053	2.80929	18.6484	0.000108717	0.132261	3345	*	Intron (uc010pxq.1/6905, intron 5 of 12)	1	235530728	235612280	81553	1	6905	uc010pxr.1	55272	ENSG00000284770	TBCE	tubulin folding cofactor E	CHAS
chr8	141006477	141008925	All_PD_H3K27ac_samples_peak_19541	Oligodendrocyte	Oligodendrocyte	0.557916	2.90244	18.648	0.000108731	0.132261	2449	*	Intron (uc003yvj.2/83696, intron 18 of 22)	8	140630249	140715299	85051	2	51305	uc003yvg.1	-291178	ENSG00000169427	KCNK9	potassium two pore domain channel subfamily K member 9	CHAS
chr17	78674785	78684279	All_PD_H3K27ac_samples_peak_11899	Astrocyte,Neuron,Oligodendrocyte	Multiple	0.497788	5.55485	18.6336	0.000109282	0.132261	9495	*	5' UTR	17	78518625	78940173	421549	1	57521	uc010wug.1	156160	ENSG00000141564	RPTOR	regulatory associated protein of MTOR complex 1	CHAS
chr6	170600249	170610512	All_PD_H3K27ac_samples_peak_4402	Astrocyte,Microglia,Oligodendrocyte	Multiple	0.419973	5.58382	18.6236	0.000109666	0.132261	10264	*	Promoter (<=1kb)	6	170597501	170599697	2197	2	28514	uc003qxn.3	-552	ENSG00000198719	DLL1	delta like canonical Notch ligand 1	CHAS
chr6	18219657	18221110	All_PD_H3K27ac_samples_peak_33417	Oligodendrocyte	Oligodendrocyte	-0.790621	1.61879	18.6085	0.000110249	0.132261	1454	*	Intron (uc003ncn.1/221656, intron 17 of 17)	6	18211726	18224084	12359	1	221656	uc003ncq.1	7931	ENSG00000165097	KDM1B	lysine demethylase 1B	CHAS
chr9	7979428	7987946	All_PD_H3K27ac_samples_peak_3647	Neuron,Oligodendrocyte	Multiple	0.405999	5.16909	18.5863	0.000111114	0.132261	8519	*	Distal Intergenic	9	7796491	7799799	3309	2	90871	uc003zkj.3	-179629	ENSG00000137038	DMAC1	distal membrane arm assembly component 1	CHAS
chr6	110448702	110450907	All_PD_H3K27ac_samples_peak_38193	Oligodendrocyte	Oligodendrocyte	-0.605544	1.89748	18.5422	0.000112849	0.132261	2206	*	5' UTR	6	110421022	110501207	80186	2	8936	uc003ptv.1	50300	ENSG00000112290	WASF1	WASP family member 1	CHAS
chr10	20275396	20278586	All_PD_H3K27ac_samples_peak_28671	Oligodendrocyte	Oligodendrocyte	0.557921	2.85158	18.5401	0.000112932	0.132261	3191	*	Intron (uc001iqg.1/84898, intron 1 of 13)	10	20432224	20569115	136892	1	84898	uc009xkc.1	-153638	ENSG00000120594	PLXDC2	plexin domain containing 2	CHAS
chr11	116750005	116768695	All_PD_H3K27ac_samples_peak_17409	Astrocyte,Neuron,Oligodendrocyte	Multiple	0.350114	5.86865	18.4394	0.00011701	0.135022	18691	*	Exon (uc001ppy.3/23387, exon 5 of 24)	11	116714118	116740967	26850	2	23387	uc001ppx.3	-9038	ENSG00000160584	SIK3	SIK family kinase 3	CHAS
chr3	14300228	14302628	All_PD_H3K27ac_samples_peak_83466	Astrocyte	Astrocyte	-0.82587	2.19084	18.4316	0.000117331	0.135022	2401	*	Distal Intergenic	3	14220228	14239869	19642	1	27258	uc003byn.3	80000	ENSG00000170860	LSM3	LSM3 homolog, U6 small nuclear RNA and mRNA degradation associated	CHAS
chr7	99623095	99624273	All_PD_H3K27ac_samples_peak_60659	Other	Other	0.999608	0.984636	18.4048	0.000118447	0.135132	1179	*	Intron (uc003usk.1/7586, intron 3 of 5)	7	99613219	99635403	22185	1	7586	uc003usm.1	9876	ENSG00000106261	ZKSCAN1	zinc finger with KRAB and SCAN domains 1	CHAS
chr2	586620	588537	All_PD_H3K27ac_samples_peak_29524	Oligodendrocyte	Oligodendrocyte	-0.686545	2.54106	18.3455	0.000120954	0.136812	1918	*	Distal Intergenic	2	667973	676158	8186	2	129787	uc002qwk.3	87621	ENSG00000151353	TMEM18	transmembrane protein 18	CHAS
chr9	99812175	99812527	All_PD_H3K27ac_samples_peak_128399	Other	Other	-1.25651	-0.594674	18.3141	0.000122301	0.137164	353	*	Intron (uc004awu.3/1515, intron 1 of 7)	9	99791959	99822167	30209	2	1515	uc004awu.3	9640	ENSG00000136943	CTSV	cathepsin V	CHAS
chr9	112679967	112681323	All_PD_H3K27ac_samples_peak_81216	Neuron	Neuron	0.680308	1.21787	18.2797	0.0001238	0.137678	1357	*	Intron (uc004beg.3/114299, intron 4 of 6)	9	112629647	112900819	271173	1	445815	uc004bel.1	50320	ENSG00000157654	PALM2AKAP2	PALM2 and AKAP2 fusion	CHAS
chr12	132121617	132122848	All_PD_H3K27ac_samples_peak_81893	Other	Other	0.638363	1.45254	18.2156	0.000126638	0.139661	1232	*	Distal Intergenic	12	132195632	132239044	43413	1	6433	uc001uiz.2	-72784	ENSG00000061936	SFSWAP	splicing factor SWAP	CHAS
chr11	116818592	116822067	All_PD_H3K27ac_samples_peak_44493	Astrocyte,Oligodendrocyte	Multiple	0.48525	2.90714	18.1824	0.000128136	0.140145	3476	*	5' UTR	11	116714118	116740967	26850	2	23387	uc001ppx.3	-77625	ENSG00000160584	SIK3	SIK family kinase 3	CHAS
chr2	27174203	27175493	All_PD_H3K27ac_samples_peak_134463	Oligodendrocyte	Oligodendrocyte	-0.814099	1.07313	18.0571	0.000133961	0.145315	1291	*	Distal Intergenic	2	27193525	27250087	56563	1	22924	uc002rhw.3	-18032	ENSG00000084764	MAPRE3	microtubule associated protein RP/EB family member 3	CHAS
chr1	231126954	231128537	All_PD_H3K27ac_samples_peak_41837	Oligodendrocyte	Oligodendrocyte	-0.706522	1.90181	18.0177	0.000135854	0.145634	1584	*	Intron (uc009xfl.1/64801, intron 3 of 4)	1	231114823	231136479	21657	1	64801	uc001huh.3	12131	ENSG00000173409	ARV1	ARV1 homolog, fatty acid homeostasis modulator	CHAS
chr5	65110772	65134276	All_PD_H3K27ac_samples_peak_3256	Astrocyte,Oligodendrocyte	Multiple	0.356122	6.95717	17.9524	0.000139044	0.145634	23505	*	3' UTR	5	65081602	65125111	43510	1	57486	uc010iww.3	29170	ENSG00000123213	NLN	neurolysin	CHAS
chr18	59542130	59542453	All_PD_H3K27ac_samples_peak_123995	Other	Other	-1.06323	-0.386814	17.9436	0.00013948	0.145634	324	*	Intron (uc002lih.1/220441, intron 1 of 1)	18	59482304	59560304	78001	2	220441	uc002lih.1	17851	ENSG00000176641	RNF152	ring finger protein 152	CHAS
chr9	113655176	113656240	All_PD_H3K27ac_samples_peak_81217	Other	Other	0.752793	0.910142	17.9305	0.000140132	0.145634	1065	*	Intron (uc004bfa.3/1902, intron 4 of 4)	9	113636054	113761746	125693	2	1902	uc004bfa.3	105506	ENSG00000198121	LPAR1	lysophosphatidic acid receptor 1	CHAS
chr4	2913265	2917802	All_PD_H3K27ac_samples_peak_26724	Astrocyte,Neuron	Multiple	0.422368	3.632	17.9224	0.000140537	0.145634	4538	*	Exon (uc003gfo.3/118, exon 13 of 16)	4	2932288	2935390	3103	2	10227	uc021xks.1	17588	ENSG00000109736	MFSD10	major facilitator superfamily domain containing 10	CHAS
chr11	116781167	116784601	All_PD_H3K27ac_samples_peak_58213	Oligodendrocyte	Oligodendrocyte	0.606249	2.40083	17.8921	0.000142061	0.145634	3435	*	Intron (uc001ppy.3/23387, intron 4 of 23)	11	116714118	116740967	26850	2	23387	uc001ppx.3	-40200	ENSG00000160584	SIK3	SIK family kinase 3	CHAS
chr13	103519433	103523917	All_PD_H3K27ac_samples_peak_15424	Astrocyte,Neuron,Oligodendrocyte	Multiple	-0.419417	3.89485	17.8464	0.000144397	0.145634	4485	*	Exon (uc001vpu.2/100533467, exon 20 of 23)	13	103532449	103548383	15935	1	121952	uc001vpx.1	-8532	ENSG00000250878	METTL21EP	methyltransferase like 21E, pseudogene	CHAS
chr5	11375548	11377573	All_PD_H3K27ac_samples_peak_39794	Astrocyte	Astrocyte	0.557951	1.66827	17.835	0.000144987	0.145634	2026	*	Intron (uc011cmx.1/1501, intron 1 of 16)	5	10971952	11385341	413390	2	1501	uc011cmx.1	7768	ENSG00000169862	CTNND2	catenin delta 2	CHAS
chr12	50974310	50980423	All_PD_H3K27ac_samples_peak_33525	Astrocyte,Microglia,Oligodendrocyte	Multiple	0.582324	3.47744	17.8301	0.00014524	0.145634	6114	*	Intron (uc001rwu.3/57609, intron 1 of 7)	12	51034507	51074044	39538	1	57609	uc009zls.2	-54084	ENSG00000066084	DIP2B	disco interacting protein 2 homolog B	CHAS
chr3	69284445	69288702	All_PD_H3K27ac_samples_peak_36105	Oligodendrocyte	Oligodendrocyte	0.496125	3.23005	17.8262	0.000145442	0.145634	4258	*	Intron (uc011bga.1/23150, intron 2 of 17)	3	69219146	69299308	80163	2	23150	uc011bga.1	10606	ENSG00000114541	FRMD4B	FERM domain containing 4B	CHAS
chr19	43159684	43161582	All_PD_H3K27ac_samples_peak_39263	Oligodendrocyte	Oligodendrocyte	0.673962	2.26239	17.8086	0.00014636	0.145634	1899	*	Distal Intergenic	19	43084395	43099082	14688	2	1088	uc002oud.2	-60602	ENSG00000124469	CEACAM8	CEA cell adhesion molecule 8	CHAS
chr17	3459896	3461363	All_PD_H3K27ac_samples_peak_98233	Other	Other	0.908558	1.66399	17.7399	0.000149997	0.148139	1468	*	Promoter (<=1kb)	17	3413796	3461289	47494	2	162514	uc002fvr.3	0	ENSG00000167723	TRPV3	transient receptor potential cation channel subfamily V member 3	CHAS
chr9	99098388	99106833	All_PD_H3K27ac_samples_peak_5992	Oligodendrocyte	Oligodendrocyte	0.356027	4.97501	17.678	0.000153354	0.150333	8446	*	Exon (uc010msd.3/11046, exon 8 of 13)	9	98997589	99064434	66846	2	3293	uc010msc.1	-33954	ENSG00000130948	HSD17B3	hydroxysteroid 17-beta dehydrogenase 3	CHAS
chr2	216109304	216109749	All_PD_H3K27ac_samples_peak_74816	Other	Other	1.03656	-0.0910857	17.6086	0.000157214	0.152124	446	*	Distal Intergenic	2	216176679	216214496	37818	1	471	uc002vex.4	-66930	ENSG00000138363	ATIC	5-aminoimidazole-4-carboxamide ribonucleotide formyltransferase/IMP cyclohydrolase	CHAS
chr9	96849698	96851193	All_PD_H3K27ac_samples_peak_39086	Oligodendrocyte	Oligodendrocyte	0.648932	1.34358	17.5902	0.000158257	0.152124	1496	*	Promoter (2-3kb)	9	96846711	96872138	25428	1	138639	uc010mrj.2	2987	ENSG00000158079	PTPDC1	protein tyrosine phosphatase domain containing 1	CHAS
chr13	38443002	38444486	All_PD_H3K27ac_samples_peak_36256	Neuron	Neuron	-0.700454	1.47278	17.5836	0.00015863	0.152124	1485	*	Promoter (<=1kb)	13	38210773	38443939	233167	2	7223	uc001uws.3	0	ENSG00000133107	TRPC4	transient receptor potential cation channel subfamily C member 4	CHAS
chr11	131350092	131350591	All_PD_H3K27ac_samples_peak_96723	Other	Other	0.994473	-0.0814405	17.4952	0.00016375	0.154772	500	*	Intron (uc001qgm.3/50863, intron 1 of 7)	11	131240371	132206716	966346	1	50863	uc010sci.2	109721	ENSG00000182667	NTM	neurotrimin	CHAS
chr8	141676696	141679368	All_PD_H3K27ac_samples_peak_18225	Neuron,Oligodendrocyte	Multiple	0.492785	2.6896	17.4873	0.000164215	0.154772	2673	*	Exon (uc011ljp.2/5747, exon 9 of 11)	8	141541264	141645646	104383	2	27161	uc010meo.3	-31050	ENSG00000123908	AGO2	argonaute RISC catalytic component 2	CHAS
chr16	29853929	29854653	All_PD_H3K27ac_samples_peak_59919	Other	Other	0.768764	0.995424	17.4757	0.0001649	0.154772	725	*	Intron (uc002dui.3/9961, intron 10 of 14)	16	29842284	29859360	17077	1	9961	uc010vea.2	11645	ENSG00000013364	MVP	major vault protein	CHAS
chr1	14751481	14753617	All_PD_H3K27ac_samples_peak_41789	Neuron	Neuron	0.721926	1.97604	17.4121	0.000168717	0.155341	2137	*	Distal Intergenic	1	14925213	15394651	469439	1	23254	uc009vog.1	-171596	ENSG00000189337	KAZN	kazrin, periplakin interacting protein	CHAS
chr11	83429727	83431198	All_PD_H3K27ac_samples_peak_88706	Neuron	Neuron	0.698502	1.09349	17.406	0.000169084	0.155341	1472	*	Intron (uc001pai.2/1740, intron 10 of 19)	11	83166056	83393468	227413	2	1740	uc010rsx.1	-36259	ENSG00000150672	DLG2	discs large MAGUK scaffold protein 2	CHAS
chr3	157379183	157380107	All_PD_H3K27ac_samples_peak_43661	Other	Other	-2.37068	0.409786	17.3985	0.000169545	0.155341	925	*	Distal Intergenic	3	157261133	157319021	57889	1	152078	uc010hvv.3	118050	ENSG00000174899	SLC66A1L	solute carrier family 66 member 1 like (pseudogene)	CHAS
chr11	116775475	116779257	All_PD_H3K27ac_samples_peak_23338	Neuron,Oligodendrocyte	Multiple	0.567983	2.95176	17.3877	0.000170202	0.155341	3783	*	Intron (uc001ppy.3/23387, intron 4 of 23)	11	116714118	116740967	26850	2	23387	uc001ppx.3	-34508	ENSG00000160584	SIK3	SIK family kinase 3	CHAS
chr6	134550023	134553508	All_PD_H3K27ac_samples_peak_33982	Astrocyte,Microglia,Neuron,Oligodendrocyte	Multiple	0.495032	2.90834	17.3636	0.000171687	0.155623	3486	*	Intron (uc003qeo.4/6446, intron 2 of 13)	6	134490384	134499010	8627	2	6446	uc011ecw.2	-51013	ENSG00000118515	SGK1	serum/glucocorticoid regulated kinase 1	CHAS
chr18	60369406	60371723	All_PD_H3K27ac_samples_peak_27573	Other	Other	0.673074	2.3598	17.2851	0.000176618	0.158905	2318	*	Distal Intergenic	18	60382672	60647676	265005	1	23239	uc021ule.1	-10949	ENSG00000081913	PHLPP1	PH domain and leucine rich repeat protein phosphatase 1	CHAS
chr7	137590152	137598297	All_PD_H3K27ac_samples_peak_8843	Oligodendrocyte	Oligodendrocyte	0.447073	5.08419	17.2588	0.000178304	0.158905	8146	*	3' UTR	7	137559725	137617754	58030	2	64764	uc003vtv.3	19457	ENSG00000182158	CREB3L2	cAMP responsive element binding protein 3 like 2	CHAS
chr6	159553685	159554120	All_PD_H3K27ac_samples_peak_63526	Other	Other	0.799929	0.358438	17.2494	0.000178909	0.158905	436	*	Distal Intergenic	6	159590429	159693140	102712	1	84624	uc010kjv.3	-36309	ENSG00000164694	FNDC1	fibronectin type III domain containing 1	CHAS
chr19	39562635	39582961	All_PD_H3K27ac_samples_peak_530	Oligodendrocyte	Oligodendrocyte	0.465391	7.0024	17.2132	0.000181265	0.159721	20327	*	Promoter (<=1kb)	19	39574945	39602128	27184	1	390928	uc002oki.3	0	ENSG00000183760	ACP7	acid phosphatase 7, tartrate resistant (putative)	CHAS
chr3	65407391	65409481	All_PD_H3K27ac_samples_peak_33958	Neuron,Oligodendrocyte	Multiple	-0.702581	2.20684	17.1983	0.000182241	0.159721	2091	*	Intron (uc003dmm.3/9223, intron 12 of 24)	3	65364936	65387379	22444	2	9223	uc010hnx.1	-20012	ENSG00000151276	MAGI1	membrane associated guanylate kinase, WW and PDZ domain containing 1	CHAS
chr3	69316873	69324907	All_PD_H3K27ac_samples_peak_29749	Oligodendrocyte	Oligodendrocyte	0.415837	4.02053	17.17	0.000184119	0.160305	8035	*	Intron (uc003dnv.2/23150, intron 5 of 22)	3	69219146	69299308	80163	2	23150	uc011bga.1	-17565	ENSG00000114541	FRMD4B	FERM domain containing 4B	CHAS
chr11	131989428	131989729	All_PD_H3K27ac_samples_peak_138962	Neuron	Neuron	1.19022	-0.592262	17.0969	0.000189054	0.163393	302	*	Intron (uc001qgm.3/50863, intron 2 of 7)	11	131780712	132206716	426005	1	50863	uc001qgq.3	208716	ENSG00000182667	NTM	neurotrimin	CHAS
chr10	102118386	102121053	All_PD_H3K27ac_samples_peak_33184	Astrocyte,Oligodendrocyte	Multiple	0.485284	2.63487	17.0812	0.000190135	0.163393	2668	*	3' UTR	10	102106772	102124588	17817	1	6319	uc001kqy.3	11614	ENSG00000099194	SCD	stearoyl-CoA desaturase	CHAS
chr4	187572393	187573597	All_PD_H3K27ac_samples_peak_23300	Astrocyte,Neuron,Oligodendrocyte	Multiple	-0.855299	1.53331	17.0531	0.000192083	0.164002	1205	*	Intron (uc003izf.3/2195, intron 3 of 26)	4	187508937	187516980	8044	2	2195	uc010isn.3	-55413	ENSG00000083857	FAT1	FAT atypical cadherin 1	CHAS
chr6	83278869	83283652	All_PD_H3K27ac_samples_peak_23207	Oligodendrocyte	Oligodendrocyte	-0.699336	3.53384	17.0225	0.000194227	0.164447	4784	*	Distal Intergenic	6	83073961	83077133	3173	1	7162	uc003pjo.3	204908	ENSG00000146242	TPBG	trophoblast glycoprotein	CHAS
chr15	43360368	43362158	All_PD_H3K27ac_samples_peak_40515	Oligodendrocyte	Oligodendrocyte	1.01038	1.67912	17.0103	0.00019509	0.164447	1791	*	Intron (uc001zqq.3/197131, intron 5 of 46)	15	43235098	43398286	163189	2	197131	uc001zqq.3	36128	ENSG00000159459	UBR1	ubiquitin protein ligase E3 component n-recognin 1	CHAS
chr16	22315247	22317848	All_PD_H3K27ac_samples_peak_59913	Other	Other	0.501299	2.2622	16.9381	0.000200271	0.166972	2602	*	5' UTR	16	22308696	22346424	37729	1	55718	uc010vbt.3	6551	ENSG00000058600	POLR3E	RNA polymerase III subunit E	CHAS
chr4	17233696	17234918	All_PD_H3K27ac_samples_peak_44288	Oligodendrocyte	Oligodendrocyte	-0.628411	1.39181	16.9335	0.000200609	0.166972	1223	*	Distal Intergenic	4	17461884	17513857	51974	2	5860	uc021xmo.1	278939	ENSG00000151552	QDPR	quinoid dihydropteridine reductase	CHAS
chr5	149916955	149927497	All_PD_H3K27ac_samples_peak_13703	Astrocyte,Neuron,Oligodendrocyte	Multiple	0.493324	5.26861	16.8605	0.000206005	0.168164	10543	*	3' UTR	5	149900430	149919334	18905	1	3340	uc003lsl.3	16525	ENSG00000070614	NDST1	N-deacetylase and N-sulfotransferase 1	CHAS
chr11	46992158	46996401	All_PD_H3K27ac_samples_peak_23765	Astrocyte,Microglia,Oligodendrocyte	Multiple	0.511213	3.55196	16.855	0.00020642	0.168164	4244	*	Intron (uc001ndp.4/79096, intron 1 of 8)	11	46958240	47185931	227692	1	79096	uc001nds.4	33918	ENSG00000149179	CSTPP1	centriolar satellite-associated tubulin polyglutamylase complex regulator 1	CHAS
chr13	52722375	52723533	All_PD_H3K27ac_samples_peak_64237	Other	Other	0.773271	0.882588	16.8365	0.000207815	0.168164	1159	*	Exon (uc001vgh.3/4752, exon 7 of 14)	13	52706779	52731620	24842	2	4752	uc001vgh.3	8087	ENSG00000136098	NEK3	NIMA related kinase 3	CHAS
chr8	12955671	12960200	All_PD_H3K27ac_samples_peak_29195	Astrocyte,Oligodendrocyte	Multiple	-0.446101	3.43966	16.8132	0.000209584	0.168164	4530	*	Exon (uc011kxx.1/10395, exon 5 of 14)	8	12940872	12973753	32882	2	10395	uc011kxx.1	13553	ENSG00000164741	DLC1	DLC1 Rho GTPase activating protein	CHAS
chr5	118440883	118443107	All_PD_H3K27ac_samples_peak_48311	Oligodendrocyte	Oligodendrocyte	-0.748439	1.96337	16.7892	0.000211428	0.168164	2225	*	5' UTR	5	118407084	118584822	177739	1	1657	uc021ycw.1	33799	ENSG00000172869	DMXL1	Dmx like 1	CHAS
chr12	125839062	125840443	All_PD_H3K27ac_samples_peak_102138	Neuron,Oligodendrocyte	Multiple	0.610607	1.13567	16.7752	0.000212509	0.168164	1382	*	Intron (uc001uhe.1/114795, intron 2 of 8)	12	125833998	126072918	238921	1	114795	uc021rgl.1	5064	ENSG00000139364	TMEM132B	transmembrane protein 132B	CHAS
chr8	87041742	87049688	All_PD_H3K27ac_samples_peak_25882	Oligodendrocyte	Oligodendrocyte	0.443043	4.1064	16.7662	0.000213212	0.168164	7947	*	Distal Intergenic	8	87060691	87081851	21161	2	85481	uc011lfy.2	32163	ENSG00000147613	PSKH2	protein serine kinase H2	CHAS
chr11	116836554	116839860	All_PD_H3K27ac_samples_peak_37912	Astrocyte,Oligodendrocyte	Multiple	0.506211	2.67421	16.7467	0.000214733	0.168164	3307	*	Intron (uc001ppy.3/23387, intron 1 of 23)	11	116714118	116740967	26850	2	23387	uc001ppx.3	-95587	ENSG00000160584	SIK3	SIK family kinase 3	CHAS
chr5	158745913	158746648	All_PD_H3K27ac_samples_peak_100106	Oligodendrocyte	Oligodendrocyte	-0.759172	0.669408	16.744	0.000214946	0.168164	736	*	Intron (uc003lxr.1/3593, intron 5 of 7)	5	158741791	158757481	15691	2	3593	uc003lxr.1	10833	ENSG00000113302	IL12B	interleukin 12B	CHAS
chr9	124640120	124641974	All_PD_H3K27ac_samples_peak_78402	Neuron,Oligodendrocyte	Multiple	-0.631177	1.95568	16.7248	0.000216454	0.168164	1855	*	Intron (uc004blr.3/158135, intron 5 of 7)	9	124530711	124547809	17099	1	153090	uc004blp.3	109409	ENSG00000136848	DAB2IP	DAB2 interacting protein	CHAS
chr2	56412233	56413378	All_PD_H3K27ac_samples_peak_48937	Neuron	Neuron	-0.688126	1.01536	16.7028	0.000218205	0.168164	1146	*	Promoter (<=1kb)	2	56411258	56613309	202052	1	114800	uc002rzn.3	975	ENSG00000055813	CCDC85A	coiled-coil domain containing 85A	CHAS
chr2	71799138	71844793	All_PD_H3K27ac_samples_peak_487	Astrocyte,Microglia,Neuron,Oligodendrocyte	Multiple	0.261026	8.73245	16.6783	0.000220167	0.168164	45656	*	Promoter (<=1kb)	2	71803393	71913893	110501	1	8291	uc010yqy.2	0	ENSG00000135636	DYSF	dysferlin	CHAS
chr21	27820845	27822007	All_PD_H3K27ac_samples_peak_41538	Neuron,Oligodendrocyte	Multiple	0.978091	1.17178	16.6352	0.000223666	0.168164	1163	*	Distal Intergenic	21	27838528	27945581	107054	2	116159	uc002ymd.3	123574	ENSG00000166265	CYYR1	cysteine and tyrosine rich 1	CHAS
chr2	231274430	231279830	All_PD_H3K27ac_samples_peak_11539	Astrocyte,Microglia,Neuron,Oligodendrocyte	Multiple	-0.410421	4.04447	16.6195	0.000224954	0.168164	5401	*	Promoter (1-2kb)	2	231280871	231327299	46429	1	6672	uc010zmb.2	-1041	ENSG00000067066	SP100	SP100 nuclear antigen	CHAS
chr4	29047203	29050377	All_PD_H3K27ac_samples_peak_11908	Neuron,Oligodendrocyte	Multiple	0.637975	3.56717	16.6004	0.000226533	0.168164	3175	*	Distal Intergenic	4	28821204	28821290	87	1	100422937	uc021xnb.1	225999	ENSG00000283275	MIR4275	microRNA 4275	CHAS
chr11	131906450	131909279	All_PD_H3K27ac_samples_peak_32681	Other	Other	1.06441	2.60945	16.6001	0.000226558	0.168164	2830	*	Intron (uc001qgm.3/50863, intron 2 of 7)	11	131780712	132206716	426005	1	50863	uc001qgq.3	125738	ENSG00000182667	NTM	neurotrimin	CHAS
chr2	62097256	62102241	All_PD_H3K27ac_samples_peak_37390	Oligodendrocyte	Oligodendrocyte	-0.663074	3.14297	16.598	0.000226727	0.168164	4986	*	Exon (uc002sbo.4/10575, exon 9 of 14)	2	62095262	62115806	20545	2	10575	uc002sbo.4	13565	ENSG00000115484	CCT4	chaperonin containing TCP1 subunit 4	CHAS
chr7	83549376	83550400	All_PD_H3K27ac_samples_peak_70995	Neuron	Neuron	0.991868	0.549127	16.5916	0.000227256	0.168164	1025	*	Distal Intergenic	7	82993222	83278479	285258	2	9723	uc003uhy.2	-270897	ENSG00000170381	SEMA3E	semaphorin 3E	CHAS
chr18	73972916	73974110	All_PD_H3K27ac_samples_peak_35417	Neuron,Oligodendrocyte	Multiple	-0.624105	1.43904	16.5882	0.000227545	0.168164	1195	*	Distal Intergenic	18	74069637	74092259	22623	2	9658	uc002lmd.3	118149	ENSG00000101493	ZNF516	zinc finger protein 516	CHAS
chr22	40708611	40709956	All_PD_H3K27ac_samples_peak_144442	Other	Other	0.83819	0.901812	16.5851	0.000227806	0.168164	1346	*	Exon (uc003aym.3/23112, exon 19 of 24)	22	40742504	40762575	20072	1	158	uc003ayp.4	-32548	ENSG00000239900	ADSL	adenylosuccinate lyase	CHAS
chr1	35304998	35314707	All_PD_H3K27ac_samples_peak_26659	Oligodendrocyte	Oligodendrocyte	-0.413814	4.62657	16.5561	0.000230237	0.168164	9710	*	Distal Intergenic	1	35315963	35324646	8684	2	113444	uc021olc.1	9939	ENSG00000163866	SMIM12	small integral membrane protein 12	CHAS
chr2	233054788	233056760	All_PD_H3K27ac_samples_peak_34506	Oligodendrocyte	Oligodendrocyte	-0.692305	1.9596	16.5343	0.000232081	0.168164	1973	*	Intron (uc002vsm.4/129563, intron 9 of 20)	2	232888987	233201687	312701	1	129563	uc002vso.3	165801	ENSG00000144535	DIS3L2	DIS3 like 3'-5' exoribonuclease 2	CHAS
chr16	55531552	55544231	All_PD_H3K27ac_samples_peak_13995	Astrocyte,Microglia,Oligodendrocyte	Multiple	-0.44194	5.49564	16.504	0.000234677	0.168164	12680	*	Promoter (<=1kb)	16	55542913	55620582	77670	1	54947	uc002eie.4	0	ENSG00000087253	LPCAT2	lysophosphatidylcholine acyltransferase 2	CHAS
chr11	118519064	118525091	All_PD_H3K27ac_samples_peak_18833	Astrocyte,Neuron	Multiple	0.423198	4.36398	16.4944	0.000235502	0.168164	6028	*	Exon (uc001ptr.2/23187, exon 20 of 24)	11	118512757	118515409	2653	1	23187	uc010ryj.1	6307	ENSG00000019144	PHLDB1	pleckstrin homology like domain family B member 1	CHAS
chr8	86983359	86985811	All_PD_H3K27ac_samples_peak_25491	Oligodendrocyte	Oligodendrocyte	0.682992	2.48769	16.4656	0.000238002	0.168164	2453	*	Distal Intergenic	8	87060691	87081851	21161	2	85481	uc011lfy.2	96040	ENSG00000147613	PSKH2	protein serine kinase H2	CHAS
chr11	83779782	83785093	All_PD_H3K27ac_samples_peak_31477	Neuron,Oligodendrocyte	Multiple	0.460993	3.4551	16.4371	0.00024051	0.168164	5312	*	Intron (uc001pai.2/1740, intron 3 of 19)	11	83166056	83984323	818268	2	1740	uc001pai.2	199230	ENSG00000150672	DLG2	discs large MAGUK scaffold protein 2	CHAS
chr17	39805764	39808133	All_PD_H3K27ac_samples_peak_53983	Oligodendrocyte	Oligodendrocyte	-0.569277	2.66531	16.4241	0.000241665	0.168164	2370	*	Intron (uc010wfs.2/3728, intron 4 of 8)	17	39782579	39796451	13873	2	284116	uc002hxi.1	-9313	ENSG00000290861	KRT42P	keratin 42, pseudogene	CHAS
chr2	191245820	191246799	All_PD_H3K27ac_samples_peak_155483	Other	Other	0.710807	0.821087	16.4239	0.000241683	0.168164	980	*	Distal Intergenic	2	191273081	191367041	93961	1	54842	uc002urz.2	-26282	ENSG00000151690	MFSD6	major facilitator superfamily domain containing 6	CHAS
chr11	72582176	72582772	All_PD_H3K27ac_samples_peak_150082	Other	Other	0.94666	0.00810517	16.3575	0.000247651	0.168164	597	*	Intron (uc001oth.4/9873, intron 11 of 18)	11	72525451	72554717	29267	1	89849	uc009ytj.2	56725	ENSG00000168010	ATG16L2	autophagy related 16 like 2	CHAS
chr16	5256875	5257453	All_PD_H3K27ac_samples_peak_93425	Oligodendrocyte	Oligodendrocyte	-1.10451	0.128695	16.3389	0.000249355	0.168164	579	*	Distal Intergenic	16	5134301	5147789	13489	2	196483	uc002cyp.2	-109086	ENSG00000118894	EEF2KMT	eukaryotic elongation factor 2 lysine methyltransferase	CHAS
chr10	62256415	62264990	All_PD_H3K27ac_samples_peak_47796	Oligodendrocyte	Oligodendrocyte	0.498456	4.26616	16.3376	0.000249477	0.168164	8576	*	Intron (uc010qih.2/288, intron 1 of 43)	10	61786056	62332714	546659	2	288	uc010qih.2	67724	ENSG00000151150	ANK3	ankyrin 3	CHAS
chr8	97673483	97677666	All_PD_H3K27ac_samples_peak_5168	Oligodendrocyte	Oligodendrocyte	0.529669	3.80122	16.3275	0.000250404	0.168164	4184	*	Intron (uc003yhw.3/10404, intron 1 of 7)	8	97657499	98155722	498224	1	10404	uc003yhw.3	15984	ENSG00000104324	CPQ	carboxypeptidase Q	CHAS
chr10	60795339	60797422	All_PD_H3K27ac_samples_peak_84710	Other	Other	0.632583	1.64816	16.3185	0.00025123	0.168164	2084	*	Distal Intergenic	10	60936348	61007534	71187	1	84457	uc001jkk.4	-138926	ENSG00000165443	PHYHIPL	phytanoyl-CoA 2-hydroxylase interacting protein like	CHAS
chr17	27551943	27558480	All_PD_H3K27ac_samples_peak_10847	Oligodendrocyte	Oligodendrocyte	0.428713	4.53246	16.3094	0.000252076	0.168164	6538	*	Distal Intergenic	17	27573875	27581502	7628	1	1411	uc002hdw.3	-15395	ENSG00000108255	CRYBA1	crystallin beta A1	CHAS
chr20	37396033	37398563	All_PD_H3K27ac_samples_peak_34179	Oligodendrocyte	Oligodendrocyte	0.559766	2.50798	16.2991	0.000253034	0.168164	2531	*	Exon (uc002xjd.2/79913, exon 8 of 9)	20	37377097	37401089	23993	1	79913	uc002xjd.2	18936	ENSG00000101442	ACTR5	actin related protein 5	CHAS
chr7	99173091	99179726	All_PD_H3K27ac_samples_peak_8482	Astrocyte,Microglia,Neuron,Oligodendrocyte	Multiple	-0.391429	4.69666	16.2963	0.0002533	0.168164	6636	*	3' UTR	7	99168971	99174076	5106	1	79027	uc010lgd.3	4120	ENSG00000197343	ZNF655	zinc finger protein 655	CHAS
chr3	49817788	49820300	All_PD_H3K27ac_samples_peak_30950	Astrocyte,Oligodendrocyte	Multiple	-0.555446	2.47096	16.291	0.000253795	0.168164	2513	*	Intron (uc021wyl.1/9807, intron 1 of 5)	3	49761728	49823627	61900	2	9807	uc021wyl.1	3327	ENSG00000176095	IP6K1	inositol hexakisphosphate kinase 1	CHAS
chr22	50336582	50338579	All_PD_H3K27ac_samples_peak_53220	Other	Other	0.674333	2.36353	16.2879	0.000254084	0.168164	1998	*	Distal Intergenic	22	50354143	50357720	3578	1	415116	uc003bjb.3	-15564	ENSG00000198355	PIM3	Pim-3 proto-oncogene, serine/threonine kinase	CHAS
chr2	71863450	71864501	All_PD_H3K27ac_samples_peak_99442	Microglia	Microglia	0.687408	1.22956	16.2741	0.000255381	0.168164	1052	*	Intron (uc002sie.3/8291, intron 40 of 54)	2	71828402	71913893	85492	1	8291	uc010yqz.2	35048	ENSG00000135636	DYSF	dysferlin	CHAS
chr19	30875297	30889565	All_PD_H3K27ac_samples_peak_14490	Neuron,Oligodendrocyte	Multiple	0.493576	5.58978	16.2737	0.000255419	0.168164	14269	*	Intron (uc002nsu.1/9745, intron 1 of 4)	19	30863328	31048965	185638	1	9745	uc010edd.1	11969	ENSG00000198597	ZNF536	zinc finger protein 536	CHAS
chr15	85676292	85681566	All_PD_H3K27ac_samples_peak_25416	Other	Other	0.502845	3.92378	16.2548	0.000257207	0.168164	5275	*	3' UTR	15	85663422	85682376	18955	1	5151	uc002bll.3	12870	ENSG00000073417	PDE8A	phosphodiesterase 8A	CHAS
chr4	15107694	15108714	All_PD_H3K27ac_samples_peak_68605	Other	Other	0.630664	1.04799	16.2482	0.000257833	0.168164	1021	*	Distal Intergenic	4	15004298	15071777	67480	1	132864	uc003gnn.2	103396	ENSG00000137449	CPEB2	cytoplasmic polyadenylation element binding protein 2	CHAS
chr1	112327693	112328209	All_PD_H3K27ac_samples_peak_113735	Other	Other	0.817938	-0.0313143	16.2349	0.000259094	0.168164	517	*	Intron (uc001ebu.1/3752, intron 3 of 7)	1	112303019	112310199	7181	1	11218	uc001ebt.3	24674	ENSG00000064703	DDX20	DEAD-box helicase 20	CHAS
chr10	60738439	60786536	All_PD_H3K27ac_samples_peak_1023	Astrocyte,Neuron,Oligodendrocyte	Multiple	0.311458	8.22614	16.2348	0.000259109	0.168164	48098	*	Distal Intergenic	10	60936348	61007534	71187	1	84457	uc001jkk.4	-149812	ENSG00000165443	PHYHIPL	phytanoyl-CoA 2-hydroxylase interacting protein like	CHAS
chr3	177185839	177191782	All_PD_H3K27ac_samples_peak_14037	Neuron,Oligodendrocyte	Multiple	0.426868	4.26645	16.2336	0.000259222	0.168164	5944	*	Intron (uc031sch.1/100505566, intron 1 of 3)	3	177159709	177470492	310784	1	100505566	uc031sch.1	26130	ENSG00000228221	LINC00578	long intergenic non-protein coding RNA 578	CHAS
chr5	146378633	146380054	All_PD_H3K27ac_samples_peak_87286	Other	Other	0.824154	1.02459	16.1678	0.0002656	0.168906	1422	*	Intron (uc003loh.5/5521, intron 1 of 9)	5	145969067	146435700	466634	2	5521	uc003loh.5	55646	ENSG00000156475	PPP2R2B	protein phosphatase 2 regulatory subunit Bbeta	CHAS
chr2	161264582	161265594	All_PD_H3K27ac_samples_peak_83151	Microglia,Neuron,Oligodendrocyte	Multiple	-0.713742	0.860915	16.155	0.000266854	0.168906	1013	*	Promoter (<=1kb)	2	161264321	161264393	73	2	100616364	uc021vru.1	-189	ENSG00000283734	MIR4785	microRNA 4785	CHAS
chr11	83422023	83422562	All_PD_H3K27ac_samples_peak_69443	Neuron	Neuron	0.86714	0.313221	16.1418	0.000268164	0.168906	540	*	Intron (uc001pai.2/1740, intron 10 of 19)	11	83166056	83393468	227413	2	1740	uc010rsx.1	-28555	ENSG00000150672	DLG2	discs large MAGUK scaffold protein 2	CHAS
chrX	14025923	14034825	All_PD_H3K27ac_samples_peak_36181	Oligodendrocyte	Oligodendrocyte	0.432279	3.83544	16.1353	0.000268803	0.168906	8903	*	3' UTR	23	14024845	14048035	23191	2	54960	uc004cwb.3	13210	ENSG00000046647	GEMIN8	gem nuclear organelle associated protein 8	CHAS
chr8	128265553	128266710	All_PD_H3K27ac_samples_peak_53517	Neuron,Oligodendrocyte	Multiple	-0.870628	1.03247	16.1302	0.000269313	0.168906	1158	*	Distal Intergenic	8	128427857	128429441	1585	1	5462	uc003ysf.3	-161147	ENSG00000212993	POU5F1B	POU class 5 homeobox 1B	CHAS
chr8	109461306	109461999	All_PD_H3K27ac_samples_peak_147636	Other	Other	0.850774	0.1799	16.1125	0.000271087	0.168906	694	*	Intron (uc003ymw.1/9694, intron 1 of 10)	8	109455853	109499136	43284	1	9694	uc003ymw.1	5453	ENSG00000104412	EMC2	ER membrane protein complex subunit 2	CHAS
chr9	112409545	112417016	All_PD_H3K27ac_samples_peak_31426	Oligodendrocyte	Oligodendrocyte	0.417721	4.02143	16.0871	0.000273639	0.168906	7472	*	Intron (uc004beg.3/114299, intron 1 of 6)	9	112403068	112713756	310689	1	114299	uc004beg.3	6477	NA	NA	NA	CHAS
chr11	83933213	83938080	All_PD_H3K27ac_samples_peak_21809	Neuron,Oligodendrocyte	Multiple	0.518004	3.61105	16.0832	0.000274038	0.168906	4868	*	Intron (uc001pai.2/1740, intron 1 of 19)	11	83166056	83984323	818268	2	1740	uc001pai.2	46243	ENSG00000150672	DLG2	discs large MAGUK scaffold protein 2	CHAS
chr5	77163139	77166409	All_PD_H3K27ac_samples_peak_13022	Oligodendrocyte	Oligodendrocyte	0.454386	3.66524	16.0767	0.000274703	0.168906	3271	*	Distal Intergenic	5	76987074	77072185	85112	2	6902	uc003kfi.1	-90954	ENSG00000171530	TBCA	tubulin folding cofactor A	CHAS
chr4	18664992	18666521	All_PD_H3K27ac_samples_peak_51479	Oligodendrocyte	Oligodendrocyte	-0.73192	1.5031	16.0522	0.000277198	0.168906	1530	*	Distal Intergenic	4	17882218	18023483	141266	2	254251	uc021xmr.1	-641509	ENSG00000178177	LCORL	ligand dependent nuclear receptor corepressor like	CHAS
chr9	79557559	79560102	All_PD_H3K27ac_samples_peak_23989	Oligodendrocyte	Oligodendrocyte	0.632904	2.66821	16.0398	0.000278482	0.168906	2544	*	Distal Intergenic	9	79438180	79521003	82824	2	158471	uc004akn.3	-36556	ENSG00000106772	PRUNE2	prune homolog 2 with BCH domain	CHAS
chr19	39557520	39560689	All_PD_H3K27ac_samples_peak_17475	Oligodendrocyte	Oligodendrocyte	0.64029	3.66066	16.0314	0.00027935	0.168906	3170	*	Distal Intergenic	19	39574945	39602128	27184	1	390928	uc002oki.3	-14256	ENSG00000183760	ACP7	acid phosphatase 7, tartrate resistant (putative)	CHAS
chr20	43338008	43354190	All_PD_H3K27ac_samples_peak_4345	Astrocyte,Neuron,Oligodendrocyte	Multiple	0.372813	6.46924	16.0298	0.000279512	0.168906	16183	*	Promoter (<=1kb)	20	43343885	43356452	12568	1	8839	uc002xmp.3	0	ENSG00000064205	CCN5	cellular communication network factor 5	CHAS
chr3	48968555	48972050	All_PD_H3K27ac_samples_peak_30749	Oligodendrocyte	Oligodendrocyte	-0.49295	2.72432	15.9846	0.000284233	0.168906	3496	*	Intron (uc003cvb.3/10425, intron 3 of 15)	3	48964895	49022971	58077	1	10425	uc010hkl.3	3660	ENSG00000177479	ARIH2	ariadne RBR E3 ubiquitin protein ligase 2	CHAS
chr1	30220713	30222934	All_PD_H3K27ac_samples_peak_41862	Oligodendrocyte	Oligodendrocyte	-0.697858	2.39947	15.9833	0.00028437	0.168906	2222	*	Distal Intergenic	1	29646722	29653325	6604	1	10076	uc001brx.3	573991	ENSG00000060656	PTPRU	protein tyrosine phosphatase receptor type U	CHAS
chr10	20279450	20280184	All_PD_H3K27ac_samples_peak_78636	Other	Other	0.865509	0.161405	15.9788	0.000284851	0.168906	735	*	Intron (uc001iqg.1/84898, intron 1 of 13)	10	20432224	20569115	136892	1	84898	uc009xkc.1	-152040	ENSG00000120594	PLXDC2	plexin domain containing 2	CHAS
chr5	80458192	80459155	All_PD_H3K27ac_samples_peak_87410	Other	Other	-0.642819	0.777326	15.9776	0.000284976	0.168906	964	*	Intron (uc003kha.2/5924, intron 17 of 26)	5	80501462	80746718	245257	1	26829	uc011cto.1	-42307	ENSG00000199347	RNU5E-1	RNA, U5E small nuclear 1	CHAS
chr9	79497119	79524328	All_PD_H3K27ac_samples_peak_1056	Neuron,Oligodendrocyte	Multiple	0.287085	7.49603	15.9767	0.000285067	0.168906	27210	*	Promoter (<=1kb)	9	79226292	79521003	294712	2	158471	uc010mpk.3	0	ENSG00000106772	PRUNE2	prune homolog 2 with BCH domain	CHAS
chr7	134274365	134275041	All_PD_H3K27ac_samples_peak_112388	Other	Other	0.95627	0.401698	15.9709	0.000285688	0.168906	677	*	Distal Intergenic	7	134249540	134255226	5687	1	441282	uc031szd.1	24825	ENSG00000227471	AKR1B15	aldo-keto reductase family 1 member B15	CHAS
chr22	22750890	22753153	All_PD_H3K27ac_samples_peak_21034	Oligodendrocyte	Oligodendrocyte	-0.807305	3.01877	15.9689	0.000285892	0.168906	2264	*	Exon (uc031rxg.1/uc031rxg.1, exon 59 of 462)	22	22652463	22677324	24862	1	96610	uc011aiq.1	98427	NA	BMS1P20	BMS1 pseudogene 20	CHAS
chr10	22786399	22792082	All_PD_H3K27ac_samples_peak_17452	Oligodendrocyte	Oligodendrocyte	0.452435	4.05276	15.9534	0.00028755	0.16913	5684	*	Distal Intergenic	10	22724354	22726858	2505	2	100499489	uc021pof.2	-59541	NA	LINC03027	long intergenic non-protein coding RNA 3027	CHAS
chr14	100848528	100848847	All_PD_H3K27ac_samples_peak_131025	Other	Other	1.01973	-0.23806	15.9162	0.000291541	0.170719	320	*	Promoter (<=1kb)	14	100848337	100996640	148304	1	79446	uc001yho.3	191	ENSG00000176473	WDR25	WD repeat domain 25	CHAS
chr3	62859308	62860473	All_PD_H3K27ac_samples_peak_10461	Astrocyte,Neuron,Oligodendrocyte	Multiple	-0.564293	2.39541	15.8756	0.000295974	0.171583	1166	*	Promoter (<=1kb)	3	62384021	62861064	477044	2	8618	uc003dll.2	591	ENSG00000163618	CADPS	calcium dependent secretion activator	CHAS
chr6	134565290	134581413	All_PD_H3K27ac_samples_peak_21056	Astrocyte,Microglia,Neuron,Oligodendrocyte	Multiple	0.368408	5.22343	15.8729	0.000296277	0.171583	16124	*	3' UTR	6	134490384	134639196	148813	2	6446	uc003qeo.4	57783	ENSG00000118515	SGK1	serum/glucocorticoid regulated kinase 1	CHAS
chr2	136776982	136784020	All_PD_H3K27ac_samples_peak_13699	Astrocyte,Neuron,Oligodendrocyte	Multiple	0.524547	4.60336	15.8642	0.000297234	0.171583	7039	*	Distal Intergenic	2	136664254	136743222	78969	2	1615	uc010fnj.1	-33760	ENSG00000115866	DARS1	aspartyl-tRNA synthetase 1	CHAS
chr10	61983488	61985488	All_PD_H3K27ac_samples_peak_55776	Neuron	Neuron	0.536856	1.58004	15.8453	0.000299327	0.171583	2001	*	Intron (uc001jky.3/288, intron 8 of 43)	10	61898722	61967991	69270	2	288	uc001jlc.1	-15497	ENSG00000151150	ANK3	ankyrin 3	CHAS
chr15	44533153	44544355	All_PD_H3K27ac_samples_peak_2721	Oligodendrocyte	Oligodendrocyte	0.331283	5.60562	15.8261	0.00030148	0.171583	11203	*	Distal Intergenic	15	44580909	44641100	60192	1	113201	uc010bdu.2	-36554	ENSG00000166734	GOLM2	golgi membrane protein 2	CHAS
chr14	76259914	76261009	All_PD_H3K27ac_samples_peak_97701	Oligodendrocyte	Oligodendrocyte	-0.764357	0.769002	15.8107	0.000303217	0.171583	1096	*	Intron (uc010ask.2/23093, intron 28 of 31)	14	76249490	76421425	171936	1	23093	uc001xsa.3	10424	ENSG00000119685	TTLL5	tubulin tyrosine ligase like 5	CHAS
chr6	167126998	167129430	All_PD_H3K27ac_samples_peak_33416	Astrocyte,Neuron,Oligodendrocyte	Multiple	-0.516507	2.71983	15.8075	0.000303569	0.171583	2433	*	Intron (uc003qvc.1/6196, intron 2 of 21)	6	166822854	167040726	217873	2	6196	uc003qvb.1	-86272	ENSG00000071242	RPS6KA2	ribosomal protein S6 kinase A2	CHAS
chrX	110339337	110339908	All_PD_H3K27ac_samples_peak_49225	Neuron	Neuron	-0.886705	0.201976	15.7911	0.000305435	0.171583	572	*	Promoter (<=1kb)	23	110339375	110464173	124799	1	5063	uc004eoz.2	0	ENSG00000077264	PAK3	p21 (RAC1) activated kinase 3	CHAS
chrX	149629144	149637822	All_PD_H3K27ac_samples_peak_6880	Astrocyte,Oligodendrocyte	Multiple	0.344762	5.07836	15.7878	0.000305811	0.171583	8679	*	Promoter (<=1kb)	23	149638017	149682448	44432	1	10046	uc011mxw.2	-195	ENSG00000013619	MAMLD1	mastermind like domain containing 1	CHAS
chr11	83954205	83965234	All_PD_H3K27ac_samples_peak_28510	Neuron,Oligodendrocyte	Multiple	0.457202	4.4117	15.7863	0.000305982	0.171583	11030	*	Exon (uc010rsy.1/1740, exon 2 of 22)	11	83166056	83984323	818268	2	1740	uc001pai.2	19089	ENSG00000150672	DLG2	discs large MAGUK scaffold protein 2	CHAS
chr1	70311855	70312434	All_PD_H3K27ac_samples_peak_50292	Astrocyte,Neuron,Oligodendrocyte	Multiple	-0.92955	-0.090684	15.7425	0.000311015	0.17367	580	*	Intron (uc001deo.1/57554, intron 7 of 7)	1	70385005	70386000	996	1	5301	uc009wbh.2	-72571	ENSG00000229359	PIN1P1	peptidylprolyl cis/trans isomerase, NIMA-interacting 1 pseudogene 1	CHAS
chr12	21448850	21452358	All_PD_H3K27ac_samples_peak_31054	Oligodendrocyte	Oligodendrocyte	0.474198	2.66002	15.7097	0.000314842	0.174349	3509	*	Exon (uc010sio.2/6579, exon 8 of 14)	12	21427849	21477615	49767	2	6579	uc001ret.3	25257	ENSG00000084453	SLCO1A2	solute carrier organic anion transporter family member 1A2	CHAS
chr11	131909373	131921908	All_PD_H3K27ac_samples_peak_23533	Astrocyte,Microglia,Oligodendrocyte	Multiple	0.929555	4.9529	15.7095	0.000314866	0.174349	12536	*	Intron (uc001qgm.3/50863, intron 2 of 7)	11	131780712	132206716	426005	1	50863	uc001qgq.3	128661	ENSG00000182667	NTM	neurotrimin	CHAS
chr1	230471390	230524256	All_PD_H3K27ac_samples_peak_500	Astrocyte,Neuron,Oligodendrocyte	Multiple	0.30024	8.31655	15.6448	0.000322564	0.176863	52867	*	Exon (uc031psq.1/79605, exon 2 of 7)	1	230457392	230561674	104283	2	79605	uc031psq.1	37418	ENSG00000177614	PGBD5	piggyBac transposable element derived 5	CHAS
chr19	30906228	30913758	All_PD_H3K27ac_samples_peak_18384	Neuron,Oligodendrocyte	Multiple	0.504773	4.12508	15.6398	0.000323175	0.176863	7531	*	Intron (uc002nsu.1/9745, intron 1 of 4)	19	30863328	31048965	185638	1	9745	uc010edd.1	42900	ENSG00000198597	ZNF536	zinc finger protein 536	CHAS
chr3	184869676	184870747	All_PD_H3K27ac_samples_peak_22298	Astrocyte,Microglia,Neuron,Oligodendrocyte	Multiple	-0.689334	1.3466	15.6378	0.000323417	0.176863	1072	*	Promoter (<=1kb)	3	184795838	184870802	74965	2	285382	uc003fpd.3	55	ENSG00000187068	C3orf70	chromosome 3 open reading frame 70	CHAS
chr7	37518903	37526974	All_PD_H3K27ac_samples_peak_6855	Neuron,Oligodendrocyte	Multiple	0.447552	5.41334	15.6173	0.000325902	0.177489	8072	*	Distal Intergenic	7	36892511	37488895	596385	2	9844	uc010kxg.2	-30008	ENSG00000155849	ELMO1	engulfment and cell motility 1	CHAS
chr8	141741110	141742184	All_PD_H3K27ac_samples_peak_42217	Neuron	Neuron	0.664116	1.10834	15.5743	0.000331185	0.179271	1075	*	Intron (uc003yvo.3/5747, intron 8 of 17)	8	141668481	141728460	59980	2	5747	uc011ljp.2	-12650	ENSG00000169398	PTK2	protein tyrosine kinase 2	CHAS
chr6	136703057	136712307	All_PD_H3K27ac_samples_peak_29776	Neuron,Oligodendrocyte	Multiple	0.426534	4.34573	15.5687	0.000331883	0.179271	9251	*	5' UTR	6	136663419	136788013	124595	2	9053	uc011edf.2	75706	ENSG00000135525	MAP7	microtubule associated protein 7	CHAS
chr9	5557195	5558567	All_PD_H3K27ac_samples_peak_75807	Microglia,Neuron	Multiple	-0.625539	1.28543	15.5209	0.00033787	0.181763	1373	*	Exon (uc003zjg.4/80380, exon 5 of 7)	9	5522533	5563211	40679	1	80380	uc010mhp.1	34662	ENSG00000197646	PDCD1LG2	programmed cell death 1 ligand 2	CHAS
chr1	182301178	182301753	All_PD_H3K27ac_samples_peak_114183	Other	Other	0.875629	0.146353	15.4879	0.000342079	0.182237	576	*	Distal Intergenic	1	182350839	182354717	3879	2	2752	uc010pnt.2	52964	ENSG00000135821	GLUL	glutamate-ammonia ligase	CHAS
chr10	20255304	20261792	All_PD_H3K27ac_samples_peak_14150	Microglia,Neuron,Oligodendrocyte	Multiple	0.484456	3.88582	15.4864	0.00034227	0.182237	6489	*	Intron (uc001iqg.1/84898, intron 1 of 13)	10	20105372	20569115	463744	1	84898	uc001iqh.1	149932	ENSG00000120594	PLXDC2	plexin domain containing 2	CHAS
chr19	30971624	30972454	All_PD_H3K27ac_samples_peak_48832	Other	Other	0.790084	0.801708	15.4517	0.000346753	0.182237	831	*	Intron (uc002nsu.1/9745, intron 2 of 4)	19	30863328	31048965	185638	1	9745	uc010edd.1	108296	ENSG00000198597	ZNF536	zinc finger protein 536	CHAS
chr20	25724172	25726735	All_PD_H3K27ac_samples_peak_32055	Oligodendrocyte	Oligodendrocyte	-0.645507	2.79906	15.449	0.000347104	0.182237	2564	*	Distal Intergenic	20	25654851	25677469	22619	2	26152	uc002wvc.3	-46703	ENSG00000130684	ZNF337	zinc finger protein 337	CHAS
chr3	126614007	126616268	All_PD_H3K27ac_samples_peak_50529	Oligodendrocyte	Oligodendrocyte	-0.527001	2.2464	15.4391	0.0003484	0.182237	2262	*	Intron (uc010hsj.2/84303, intron 5 of 6)	3	126707437	126756235	48799	1	5361	uc003ejg.3	-91169	ENSG00000114554	PLXNA1	plexin A1	CHAS
chr3	133471464	133475901	All_PD_H3K27ac_samples_peak_38938	Oligodendrocyte	Oligodendrocyte	0.464392	3.38529	15.4216	0.000350699	0.182237	4438	*	5' UTR	3	133464800	133497850	33051	1	7018	uc011blt.2	6664	ENSG00000091513	TF	transferrin	CHAS
chr5	146433132	146442448	All_PD_H3K27ac_samples_peak_17073	Astrocyte,Neuron,Oligodendrocyte	Multiple	0.625233	4.78867	15.4143	0.000351662	0.182237	9317	*	Promoter (<=1kb)	5	145969067	146435700	466634	2	5521	uc003loh.5	0	ENSG00000156475	PPP2R2B	protein phosphatase 2 regulatory subunit Bbeta	CHAS
chr3	69237969	69250461	All_PD_H3K27ac_samples_peak_26438	Oligodendrocyte	Oligodendrocyte	0.376093	4.72067	15.4099	0.000352243	0.182237	12493	*	Promoter (<=1kb)	3	69219146	69249709	30564	2	23150	uc003dnu.2	0	ENSG00000114541	FRMD4B	FERM domain containing 4B	CHAS
chr8	25246302	25254097	All_PD_H3K27ac_samples_peak_8069	Astrocyte,Oligodendrocyte	Multiple	0.408476	4.72354	15.4035	0.000353088	0.182237	7796	*	3' UTR	8	25230075	26230195	1000121	1	5520	uc003xek.3	16227	ENSG00000221914	PPP2R2A	protein phosphatase 2 regulatory subunit Balpha	CHAS
chr5	79463938	79470176	All_PD_H3K27ac_samples_peak_20805	Oligodendrocyte	Oligodendrocyte	0.422294	4.10423	15.3977	0.000353851	0.182237	6239	*	Exon (uc003kgj.3/256987, exon 6 of 13)	5	79407050	79551898	144849	2	256987	uc003kgj.3	81722	ENSG00000164300	SERINC5	serine incorporator 5	CHAS
chr2	97033997	97036798	All_PD_H3K27ac_samples_peak_30746	Oligodendrocyte	Oligodendrocyte	0.475881	2.92701	15.3957	0.000354122	0.182237	2802	*	Exon (uc002svz.1/23397, exon 16 of 18)	2	97001484	97041274	39791	1	23397	uc010yun.1	32513	ENSG00000121152	NCAPH	non-SMC condensin I complex subunit H	CHAS
chr12	12644566	12647076	All_PD_H3K27ac_samples_peak_67574	Other	Other	0.627958	2.22016	15.3871	0.000355275	0.182237	2511	*	Intron (uc001ran.2/80824, intron 2 of 4)	12	12626216	12674397	48182	2	80824	uc001ran.2	27321	ENSG00000111266	DUSP16	dual specificity phosphatase 16	CHAS
chr19	30972779	30973091	All_PD_H3K27ac_samples_peak_93959	Other	Other	1.19806	-0.685322	15.3588	0.000359068	0.182422	313	*	Intron (uc002nsu.1/9745, intron 2 of 4)	19	30863328	31048965	185638	1	9745	uc010edd.1	109451	ENSG00000198597	ZNF536	zinc finger protein 536	CHAS
chr8	86991285	86992116	All_PD_H3K27ac_samples_peak_81194	Other	Other	0.766128	0.548794	15.3505	0.000360187	0.182422	832	*	Distal Intergenic	8	87060691	87081851	21161	2	85481	uc011lfy.2	89735	ENSG00000147613	PSKH2	protein serine kinase H2	CHAS
chr4	7458317	7474522	All_PD_H3K27ac_samples_peak_10897	Astrocyte,Oligodendrocyte	Multiple	-0.532083	5.85547	15.3452	0.000360912	0.182422	16206	*	Promoter (<=1kb)	4	7461755	7461845	91	1	100422826	uc021xlh.1	0	ENSG00000266690	MIR4274	microRNA 4274	CHAS
chr3	59235876	59236394	All_PD_H3K27ac_samples_peak_126030	Other	Other	1.00291	-0.0985535	15.3434	0.000361149	0.182422	519	*	Distal Intergenic	3	58873072	59035758	162687	2	200844	uc011bfg.1	-200118	ENSG00000163689	CFAP20DC	CFAP20 domain containing	CHAS
chr8	12967619	12977257	All_PD_H3K27ac_samples_peak_15940	Astrocyte,Oligodendrocyte	Multiple	-0.458858	4.43463	15.302	0.000366827	0.183186	9639	*	Promoter (<=1kb)	8	12940872	12973753	32882	2	10395	uc011kxx.1	0	ENSG00000164741	DLC1	DLC1 Rho GTPase activating protein	CHAS
chr10	20272277	20275318	All_PD_H3K27ac_samples_peak_96467	Microglia	Microglia	0.557443	2.51112	15.2887	0.000368668	0.183186	3042	*	Intron (uc001iqg.1/84898, intron 1 of 13)	10	20432224	20569115	136892	1	84898	uc009xkc.1	-156906	ENSG00000120594	PLXDC2	plexin domain containing 2	CHAS
chr7	134284579	134285567	All_PD_H3K27ac_samples_peak_67020	Oligodendrocyte	Oligodendrocyte	0.704048	0.867368	15.2791	0.000370009	0.183186	989	*	Distal Intergenic	7	134249540	134255226	5687	1	441282	uc031szd.1	35039	ENSG00000227471	AKR1B15	aldo-keto reductase family 1 member B15	CHAS
chr7	4977782	4981220	All_PD_H3K27ac_samples_peak_22147	Astrocyte,Oligodendrocyte	Multiple	-0.500902	3.29634	15.2774	0.000370237	0.183186	3439	*	Intron (uc003snl.1/221938, intron 1 of 8)	7	4931876	4998844	66969	2	221938	uc003snl.1	17624	ENSG00000136297	MMD2	monocyte to macrophage differentiation associated 2	CHAS
chr11	47008151	47011615	All_PD_H3K27ac_samples_peak_42811	Oligodendrocyte	Oligodendrocyte	0.652587	2.66217	15.2746	0.000370631	0.183186	3465	*	5' UTR	11	46958240	47185931	227692	1	79096	uc001nds.4	49911	ENSG00000149179	CSTPP1	centriolar satellite-associated tubulin polyglutamylase complex regulator 1	CHAS
chr9	112430508	112431603	All_PD_H3K27ac_samples_peak_52545	Oligodendrocyte	Oligodendrocyte	0.612876	1.07649	15.2627	0.000372299	0.183186	1096	*	Intron (uc004beg.3/114299, intron 1 of 6)	9	112403068	112713756	310689	1	114299	uc004beg.3	27440	NA	NA	NA	CHAS
chr9	5785048	5787857	All_PD_H3K27ac_samples_peak_31233	Oligodendrocyte	Oligodendrocyte	-0.52496	2.71953	15.2623	0.000372352	0.183186	2810	*	3' UTR	9	5784572	5831028	46457	2	79956	uc022bdc.1	43171	ENSG00000099219	ERMP1	endoplasmic reticulum metallopeptidase 1	CHAS
chr12	50960951	50971236	All_PD_H3K27ac_samples_peak_18667	Astrocyte,Microglia,Neuron,Oligodendrocyte	Multiple	0.435646	4.91655	15.231	0.000376775	0.184569	10286	*	Intron (uc001rwu.3/57609, intron 1 of 7)	12	50898768	51142450	243683	1	57609	uc001rwv.3	62183	ENSG00000066084	DIP2B	disco interacting protein 2 homolog B	CHAS
chr1	27726350	27735775	All_PD_H3K27ac_samples_peak_5572	Astrocyte,Microglia,Oligodendrocyte	Multiple	-0.342792	5.30781	15.2138	0.000379226	0.184569	9426	*	3' UTR	1	27719148	27722317	3170	1	2827	uc001bod.4	7202	ENSG00000181773	GPR3	G protein-coupled receptor 3	CHAS
chr18	60348946	60350493	All_PD_H3K27ac_samples_peak_68092	Oligodendrocyte	Oligodendrocyte	0.64257	1.53308	15.2129	0.000379348	0.184569	1548	*	Distal Intergenic	18	60382672	60647676	265005	1	23239	uc021ule.1	-32179	ENSG00000081913	PHLPP1	PH domain and leucine rich repeat protein phosphatase 1	CHAS
chr10	129383114	129385772	All_PD_H3K27ac_samples_peak_32931	Oligodendrocyte	Oligodendrocyte	0.501284	2.85176	15.1587	0.000387185	0.187103	2659	*	Distal Intergenic	10	129347613	129350935	3323	1	594857	uc001ljx.1	35501	ENSG00000214285	NPS	neuropeptide S	CHAS
chr11	131924635	131930840	All_PD_H3K27ac_samples_peak_20014	Microglia,Neuron	Multiple	0.682685	3.87848	15.1574	0.000387383	0.187103	6206	*	Intron (uc001qgm.3/50863, intron 2 of 7)	11	131780712	132206716	426005	1	50863	uc001qgq.3	143923	ENSG00000182667	NTM	neurotrimin	CHAS
chr18	64396199	64397845	All_PD_H3K27ac_samples_peak_44104	Oligodendrocyte	Oligodendrocyte	0.788479	1.38802	15.1206	0.000392801	0.187555	1647	*	Distal Intergenic	18	64168424	64271375	102952	2	28513	uc010xey.2	-124824	ENSG00000071991	CDH19	cadherin 19	CHAS
chr10	22970956	22977003	All_PD_H3K27ac_samples_peak_36507	Astrocyte,Oligodendrocyte	Multiple	0.422206	3.44434	15.1008	0.000395763	0.187555	6048	*	Intron (uc001irl.4/5305, intron 1 of 9)	10	22823766	23003503	179738	2	5305	uc001irl.4	26500	ENSG00000150867	PIP4K2A	phosphatidylinositol-5-phosphate 4-kinase type 2 alpha	CHAS
chr9	97649753	97650482	All_PD_H3K27ac_samples_peak_101160	Oligodendrocyte	Oligodendrocyte	0.727515	0.55267	15.0987	0.000396066	0.187555	730	*	Intron (uc004aux.2/84909, intron 5 of 7)	9	97683486	97695955	12470	1	84909	uc004avb.2	-33004	ENSG00000148120	AOPEP	aminopeptidase O (putative)	CHAS
chr4	39448420	39449179	All_PD_H3K27ac_samples_peak_44918	Microglia,Oligodendrocyte	Multiple	-0.705324	1.13672	15.0856	0.000398036	0.187555	760	*	Exon (uc003gua.3/152831, exon 4 of 5)	4	39455745	39460207	4463	2	6133	uc003gub.3	11028	ENSG00000163682	RPL9	ribosomal protein L9	CHAS
chr8	141742285	141751430	All_PD_H3K27ac_samples_peak_20675	Neuron,Oligodendrocyte	Multiple	0.449256	4.39603	15.0782	0.000399158	0.187555	9146	*	Exon (uc003yvo.3/5747, exon 7 of 18)	8	141668481	141728460	59980	2	5747	uc011ljp.2	-13825	ENSG00000169398	PTK2	protein tyrosine kinase 2	CHAS
chr11	116825819	116835556	All_PD_H3K27ac_samples_peak_21504	Astrocyte,Neuron,Oligodendrocyte	Multiple	0.417809	4.4188	15.0767	0.000399376	0.187555	9738	*	5' UTR	11	116714118	116740967	26850	2	23387	uc001ppx.3	-84852	ENSG00000160584	SIK3	SIK family kinase 3	CHAS
chr12	50994744	51003727	All_PD_H3K27ac_samples_peak_26368	Microglia,Oligodendrocyte	Multiple	0.504478	4.25881	15.0684	0.000400638	0.187555	8984	*	Intron (uc001rwu.3/57609, intron 1 of 7)	12	51034507	51074044	39538	1	57609	uc009zls.2	-30780	ENSG00000066084	DIP2B	disco interacting protein 2 homolog B	CHAS
chr7	129465840	129466587	All_PD_H3K27ac_samples_peak_27945	Astrocyte,Neuron,Oligodendrocyte	Multiple	-0.66047	0.920356	15.024	0.000407431	0.187555	748	*	Distal Intergenic	7	129414745	129414854	110	2	406959	uc003vpd.2	-50986	ENSG00000207691	MIR183	microRNA 183	CHAS
chr3	37268719	37271086	All_PD_H3K27ac_samples_peak_20576	Oligodendrocyte	Oligodendrocyte	-0.640501	2.86176	15.0161	0.000408647	0.187555	2368	*	Distal Intergenic	3	37284682	37330782	46101	1	2803	uc003cgu.2	-13596	ENSG00000144674	GOLGA4	golgin A4	CHAS
chr6	136822047	136826294	All_PD_H3K27ac_samples_peak_28269	Oligodendrocyte	Oligodendrocyte	0.436181	3.32798	14.9993	0.000411259	0.187555	4248	*	Intron (uc010kgu.3/9053, intron 1 of 17)	6	136663419	136847351	183933	2	9053	uc010kgu.3	21057	ENSG00000135525	MAP7	microtubule associated protein 7	CHAS
chr1	62803100	62804363	All_PD_H3K27ac_samples_peak_64396	Oligodendrocyte	Oligodendrocyte	-0.707566	1.05735	14.9993	0.000411259	0.187555	1264	*	Distal Intergenic	1	62701837	62785083	83247	2	163782	uc001dai.4	-18017	ENSG00000132854	KANK4	KN motif and ankyrin repeat domains 4	CHAS
chr19	3115928	3124397	All_PD_H3K27ac_samples_peak_7872	Oligodendrocyte	Oligodendrocyte	-0.549515	5.3411	14.9882	0.000412991	0.187555	8470	*	5' UTR	19	3136191	3150538	14348	1	2769	uc010xhf.1	-11794	ENSG00000060558	GNA15	G protein subunit alpha 15	CHAS
chr15	45469119	45470716	All_PD_H3K27ac_samples_peak_89354	Other	Other	0.548674	1.36155	14.9824	0.000413896	0.187555	1598	*	Promoter (<=1kb)	15	45464031	45470504	6474	2	90525	uc010ues.1	0	ENSG00000138606	SHF	Src homology 2 domain containing F	CHAS
chr6	3708050	3708336	All_PD_H3K27ac_samples_peak_112208	Other	Other	-1.20926	-0.414097	14.982	0.000413967	0.187555	287	*	Distal Intergenic	6	3722836	3752246	29411	2	221749	uc003mvt.2	43910	ENSG00000168994	PXDC1	PX domain containing 1	CHAS
chr12	52764608	52766188	All_PD_H3K27ac_samples_peak_48634	Astrocyte,Oligodendrocyte	Multiple	-0.531008	1.5648	14.965	0.000416642	0.187555	1581	*	Distal Intergenic	12	52753790	52761309	7520	2	3891	uc001sag.3	-3299	ENSG00000135443	KRT85	keratin 85	CHAS
chr1	23047926	23050945	All_PD_H3K27ac_samples_peak_43401	Other	Other	-0.491197	2.58278	14.9619	0.000417137	0.187555	3020	*	Promoter (1-2kb)	1	23046010	23046091	82	1	100616391	uc021oib.1	1916	ENSG00000265422	MIR4684	microRNA 4684	CHAS
chr10	91029458	91038493	All_PD_H3K27ac_samples_peak_16441	Astrocyte,Neuron,Oligodendrocyte	Multiple	0.397599	4.46301	14.9536	0.000418453	0.187555	9036	*	Exon (uc001kgd.3/uc001kgd.3, exon 4 of 4)	10	90973326	91011660	38335	2	3988	uc009xtq.3	-17798	ENSG00000107798	LIPA	lipase A, lysosomal acid type	CHAS
chr6	72892442	72892910	All_PD_H3K27ac_samples_peak_45656	Astrocyte,Neuron,Oligodendrocyte	Multiple	-0.741913	0.566772	14.9497	0.000419071	0.187555	469	*	Promoter (<=1kb)	6	72891987	73112845	220859	1	22999	uc011dyb.2	455	ENSG00000079841	RIMS1	regulating synaptic membrane exocytosis 1	CHAS
chr11	121957452	121960897	All_PD_H3K27ac_samples_peak_41326	Astrocyte,Oligodendrocyte	Multiple	0.717723	2.76035	14.9477	0.00041939	0.187555	3446	*	Exon (uc001pya.3/399959, exon 2 of 2)	11	121970465	121970552	88	2	406911	uc010rzr.1	9655	ENSG00000207971	MIR125B1	microRNA 125b-1	CHAS
chr20	39310298	39313146	All_PD_H3K27ac_samples_peak_37347	Microglia,Neuron	Multiple	-0.469468	2.48769	14.9392	0.000420739	0.187555	2849	*	Distal Intergenic	20	39314517	39317876	3360	2	9935	uc002xji.3	4730	ENSG00000204103	MAFB	MAF bZIP transcription factor B	CHAS
chr5	146421832	146430284	All_PD_H3K27ac_samples_peak_23967	Oligodendrocyte	Oligodendrocyte	0.653955	4.53873	14.9387	0.000420826	0.187555	8453	*	Intron (uc003loh.5/5521, intron 1 of 9)	5	145969067	146435700	466634	2	5521	uc003loh.5	5416	ENSG00000156475	PPP2R2B	protein phosphatase 2 regulatory subunit Bbeta	CHAS
chr2	3653239	3654757	All_PD_H3K27ac_samples_peak_35140	Other	Other	-1.83521	2.47947	14.9339	0.000421595	0.187555	1519	*	Promoter (<=1kb)	2	3653642	3692234	38593	1	78989	uc010ewp.4	0	ENSG00000118004	COLEC11	collectin subfamily member 11	CHAS
chr5	136546137	136558614	All_PD_H3K27ac_samples_peak_16711	Astrocyte,Neuron,Oligodendrocyte	Multiple	0.448956	4.95983	14.9293	0.00042232	0.187555	12478	*	Intron (uc003lbo.3/6695, intron 2 of 9)	5	136310987	136834438	523452	2	6695	uc003lbo.3	275824	ENSG00000152377	SPOCK1	SPARC (osteonectin), cwcv and kazal like domains proteoglycan 1	CHAS
chr8	106330645	106331036	All_PD_H3K27ac_samples_peak_23739	Astrocyte,Neuron,Oligodendrocyte	Multiple	-0.885701	0.197822	14.9263	0.000422809	0.187555	392	*	Promoter (<=1kb)	8	106331147	106816767	485621	1	23414	uc003ymd.3	-111	ENSG00000169946	ZFPM2	zinc finger protein, FOG family member 2	CHAS
chr16	5302822	5303224	All_PD_H3K27ac_samples_peak_93426	Neuron	Neuron	-1.09753	-0.513691	14.9204	0.00042375	0.187555	403	*	Intron (uc002cyq.1/uc002cyq.1, intron 1 of 2)	16	5134301	5147789	13489	2	196483	uc002cyp.2	-155033	ENSG00000118894	EEF2KMT	eukaryotic elongation factor 2 lysine methyltransferase	CHAS
chr10	98106944	98110206	All_PD_H3K27ac_samples_peak_60856	Oligodendrocyte	Oligodendrocyte	0.80108	2.49267	14.9114	0.0004252	0.18757	3263	*	Exon (uc010qor.2/93377, exon 5 of 7)	10	98102975	98116916	13942	2	93377	uc010qor.2	6710	ENSG00000197430	OPALIN	oligodendrocytic myelin paranodal and inner loop protein	CHAS
chr8	10634033	10636819	All_PD_H3K27ac_samples_peak_44401	Oligodendrocyte	Oligodendrocyte	-0.490682	2.42239	14.8838	0.000429681	0.188917	2787	*	Intron (uc011kwz.2/83595, intron 5 of 5)	8	10581278	10588022	6745	2	83595	uc003wtf.3	-46011	ENSG00000171056	SOX7	SRY-box transcription factor 7	CHAS
chr8	5995829	5997625	All_PD_H3K27ac_samples_peak_29199	Oligodendrocyte	Oligodendrocyte	-0.713395	1.98846	14.8656	0.000432677	0.189604	1797	*	Distal Intergenic	8	6261077	6264069	2993	2	100287015	uc003wqf.3	266444	ENSG00000246089	MCPH1-DT	MCPH1 divergent transcript	CHAS
chr2	44286827	44290647	All_PD_H3K27ac_samples_peak_28238	Oligodendrocyte	Oligodendrocyte	0.749383	3.42556	14.8385	0.000437159	0.189924	3821	*	Distal Intergenic	2	44128459	44223144	94686	2	10128	uc010yob.1	-63683	ENSG00000138095	LRPPRC	leucine rich pentatricopeptide repeat containing	CHAS
chr5	1345246	1352077	All_PD_H3K27ac_samples_peak_10200	Astrocyte,Microglia,Neuron,Oligodendrocyte	Multiple	0.506222	4.43922	14.8359	0.000437579	0.189924	6832	*	Promoter (<=1kb)	5	1318000	1345002	27003	2	81037	uc003jch.3	-244	ENSG00000049656	CLPTM1L	CLPTM1 like	CHAS
chr19	31036433	31089709	All_PD_H3K27ac_samples_peak_1578	Neuron,Oligodendrocyte	Multiple	0.385567	8.32622	14.8351	0.000437711	0.189924	53277	*	3' UTR	19	30863328	31048965	185638	1	9745	uc010edd.1	173105	ENSG00000198597	ZNF536	zinc finger protein 536	CHAS
chr16	22228786	22233249	All_PD_H3K27ac_samples_peak_15910	Astrocyte,Neuron,Oligodendrocyte	Multiple	0.494692	3.71052	14.8194	0.000440331	0.19023	4464	*	Intron (uc002dkh.3/29904, intron 1 of 18)	16	22217592	22300066	82475	1	29904	uc002dki.3	11194	ENSG00000103319	EEF2K	eukaryotic elongation factor 2 kinase	CHAS
chr9	97661683	97721073	All_PD_H3K27ac_samples_peak_1524	Astrocyte,Neuron,Oligodendrocyte	Multiple	0.280949	8.67577	14.8137	0.000441291	0.19023	59391	*	Promoter (<=1kb)	9	97683486	97695955	12470	1	84909	uc004avb.2	0	ENSG00000148120	AOPEP	aminopeptidase O (putative)	CHAS
chr13	39626356	39628970	All_PD_H3K27ac_samples_peak_16998	Oligodendrocyte	Oligodendrocyte	0.444781	3.09082	14.8003	0.00044355	0.190481	2615	*	Distal Intergenic	13	39612448	39624244	11797	1	387921	uc001uxe.4	13908	ENSG00000188811	NHLRC3	NHL repeat containing 3	CHAS
chr17	78785232	78785534	All_PD_H3K27ac_samples_peak_153891	Other	Other	1.16886	-0.446747	14.7932	0.000444753	0.190481	303	*	Intron (uc002jys.3/57521, intron 7 of 8)	17	78923236	78940173	16938	1	57521	uc002jyu.1	-137702	ENSG00000141564	RPTOR	regulatory associated protein of MTOR complex 1	CHAS
chr11	83771714	83774507	All_PD_H3K27ac_samples_peak_34367	Neuron,Oligodendrocyte	Multiple	0.499554	2.40054	14.7603	0.000450365	0.191917	2794	*	Intron (uc001pai.2/1740, intron 3 of 19)	11	83166056	83984323	818268	2	1740	uc001pai.2	209816	ENSG00000150672	DLG2	discs large MAGUK scaffold protein 2	CHAS
chr5	146372597	146376560	All_PD_H3K27ac_samples_peak_45603	Astrocyte,Oligodendrocyte	Multiple	0.716086	2.71685	14.7496	0.000452193	0.191917	3964	*	Intron (uc003loh.5/5521, intron 1 of 9)	5	145969067	146435700	466634	2	5521	uc003loh.5	59140	ENSG00000156475	PPP2R2B	protein phosphatase 2 regulatory subunit Bbeta	CHAS
chrX	149576415	149578330	All_PD_H3K27ac_samples_peak_43850	Other	Other	0.593994	1.73242	14.7481	0.000452456	0.191917	1916	*	Intron (uc011mxt.1/10046, intron 2 of 3)	23	149613720	149682448	68729	1	10046	uc004fee.2	-35390	ENSG00000013619	MAMLD1	mastermind like domain containing 1	CHAS
chr15	43357340	43359453	All_PD_H3K27ac_samples_peak_82302	Other	Other	0.89503	1.60682	14.7372	0.000454349	0.192104	2114	*	Intron (uc001zqq.3/197131, intron 6 of 46)	15	43235098	43398286	163189	2	197131	uc001zqq.3	38833	ENSG00000159459	UBR1	ubiquitin protein ligase E3 component n-recognin 1	CHAS
chr9	113687664	113689733	All_PD_H3K27ac_samples_peak_36481	Oligodendrocyte	Oligodendrocyte	0.730122	2.01047	14.6461	0.000470415	0.198263	2070	*	Intron (uc004bfa.3/1902, intron 4 of 4)	9	113636054	113761746	125693	2	1902	uc004bfa.3	72013	ENSG00000198121	LPAR1	lysophosphatidic acid receptor 1	CHAS
chr4	38879617	38881554	All_PD_H3K27ac_samples_peak_37797	Oligodendrocyte	Oligodendrocyte	0.54312	2.24406	14.6127	0.000476453	0.199528	1938	*	5' UTR	4	38869653	38869748	96	1	693159	uc021xno.1	9964	ENSG00000207944	MIR574	microRNA 574	CHAS
chr19	41891848	41892996	All_PD_H3K27ac_samples_peak_116717	Neuron	Neuron	0.580641	1.09976	14.6001	0.000478759	0.199528	1149	*	3' UTR	19	41883169	41889987	6819	1	641649	uc002oqn.3	8679	ENSG00000142046	TMEM91	transmembrane protein 91	CHAS
chr1	32837209	32846968	All_PD_H3K27ac_samples_peak_38367	Microglia,Neuron	Multiple	0.360499	4.1071	14.5893	0.000480748	0.199528	9760	*	Exon (uc001bvg.4/55108, exon 5 of 12)	1	32827862	32829924	2063	1	81629	uc001bvf.3	9347	ENSG00000162526	TSSK3	testis specific serine kinase 3	CHAS
chr2	232582317	232583308	All_PD_H3K27ac_samples_peak_90367	Astrocyte,Microglia,Neuron	Multiple	-0.724982	1.08286	14.586	0.000481352	0.199528	992	*	Distal Intergenic	2	232578024	232578105	82	1	100422885	uc021vyc.1	4293	ENSG00000283498	MIR1244-2	microRNA 1244-2	CHAS
chr15	79049131	79053194	All_PD_H3K27ac_samples_peak_10747	Oligodendrocyte	Oligodendrocyte	0.450714	4.5367	14.5694	0.00048441	0.199528	4064	*	3' UTR	15	79044379	79045734	1356	1	646938	uc002bei.3	4752	ENSG00000290424	LOC646938	TBC1 domain family member 2B pseudogene	CHAS
chr5	67067339	67071346	All_PD_H3K27ac_samples_peak_7858	Astrocyte,Oligodendrocyte	Multiple	0.457346	3.69042	14.5644	0.00048535	0.199528	4008	*	Distal Intergenic	5	67511584	67597649	86066	1	5295	uc003jva.3	-440238	ENSG00000145675	PIK3R1	phosphoinositide-3-kinase regulatory subunit 1	CHAS
chr8	25176167	25182085	All_PD_H3K27ac_samples_peak_52516	Other	Other	0.413383	3.59386	14.5564	0.000486826	0.199528	5919	*	Promoter (<=1kb)	8	25182880	25270619	87740	1	80005	uc003xej.3	-795	ENSG00000147459	DOCK5	dedicator of cytokinesis 5	CHAS
chr11	131972810	131973252	All_PD_H3K27ac_samples_peak_129239	Neuron	Neuron	1.07271	-0.283316	14.5543	0.000487215	0.199528	443	*	Intron (uc001qgm.3/50863, intron 2 of 7)	11	131780712	132206716	426005	1	50863	uc001qgq.3	192098	ENSG00000182667	NTM	neurotrimin	CHAS
chr8	141681981	141686435	All_PD_H3K27ac_samples_peak_20508	Astrocyte,Oligodendrocyte	Multiple	0.436184	3.70644	14.5491	0.000488191	0.199528	4455	*	Exon (uc011ljp.2/5747, exon 7 of 11)	8	141541264	141645646	104383	2	27161	uc010meo.3	-36335	ENSG00000123908	AGO2	argonaute RISC catalytic component 2	CHAS
chr7	32077614	32084608	All_PD_H3K27ac_samples_peak_48394	Neuron,Oligodendrocyte	Multiple	0.398453	3.77985	14.5379	0.000490287	0.199528	6995	*	Intron (uc003tcm.2/5137, intron 2 of 17)	7	31792632	32110466	317835	2	5137	uc003tcm.2	25858	ENSG00000154678	PDE1C	phosphodiesterase 1C	CHAS
chr7	29539832	29543282	All_PD_H3K27ac_samples_peak_78199	Oligodendrocyte	Oligodendrocyte	-0.540715	2.4916	14.5254	0.000492653	0.199528	3451	*	Intron (uc011jzs.2/1124, intron 10 of 13)	7	29523432	29553944	30513	1	1124	uc011jzv.2	16400	ENSG00000106069	CHN2	chimerin 2	CHAS
chr20	43310514	43328049	All_PD_H3K27ac_samples_peak_13623	Astrocyte,Neuron,Oligodendrocyte	Multiple	0.340475	6.12151	14.5218	0.000493332	0.199528	17536	*	Exon (uc002xml.1/79015, exon 2 of 4)	20	43285092	43300380	15289	2	79015	uc002xmk.4	-10134	ENSG00000283440	LINC01260	long intergenic non-protein coding RNA 1260	CHAS
chr11	83921589	83925158	All_PD_H3K27ac_samples_peak_18359	Astrocyte,Neuron,Oligodendrocyte	Multiple	0.441647	3.30198	14.5188	0.000493884	0.199528	3570	*	Intron (uc001pai.2/1740, intron 1 of 19)	11	83166056	83984323	818268	2	1740	uc001pai.2	59165	ENSG00000150672	DLG2	discs large MAGUK scaffold protein 2	CHAS
chr5	146403056	146403604	All_PD_H3K27ac_samples_peak_158010	Other	Other	1.08108	-0.117848	14.5053	0.000496452	0.199528	549	*	Intron (uc003loh.5/5521, intron 1 of 9)	5	145969067	146435700	466634	2	5521	uc003loh.5	32096	ENSG00000156475	PPP2R2B	protein phosphatase 2 regulatory subunit Bbeta	CHAS
chr3	39519548	39545108	All_PD_H3K27ac_samples_peak_6241	Neuron,Oligodendrocyte	Multiple	0.660071	6.42458	14.4994	0.000497579	0.199528	25561	*	Promoter (<=1kb)	3	39521531	39557494	35964	1	4336	uc010hht.3	0	ENSG00000168314	MOBP	myelin associated oligodendrocyte basic protein	CHAS
chr19	36680599	36711170	All_PD_H3K27ac_samples_peak_2725	Astrocyte,Microglia,Neuron,Oligodendrocyte	Multiple	0.415069	7.37484	14.4902	0.000499332	0.199528	30572	*	Promoter (<=1kb)	19	36705504	36729675	24172	1	7705	uc002odq.4	0	ENSG00000167635	ZNF146	zinc finger protein 146	CHAS
chr15	44260324	44263821	All_PD_H3K27ac_samples_peak_18018	Astrocyte,Neuron,Oligodendrocyte	Multiple	0.47898	3.04086	14.4829	0.000500732	0.199528	3498	*	Intron (uc001ztk.1/84978, intron 2 of 15)	15	44165474	44202177	36704	2	84978	uc001ztj.1	-58147	ENSG00000171877	FRMD5	FERM domain containing 5	CHAS
chr19	30949502	30950097	All_PD_H3K27ac_samples_peak_89938	Other	Other	0.727537	0.36115	14.4779	0.0005017	0.199528	596	*	Intron (uc002nsu.1/9745, intron 2 of 4)	19	30863328	31048965	185638	1	9745	uc010edd.1	86174	ENSG00000198597	ZNF536	zinc finger protein 536	CHAS
chr3	128067731	128071883	All_PD_H3K27ac_samples_peak_39335	Neuron,Oligodendrocyte	Multiple	-0.441099	3.27329	14.4703	0.000503153	0.199528	4153	*	Intron (uc003eki.3/60678, intron 5 of 6)	3	128182437	128191160	8724	1	285224	uc003ekl.1	-110554	ENSG00000242049	DNAJB8-AS1	DNAJB8 antisense RNA 1	CHAS
chr15	101804998	101805333	All_PD_H3K27ac_samples_peak_141256	Other	Other	0.901718	0.0162019	14.4682	0.000503569	0.199528	336	*	Distal Intergenic	15	101811214	101817700	6487	2	55829	uc021sxu.1	12367	ENSG00000131871	SELENOS	selenoprotein S	CHAS
chr19	39587718	39608386	All_PD_H3K27ac_samples_peak_1364	Oligodendrocyte	Oligodendrocyte	0.450824	6.87692	14.4527	0.000506565	0.19978	20669	*	3' UTR	19	39616420	39670046	53627	1	10298	uc002okj.1	-8034	ENSG00000130669	PAK4	p21 (RAC1) activated kinase 4	CHAS
chr14	21546237	21547332	All_PD_H3K27ac_samples_peak_79278	Other	Other	0.59611	1.12945	14.4493	0.000507226	0.19978	1096	*	5' UTR	14	21484922	21539031	54110	2	57447	uc010tll.2	-7206	ENSG00000165795	NDRG2	NDRG family member 2	CHAS
chr5	1355472	1356876	All_PD_H3K27ac_samples_peak_33680	Neuron,Oligodendrocyte	Multiple	0.7382	1.80948	14.4411	0.000508834	0.199819	1405	*	Distal Intergenic	5	1318000	1345002	27003	2	81037	uc003jch.3	-10470	ENSG00000049656	CLPTM1L	CLPTM1 like	CHAS
chr10	20131183	20131694	All_PD_H3K27ac_samples_peak_113405	Microglia	Microglia	0.765134	-0.131129	14.4121	0.000514524	0.200497	512	*	Intron (uc001iqg.1/84898, intron 1 of 13)	10	20105372	20569115	463744	1	84898	uc001iqh.1	25811	ENSG00000120594	PLXDC2	plexin domain containing 2	CHAS
chr7	99631098	99643335	All_PD_H3K27ac_samples_peak_15098	Astrocyte,Neuron,Oligodendrocyte	Multiple	0.518628	4.93015	14.4102	0.000514911	0.200497	12238	*	3' UTR	7	99647417	99655028	7612	1	7589	uc011kje.1	-4082	ENSG00000166529	ZSCAN21	zinc finger and SCAN domain containing 21	CHAS
chr2	61894419	61900454	All_PD_H3K27ac_samples_peak_1512	Astrocyte,Microglia,Oligodendrocyte	Multiple	0.483066	5.40342	14.4086	0.000515211	0.200497	6036	*	Distal Intergenic	2	61705069	61765418	60350	2	7514	uc002sbk.3	-129001	ENSG00000082898	XPO1	exportin 1	CHAS
chr10	49817962	49819781	All_PD_H3K27ac_samples_peak_149008	Microglia	Microglia	-0.552381	1.87815	14.3954	0.000517831	0.200497	1820	*	Intron (uc010qgm.3/58504, intron 1 of 9)	10	49654068	49813176	159109	2	58504	uc010qgl.3	-4786	ENSG00000128805	ARHGAP22	Rho GTPase activating protein 22	CHAS
chr3	53872125	53881824	All_PD_H3K27ac_samples_peak_1418	Astrocyte,Neuron,Oligodendrocyte	Multiple	0.423108	6.00668	14.3822	0.000520466	0.200497	9700	*	Promoter (<=1kb)	3	53850324	53880420	30097	2	55349	uc003dgz.3	0	ENSG00000016391	CHDH	choline dehydrogenase	CHAS
chr11	110193910	110197340	All_PD_H3K27ac_samples_peak_14684	Oligodendrocyte	Oligodendrocyte	0.518886	3.43667	14.378	0.000521302	0.200497	3431	*	Distal Intergenic	11	110100166	110167437	67272	2	5962	uc010rwe.2	-26473	ENSG00000137710	RDX	radixin	CHAS
chr11	83884132	83887316	All_PD_H3K27ac_samples_peak_33506	Neuron,Oligodendrocyte	Multiple	0.549163	2.69317	14.3722	0.000522475	0.200497	3185	*	Intron (uc001pai.2/1740, intron 1 of 19)	11	83166056	83984323	818268	2	1740	uc001pai.2	97007	ENSG00000150672	DLG2	discs large MAGUK scaffold protein 2	CHAS
chr10	66293559	66300389	All_PD_H3K27ac_samples_peak_4756	Oligodendrocyte	Oligodendrocyte	0.367997	4.8582	14.3712	0.000522681	0.200497	6831	*	Distal Intergenic	10	66585285	66586634	1350	1	305	uc009xpm.2	-284896	NA	ANXA2P3	annexin A2 pseudogene 3	CHAS
chr13	99450326	99450768	All_PD_H3K27ac_samples_peak_151701	Other	Other	0.905647	-0.216453	14.3613	0.00052466	0.200675	443	*	Intron (uc001vnq.2/23348, intron 14 of 16)	13	99336055	99404929	68875	2	6564	uc001vno.3	-45397	ENSG00000088386	SLC15A1	solute carrier family 15 member 1	CHAS
chr20	15768507	15771820	All_PD_H3K27ac_samples_peak_21844	Neuron,Oligodendrocyte	Multiple	0.475564	2.80198	14.3506	0.000526834	0.200888	3314	*	Intron (uc002wot.3/140733, intron 8 of 16)	20	15680501	16033841	353341	1	140733	uc002wpb.3	88006	ENSG00000172264	MACROD2	mono-ADP ribosylhydrolase 2	CHAS
chr13	25748967	25780601	All_PD_H3K27ac_samples_peak_1017	Astrocyte,Neuron,Oligodendrocyte	Multiple	0.348227	7.80303	14.3436	0.000528253	0.200888	31635	*	Promoter (2-3kb)	13	25742672	25746305	3634	2	219287	uc001uqc.3	-2662	ENSG00000165566	AMER2	APC membrane recruitment protein 2	CHAS
chr17	40688484	40701632	All_PD_H3K27ac_samples_peak_3819	Astrocyte,Microglia,Neuron,Oligodendrocyte	Multiple	0.384238	6.23794	14.3315	0.00053071	0.201244	13149	*	Promoter (<=1kb)	17	40687951	40696466	8516	1	4669	uc002hzv.3	533	ENSG00000108784	NAGLU	N-acetyl-alpha-glucosaminidase	CHAS
chr8	68993250	68994092	All_PD_H3K27ac_samples_peak_91683	Other	Other	-0.795923	0.644604	14.3213	0.000532812	0.201325	843	*	Intron (uc003xxu.1/80243, intron 17 of 23)	8	68864603	69143897	279295	1	80243	uc003xxv.1	128647	ENSG00000046889	PREX2	phosphatidylinositol-3,4,5-trisphosphate dependent Rac exchange factor 2	CHAS
chr16	22215919	22228456	All_PD_H3K27ac_samples_peak_9518	Astrocyte,Microglia,Neuron,Oligodendrocyte	Multiple	0.386636	5.32234	14.3003	0.000537118	0.201325	12538	*	Promoter (<=1kb)	16	22217592	22297953	80362	1	29904	uc002dkh.3	0	ENSG00000103319	EEF2K	eukaryotic elongation factor 2 kinase	CHAS
chr2	233154259	233155700	All_PD_H3K27ac_samples_peak_80207	Neuron	Neuron	-0.518261	1.73218	14.2981	0.000537573	0.201325	1442	*	Intron (uc002vsm.4/129563, intron 13 of 20)	2	233243348	233247599	4252	1	250	uc002vsq.3	-87648	ENSG00000163283	ALPP	alkaline phosphatase, placental	CHAS
chr5	146448109	146456599	All_PD_H3K27ac_samples_peak_15400	Astrocyte,Oligodendrocyte	Multiple	0.568869	4.61649	14.2733	0.000542739	0.201325	8491	*	Intron (uc003loj.5/5521, intron 2 of 10)	5	145969067	146461033	491967	2	5521	uc003loj.5	4434	ENSG00000156475	PPP2R2B	protein phosphatase 2 regulatory subunit Bbeta	CHAS
chr2	3223126	3224607	All_PD_H3K27ac_samples_peak_42578	Neuron	Neuron	0.615315	1.76909	14.2595	0.000545632	0.201325	1482	*	Intron (uc002qxi.2/7260, intron 6 of 10)	2	3192741	3323445	130705	2	7260	uc002qxi.2	98838	ENSG00000032389	EIPR1	EARP complex and GARP complex interacting protein 1	CHAS
chr2	15772345	15773272	All_PD_H3K27ac_samples_peak_110323	Other	Other	0.679954	0.597596	14.2521	0.000547189	0.201325	928	*	Distal Intergenic	2	15731745	15771235	39491	1	1653	uc021vee.2	40600	ENSG00000079785	DDX1	DEAD-box helicase 1	CHAS
chr11	83868194	83870355	All_PD_H3K27ac_samples_peak_25138	Oligodendrocyte	Oligodendrocyte	0.516399	2.14342	14.2452	0.000548657	0.201325	2162	*	Intron (uc001pai.2/1740, intron 2 of 19)	11	83166056	83984323	818268	2	1740	uc001pai.2	113968	ENSG00000150672	DLG2	discs large MAGUK scaffold protein 2	CHAS
chr1	196066066	196067688	All_PD_H3K27ac_samples_peak_40894	Oligodendrocyte	Oligodendrocyte	-0.776984	1.68599	14.2415	0.000549423	0.201325	1623	*	Distal Intergenic	1	196227219	196311379	84161	2	343450	uc001gth.1	243691	ENSG00000162687	KCNT2	potassium sodium-activated channel subfamily T member 2	CHAS
chr5	146389734	146390657	All_PD_H3K27ac_samples_peak_105405	Other	Other	0.934344	0.609727	14.2354	0.000550736	0.201325	924	*	Intron (uc003loh.5/5521, intron 1 of 9)	5	145969067	146435700	466634	2	5521	uc003loh.5	45043	ENSG00000156475	PPP2R2B	protein phosphatase 2 regulatory subunit Bbeta	CHAS
chr7	148659670	148662503	All_PD_H3K27ac_samples_peak_21128	Astrocyte,Microglia,Neuron,Oligodendrocyte	Multiple	-0.467232	3.0105	14.2273	0.000552448	0.201325	2834	*	Distal Intergenic	7	148700154	148725782	25629	2	9601	uc003wff.2	63279	ENSG00000155660	PDIA4	protein disulfide isomerase family A member 4	CHAS
chr19	39549396	39557441	All_PD_H3K27ac_samples_peak_10237	Oligodendrocyte	Oligodendrocyte	0.461328	5.04049	14.2223	0.000553507	0.201325	8046	*	Distal Intergenic	19	39574945	39602128	27184	1	390928	uc002oki.3	-17504	ENSG00000183760	ACP7	acid phosphatase 7, tartrate resistant (putative)	CHAS
chr18	59506922	59510575	All_PD_H3K27ac_samples_peak_29696	Oligodendrocyte	Oligodendrocyte	-0.662783	2.86003	14.2055	0.000557108	0.201325	3654	*	Intron (uc002lih.1/220441, intron 1 of 1)	18	59482304	59560304	78001	2	220441	uc002lih.1	49729	ENSG00000176641	RNF152	ring finger protein 152	CHAS
chr10	20318638	20320700	All_PD_H3K27ac_samples_peak_30387	Microglia	Microglia	0.518496	2.37014	14.1937	0.000559658	0.201325	2063	*	Intron (uc001iqg.1/84898, intron 2 of 13)	10	20432224	20569115	136892	1	84898	uc009xkc.1	-111524	ENSG00000120594	PLXDC2	plexin domain containing 2	CHAS
chr11	111133025	111133486	All_PD_H3K27ac_samples_peak_138793	Oligodendrocyte	Oligodendrocyte	0.916809	-0.114568	14.1901	0.000560436	0.201325	462	*	Intron (uc001plc.3/341032, intron 1 of 3)	11	111126707	111156972	30266	1	341032	uc001plc.3	6318	ENSG00000150750	POU2AF2	POU class 2 homeobox associating factor 2	CHAS
chr7	36240894	36243210	All_PD_H3K27ac_samples_peak_63639	Microglia	Microglia	-0.497722	2.18699	14.181	0.000562399	0.201325	2317	*	Intron (uc003tfa.3/80820, intron 2 of 7)	7	36192836	36341152	148317	1	80820	uc003tfa.3	48058	ENSG00000122547	EEPD1	endonuclease/exonuclease/phosphatase family domain containing 1	CHAS
chr18	60346486	60346902	All_PD_H3K27ac_samples_peak_79806	Other	Other	0.942432	-0.144807	14.1769	0.0005633	0.201325	417	*	Distal Intergenic	18	60382672	60647676	265005	1	23239	uc021ule.1	-35770	ENSG00000081913	PHLPP1	PH domain and leucine rich repeat protein phosphatase 1	CHAS
chr19	2794216	2802214	All_PD_H3K27ac_samples_peak_28574	Neuron,Oligodendrocyte	Multiple	0.369642	4.68345	14.1744	0.000563852	0.201325	7999	*	Promoter (<=1kb)	19	2796016	2813599	17584	1	7064	uc010xgz.2	0	ENSG00000172009	THOP1	thimet oligopeptidase 1	CHAS
chr7	28818516	28821868	All_PD_H3K27ac_samples_peak_31668	Microglia,Oligodendrocyte	Multiple	0.493926	2.69624	14.1702	0.000564756	0.201325	3353	*	Intron (uc003szo.3/9586, intron 6 of 9)	7	28725721	28865511	139791	1	9586	uc003szs.3	92795	ENSG00000146592	CREB5	cAMP responsive element binding protein 5	CHAS
chr15	79354655	79360774	All_PD_H3K27ac_samples_peak_12725	Astrocyte,Neuron,Oligodendrocyte	Multiple	-0.417619	5.04293	14.1678	0.000565273	0.201325	6120	*	Promoter (<=1kb)	15	79270722	79356941	86220	2	5923	uc010blm.1	0	ENSG00000058335	RASGRF1	Ras protein specific guanine nucleotide releasing factor 1	CHAS
chr8	25104306	25125809	All_PD_H3K27ac_samples_peak_5318	Astrocyte,Oligodendrocyte	Multiple	0.370096	6.82311	14.1634	0.000566252	0.201325	21504	*	Intron (uc003xef.3/80005, intron 2 of 10)	8	25154029	25234375	80347	1	80005	uc003xeh.1	-28220	ENSG00000147459	DOCK5	dedicator of cytokinesis 5	CHAS
chr10	20262969	20263969	All_PD_H3K27ac_samples_peak_71271	Microglia	Microglia	0.663145	0.736498	14.1616	0.000566635	0.201325	1001	*	Intron (uc001iqg.1/84898, intron 1 of 13)	10	20105372	20569115	463744	1	84898	uc001iqh.1	157597	ENSG00000120594	PLXDC2	plexin domain containing 2	CHAS
chr14	95940271	95943093	All_PD_H3K27ac_samples_peak_34417	Other	Other	0.486033	3.30132	14.1596	0.000567079	0.201325	2823	*	Promoter (<=1kb)	14	95883831	95942173	58343	2	161176	uc001yei.4	0	ENSG00000176438	SYNE3	spectrin repeat containing nuclear envelope family member 3	CHAS
chr11	83777311	83778432	All_PD_H3K27ac_samples_peak_85055	Other	Other	0.620089	0.806765	14.1595	0.00056709	0.201325	1122	*	Intron (uc001pai.2/1740, intron 3 of 19)	11	83166056	83984323	818268	2	1740	uc001pai.2	205891	ENSG00000150672	DLG2	discs large MAGUK scaffold protein 2	CHAS
chr11	128900588	128900964	All_PD_H3K27ac_samples_peak_107206	Neuron	Neuron	1.21001	-0.664297	14.158	0.000567434	0.201325	377	*	Intron (uc009zcp.3/9743, intron 10 of 21)	11	128834955	128894088	59134	2	9743	uc001qez.3	-6500	ENSG00000134909	ARHGAP32	Rho GTPase activating protein 32	CHAS
chr19	30950397	30956573	All_PD_H3K27ac_samples_peak_16008	Oligodendrocyte	Oligodendrocyte	0.555839	4.43875	14.1352	0.000572444	0.202389	6177	*	Intron (uc002nsu.1/9745, intron 2 of 4)	19	30863328	31048965	185638	1	9745	uc010edd.1	87069	ENSG00000198597	ZNF536	zinc finger protein 536	CHAS
chr5	11370894	11375441	All_PD_H3K27ac_samples_peak_15243	Astrocyte,Oligodendrocyte	Multiple	0.37413	3.59538	14.1138	0.0005772	0.202389	4548	*	Intron (uc011cmx.1/1501, intron 1 of 16)	5	10971952	11385341	413390	2	1501	uc011cmx.1	9900	ENSG00000169862	CTNND2	catenin delta 2	CHAS
chr19	30964259	30971468	All_PD_H3K27ac_samples_peak_19373	Oligodendrocyte	Oligodendrocyte	0.559094	4.23389	14.1128	0.000577416	0.202389	7210	*	Intron (uc002nsu.1/9745, intron 2 of 4)	19	30863328	31048965	185638	1	9745	uc010edd.1	100931	ENSG00000198597	ZNF536	zinc finger protein 536	CHAS
chr17	77368550	77370409	All_PD_H3K27ac_samples_peak_49547	Other	Other	0.661945	1.80292	14.112	0.000577606	0.202389	1860	*	Intron (uc010dhs.4/146713, intron 2 of 14)	17	77230812	77420202	189391	2	146713	uc031req.1	49793	ENSG00000167281	RBFOX3	RNA binding fox-1 homolog 3	CHAS
chr4	114008910	114011293	All_PD_H3K27ac_samples_peak_38151	Oligodendrocyte	Oligodendrocyte	0.478704	1.94578	14.1033	0.000579556	0.202389	2384	*	Intron (uc003ibc.2/287, intron 2 of 30)	4	114028019	114028111	93	1	100302188	uc021xqv.1	-16726	ENSG00000283193	MIR1243	microRNA 1243	CHAS
chr15	44292268	44295727	All_PD_H3K27ac_samples_peak_71894	Neuron,Oligodendrocyte	Multiple	0.496004	2.50763	14.103	0.000579608	0.202389	3460	*	Intron (uc001ztk.1/84978, intron 2 of 15)	15	44165474	44202177	36704	2	84978	uc001ztj.1	-90091	ENSG00000171877	FRMD5	FERM domain containing 5	CHAS
chr13	101265048	101265983	All_PD_H3K27ac_samples_peak_82063	Other	Other	0.589448	0.949865	14.0668	0.000587793	0.203314	936	*	Intron (uc001vot.3/84899, intron 16 of 18)	13	101182418	101241046	58629	2	87769	uc001vor.3	-24002	ENSG00000134864	GGACT	gamma-glutamylamine cyclotransferase	CHAS
chr11	116792560	116793464	All_PD_H3K27ac_samples_peak_63915	Other	Other	0.784622	0.651862	14.0412	0.000593657	0.203314	905	*	Intron (uc001ppy.3/23387, intron 4 of 23)	11	116714118	116740967	26850	2	23387	uc001ppx.3	-51593	ENSG00000160584	SIK3	SIK family kinase 3	CHAS
chr8	23121832	23123102	All_PD_H3K27ac_samples_peak_87875	Other	Other	-0.678459	1.1936	14.0382	0.000594339	0.203314	1271	*	Distal Intergenic	8	23112329	23119512	7184	1	91782	uc003xde.2	9503	ENSG00000147457	CHMP7	charged multivesicular body protein 7	CHAS
chr8	5990697	5991116	All_PD_H3K27ac_samples_peak_147923	Other	Other	-1.09283	-0.385274	14.0358	0.000594882	0.203314	420	*	Distal Intergenic	8	6261077	6264069	2993	2	100287015	uc003wqf.3	272953	ENSG00000246089	MCPH1-DT	MCPH1 divergent transcript	CHAS
chr7	28181710	28184256	All_PD_H3K27ac_samples_peak_21481	Neuron,Oligodendrocyte	Multiple	-0.449412	2.99636	14.0356	0.000594944	0.203314	2547	*	Intron (uc003szn.3/221895, intron 1 of 4)	7	28220076	28280996	60921	1	100128081	uc011jzq.2	-35820	NA	JAZF1-AS1	JAZF1 antisense RNA 1	CHAS
chr4	165034403	165034902	All_PD_H3K27ac_samples_peak_95053	Oligodendrocyte	Oligodendrocyte	0.911419	-0.216437	14.033	0.000595538	0.203314	500	*	Intron (uc003iqs.2/55016, intron 1 of 7)	4	165118159	165118863	705	2	23520	uc011cjk.2	83961	NA	ANP32CP	acidic nuclear phosphoprotein 32 family member C, pseudogene	CHAS
chr6	151072064	151076942	All_PD_H3K27ac_samples_peak_43208	Astrocyte,Oligodendrocyte	Multiple	-0.737866	3.17642	14.0266	0.000597022	0.203314	4879	*	Intron (uc011eel.1/57480, intron 2 of 14)	6	151042069	151153341	111273	1	57480	uc003qnz.2	29995	ENSG00000120278	PLEKHG1	pleckstrin homology and RhoGEF domain containing G1	CHAS
chr18	3358067	3362061	All_PD_H3K27ac_samples_peak_18255	Oligodendrocyte	Oligodendrocyte	0.430197	3.71107	14.0187	0.000598836	0.203314	3995	*	Distal Intergenic	18	3412072	3458406	46335	1	7050	uc002klu.3	-50011	ENSG00000177426	TGIF1	TGFB induced factor homeobox 1	CHAS
chr17	58166769	58170831	All_PD_H3K27ac_samples_peak_42989	Microglia,Oligodendrocyte	Multiple	-0.477806	3.09675	14.0184	0.00059892	0.203314	4063	*	Promoter (<=1kb)	17	58160927	58165828	4902	2	645638	uc002iyl.3	-941	ENSG00000261040	WFDC21P	WAP four-disulfide core domain 21, pseudogene	CHAS
chr11	119001372	119001728	All_PD_H3K27ac_samples_peak_120967	Other	Other	0.949474	-0.230276	14.0177	0.000599087	0.203314	357	*	Promoter (<=1kb)	11	119002149	119005765	3617	1	25988	uc001pvr.3	-421	ENSG00000172273	HINFP	histone H4 transcription factor	CHAS
chr10	49697992	49700221	All_PD_H3K27ac_samples_peak_27209	Oligodendrocyte	Oligodendrocyte	-0.525763	2.81018	14.0173	0.000599158	0.203314	2230	*	Promoter (1-2kb)	10	49654068	49701692	47625	2	58504	uc001jgs.4	1471	ENSG00000128805	ARHGAP22	Rho GTPase activating protein 22	CHAS
chr20	32303908	32304888	All_PD_H3K27ac_samples_peak_86327	Other	Other	0.603278	1.01406	14.0093	0.000601039	0.203336	981	*	Intron (uc002wzv.3/11264, intron 1 of 3)	20	32290550	32308136	17587	2	11264	uc002wzv.3	3248	ENSG00000101417	PXMP4	peroxisomal membrane protein 4	CHAS
chr12	51003859	51017250	All_PD_H3K27ac_samples_peak_14335	Astrocyte,Microglia,Neuron,Oligodendrocyte	Multiple	0.403208	5.28678	13.9998	0.000603236	0.203336	13392	*	Intron (uc001rwu.3/57609, intron 1 of 7)	12	51034507	51074044	39538	1	57609	uc009zls.2	-17257	ENSG00000066084	DIP2B	disco interacting protein 2 homolog B	CHAS
chr11	110225846	110226852	All_PD_H3K27ac_samples_peak_84799	Oligodendrocyte	Oligodendrocyte	0.856236	0.703823	13.9899	0.000605575	0.203336	1007	*	Exon (uc001pkw.1/uc001pkw.1, exon 1 of 2)	11	110100166	110167437	67272	2	5962	uc010rwe.2	-58409	ENSG00000137710	RDX	radixin	CHAS
chr20	18611046	18616106	All_PD_H3K27ac_samples_peak_15464	Astrocyte,Neuron,Oligodendrocyte	Multiple	-0.444563	3.73275	13.9879	0.000606033	0.203336	5061	*	Intron (uc002wrf.4/92675, intron 4 of 5)	20	18568556	18744560	176005	1	92675	uc002wrf.4	42490	ENSG00000125821	DTD1	D-aminoacyl-tRNA deacylase 1	CHAS
chr4	6841405	6842305	All_PD_H3K27ac_samples_peak_63398	Oligodendrocyte	Oligodendrocyte	0.606207	1.0352	13.9731	0.000609534	0.203336	901	*	Intron (uc003gjq.4/9778, intron 2 of 8)	4	6784459	6885899	101441	1	9778	uc003gjr.4	56946	ENSG00000170871	KIAA0232	KIAA0232	CHAS
chr1	207569245	207578393	All_PD_H3K27ac_samples_peak_10389	Oligodendrocyte	Oligodendrocyte	0.350407	4.96193	13.9711	0.000610002	0.203336	9149	*	Distal Intergenic	1	207627645	207663240	35596	1	1380	uc001hfv.3	-49252	ENSG00000117322	CR2	complement C3d receptor 2	CHAS
chr9	33047258	33048934	All_PD_H3K27ac_samples_peak_91782	Oligodendrocyte	Oligodendrocyte	-0.798639	1.39623	13.9693	0.000610413	0.203336	1677	*	3' UTR	9	33026473	33037306	10834	1	3301	uc003zse.1	20785	ENSG00000086061	DNAJA1	DnaJ heat shock protein family (Hsp40) member A1	CHAS
chr9	113769796	113771308	All_PD_H3K27ac_samples_peak_65441	Other	Other	0.733134	1.28254	13.9603	0.000612547	0.203336	1513	*	Intron (uc004bfb.3/1902, intron 1 of 4)	9	113636054	113761746	125693	2	1902	uc011lwm.2	-8050	ENSG00000198121	LPAR1	lysophosphatidic acid receptor 1	CHAS
chr7	73763903	73772050	All_PD_H3K27ac_samples_peak_8212	Neuron,Oligodendrocyte	Multiple	0.350138	4.80883	13.9582	0.000613049	0.203336	8148	*	Exon (uc003uam.3/7461, exon 4 of 17)	7	73790217	73795371	5155	1	7461	uc003uao.3	-18167	ENSG00000106665	CLIP2	CAP-Gly domain containing linker protein 2	CHAS
chr5	168417666	168418848	All_PD_H3K27ac_samples_peak_66876	Other	Other	-0.619863	1.27857	13.9374	0.000618037	0.204478	1183	*	Intron (uc003mab.4/6586, intron 4 of 35)	5	168198322	168271856	73535	2	6586	uc003mac.1	-145810	ENSG00000184347	SLIT3	slit guidance ligand 3	CHAS
chr15	92071786	92075416	All_PD_H3K27ac_samples_peak_45309	Other	Other	0.559611	2.86875	13.9239	0.000621284	0.205039	3631	*	Distal Intergenic	15	92396938	92709137	312200	1	28232	uc002bqx.2	-321522	ENSG00000176463	SLCO3A1	solute carrier organic anion transporter family member 3A1	CHAS
chr9	113679723	113684782	All_PD_H3K27ac_samples_peak_17033	Microglia,Neuron,Oligodendrocyte	Multiple	0.483373	3.63913	13.9095	0.000624751	0.205596	5060	*	Intron (uc004bfa.3/1902, intron 4 of 4)	9	113636054	113761746	125693	2	1902	uc004bfa.3	76964	ENSG00000198121	LPAR1	lysophosphatidic acid receptor 1	CHAS
chr3	69400129	69405698	All_PD_H3K27ac_samples_peak_19384	Microglia,Oligodendrocyte	Multiple	0.383777	4.04597	13.9041	0.000626079	0.205596	5570	*	Intron (uc003dnv.2/23150, intron 1 of 22)	3	69219146	69435430	216285	2	23150	uc003dnv.2	29732	ENSG00000114541	FRMD4B	FERM domain containing 4B	CHAS
chr10	22854972	22860789	All_PD_H3K27ac_samples_peak_21991	Oligodendrocyte	Oligodendrocyte	0.431993	3.87996	13.8704	0.000634327	0.207388	5818	*	Exon (uc010qcu.2/5305, exon 3 of 8)	10	22823766	22880710	56945	2	5305	uc010qcu.2	19921	ENSG00000150867	PIP4K2A	phosphatidylinositol-5-phosphate 4-kinase type 2 alpha	CHAS
chr11	14893886	14895880	All_PD_H3K27ac_samples_peak_71387	Oligodendrocyte	Oligodendrocyte	-0.832949	1.53255	13.8604	0.000636806	0.207388	1995	*	Downstream (<=300bp)	11	14901682	14908880	7199	2	120227	uc001mls.1	13000	ENSG00000186104	CYP2R1	cytochrome P450 family 2 subfamily R member 1	CHAS
chr22	26628456	26630338	All_PD_H3K27ac_samples_peak_46140	Neuron,Oligodendrocyte	Multiple	-0.526796	1.99924	13.8566	0.000637733	0.207388	1883	*	Intron (uc003acb.3/23544, intron 1 of 16)	22	26688217	26773741	85525	1	23544	uc003acf.1	-57879	ENSG00000100095	SEZ6L	seizure related 6 homolog like	CHAS
chr2	225741314	225742328	All_PD_H3K27ac_samples_peak_110499	Microglia	Microglia	0.727924	0.754406	13.8563	0.000637804	0.207388	1015	*	Intron (uc002vob.2/55619, intron 7 of 55)	2	225651739	225681430	29692	2	55619	uc002voc.2	-59884	ENSG00000135905	DOCK10	dedicator of cytokinesis 10	CHAS
chr15	52061035	52067731	All_PD_H3K27ac_samples_peak_24814	Astrocyte,Microglia,Neuron	Multiple	0.392928	4.07542	13.8354	0.000643033	0.207494	6697	*	Exon (uc002abk.3/29767, exon 4 of 10)	15	52043758	52108558	64801	1	29767	uc010bfb.3	17277	ENSG00000128872	TMOD2	tropomodulin 2	CHAS
chr16	90148215	90149350	All_PD_H3K27ac_samples_peak_19768	Astrocyte,Microglia,Neuron,Oligodendrocyte	Multiple	-0.660693	1.52169	13.8352	0.000643077	0.207494	1136	*	Distal Intergenic	16	90127860	90142338	14479	2	11105	uc010cjh.1	-5877	ENSG00000126856	PRDM7	PR/SET domain 7	CHAS
chr11	43915158	43919342	All_PD_H3K27ac_samples_peak_22766	Oligodendrocyte	Oligodendrocyte	0.476731	3.13984	13.8341	0.000643343	0.207494	4185	*	Promoter (<=1kb)	11	43918853	43921424	2572	1	729799	uc010rfk.3	0	ENSG00000213693	SEC14L1P1	SEC14 like 1 pseudogene 1	CHAS
chr4	44448432	44451683	All_PD_H3K27ac_samples_peak_8336	Astrocyte,Neuron,Oligodendrocyte	Multiple	-0.472653	3.67514	13.8299	0.000644402	0.207494	3252	*	Promoter (<=1kb)	4	44175920	44450824	274905	2	386617	uc003gwu.3	0	ENSG00000183783	KCTD8	potassium channel tetramerization domain containing 8	CHAS
chr3	143007121	143010385	All_PD_H3K27ac_samples_peak_35786	Oligodendrocyte	Oligodendrocyte	-0.58101	2.97908	13.8159	0.000647928	0.207598	3265	*	Intron (uc003evn.3/285195, intron 14 of 15)	3	143061088	143065913	4826	1	100885796	uc031sbu.1	-50703	ENSG00000240012	SLC9A9-AS1	SLC9A9 antisense RNA 1	CHAS
chr1	226965436	226976546	All_PD_H3K27ac_samples_peak_6715	Oligodendrocyte	Oligodendrocyte	0.334845	5.64879	13.8152	0.000648103	0.207598	11111	*	Distal Intergenic	1	226894895	226926876	31982	2	3707	uc001hqh.3	-38560	ENSG00000143772	ITPKB	inositol-trisphosphate 3-kinase B	CHAS
chr1	227006940	227016562	All_PD_H3K27ac_samples_peak_7399	Astrocyte,Microglia,Neuron,Oligodendrocyte	Multiple	0.297437	5.83332	13.8099	0.000649431	0.207598	9623	*	Distal Intergenic	1	227058273	227083804	25532	1	5664	uc009xeo.1	-41711	ENSG00000143801	PSEN2	presenilin 2	CHAS
chr2	47663179	47664140	All_PD_H3K27ac_samples_peak_104670	Other	Other	-0.63985	0.552512	13.7967	0.000652772	0.208163	962	*	Intron (uc002rvy.2/4436, intron 7 of 15)	2	47672687	47693947	21261	1	4436	uc010fbh.1	-8547	ENSG00000095002	MSH2	mutS homolog 2	CHAS
chr12	723143	731519	All_PD_H3K27ac_samples_peak_16670	Microglia,Oligodendrocyte	Multiple	0.394002	5.0154	13.7835	0.000656142	0.208376	8377	*	Intron (uc001qil.3/4815, intron 1 of 3)	12	674526	752802	78277	2	4815	uc010sdr.2	21283	ENSG00000171840	NINJ2	ninjurin 2	CHAS
chr13	50531444	50533119	All_PD_H3K27ac_samples_peak_49401	Astrocyte,Oligodendrocyte	Multiple	-0.651	1.49294	13.7797	0.000657112	0.208376	1676	*	Distal Intergenic	13	50495241	50510625	15385	2	57213	uc010adj.3	-20819	ENSG00000123178	SPRYD7	SPRY domain containing 7	CHAS
chr5	179857462	179859432	All_PD_H3K27ac_samples_peak_63461	Oligodendrocyte	Oligodendrocyte	0.620971	1.80993	13.7698	0.000659659	0.208376	1971	*	Distal Intergenic	5	179921417	180005353	83937	1	57472	uc003mlx.3	-61985	ENSG00000113300	CNOT6	CCR4-NOT transcription complex subunit 6	CHAS
chr16	68259949	68260595	All_PD_H3K27ac_samples_peak_98076	Other	Other	-0.655532	0.365562	13.7695	0.000659737	0.208376	647	*	3' UTR	16	68262450	68266732	4283	2	80004	uc002evp.1	6137	ENSG00000103067	ESRP2	epithelial splicing regulatory protein 2	CHAS
chr7	51392041	51396135	All_PD_H3K27ac_samples_peak_21882	Neuron	Neuron	0.408693	3.50929	13.7495	0.000664902	0.209507	4095	*	Distal Intergenic	7	51138526	51384515	245990	2	23242	uc003tpt.3	-7526	ENSG00000106078	COBL	cordon-bleu WH2 repeat protein	CHAS
chr6	168224780	168227475	All_PD_H3K27ac_samples_peak_18055	Astrocyte,Microglia,Neuron,Oligodendrocyte	Multiple	-0.509195	3.14867	13.7398	0.000667432	0.209762	2696	*	Promoter (<=1kb)	6	168224570	168227476	2907	2	653483	uc003qwa.2	1	NA	AFDN-DT	AFDN divergent transcript	CHAS
chr17	19621140	19622930	All_PD_H3K27ac_samples_peak_62837	Other	Other	0.652385	1.91026	13.7342	0.000668879	0.209762	1791	*	Promoter (<=1kb)	17	19581628	19622292	40665	2	146802	uc002gwi.3	0	ENSG00000180638	SLC47A2	solute carrier family 47 member 2	CHAS
chr8	141693905	141695318	All_PD_H3K27ac_samples_peak_112707	Other	Other	0.796182	1.30387	13.7202	0.000672536	0.21041	1414	*	Intron (uc011ljp.2/5747, intron 6 of 10)	8	141668481	141728460	59980	2	5747	uc011ljp.2	33142	ENSG00000169398	PTK2	protein tyrosine kinase 2	CHAS
chr3	53536518	53537675	All_PD_H3K27ac_samples_peak_72749	Neuron,Oligodendrocyte	Multiple	-0.630864	0.851304	13.7049	0.000676575	0.210569	1158	*	Intron (uc003dgu.5/776, intron 3 of 48)	3	53529076	53846492	317417	1	776	uc003dgy.5	7442	ENSG00000157388	CACNA1D	calcium voltage-gated channel subunit alpha1 D	CHAS
chr10	22878445	22928328	All_PD_H3K27ac_samples_peak_1603	Astrocyte,Microglia,Oligodendrocyte	Multiple	0.308564	7.94751	13.6903	0.000680445	0.210569	49884	*	Promoter (<=1kb)	10	22823766	22880710	56945	2	5305	uc010qcu.2	0	ENSG00000150867	PIP4K2A	phosphatidylinositol-5-phosphate 4-kinase type 2 alpha	CHAS
chr11	83550461	83557569	All_PD_H3K27ac_samples_peak_40436	Neuron,Oligodendrocyte	Multiple	0.363624	3.63525	13.6846	0.000681943	0.210569	7109	*	Intron (uc001pai.2/1740, intron 8 of 19)	11	83166056	83393468	227413	2	1740	uc010rsx.1	-156993	ENSG00000150672	DLG2	discs large MAGUK scaffold protein 2	CHAS
chr6	47215921	47216927	All_PD_H3K27ac_samples_peak_35210	Microglia,Neuron,Oligodendrocyte	Multiple	-0.611857	0.965201	13.6843	0.000682039	0.210569	1007	*	Intron (uc003oyv.3/27242, intron 4 of 5)	6	47199268	47277680	78413	2	27242	uc003oyv.3	60753	ENSG00000146072	TNFRSF21	TNF receptor superfamily member 21	CHAS
chr5	80320287	80321604	All_PD_H3K27ac_samples_peak_91144	Other	Other	-0.639279	1.11715	13.679	0.00068344	0.210569	1318	*	Intron (uc003kha.2/5924, intron 1 of 26)	5	80365843	80384383	18541	1	5924	uc003khb.1	-44239	ENSG00000113319	RASGRF2	Ras protein specific guanine nucleotide releasing factor 2	CHAS
chr13	39662608	39670586	All_PD_H3K27ac_samples_peak_2583	Oligodendrocyte	Oligodendrocyte	0.340209	5.26427	13.6769	0.000684012	0.210569	7979	*	Distal Intergenic	13	39612448	39624244	11797	1	387921	uc001uxe.4	50160	ENSG00000188811	NHLRC3	NHL repeat containing 3	CHAS
chr8	58951016	58952367	All_PD_H3K27ac_samples_peak_52529	Astrocyte,Neuron,Oligodendrocyte	Multiple	-0.585134	1.05587	13.6628	0.000687793	0.210569	1352	*	Intron (uc003xtj.1/90362, intron 2 of 4)	8	58907113	59062277	155165	1	90362	uc003xtj.1	43903	ENSG00000169122	FAM110B	family with sequence similarity 110 member B	CHAS
chr19	34733923	34735445	All_PD_H3K27ac_samples_peak_143122	Other	Other	-0.606286	1.6151	13.6624	0.000687884	0.210569	1523	*	Distal Intergenic	19	34745456	34846471	101016	1	9710	uc002nvd.4	-10011	ENSG00000166398	GARRE1	granule associated Rac and RHOG effector 1	CHAS
chr1	153578397	153583635	All_PD_H3K27ac_samples_peak_5710	Astrocyte,Oligodendrocyte	Multiple	0.36802	4.79236	13.6544	0.000690056	0.210569	5239	*	Promoter (<=1kb)	1	153579367	153581481	2115	2	140576	uc001fcc.3	0	ENSG00000188643	S100A16	S100 calcium binding protein A16	CHAS
chr8	13435666	13436594	All_PD_H3K27ac_samples_peak_75648	Oligodendrocyte	Oligodendrocyte	-0.670134	0.98946	13.6452	0.000692528	0.210569	929	*	Distal Intergenic	8	13424352	13425797	1446	1	157773	uc003wwp.3	11314	ENSG00000164743	C8orf48	chromosome 8 open reading frame 48	CHAS
chr17	78723252	78727297	All_PD_H3K27ac_samples_peak_1210	Neuron,Oligodendrocyte	Multiple	0.40879	5.25589	13.6319	0.000696137	0.210569	4046	*	Intron (uc002jys.3/57521, intron 5 of 8)	17	78923236	78940173	16938	1	57521	uc002jyu.1	-195939	ENSG00000141564	RPTOR	regulatory associated protein of MTOR complex 1	CHAS
chr6	157881120	157884987	All_PD_H3K27ac_samples_peak_27788	Microglia,Neuron,Oligodendrocyte	Multiple	-0.514377	3.09028	13.6307	0.000696456	0.210569	3868	*	Intron (uc003qqs.3/79683, intron 1 of 8)	6	157950164	157950232	69	1	100500899	uc021zhk.1	-65177	ENSG00000266617	MIR3692	microRNA 3692	CHAS
chr22	50585889	50591252	All_PD_H3K27ac_samples_peak_6898	Astrocyte,Neuron,Oligodendrocyte	Multiple	-0.532588	4.69131	13.6262	0.000697707	0.210569	5364	*	Promoter (<=1kb)	22	50587818	50597686	9869	1	54456	uc003bjm.1	0	ENSG00000073146	MOV10L1	Mov10 like RISC complex RNA helicase 1	CHAS
chr10	49733466	49736200	All_PD_H3K27ac_samples_peak_48509	Astrocyte,Oligodendrocyte	Multiple	-0.439408	2.3339	13.6197	0.00069946	0.210569	2735	*	Intron (uc001jgt.4/58504, intron 3 of 9)	10	49654068	49701692	47625	2	58504	uc001jgs.4	-31774	ENSG00000128805	ARHGAP22	Rho GTPase activating protein 22	CHAS
chr10	49670511	49674563	All_PD_H3K27ac_samples_peak_25369	Astrocyte,Neuron,Oligodendrocyte	Multiple	-0.408562	3.84587	13.6057	0.000703314	0.210569	4053	*	Intron (uc001jgs.4/58504, intron 2 of 7)	10	49654068	49659558	5491	2	58504	uc001jgr.4	-10953	ENSG00000128805	ARHGAP22	Rho GTPase activating protein 22	CHAS
chr1	24175482	24176043	All_PD_H3K27ac_samples_peak_57126	Neuron	Neuron	-0.765276	0.144516	13.6013	0.00070451	0.210569	562	*	Intron (uc001bie.3/2517, intron 5 of 7)	1	24128367	24165110	36744	2	3155	uc001bic.3	-10372	ENSG00000117305	HMGCL	3-hydroxy-3-methylglutaryl-CoA lyase	CHAS
chr7	28573429	28574250	All_PD_H3K27ac_samples_peak_78197	Oligodendrocyte	Oligodendrocyte	-0.723795	0.458189	13.5963	0.000705905	0.210569	822	*	Intron (uc003szo.3/9586, intron 3 of 9)	7	28475234	28865511	390278	1	9586	uc003szr.3	98195	ENSG00000146592	CREB5	cAMP responsive element binding protein 5	CHAS
chr17	78684471	78685185	All_PD_H3K27ac_samples_peak_89803	Other	Other	0.6617	0.557699	13.5962	0.000705938	0.210569	715	*	Intron (uc002jys.3/57521, intron 4 of 8)	17	78518625	78940173	421549	1	57521	uc010wug.1	165846	ENSG00000141564	RPTOR	regulatory associated protein of MTOR complex 1	CHAS
chr2	183926855	183927893	All_PD_H3K27ac_samples_peak_44182	Neuron	Neuron	0.657247	0.813877	13.582	0.000709855	0.210569	1039	*	Distal Intergenic	2	183943287	183964722	21436	1	142679	uc002upd.3	-15394	ENSG00000162999	DUSP19	dual specificity phosphatase 19	CHAS
chr5	146447094	146447984	All_PD_H3K27ac_samples_peak_87288	Other	Other	0.941433	0.449105	13.5765	0.000711397	0.210569	891	*	Intron (uc003loj.5/5521, intron 2 of 10)	5	145969067	146435700	466634	2	5521	uc003loi.5	-11394	ENSG00000156475	PPP2R2B	protein phosphatase 2 regulatory subunit Bbeta	CHAS
chr11	117720008	117734397	All_PD_H3K27ac_samples_peak_13950	Neuron,Oligodendrocyte	Multiple	0.439858	5.56248	13.5743	0.000712013	0.210569	14390	*	5' UTR	11	117690790	117747746	56957	2	100533181	uc021qqy.1	13349	ENSG00000255245	FXYD6-FXYD2	FXYD6-FXYD2 readthrough	CHAS
chrX	118774553	118775751	All_PD_H3K27ac_samples_peak_148544	Microglia	Microglia	-0.70311	0.780154	13.5737	0.000712188	0.210569	1199	*	Exon (uc004ers.3/23157, exon 6 of 11)	23	118780701	118780811	111	2	768218	uc022cdl.1	5060	ENSG00000211578	MIR766	microRNA 766	CHAS
chr3	14287542	14293111	All_PD_H3K27ac_samples_peak_3534	Astrocyte,Oligodendrocyte	Multiple	-0.544857	4.86893	13.5651	0.000714589	0.210569	5570	*	Distal Intergenic	3	14220228	14239869	19642	1	27258	uc003byn.3	67314	ENSG00000170860	LSM3	LSM3 homolog, U6 small nuclear RNA and mRNA degradation associated	CHAS
chr2	216132405	216132996	All_PD_H3K27ac_samples_peak_68334	Astrocyte	Astrocyte	0.916212	0.0400738	13.5627	0.000715261	0.210569	592	*	Distal Intergenic	2	216176679	216214496	37818	1	471	uc002vex.4	-43683	ENSG00000138363	ATIC	5-aminoimidazole-4-carboxamide ribonucleotide formyltransferase/IMP cyclohydrolase	CHAS
chr12	50992704	50994604	All_PD_H3K27ac_samples_peak_15272	Microglia,Neuron,Oligodendrocyte	Multiple	0.527903	2.81061	13.5573	0.000716759	0.210569	1901	*	Intron (uc001rwu.3/57609, intron 1 of 7)	12	51034507	51074044	39538	1	57609	uc009zls.2	-39903	ENSG00000066084	DIP2B	disco interacting protein 2 homolog B	CHAS
chr2	145746624	145750486	All_PD_H3K27ac_samples_peak_17114	Astrocyte,Oligodendrocyte	Multiple	0.464077	3.23798	13.556	0.000717115	0.210569	3863	*	Intron (uc021vqn.2/401014, intron 2 of 3)	2	145425534	145834291	408758	1	401014	uc031rpo.1	321090	ENSG00000226674	TEX41	testis expressed 41	CHAS
chr13	26589825	26593086	All_PD_H3K27ac_samples_peak_18300	Oligodendrocyte	Oligodendrocyte	-0.489925	3.34666	13.5518	0.000718304	0.210569	3262	*	Intron (uc001uqk.3/51761, intron 36 of 36)	13	26618735	26625198	6464	2	387914	uc001uqm.1	32112	ENSG00000180730	SHISA2	shisa family member 2	CHAS
chr3	69326695	69328874	All_PD_H3K27ac_samples_peak_70608	Other	Other	0.536735	1.88858	13.5512	0.000718487	0.210569	2180	*	Intron (uc003dnv.2/23150, intron 5 of 22)	3	69219146	69299308	80163	2	23150	uc011bga.1	-27387	ENSG00000114541	FRMD4B	FERM domain containing 4B	CHAS
chr9	71319206	71320470	All_PD_H3K27ac_samples_peak_24554	Astrocyte,Microglia,Neuron,Oligodendrocyte	Multiple	-0.63299	1.58822	13.5399	0.000721667	0.210569	1265	*	Promoter (<=1kb)	9	71320330	71624092	303763	1	8395	uc004agu.4	0	ENSG00000107242	PIP5K1B	phosphatidylinositol-4-phosphate 5-kinase type 1 beta	CHAS
chr8	12978564	12980032	All_PD_H3K27ac_samples_peak_73223	Astrocyte,Oligodendrocyte	Multiple	-0.650135	1.39913	13.5387	0.000721996	0.210569	1469	*	Intron (uc003wwk.1/10395, intron 1 of 13)	8	12940872	12973753	32882	2	10395	uc011kxx.1	-4811	ENSG00000164741	DLC1	DLC1 Rho GTPase activating protein	CHAS
chr10	20217004	20222129	All_PD_H3K27ac_samples_peak_18594	Microglia,Neuron,Oligodendrocyte	Multiple	0.407226	3.37277	13.5374	0.000722369	0.210569	5126	*	Intron (uc001iqg.1/84898, intron 1 of 13)	10	20105372	20569115	463744	1	84898	uc001iqh.1	111632	ENSG00000120594	PLXDC2	plexin domain containing 2	CHAS
chr5	146192567	146196037	All_PD_H3K27ac_samples_peak_46958	Astrocyte,Microglia,Neuron	Multiple	0.469416	2.64098	13.5211	0.000727016	0.2111	3471	*	Intron (uc003loe.4/5521, intron 1 of 8)	5	145969067	146258348	289282	2	5521	uc003loe.4	62311	ENSG00000156475	PPP2R2B	protein phosphatase 2 regulatory subunit Bbeta	CHAS
chr16	83984248	83991349	All_PD_H3K27ac_samples_peak_15569	Astrocyte,Microglia,Neuron,Oligodendrocyte	Multiple	0.436964	4.84795	13.5198	0.00072738	0.2111	7102	*	Promoter (<=1kb)	16	83986827	83999937	13111	1	29948	uc002fhc.3	0	ENSG00000140961	OSGIN1	oxidative stress induced growth inhibitor 1	CHAS
chr18	331077	335214	All_PD_H3K27ac_samples_peak_46025	Microglia,Oligodendrocyte	Multiple	-0.508294	2.95878	13.5135	0.000729168	0.211156	4138	*	Exon (uc002kkm.3/81035, exon 6 of 10)	18	225089	268059	42971	2	9984	uc002kkl.2	-63018	ENSG00000079134	THOC1	THO complex subunit 1	CHAS
chr10	20302404	20307400	All_PD_H3K27ac_samples_peak_25763	Microglia,Oligodendrocyte	Multiple	0.450566	3.48358	13.5073	0.000730958	0.211212	4997	*	Intron (uc001iqg.1/84898, intron 2 of 13)	10	20432224	20569115	136892	1	84898	uc009xkc.1	-124824	ENSG00000120594	PLXDC2	plexin domain containing 2	CHAS
chr17	35381038	35382930	All_PD_H3K27ac_samples_peak_89666	Oligodendrocyte	Oligodendrocyte	-0.955507	1.48175	13.4965	0.00073405	0.211643	1893	*	Intron (uc002hni.3/26574, intron 10 of 11)	17	35391042	35391110	69	1	100422969	uc021tvs.1	-8112	ENSG00000276326	MIR2909	microRNA 2909	CHAS
chr11	322727	325184	All_PD_H3K27ac_samples_peak_39938	Astrocyte	Astrocyte	-0.627066	2.34675	13.4645	0.000743319	0.213848	2458	*	Promoter (1-2kb)	11	319673	320914	1242	2	10410	uc031pxy.1	-1813	ENSG00000142089	IFITM3	interferon induced transmembrane protein 3	CHAS
chr11	93174402	93174744	All_PD_H3K27ac_samples_peak_67521	Other	Other	-1.24181	-0.404965	13.4589	0.000744947	0.213848	343	*	Distal Intergenic	11	93211639	93276546	64908	2	56935	uc001pds.4	101802	ENSG00000166002	SMCO4	single-pass membrane protein with coiled-coil domains 4	CHAS
chr2	27079965	27080364	All_PD_H3K27ac_samples_peak_144583	Other	Other	-1.03377	-0.344412	13.4532	0.000746632	0.213848	400	*	Intron (uc002rhu.4/56896, intron 1 of 12)	2	27071292	27173219	101928	1	56896	uc021vev.1	8673	ENSG00000157851	DPYSL5	dihydropyrimidinase like 5	CHAS
chr6	56559039	56565158	All_PD_H3K27ac_samples_peak_30578	Astrocyte,Microglia,Oligodendrocyte	Multiple	0.439356	3.83282	13.448	0.000748162	0.213848	6120	*	Promoter (<=1kb)	6	56503714	56558101	54388	2	667	uc003pde.2	-938	ENSG00000151914	DST	dystonin	CHAS
chrX	152932552	152935351	All_PD_H3K27ac_samples_peak_21986	Astrocyte,Neuron,Oligodendrocyte	Multiple	-0.455214	3.00381	13.4353	0.000751884	0.214449	2800	*	3' UTR	23	152935188	152938743	3556	2	139728	uc011myt.2	3392	ENSG00000130822	PNCK	pregnancy up-regulated nonubiquitous CaM kinase	CHAS
chr4	104015985	104021061	All_PD_H3K27ac_samples_peak_16544	Astrocyte,Microglia,Oligodendrocyte	Multiple	0.46195	4.18101	13.4229	0.000755554	0.214916	5077	*	Promoter (<=1kb)	4	103998782	104021024	22243	2	56898	uc003hwz.3	0	ENSG00000164039	BDH2	3-hydroxybutyrate dehydrogenase 2	CHAS
chr7	104817306	104819341	All_PD_H3K27ac_samples_peak_45659	Oligodendrocyte	Oligodendrocyte	0.580463	1.69301	13.4188	0.00075677	0.214916	2036	*	Intron (uc003vct.4/6733, intron 2 of 14)	7	104755716	104773345	17630	2	6733	uc003vcs.1	-43961	ENSG00000135250	SRPK2	SRSF protein kinase 2	CHAS
chr4	154158883	154161529	All_PD_H3K27ac_samples_peak_87104	Other	Other	0.519649	2.05197	13.4104	0.000759291	0.21517	2647	*	Intron (uc003ing.2/23321, intron 1 of 11)	4	154178555	154199310	20756	1	23321	uc003ini.1	-17026	ENSG00000109654	TRIM2	tripartite motif containing 2	CHAS
chr10	129153552	129157567	All_PD_H3K27ac_samples_peak_35591	Other	Other	0.502827	3.33782	13.3971	0.00076327	0.215836	4016	*	Intron (uc001ljt.3/1793, intron 32 of 51)	10	129135164	129250780	115617	1	1793	uc009yaq.3	18388	ENSG00000150760	DOCK1	dedicator of cytokinesis 1	CHAS
chr12	99494583	99495912	All_PD_H3K27ac_samples_peak_108175	Other	Other	0.613678	1.02941	13.3877	0.00076608	0.215873	1330	*	Intron (uc001tgd.2/56899, intron 1 of 10)	12	99128569	99548577	420009	2	56899	uc001tgd.2	52665	ENSG00000185046	ANKS1B	ankyrin repeat and sterile alpha motif domain containing 1B	CHAS
chr8	9374676	9376098	All_PD_H3K27ac_samples_peak_78372	Neuron,Oligodendrocyte	Multiple	-0.556348	1.3004	13.3858	0.000766666	0.215873	1423	*	Distal Intergenic	8	9413445	9567919	154475	1	8658	uc011kwv.1	-37347	ENSG00000173273	TNKS	tankyrase	CHAS
chr3	46034337	46035341	All_PD_H3K27ac_samples_peak_60363	Other	Other	-0.637579	0.968716	13.3544	0.000776197	0.218047	1005	*	Promoter (1-2kb)	3	45959391	46037316	77926	2	79443	uc003cpb.5	1975	ENSG00000163820	FYCO1	FYVE and coiled-coil domain autophagy adaptor 1	CHAS
chr12	81169629	81170042	All_PD_H3K27ac_samples_peak_122163	Neuron	Neuron	0.935417	-0.439057	13.3495	0.000777681	0.218047	414	*	Distal Intergenic	12	81226312	81226408	97	2	693202	uc021rbb.1	56366	ENSG00000207763	MIR617	microRNA 617	CHAS
chr10	20283311	20302317	All_PD_H3K27ac_samples_peak_4954	Astrocyte,Microglia,Oligodendrocyte	Multiple	0.337688	6.29546	13.336	0.00078184	0.218372	19007	*	Exon (uc001iqg.1/84898, exon 2 of 14)	10	20432224	20569115	136892	1	84898	uc009xkc.1	-129907	ENSG00000120594	PLXDC2	plexin domain containing 2	CHAS
chr3	66420073	66424949	All_PD_H3K27ac_samples_peak_68576	Astrocyte,Oligodendrocyte	Multiple	-0.456065	3.17457	13.3316	0.000783202	0.218372	4877	*	Exon (uc011bfq.2/115286, exon 10 of 11)	3	66429221	66454834	25614	2	26018	uc011bfu.2	29885	ENSG00000144749	LRIG1	leucine rich repeats and immunoglobulin like domains 1	CHAS
chr3	14981931	14985390	All_PD_H3K27ac_samples_peak_30319	Oligodendrocyte	Oligodendrocyte	-0.516874	3.11872	13.3212	0.000786404	0.218372	3460	*	Exon (uc003bzf.4/100505641, exon 2 of 2)	3	14984286	14989012	4727	2	100505641	uc003bzf.4	3622	ENSG00000225733	FGD5-AS1	FGD5 antisense RNA 1	CHAS
chr3	134412672	134413949	All_PD_H3K27ac_samples_peak_52283	Astrocyte,Oligodendrocyte	Multiple	-0.700706	1.50102	13.3198	0.000786852	0.218372	1278	*	Distal Intergenic	3	134343895	134370478	26584	2	339855	uc003eqs.1	-42194	ENSG00000174611	KY	kyphoscoliosis peptidase	CHAS
chr8	3329270	3330565	All_PD_H3K27ac_samples_peak_40795	Other	Other	0.707431	1.53829	13.3156	0.000788144	0.218372	1296	*	Intron (uc022aqr.1/64478, intron 11 of 69)	8	2792875	3267127	474253	2	64478	uc011kwj.2	-62143	ENSG00000183117	CSMD1	CUB and Sushi multiple domains 1	CHAS
chr2	243010554	243011768	All_PD_H3K27ac_samples_peak_17383	Oligodendrocyte	Oligodendrocyte	0.822103	2.23151	13.3137	0.000788738	0.218372	1215	*	Distal Intergenic	2	243030844	243102469	71626	1	728323	uc010zpd.1	-19076	NA	LINC01881	long intergenic non-protein coding RNA 1881	CHAS
chr15	99339583	99346668	All_PD_H3K27ac_samples_peak_14485	Astrocyte,Neuron,Oligodendrocyte	Multiple	0.660888	4.22222	13.3015	0.00079253	0.218754	7086	*	Intron (uc010urq.2/3480, intron 2 of 10)	15	99327655	99327731	77	1	100616432	uc021sxh.1	11928	ENSG00000264480	MIR4714	microRNA 4714	CHAS
chr3	112084043	112085007	All_PD_H3K27ac_samples_peak_144900	Other	Other	0.694925	0.504043	13.2947	0.000794648	0.218754	965	*	Distal Intergenic	3	112051916	112081658	29743	1	4345	uc003dyz.3	32127	ENSG00000091972	CD200	CD200 molecule	CHAS
chrX	28946554	28948333	All_PD_H3K27ac_samples_peak_45740	Oligodendrocyte	Oligodendrocyte	0.577336	1.44047	13.2866	0.000797202	0.218754	1780	*	Intron (uc004dby.2/11141, intron 2 of 10)	23	28605681	29974017	1368337	1	11141	uc004dby.2	340873	ENSG00000169306	IL1RAPL1	interleukin 1 receptor accessory protein like 1	CHAS
chr12	51026418	51039846	All_PD_H3K27ac_samples_peak_5514	Astrocyte,Microglia,Neuron,Oligodendrocyte	Multiple	0.313538	5.96053	13.2814	0.000798824	0.218754	13429	*	Promoter (<=1kb)	12	51034507	51074044	39538	1	57609	uc009zls.2	0	ENSG00000066084	DIP2B	disco interacting protein 2 homolog B	CHAS
chr6	136676879	136702973	All_PD_H3K27ac_samples_peak_5181	Microglia,Neuron,Oligodendrocyte	Multiple	0.305099	6.43672	13.2804	0.000799136	0.218754	26095	*	3' UTR	6	136578001	136610989	32989	2	9774	uc011ede.1	-65890	ENSG00000029363	BCLAF1	BCL2 associated transcription factor 1	CHAS
chr15	79360972	79364535	All_PD_H3K27ac_samples_peak_37999	Other	Other	-0.480766	2.92784	13.2776	0.000800038	0.218754	3564	*	Intron (uc002bep.3/5923, intron 1 of 26)	15	79270722	79356941	86220	2	5923	uc010blm.1	-4031	ENSG00000058335	RASGRF1	Ras protein specific guanine nucleotide releasing factor 1	CHAS
chrX	1474256	1475141	All_PD_H3K27ac_samples_peak_22853	Oligodendrocyte	Oligodendrocyte	-0.61897	1.38103	13.2571	0.000806518	0.219928	886	*	Exon (uc004cps.3/3563, exon 7 of 12)	23	1455509	1501582	46074	1	3563	uc011mhd.3	18747	ENSG00000185291	IL3RA	interleukin 3 receptor subunit alpha	CHAS
chr1	203406833	203408327	All_PD_H3K27ac_samples_peak_54799	Neuron	Neuron	0.548508	1.36898	13.2462	0.000810017	0.219928	1495	*	Distal Intergenic	1	203444883	203460479	15597	1	5549	uc001gzs.3	-36556	ENSG00000188783	PRELP	proline and arginine rich end leucine rich repeat protein	CHAS
chr10	134509324	134531151	All_PD_H3K27ac_samples_peak_626	Astrocyte,Neuron,Oligodendrocyte	Multiple	0.331648	7.54259	13.246	0.000810079	0.219928	21828	*	Exon (uc001llo.1/3632, exon 6 of 13)	10	134598320	134599537	1218	2	84504	uc001llr.2	68386	ENSG00000148826	NKX6-2	NK6 homeobox 2	CHAS
chr10	116815624	116816803	All_PD_H3K27ac_samples_peak_55754	Neuron	Neuron	0.625158	0.808473	13.2431	0.000810977	0.219928	1180	*	Distal Intergenic	10	116853124	116931125	78002	1	26033	uc001lce.3	-36321	ENSG00000107518	ATRNL1	attractin like 1	CHAS
chr10	62044763	62045697	All_PD_H3K27ac_samples_peak_120745	Other	Other	0.628053	0.485085	13.2258	0.000816543	0.220984	935	*	Intron (uc001jky.3/288, intron 1 of 43)	10	61898722	61967991	69270	2	288	uc001jlc.1	-76772	ENSG00000151150	ANK3	ankyrin 3	CHAS
chr1	30225819	30228631	All_PD_H3K27ac_samples_peak_30436	Oligodendrocyte	Oligodendrocyte	-0.59907	2.79992	13.2144	0.000820247	0.22136	2813	*	Distal Intergenic	1	29646722	29653325	6604	1	10076	uc001brx.3	579097	ENSG00000060656	PTPRU	protein tyrosine phosphatase receptor type U	CHAS
chr11	48149569	48149838	All_PD_H3K27ac_samples_peak_107347	Other	Other	-0.876878	-0.281851	13.2092	0.000821927	0.22136	270	*	Exon (uc001ngo.4/5795, exon 7 of 9)	11	48157243	48161328	4086	1	5795	uc010rhr.1	-7405	ENSG00000149177	PTPRJ	protein tyrosine phosphatase receptor type J	CHAS
chr2	159967106	159968503	All_PD_H3K27ac_samples_peak_43597	Oligodendrocyte	Oligodendrocyte	-0.524669	1.5947	13.206	0.000822949	0.22136	1398	*	Intron (uc010fol.1/85461, intron 4 of 11)	2	159992705	160007288	14584	1	85461	uc002uah.1	-24202	ENSG00000115183	TANC1	tetratricopeptide repeat, ankyrin repeat and coiled-coil containing 1	CHAS
chr10	129837859	129839795	All_PD_H3K27ac_samples_peak_46430	Neuron,Oligodendrocyte	Multiple	-0.495473	2.22685	13.1754	0.000832965	0.223234	1937	*	5' UTR	10	129845813	129884164	38352	1	5791	uc001lkd.3	-6018	ENSG00000132334	PTPRE	protein tyrosine phosphatase receptor type E	CHAS
chr13	31869175	31870447	All_PD_H3K27ac_samples_peak_71751	Neuron	Neuron	0.723384	0.94957	13.1744	0.000833289	0.223234	1273	*	Intron (uc010aaz.3/145173, intron 12 of 14)	13	31834535	31906411	71877	1	145173	uc001utn.4	34640	ENSG00000187676	B3GLCT	beta 3-glucosyltransferase	CHAS
chr17	67456872	67458761	All_PD_H3K27ac_samples_peak_70003	Astrocyte,Oligodendrocyte	Multiple	-0.460325	2.11875	13.1657	0.000836182	0.223295	1890	*	Intron (uc002jii.3/5608, intron 1 of 6)	17	67501587	67517949	16363	1	5608	uc002jik.3	-42826	ENSG00000108984	MAP2K6	mitogen-activated protein kinase kinase 6	CHAS
chr7	130129936	130133964	All_PD_H3K27ac_samples_peak_17494	Astrocyte,Microglia,Neuron,Oligodendrocyte	Multiple	-0.380514	3.18712	13.1635	0.000836905	0.223295	4029	*	Promoter (<=1kb)	7	130126898	130131013	4116	2	317751	uc003vqe.3	0	ENSG00000272701	MESTIT1	MEST intronic transcript 1, antisense RNA	CHAS
chr20	31274795	31275178	All_PD_H3K27ac_samples_peak_143448	Neuron	Neuron	0.890768	-0.176845	13.1559	0.000839416	0.223295	384	*	Distal Intergenic	20	31219427	31261743	42317	2	284805	uc002wxz.3	-13052	ENSG00000198547	C20orf203	chromosome 20 open reading frame 203	CHAS
chr11	84092679	84095097	All_PD_H3K27ac_samples_peak_35306	Neuron	Neuron	0.434914	2.12914	13.1532	0.000840323	0.223295	2419	*	Intron (uc001paj.2/1740, intron 2 of 22)	11	83497484	84028382	530899	2	1740	uc001pam.2	-64297	ENSG00000150672	DLG2	discs large MAGUK scaffold protein 2	CHAS
chr14	78489559	78489947	All_PD_H3K27ac_samples_peak_76603	Other	Other	-0.913484	-0.188924	13.1483	0.000841952	0.223295	389	*	Distal Intergenic	14	78389575	78400297	10723	1	57143	uc001xul.3	99984	ENSG00000063761	ADCK1	aarF domain containing kinase 1	CHAS
chr2	27082372	27090346	All_PD_H3K27ac_samples_peak_11185	Astrocyte,Neuron,Oligodendrocyte	Multiple	-0.531304	4.97416	13.1354	0.000846252	0.22382	7975	*	Intron (uc002rhu.4/56896, intron 1 of 12)	2	27071292	27173219	101928	1	56896	uc021vev.1	11080	ENSG00000157851	DPYSL5	dihydropyrimidinase like 5	CHAS
chr10	128524539	128532672	All_PD_H3K27ac_samples_peak_10019	Astrocyte,Oligodendrocyte	Multiple	0.610018	5.08162	13.1292	0.000848323	0.22382	8134	*	Distal Intergenic	10	128594023	129250780	656758	1	1793	uc001ljt.3	-61351	ENSG00000150760	DOCK1	dedicator of cytokinesis 1	CHAS
chr12	12527149	12542529	All_PD_H3K27ac_samples_peak_11556	Astrocyte,Oligodendrocyte	Multiple	0.416998	5.5251	13.1272	0.000849007	0.22382	15381	*	Intron (uc001ral.2/118426, intron 2 of 3)	12	12510020	12619838	109819	1	118426	uc009zhu.2	17129	ENSG00000165714	BORCS5	BLOC-1 related complex subunit 5	CHAS
chr19	29143243	29144766	All_PD_H3K27ac_samples_peak_35728	Oligodendrocyte	Oligodendrocyte	-0.557415	1.65398	13.1148	0.000853166	0.224286	1524	*	Intron (uc002nsa.2/uc002nsa.2, intron 5 of 9)	19	29456038	29460055	4018	1	148145	uc002nsb.4	-311272	ENSG00000267339	LINC00906	long intergenic non-protein coding RNA 906	CHAS
chr3	139050114	139050340	All_PD_H3K27ac_samples_peak_99558	Oligodendrocyte	Oligodendrocyte	-1.5616	-0.639756	13.1119	0.000854165	0.224286	227	*	Distal Intergenic	3	139062798	139075887	13090	1	56945	uc003etb.3	-12458	ENSG00000175110	MRPS22	mitochondrial ribosomal protein S22	CHAS
chr6	5324867	5325943	All_PD_H3K27ac_samples_peak_62047	Neuron,Oligodendrocyte	Multiple	-0.586509	1.1543	13.1046	0.000856611	0.22441	1077	*	Intron (uc010jnv.1/10667, intron 1 of 6)	6	5261584	5771816	510233	1	10667	uc003mwr.2	63283	ENSG00000145982	FARS2	phenylalanyl-tRNA synthetase 2, mitochondrial	CHAS
chr4	6415902	6435744	All_PD_H3K27ac_samples_peak_11829	Astrocyte,Neuron,Oligodendrocyte	Multiple	-0.317112	6.43168	13.0795	0.000865192	0.22441	19843	*	Promoter (<=1kb)	4	6322305	6422845	100541	2	5522	uc003gjb.3	0	ENSG00000074211	PPP2R2C	protein phosphatase 2 regulatory subunit Bgamma	CHAS
chr15	67983330	67984890	All_PD_H3K27ac_samples_peak_82344	Oligodendrocyte	Oligodendrocyte	-0.60414	1.37122	13.075	0.000866716	0.22441	1561	*	Exon (uc002aqu.3/5607, exon 14 of 22)	15	67932891	68099455	166565	1	5607	uc002aqx.3	50439	ENSG00000137764	MAP2K5	mitogen-activated protein kinase kinase 5	CHAS
chr11	89842540	89844746	All_PD_H3K27ac_samples_peak_29626	Oligodendrocyte	Oligodendrocyte	0.67466	2.05197	13.0723	0.000867659	0.22441	2207	*	Distal Intergenic	11	89867818	89892505	24688	1	10003	uc001pdd.2	-23072	ENSG00000077616	NAALAD2	N-acetylated alpha-linked acidic dipeptidase 2	CHAS
chr10	441146	443953	All_PD_H3K27ac_samples_peak_23752	Astrocyte,Microglia,Neuron,Oligodendrocyte	Multiple	0.494747	2.86124	13.0716	0.000867899	0.22441	2808	*	Intron (uc001ifp.3/22982, intron 10 of 36)	10	428359	460050	31692	2	22982	uc009xhj.1	16097	ENSG00000151240	DIP2C	disco interacting protein 2 homolog C	CHAS
chr5	77862881	77866383	All_PD_H3K27ac_samples_peak_30772	Astrocyte,Microglia,Oligodendrocyte	Multiple	0.492991	2.81381	13.065	0.000870169	0.22441	3503	*	Intron (uc003kfo.3/10184, intron 2 of 4)	5	77920640	77937985	17346	2	10184	uc003kfp.1	71602	ENSG00000145685	LHFPL2	LHFPL tetraspan subfamily member 2	CHAS
chr1	207519075	207520626	All_PD_H3K27ac_samples_peak_92522	Other	Other	0.621987	1.92595	13.054	0.000873949	0.22441	1552	*	Intron (uc001hfq.4/1604, intron 9 of 9)	1	207497904	207511004	13101	1	1604	uc031prz.1	21171	ENSG00000196352	CD55	CD55 molecule (Cromer blood group)	CHAS
chr18	5295648	5299471	All_PD_H3K27ac_samples_peak_4273	Astrocyte,Microglia,Neuron,Oligodendrocyte	Multiple	-0.37909	4.10027	13.0539	0.000874012	0.22441	3824	*	Promoter (<=1kb)	18	5289018	5295701	6684	2	7541	uc002kmq.3	0	ENSG00000198081	ZBTB14	zinc finger and BTB domain containing 14	CHAS
chr3	42671188	42675836	All_PD_H3K27ac_samples_peak_44266	Astrocyte	Astrocyte	0.450337	3.06379	13.0509	0.000875044	0.22441	4649	*	Promoter (2-3kb)	3	42668678	42690233	21556	1	4820	uc003cls.3	2510	ENSG00000114857	NKTR	natural killer cell triggering receptor	CHAS
chr1	78141425	78142232	All_PD_H3K27ac_samples_peak_68066	Other	Other	0.729845	0.589917	13.0429	0.000877828	0.22441	808	*	Intron (uc001dhq.3/26009, intron 1 of 14)	1	78030190	78148343	118154	2	26009	uc001dhq.3	6111	ENSG00000036549	ZZZ3	zinc finger ZZ-type containing 3	CHAS
chr11	122039737	122042475	All_PD_H3K27ac_samples_peak_67391	Other	Other	0.50756	2.16527	13.0412	0.000878426	0.22441	2739	*	Intron (uc009zba.2/399959, intron 2 of 3)	11	122022937	122023016	80	2	406892	uc001pyh.1	-16721	ENSG00000207994	MIR100	microRNA 100	CHAS
chr5	80359834	80363256	All_PD_H3K27ac_samples_peak_46979	Neuron,Oligodendrocyte	Multiple	-0.495086	2.496	13.0406	0.000878629	0.22441	3423	*	Promoter (2-3kb)	5	80365843	80384383	18541	1	5924	uc003khb.1	-2587	ENSG00000113319	RASGRF2	Ras protein specific guanine nucleotide releasing factor 2	CHAS
chr9	108116743	108119582	All_PD_H3K27ac_samples_peak_59359	Oligodendrocyte	Oligodendrocyte	0.484525	2.01706	13.0201	0.000885799	0.22441	2840	*	Promoter (<=1kb)	9	108117757	108200782	83026	1	23446	uc004bco.1	0	ENSG00000070214	SLC44A1	solute carrier family 44 member 1	CHAS
chr18	72103449	72104880	All_PD_H3K27ac_samples_peak_62946	Oligodendrocyte	Oligodendrocyte	0.656626	1.32888	13.0196	0.000885976	0.22441	1432	*	3' UTR	18	72102963	72124503	21541	2	125704	uc002llk.3	19623	ENSG00000187773	DIPK1C	divergent protein kinase domain 1C	CHAS
chrX	19661459	19671823	All_PD_H3K27ac_samples_peak_12261	Oligodendrocyte	Oligodendrocyte	0.43998	5.09283	13.0195	0.000885991	0.22441	10365	*	5' UTR	23	19552083	19688480	136398	2	30011	uc011mje.2	16657	ENSG00000147010	SH3KBP1	SH3 domain containing kinase binding protein 1	CHAS
chr7	101651238	101653310	All_PD_H3K27ac_samples_peak_70909	Neuron	Neuron	0.516076	1.73064	13.0192	0.00088611	0.22441	2073	*	Intron (uc003uys.4/1523, intron 2 of 23)	7	101460882	101901513	440632	1	1523	uc003uyx.4	190356	ENSG00000257923	CUX1	cut like homeobox 1	CHAS
chr7	99045329	99059870	All_PD_H3K27ac_samples_peak_9995	Astrocyte,Neuron,Oligodendrocyte	Multiple	-0.336071	5.76135	13.0152	0.000887526	0.22441	14542	*	5' UTR	7	99014362	99063824	49463	2	100526740	uc011kiw.2	3954	ENSG00000248919	ATP5MF-PTCD1	ATP5MF-PTCD1 readthrough	CHAS
chr3	16439788	16440629	All_PD_H3K27ac_samples_peak_31859	Astrocyte,Microglia,Neuron,Oligodendrocyte	Multiple	-0.572473	1.31636	13.0147	0.000887676	0.22441	842	*	Intron (uc010hes.3/23180, intron 3 of 8)	3	16357352	16524372	167021	2	23180	uc010hes.3	83743	ENSG00000131378	RFTN1	raftlin, lipid raft linker 1	CHAS
chr20	10471043	10471723	All_PD_H3K27ac_samples_peak_154653	Astrocyte,Oligodendrocyte	Multiple	-0.885796	0.113739	13.0147	0.000887684	0.22441	681	*	Intron (uc010zre.2/128710, intron 2 of 7)	20	10415951	10604027	188077	1	128710	uc010zre.2	55092	ENSG00000149346	SLX4IP	SLX4 interacting protein	CHAS
chr21	44401784	44402478	All_PD_H3K27ac_samples_peak_94299	Other	Other	-0.604853	0.791894	13.0085	0.000889888	0.22441	695	*	Intron (uc002zcp.1/5316, intron 1 of 9)	21	44394643	44453688	59046	1	5316	uc011aex.1	7141	ENSG00000160199	PKNOX1	PBX/knotted 1 homeobox 1	CHAS
chr14	45722033	45723503	All_PD_H3K27ac_samples_peak_21171	Astrocyte,Microglia,Neuron,Oligodendrocyte	Multiple	-0.580962	2.01153	13.0075	0.000890246	0.22441	1471	*	Promoter (<=1kb)	14	45672393	45722605	50213	2	55320	uc001wwf.3	0	ENSG00000129534	MIS18BP1	MIS18 binding protein 1	CHAS
chr1	246437033	246438752	All_PD_H3K27ac_samples_peak_67620	Oligodendrocyte	Oligodendrocyte	-0.642402	1.2985	12.9801	0.000899966	0.225068	1720	*	Intron (uc001ibk.3/64754, intron 5 of 11)	1	245912642	246580714	668073	2	64754	uc001ibk.3	141962	ENSG00000185420	SMYD3	SET and MYND domain containing 3	CHAS
chr7	75274645	75304217	All_PD_H3K27ac_samples_peak_3264	Neuron,Oligodendrocyte	Multiple	0.29287	7.10073	12.9795	0.000900179	0.225068	29573	*	Intron (uc003uds.2/3092, intron 1 of 30)	7	75162619	75368283	205665	2	3092	uc003uds.2	64066	ENSG00000127946	HIP1	huntingtin interacting protein 1	CHAS
chr12	10524577	10527528	All_PD_H3K27ac_samples_peak_15346	Microglia,Oligodendrocyte	Multiple	0.413713	3.17654	12.9767	0.000901185	0.225068	2952	*	3' UTR	12	10524952	10542653	17702	2	22914	uc009zhj.3	15125	ENSG00000213809	KLRK1	killer cell lectin like receptor K1	CHAS
chr16	52494581	52495728	All_PD_H3K27ac_samples_peak_115811	Neuron,Oligodendrocyte	Multiple	-0.655676	0.722269	12.9732	0.000902435	0.225068	1148	*	Intron (uc002egw.2/27324, intron 3 of 6)	16	52471918	52580806	108889	2	27324	uc002egw.2	85078	ENSG00000103460	TOX3	TOX high mobility group box family member 3	CHAS
chr17	4862664	4864129	All_PD_H3K27ac_samples_peak_56192	Other	Other	0.530149	1.49547	12.9723	0.000902745	0.225068	1466	*	3' UTR	17	4857007	4860426	3420	1	2027	uc010vst.2	5657	ENSG00000108515	ENO3	enolase 3	CHAS
chr5	16663639	16677175	All_PD_H3K27ac_samples_peak_12945	Astrocyte,Neuron,Oligodendrocyte	Multiple	0.344442	5.30621	12.9714	0.000903061	0.225068	13537	*	3' UTR	5	16662016	16682230	20215	2	4651	uc011cnb.2	5055	ENSG00000145555	MYO10	myosin X	CHAS
chr8	107108597	107109871	All_PD_H3K27ac_samples_peak_52504	Microglia	Microglia	-0.607224	1.32681	12.9659	0.000905068	0.225144	1275	*	Distal Intergenic	8	107282406	107764921	482516	1	55074	uc003ymf.3	-172535	ENSG00000164830	OXR1	oxidation resistance 1	CHAS
chr14	99642598	99643131	All_PD_H3K27ac_samples_peak_131353	Other	Other	-0.762991	0.1	12.9536	0.000909474	0.225693	534	*	Intron (uc001yga.3/64919, intron 3 of 3)	14	99635625	99737822	102198	2	64919	uc001yga.3	94691	ENSG00000127152	BCL11B	BCL11 transcription factor B	CHAS
chr2	61900592	61902549	All_PD_H3K27ac_samples_peak_21548	Oligodendrocyte	Oligodendrocyte	0.758768	2.35927	12.9503	0.000910686	0.225693	1958	*	Distal Intergenic	2	61705069	61765418	60350	2	7514	uc002sbk.3	-135174	ENSG00000082898	XPO1	exportin 1	CHAS
chr11	12112351	12114921	All_PD_H3K27ac_samples_peak_63920	Neuron,Oligodendrocyte	Multiple	-0.434037	2.33906	12.9402	0.00091434	0.225756	2571	*	Promoter (<=1kb)	11	12115543	12285329	169787	1	9645	uc010rch.1	-622	ENSG00000133816	MICAL2	microtubule associated monooxygenase, calponin and LIM domain containing 2	CHAS
chr13	95200276	95202818	All_PD_H3K27ac_samples_peak_7012	Astrocyte,Microglia,Neuron,Oligodendrocyte	Multiple	-0.517407	3.71569	12.9402	0.000914352	0.225756	2543	*	Exon (uc021rlj.1/uc021rlj.1, exon 1 of 1)	13	95226308	95248511	22204	2	23483	uc001vlw.3	45693	ENSG00000088451	TGDS	TDP-glucose 4,6-dehydratase	CHAS
chr20	46888556	46889645	All_PD_H3K27ac_samples_peak_47451	Oligodendrocyte	Oligodendrocyte	0.595671	1.40707	12.9313	0.000917572	0.226129	1090	*	Distal Intergenic	20	46988654	46999381	10728	1	284749	uc002xtt.2	-99009	ENSG00000235621	LINC00494	long intergenic non-protein coding RNA 494	CHAS
chr16	88632735	88633222	All_PD_H3K27ac_samples_peak_85914	Other	Other	0.72192	0.256796	12.9163	0.000923052	0.226747	488	*	Exon (uc010vox.1/uc010vox.1, exon 1 of 2)	16	88636789	88677792	41004	1	124245	uc021tmm.1	-3567	ENSG00000158545	ZC3H18	zinc finger CCCH-type containing 18	CHAS
chr5	40715649	40718148	All_PD_H3K27ac_samples_peak_30143	Oligodendrocyte	Oligodendrocyte	-0.524785	2.38042	12.9113	0.000924905	0.226747	2500	*	3' UTR	5	40680032	40693837	13806	1	5734	uc003jlz.3	35617	ENSG00000171522	PTGER4	prostaglandin E receptor 4	CHAS
chr19	31000596	31013115	All_PD_H3K27ac_samples_peak_21840	Oligodendrocyte	Oligodendrocyte	0.559742	5.20391	12.9058	0.000926922	0.226747	12520	*	Intron (uc002nsu.1/9745, intron 2 of 4)	19	30863328	31048965	185638	1	9745	uc010edd.1	137268	ENSG00000198597	ZNF536	zinc finger protein 536	CHAS
chr3	65469635	65472578	All_PD_H3K27ac_samples_peak_66750	Astrocyte,Neuron,Oligodendrocyte	Multiple	-0.507942	2.25381	12.9058	0.000926932	0.226747	2944	*	Intron (uc003dmm.3/9223, intron 3 of 24)	3	65364936	65387379	22444	2	9223	uc010hnx.1	-82256	ENSG00000151276	MAGI1	membrane associated guanylate kinase, WW and PDZ domain containing 1	CHAS
chr17	78640445	78640966	All_PD_H3K27ac_samples_peak_142659	Other	Other	0.785636	-0.00247242	12.8812	0.000936046	0.228296	522	*	Intron (uc002jys.3/57521, intron 3 of 8)	17	78518625	78940173	421549	1	57521	uc010wug.1	121820	ENSG00000141564	RPTOR	regulatory associated protein of MTOR complex 1	CHAS
chr10	22547058	22547903	All_PD_H3K27ac_samples_peak_73480	Oligodendrocyte	Oligodendrocyte	-0.718146	0.503936	12.8753	0.000938233	0.228296	846	*	3' UTR	10	22541001	22547477	6477	1	100130992	uc021pod.2	6057	NA	LOC100130992	uncharacterized LOC100130992	CHAS
chr8	26128582	26133102	All_PD_H3K27ac_samples_peak_3889	Astrocyte,Oligodendrocyte	Multiple	0.381342	4.68184	12.8684	0.000940826	0.228296	4521	*	Intron (uc003xek.3/5520, intron 7 of 10)	8	26149007	26230195	81189	1	5520	uc003xeu.3	-15905	ENSG00000221914	PPP2R2A	protein phosphatase 2 regulatory subunit Balpha	CHAS
chr17	76044002	76052325	All_PD_H3K27ac_samples_peak_19498	Neuron,Oligodendrocyte	Multiple	0.394483	4.68314	12.8661	0.000941683	0.228296	8324	*	Promoter (<=1kb)	17	76044926	76073860	28935	1	57690	uc002jue.2	0	ENSG00000078687	TNRC6C	trinucleotide repeat containing adaptor 6C	CHAS
chr9	8539579	8544385	All_PD_H3K27ac_samples_peak_26024	Oligodendrocyte	Oligodendrocyte	0.445992	3.26616	12.8574	0.000944963	0.228296	4807	*	Intron (uc003zkp.3/5789, intron 3 of 30)	9	8314246	8733946	419701	2	5789	uc003zkp.3	189561	ENSG00000153707	PTPRD	protein tyrosine phosphatase receptor type D	CHAS
chr11	72596395	72597982	All_PD_H3K27ac_samples_peak_78897	Astrocyte,Oligodendrocyte	Multiple	0.559831	1.46375	12.8517	0.000947116	0.228296	1588	*	Intron (uc001oth.4/9873, intron 11 of 18)	11	72525451	72554717	29267	1	89849	uc009ytj.2	70944	ENSG00000168010	ATG16L2	autophagy related 16 like 2	CHAS
chr20	48496195	48498025	All_PD_H3K27ac_samples_peak_36335	Neuron	Neuron	0.553962	1.7953	12.8507	0.000947495	0.228296	1831	*	Exon (uc002xuv.2/23315, exon 13 of 16)	20	48481276	48500795	19520	1	23315	uc010gic.3	14919	ENSG00000197818	SLC9A8	solute carrier family 9 member A8	CHAS
chr21	29592375	29592939	All_PD_H3K27ac_samples_peak_117143	Other	Other	0.787584	0.389776	12.8496	0.000947882	0.228296	565	*	Intron (uc002yml.3/uc002yml.3, intron 2 of 5)	21	29385682	29395528	9847	1	246705	uc002ymj.3	206693	ENSG00000178457	LINC00314	long intergenic non-protein coding RNA 314	CHAS
chr14	96864822	96868397	All_PD_H3K27ac_samples_peak_18846	Oligodendrocyte	Oligodendrocyte	0.51472	3.29429	12.8472	0.000948788	0.228296	3576	*	3' UTR	14	96858448	96955764	97317	1	122481	uc001yfn.3	6374	ENSG00000140057	AK7	adenylate kinase 7	CHAS
chr19	30586110	30586657	All_PD_H3K27ac_samples_peak_143092	Other	Other	0.819384	0.407409	12.8399	0.000951572	0.228355	548	*	Distal Intergenic	19	30476101	30507519	31419	1	8725	uc002nst.3	110009	ENSG00000105176	URI1	URI1 prefoldin like chaperone	CHAS
chr4	604076	605029	All_PD_H3K27ac_samples_peak_83695	Other	Other	0.653415	1.229	12.8375	0.000952486	0.228355	954	*	Distal Intergenic	4	619363	664681	45319	1	5158	uc003gao.4	-14334	ENSG00000133256	PDE6B	phosphodiesterase 6B	CHAS
chr2	71871947	71873517	All_PD_H3K27ac_samples_peak_64910	Microglia	Microglia	0.539168	1.4628	12.8176	0.000960074	0.229758	1571	*	Intron (uc002sie.3/8291, intron 41 of 54)	2	71828402	71913893	85492	1	8291	uc010yqz.2	43545	ENSG00000135636	DYSF	dysferlin	CHAS
chr3	196987953	196990767	All_PD_H3K27ac_samples_peak_46891	Other	Other	0.517335	2.40271	12.7998	0.000966919	0.230636	2815	*	Intron (uc011bud.2/1739, intron 1 of 20)	3	196769431	197009716	240286	2	1739	uc011bud.2	18949	ENSG00000075711	DLG1	discs large MAGUK scaffold protein 1	CHAS
chr8	63998632	63999201	All_PD_H3K27ac_samples_peak_60698	Astrocyte,Neuron,Oligodendrocyte	Multiple	-0.891466	-0.116859	12.7898	0.000970768	0.230636	570	*	Promoter (<=1kb)	8	63972048	63998612	26565	2	7274	uc003xux.2	-20	ENSG00000137561	TTPA	alpha tocopherol transfer protein	CHAS
chr15	99355781	99361896	All_PD_H3K27ac_samples_peak_9356	Oligodendrocyte	Oligodendrocyte	0.590184	4.45591	12.7887	0.000971177	0.230636	6116	*	Intron (uc010urq.2/3480, intron 2 of 10)	15	99327655	99327731	77	1	100616432	uc021sxh.1	28126	ENSG00000264480	MIR4714	microRNA 4714	CHAS
chr1	236871129	236872088	All_PD_H3K27ac_samples_peak_88933	Other	Other	-0.773065	0.718076	12.7878	0.000971527	0.230636	960	*	Intron (uc001hyf.2/88, intron 1 of 20)	1	236849770	236927558	77789	1	88	uc009xgi.1	21359	ENSG00000077522	ACTN2	actinin alpha 2	CHAS
chr5	146395452	146401470	All_PD_H3K27ac_samples_peak_29171	Oligodendrocyte	Oligodendrocyte	0.62205	3.69383	12.7854	0.000972456	0.230636	6019	*	Intron (uc003loh.5/5521, intron 1 of 9)	5	145969067	146435700	466634	2	5521	uc003loh.5	34230	ENSG00000156475	PPP2R2B	protein phosphatase 2 regulatory subunit Bbeta	CHAS
chr11	83738968	83739948	All_PD_H3K27ac_samples_peak_114202	Oligodendrocyte	Oligodendrocyte	0.608243	0.596471	12.7729	0.000977351	0.231052	981	*	Intron (uc001pai.2/1740, intron 4 of 19)	11	83166056	83984323	818268	2	1740	uc001pai.2	244375	ENSG00000150672	DLG2	discs large MAGUK scaffold protein 2	CHAS
chr8	47155176	47155963	All_PD_H3K27ac_samples_peak_127935	Other	Other	0.831423	-0.00421022	12.7679	0.000979292	0.231052	788	*	Distal Intergenic	8	47752508	47765991	13484	1	497634	uc010lxr.1	-596545	ENSG00000253314	LINC00293	long intergenic non-protein coding RNA 293	CHAS
chr9	113721537	113722791	All_PD_H3K27ac_samples_peak_75741	Other	Other	0.685515	1.05678	12.7571	0.000983518	0.231052	1255	*	Intron (uc004bfa.3/1902, intron 3 of 4)	9	113636054	113761746	125693	2	1902	uc004bfa.3	38955	ENSG00000198121	LPAR1	lysophosphatidic acid receptor 1	CHAS
chr3	66473932	66480094	All_PD_H3K27ac_samples_peak_31182	Astrocyte,Neuron	Multiple	-0.438623	3.68434	12.7479	0.000987133	0.231052	6163	*	Intron (uc010hnz.3/26018, intron 1 of 15)	3	66429221	66456637	27417	2	26018	uc003dmw.3	-17295	ENSG00000144749	LRIG1	leucine rich repeats and immunoglobulin like domains 1	CHAS
chr7	104936991	104938097	All_PD_H3K27ac_samples_peak_75510	Other	Other	0.667888	0.895102	12.746	0.000987896	0.231052	1107	*	Promoter (1-2kb)	7	104756821	104939226	182406	2	6733	uc003vcu.4	1129	ENSG00000135250	SRPK2	SRSF protein kinase 2	CHAS
chr7	1046193	1050743	All_PD_H3K27ac_samples_peak_23506	Neuron	Neuron	0.414537	4.19663	12.7455	0.000988089	0.231052	4551	*	Exon (uc003sju.2/84310, exon 3 of 5)	7	1062569	1062662	94	2	442907	uc011jvv.1	11919	ENSG00000199023	MIR339	microRNA 339	CHAS
chr19	18368551	18372181	All_PD_H3K27ac_samples_peak_86199	Other	Other	0.506616	2.93666	12.7444	0.000988526	0.231052	3631	*	Promoter (2-3kb)	19	18360760	18366229	5470	2	729966	uc021uql.1	-2322	ENSG00000284797	CIST1	colon, intestine and stomach enriched 1	CHAS
chr5	14861026	14864402	All_PD_H3K27ac_samples_peak_51506	Oligodendrocyte	Oligodendrocyte	-0.448836	2.66355	12.7339	0.000992652	0.231052	3377	*	Intron (uc003jfm.4/56172, intron 1 of 11)	5	14704909	14871887	166979	2	56172	uc003jfm.4	7485	ENSG00000154122	ANKH	ANKH inorganic pyrophosphate transport regulator	CHAS
chr15	79368714	79370127	All_PD_H3K27ac_samples_peak_57289	Astrocyte	Astrocyte	-0.546968	1.35002	12.7324	0.000993246	0.231052	1414	*	Intron (uc002bep.3/5923, intron 1 of 26)	15	79270722	79356941	86220	2	5923	uc010blm.1	-11773	ENSG00000058335	RASGRF1	Ras protein specific guanine nucleotide releasing factor 1	CHAS
chr20	12562006	12563410	All_PD_H3K27ac_samples_peak_55198	Oligodendrocyte	Oligodendrocyte	-0.72415	1.27864	12.727	0.000995415	0.231052	1405	*	Distal Intergenic	20	12989627	13030816	41190	1	55304	uc002woc.3	-426217	ENSG00000172296	SPTLC3	serine palmitoyltransferase long chain base subunit 3	CHAS
chr19	36351081	36372070	All_PD_H3K27ac_samples_peak_261	Astrocyte,Neuron,Oligodendrocyte	Multiple	-0.321083	6.50496	12.7184	0.000998835	0.231052	20990	*	Promoter (<=1kb)	19	36359138	36370699	11562	1	333	uc010xsz.2	0	ENSG00000105290	APLP1	amyloid beta precursor like protein 1	CHAS
chr17	64707266	64722279	All_PD_H3K27ac_samples_peak_10711	Astrocyte,Neuron,Oligodendrocyte	Multiple	-0.327697	5.37219	12.7178	0.000999054	0.231052	15014	*	Intron (uc002jfo.1/5578, intron 9 of 14)	17	64783190	64783286	97	1	693219	uc021ubx.1	-60911	ENSG00000207943	MIR634	microRNA 634	CHAS
chr19	19595528	19603713	All_PD_H3K27ac_samples_peak_14098	Astrocyte,Microglia,Neuron,Oligodendrocyte	Multiple	-0.380781	5.06287	12.7166	0.000999545	0.231052	8186	*	5' UTR	19	19576154	19619741	43588	1	54815	uc010xqw.2	19374	ENSG00000167491	GATAD2A	GATA zinc finger domain containing 2A	CHAS
chr1	151842241	151847828	All_PD_H3K27ac_samples_peak_35613	Oligodendrocyte	Oligodendrocyte	0.458381	3.38008	12.715	0.00100018	0.231052	5588	*	3' UTR	1	151819577	151826173	6597	2	284486	uc021oyw.1	-16068	ENSG00000196407	THEM5	thioesterase superfamily member 5	CHAS
chr3	25722081	25723724	All_PD_H3K27ac_samples_peak_57745	Oligodendrocyte	Oligodendrocyte	0.511725	1.51385	12.7145	0.0010004	0.231052	1644	*	Distal Intergenic	3	25656922	25706430	49509	2	7155	uc021wug.1	-15651	ENSG00000077097	TOP2B	DNA topoisomerase II beta	CHAS
chr3	181201922	181207041	All_PD_H3K27ac_samples_peak_28245	Astrocyte,Oligodendrocyte	Multiple	0.434277	3.24307	12.7058	0.00100386	0.231107	5120	*	Intron (uc003fkv.4/347689, intron 3 of 7)	3	181328122	181460013	131892	1	347689	uc003fkw.5	-121081	ENSG00000242808	SOX2-OT	SOX2 overlapping transcript	CHAS
chr7	28777295	28780937	All_PD_H3K27ac_samples_peak_23318	Astrocyte,Oligodendrocyte	Multiple	0.45158	3.27284	12.7039	0.00100465	0.231107	3643	*	Intron (uc003szo.3/9586, intron 6 of 9)	7	28725721	28865511	139791	1	9586	uc003szs.3	51574	ENSG00000146592	CREB5	cAMP responsive element binding protein 5	CHAS
chr17	80742135	80742868	All_PD_H3K27ac_samples_peak_46018	Other	Other	0.700684	0.838184	12.6992	0.00100654	0.231107	734	*	Intron (uc002kfx.1/6904, intron 6 of 24)	17	80709940	80901062	191123	1	6904	uc002kfz.3	32195	ENSG00000141556	TBCD	tubulin folding cofactor D	CHAS
chr14	78326014	78330018	All_PD_H3K27ac_samples_peak_22687	Astrocyte,Oligodendrocyte	Multiple	-0.424416	3.62054	12.6954	0.00100806	0.231107	4005	*	Promoter (<=1kb)	14	78325398	78390949	65552	1	57143	uc001xuk.1	616	ENSG00000063761	ADCK1	aarF domain containing kinase 1	CHAS
chr12	126009139	126011720	All_PD_H3K27ac_samples_peak_14334	Neuron,Oligodendrocyte	Multiple	0.401061	3.40091	12.6912	0.00100976	0.231107	2582	*	Intron (uc001uhe.1/114795, intron 4 of 8)	12	126107042	126143589	36548	1	114795	uc001uhf.1	-95322	ENSG00000139364	TMEM132B	transmembrane protein 132B	CHAS
chr8	141687677	141689029	All_PD_H3K27ac_samples_peak_58015	Other	Other	0.622305	1.63566	12.6849	0.00101231	0.231107	1353	*	Intron (uc011ljp.2/5747, intron 6 of 10)	8	141668481	141728460	59980	2	5747	uc011ljp.2	39431	ENSG00000169398	PTK2	protein tyrosine kinase 2	CHAS
chr7	157147204	157149333	All_PD_H3K27ac_samples_peak_24763	Neuron,Oligodendrocyte	Multiple	-0.587943	2.56702	12.6835	0.00101286	0.231107	2130	*	Intron (uc003wnj.3/10049, intron 1 of 7)	7	157129747	157179018	49272	1	10049	uc010lqt.3	17457	ENSG00000105993	DNAJB6	DnaJ heat shock protein family (Hsp40) member B6	CHAS
chr17	77197485	77199415	All_PD_H3K27ac_samples_peak_44715	Neuron	Neuron	0.507715	1.94051	12.6764	0.00101576	0.23137	1931	*	Intron (uc010dhs.4/146713, intron 4 of 14)	17	77076289	77084685	8397	1	64772	uc002jww.4	121196	ENSG00000167280	ENGASE	endo-beta-N-acetylglucosaminidase	CHAS
chr5	178770785	178772080	All_PD_H3K27ac_samples_peak_83845	Neuron	Neuron	0.670186	1.62442	12.6655	0.00102017	0.231571	1296	*	Promoter (<=1kb)	5	178537852	178772431	234580	2	9509	uc003mjw.3	351	ENSG00000087116	ADAMTS2	ADAM metallopeptidase with thrombospondin type 1 motif 2	CHAS
chr9	33042336	33045706	All_PD_H3K27ac_samples_peak_15102	Astrocyte,Microglia,Neuron,Oligodendrocyte	Multiple	-0.521081	2.83525	12.6619	0.00102164	0.231571	3371	*	3' UTR	9	33026473	33037306	10834	1	3301	uc003zse.1	15863	ENSG00000086061	DNAJA1	DnaJ heat shock protein family (Hsp40) member A1	CHAS
chr10	88459307	88461786	All_PD_H3K27ac_samples_peak_52645	Other	Other	0.607621	2.3608	12.6613	0.00102189	0.231571	2480	*	3' UTR	10	88478484	88486208	7725	1	11155	uc009xta.2	-16698	ENSG00000122367	LDB3	LIM domain binding 3	CHAS
chr13	101284348	101301966	All_PD_H3K27ac_samples_peak_7281	Astrocyte,Neuron,Oligodendrocyte	Multiple	0.290652	6.42952	12.6569	0.00102368	0.23158	17619	*	Promoter (<=1kb)	13	101277164	101291062	13899	2	84899	uc001vov.1	0	ENSG00000125247	TMTC4	transmembrane O-mannosyltransferase targeting cadherins 4	CHAS
chr2	163053491	163056854	All_PD_H3K27ac_samples_peak_27000	Neuron	Neuron	0.454279	2.81667	12.6523	0.0010256	0.231617	3364	*	Promoter (<=1kb)	2	163027200	163055391	28192	2	2191	uc010fpc.3	0	ENSG00000078098	FAP	fibroblast activation protein alpha	CHAS
chr15	92087878	92088686	All_PD_H3K27ac_samples_peak_97912	Other	Other	0.658555	0.68105	12.6387	0.00103118	0.232256	809	*	Distal Intergenic	15	92396938	92709137	312200	1	28232	uc002bqx.2	-308252	ENSG00000176463	SLCO3A1	solute carrier organic anion transporter family member 3A1	CHAS
chr8	102118027	102133671	All_PD_H3K27ac_samples_peak_1093	Astrocyte,Microglia,Neuron,Oligodendrocyte	Multiple	0.320497	6.52151	12.6297	0.00103489	0.232256	15645	*	Distal Intergenic	8	102064282	102088479	24198	1	441374	uc022azj.1	53745	ENSG00000248599	FLJ42969	uncharacterized LOC441374	CHAS
chr19	36723906	36724900	All_PD_H3K27ac_samples_peak_52108	Other	Other	0.799179	0.637984	12.6269	0.00103607	0.232256	995	*	Intron (uc002odq.4/7705, intron 3 of 3)	19	36673187	36705986	32800	2	147929	uc002odo.3	-17920	ENSG00000196357	ZNF565	zinc finger protein 565	CHAS
chr6	47042388	47045418	All_PD_H3K27ac_samples_peak_27795	Neuron,Oligodendrocyte	Multiple	-0.553323	2.5723	12.6265	0.00103623	0.232256	3031	*	Distal Intergenic	6	46984353	47010082	25730	2	266977	uc003oyu.1	-32306	ENSG00000153292	ADGRF1	adhesion G protein-coupled receptor F1	CHAS
chr11	83536326	83540809	All_PD_H3K27ac_samples_peak_18294	Neuron,Oligodendrocyte	Multiple	0.369043	3.83803	12.6208	0.00103862	0.232256	4484	*	Intron (uc001pai.2/1740, intron 9 of 19)	11	83166056	83393468	227413	2	1740	uc010rsx.1	-142858	ENSG00000150672	DLG2	discs large MAGUK scaffold protein 2	CHAS
chr16	50588750	50590576	All_PD_H3K27ac_samples_peak_93420	Oligodendrocyte	Oligodendrocyte	-0.511753	1.91029	12.6091	0.00104346	0.232256	1827	*	Intron (uc002egg.2/85407, intron 3 of 9)	16	50582241	50674771	92531	1	85407	uc002egg.2	6509	ENSG00000140807	NKD1	NKD inhibitor of WNT signaling pathway 1	CHAS
chr20	50286613	50287358	All_PD_H3K27ac_samples_peak_117000	Other	Other	0.656337	0.411522	12.6034	0.00104588	0.232256	746	*	Exon (uc002xwg.1/10079, exon 13 of 28)	20	50213314	50314042	100729	2	10079	uc002xwf.1	26684	ENSG00000054793	ATP9A	ATPase phospholipid transporting 9A (putative)	CHAS
chr3	143004885	143006634	All_PD_H3K27ac_samples_peak_48235	Astrocyte,Oligodendrocyte	Multiple	-0.723401	1.65385	12.603	0.00104604	0.232256	1750	*	Intron (uc003evn.3/285195, intron 14 of 15)	3	143061088	143065913	4826	1	100885796	uc031sbu.1	-54454	ENSG00000240012	SLC9A9-AS1	SLC9A9 antisense RNA 1	CHAS
chr1	201839478	201840386	All_PD_H3K27ac_samples_peak_65796	Other	Other	0.663342	0.585991	12.6016	0.00104661	0.232256	909	*	Exon (uc001gwz.3/55705, exon 18 of 24)	1	201857797	201861715	3919	1	149345	uc021phk.1	-17411	ENSG00000198892	SHISA4	shisa family member 4	CHAS
chr6	47209565	47211017	All_PD_H3K27ac_samples_peak_50677	Microglia,Neuron,Oligodendrocyte	Multiple	-0.604609	1.23152	12.5934	0.00105004	0.232256	1453	*	Intron (uc003oyv.3/27242, intron 4 of 5)	6	47199268	47277680	78413	2	27242	uc003oyv.3	66663	ENSG00000146072	TNFRSF21	TNF receptor superfamily member 21	CHAS
chr6	137604532	137605129	All_PD_H3K27ac_samples_peak_158554	Microglia	Microglia	1.12385	0.0459272	12.5927	0.00105036	0.232256	598	*	Distal Intergenic	6	137524684	137540567	15884	2	3459	uc011edn.1	-63965	ENSG00000027697	IFNGR1	interferon gamma receptor 1	CHAS
chr15	44352889	44354385	All_PD_H3K27ac_samples_peak_64338	Oligodendrocyte	Oligodendrocyte	0.712962	1.39447	12.5919	0.00105068	0.232256	1497	*	Intron (uc001ztk.1/84978, intron 2 of 15)	15	44165474	44486644	321171	2	84978	uc001ztk.1	132259	ENSG00000171877	FRMD5	FERM domain containing 5	CHAS
chr4	48750318	48752429	All_PD_H3K27ac_samples_peak_54360	Neuron	Neuron	0.556432	1.82761	12.5906	0.00105124	0.232256	2112	*	Intron (uc003gyh.1/285527, intron 1 of 63)	4	48499380	48782316	282937	2	285527	uc003gyh.1	29887	ENSG00000075539	FRYL	FRY like transcription coactivator	CHAS
chr9	126952534	126955052	All_PD_H3K27ac_samples_peak_18956	Astrocyte,Oligodendrocyte	Multiple	-0.43438	2.87038	12.5808	0.00105539	0.232445	2519	*	Distal Intergenic	9	127019885	127114719	94835	1	10783	uc004bof.3	-64833	ENSG00000119408	NEK6	NIMA related kinase 6	CHAS
chr13	44438501	44441166	All_PD_H3K27ac_samples_peak_29843	Oligodendrocyte	Oligodendrocyte	0.524341	2.0762	12.5803	0.00105561	0.232445	2666	*	Intron (uc010acf.3/160857, intron 4 of 6)	13	44430329	44449063	18735	2	160857	uc010tfn.1	7897	ENSG00000151773	CCDC122	coiled-coil domain containing 122	CHAS
chr9	113723542	113743433	All_PD_H3K27ac_samples_peak_9610	Astrocyte,Microglia,Oligodendrocyte	Multiple	0.390092	6.08453	12.5732	0.00105862	0.232584	19892	*	5' UTR	9	113636054	113761746	125693	2	1902	uc004bfa.3	18313	ENSG00000198121	LPAR1	lysophosphatidic acid receptor 1	CHAS
chr17	30742092	30743448	All_PD_H3K27ac_samples_peak_31810	Oligodendrocyte	Oligodendrocyte	-0.5761	1.4038	12.5705	0.00105975	0.232584	1357	*	Distal Intergenic	17	30771481	30804847	33367	1	5717	uc010wbz.2	-28033	ENSG00000108671	PSMD11	proteasome 26S subunit, non-ATPase 11	CHAS
chr6	119104602	119105598	All_PD_H3K27ac_samples_peak_42160	Oligodendrocyte	Oligodendrocyte	0.662279	0.898509	12.5643	0.00106239	0.232777	997	*	Promoter (<=1kb)	6	119103871	119104581	711	1	100287632	uc021zeg.1	731	NA	SELENOKP3	selenoprotein K pseudogene 3	CHAS
chr15	44257943	44259310	All_PD_H3K27ac_samples_peak_51117	Other	Other	0.70093	1.31292	12.5559	0.00106598	0.233177	1368	*	Intron (uc001ztk.1/84978, intron 2 of 15)	15	44165474	44202177	36704	2	84978	uc001ztj.1	-55766	ENSG00000171877	FRMD5	FERM domain containing 5	CHAS
chr12	10664227	10665734	All_PD_H3K27ac_samples_peak_28696	Oligodendrocyte	Oligodendrocyte	0.684582	1.52663	12.5455	0.00107042	0.233441	1508	*	Distal Intergenic	12	10598638	10607215	8578	2	3821	uc001qyo.3	-57012	ENSG00000134545	KLRC1	killer cell lectin like receptor C1	CHAS
chr11	61520100	61561879	All_PD_H3K27ac_samples_peak_464	Astrocyte,Microglia,Neuron,Oligodendrocyte	Multiple	0.224467	9.20028	12.5448	0.00107072	0.233441	41780	*	Promoter (<=1kb)	11	61520121	61555989	35869	1	745	uc001nsc.1	0	ENSG00000124920	MYRF	myelin regulatory factor	CHAS
chr10	128814125	128814902	All_PD_H3K27ac_samples_peak_120606	Other	Other	0.693393	0.568268	12.5328	0.00107589	0.234144	778	*	Intron (uc001ljt.3/1793, intron 12 of 51)	10	128821067	128824325	3259	1	1793	uc031pxq.1	-6165	ENSG00000150760	DOCK1	dedicator of cytokinesis 1	CHAS
chr17	16227769	16228521	All_PD_H3K27ac_samples_peak_142181	Other	Other	0.731871	0.263711	12.529	0.00107756	0.234144	753	*	Intron (uc002gpv.3/9487, intron 6 of 6)	17	16245848	16256812	10965	2	201161	uc002gpw.3	28291	ENSG00000166582	CENPV	centromere protein V	CHAS
chr18	72124553	72133341	All_PD_H3K27ac_samples_peak_5126	Astrocyte,Oligodendrocyte	Multiple	0.33099	5.4575	12.524	0.0010797	0.234144	8789	*	Promoter (<=1kb)	18	72102963	72124503	21541	2	125704	uc002llk.3	-50	ENSG00000187773	DIPK1C	divergent protein kinase domain 1C	CHAS
chr19	30979490	30983978	All_PD_H3K27ac_samples_peak_27900	Neuron,Oligodendrocyte	Multiple	0.490768	3.31973	12.5208	0.00108108	0.234144	4489	*	Intron (uc002nsu.1/9745, intron 2 of 4)	19	30863328	31048965	185638	1	9745	uc010edd.1	116162	ENSG00000198597	ZNF536	zinc finger protein 536	CHAS
chr1	226959596	226961521	All_PD_H3K27ac_samples_peak_67597	Other	Other	0.552022	1.77918	12.5169	0.00108279	0.234144	1926	*	Distal Intergenic	1	226894895	226926876	31982	2	3707	uc001hqh.3	-32720	ENSG00000143772	ITPKB	inositol-trisphosphate 3-kinase B	CHAS
chr8	12984466	12985422	All_PD_H3K27ac_samples_peak_95956	Astrocyte	Astrocyte	-0.639286	0.545942	12.5111	0.00108531	0.234233	957	*	Intron (uc003wwk.1/10395, intron 1 of 13)	8	12940872	12990809	49938	2	10395	uc003wwk.1	5387	ENSG00000164741	DLC1	DLC1 Rho GTPase activating protein	CHAS
chr2	43437030	43438969	All_PD_H3K27ac_samples_peak_68428	Microglia,Neuron	Multiple	0.462877	2.06894	12.5001	0.00109013	0.234233	1940	*	Distal Intergenic	2	43449541	43453745	4205	2	678	uc002rsv.4	14776	ENSG00000152518	ZFP36L2	ZFP36 ring finger protein like 2	CHAS
chr14	23028257	23028671	All_PD_H3K27ac_samples_peak_93035	Other	Other	-0.86271	-0.11879	12.4906	0.00109429	0.234233	415	*	Distal Intergenic	14	23033807	23058143	24337	2	1603	uc001wgl.2	29472	ENSG00000129562	DAD1	defender against cell death 1	CHAS
chr17	78798510	78802741	All_PD_H3K27ac_samples_peak_16107	Astrocyte,Neuron,Oligodendrocyte	Multiple	0.404774	4.05084	12.4872	0.00109578	0.234233	4232	*	Intron (uc010wuf.1/57521, intron 8 of 11)	17	78923236	78940173	16938	1	57521	uc002jyu.1	-120495	ENSG00000141564	RPTOR	regulatory associated protein of MTOR complex 1	CHAS
chr3	196482287	196486319	All_PD_H3K27ac_samples_peak_21467	Oligodendrocyte	Oligodendrocyte	0.437886	3.20438	12.4819	0.00109809	0.234233	4033	*	Intron (uc003fwy.4/5062, intron 1 of 14)	3	196466728	196559518	92791	1	5062	uc003fwy.4	15559	ENSG00000180370	PAK2	p21 (RAC1) activated kinase 2	CHAS
chr11	83903890	83907049	All_PD_H3K27ac_samples_peak_30026	Oligodendrocyte	Oligodendrocyte	0.446206	2.68357	12.4814	0.00109832	0.234233	3160	*	Intron (uc001pai.2/1740, intron 1 of 19)	11	83166056	83984323	818268	2	1740	uc001pai.2	77274	ENSG00000150672	DLG2	discs large MAGUK scaffold protein 2	CHAS
chr7	142245131	142246176	All_PD_H3K27ac_samples_peak_100555	Neuron,Oligodendrocyte	Multiple	-0.794568	1.06999	12.4812	0.00109843	0.234233	1046	*	Intron (uc011krr.1/uc011krr.1, intron 2 of 2)	7	142374131	142375525	1395	1	100463482	uc003vzz.2	-127955	NA	MTRNR2L6	MT-RNR2 like 6 (pseudogene)	CHAS
chr11	71167805	71168377	All_PD_H3K27ac_samples_peak_107501	Other	Other	0.732319	0.420642	12.4794	0.00109923	0.234233	573	*	Promoter (1-2kb)	11	71166156	71212581	46426	1	55191	uc001oqo.3	1649	ENSG00000172890	NADSYN1	NAD synthetase 1	CHAS
chr9	108027885	108028921	All_PD_H3K27ac_samples_peak_81212	Other	Other	0.739301	0.615671	12.4769	0.0011003	0.234233	1037	*	Intron (uc004bcn.3/23446, intron 1 of 15)	9	108006929	108153682	146754	1	23446	uc004bcn.3	20956	ENSG00000070214	SLC44A1	solute carrier family 44 member 1	CHAS
chr2	44898953	44902469	All_PD_H3K27ac_samples_peak_40201	Astrocyte,Oligodendrocyte	Multiple	-0.618337	2.70092	12.4756	0.0011009	0.234233	3517	*	Intron (uc002rum.3/79823, intron 3 of 10)	2	44776630	44776659	30	2	100616475	uc021vgr.1	-122294	ENSG00000265301	MIR548AD	microRNA 548ad	CHAS
chr2	585323	585741	All_PD_H3K27ac_samples_peak_60282	Other	Other	-0.793702	0.22744	12.4641	0.001106	0.234585	419	*	Distal Intergenic	2	667973	676158	8186	2	129787	uc002qwk.3	90417	ENSG00000151353	TMEM18	transmembrane protein 18	CHAS
chr1	171395215	171399752	All_PD_H3K27ac_samples_peak_15268	Oligodendrocyte	Oligodendrocyte	0.379336	3.94571	12.461	0.0011074	0.234585	4538	*	Distal Intergenic	1	171454666	171484998	30333	1	23215	uc001ghq.1	-54914	ENSG00000117523	PRRC2C	proline rich coiled-coil 2C	CHAS
chr11	72566364	72569030	All_PD_H3K27ac_samples_peak_58276	Oligodendrocyte	Oligodendrocyte	0.548329	1.92623	12.4574	0.00110897	0.234585	2667	*	Intron (uc001oth.4/9873, intron 12 of 18)	11	72525451	72554717	29267	1	89849	uc009ytj.2	40913	ENSG00000168010	ATG16L2	autophagy related 16 like 2	CHAS
chr1	151200749	151201228	All_PD_H3K27ac_samples_peak_121240	Other	Other	0.819535	-0.103565	12.4534	0.00111079	0.234585	480	*	Intron (uc021oyo.1/8394, intron 3 of 13)	1	151206673	151222007	15335	1	8394	uc010pcv.2	-5445	ENSG00000143398	PIP5K1A	phosphatidylinositol-4-phosphate 5-kinase type 1 alpha	CHAS
chr6	166977195	166981974	All_PD_H3K27ac_samples_peak_25343	Neuron	Neuron	-0.371697	3.65273	12.4519	0.00111142	0.234585	4780	*	Intron (uc003qvb.1/6196, intron 1 of 20)	6	166822854	166958171	135318	2	6196	uc010kkl.1	-19024	ENSG00000071242	RPS6KA2	ribosomal protein S6 kinase A2	CHAS
chr5	178772716	178773401	All_PD_H3K27ac_samples_peak_50621	Neuron	Neuron	0.722298	0.576217	12.4451	0.00111449	0.234858	686	*	Promoter (<=1kb)	5	178577886	178772431	194546	2	9509	uc011dgm.2	-285	ENSG00000087116	ADAMTS2	ADAM metallopeptidase with thrombospondin type 1 motif 2	CHAS
chr1	201443218	201485796	All_PD_H3K27ac_samples_peak_938	Astrocyte,Microglia,Neuron,Oligodendrocyte	Multiple	0.267626	8.51271	12.4372	0.00111801	0.234994	42579	*	Promoter (<=1kb)	1	201452658	201462029	9372	2	1465	uc001gwr.2	0	ENSG00000159176	CSRP1	cysteine and glycine rich protein 1	CHAS
chr1	7580400	7580910	All_PD_H3K27ac_samples_peak_89735	Other	Other	0.787742	0.0620364	12.4322	0.00112027	0.234994	511	*	Intron (uc001aoi.3/23261, intron 6 of 22)	1	7732054	7805082	73029	1	23261	uc010nzv.1	-151144	ENSG00000171735	CAMTA1	calmodulin binding transcription activator 1	CHAS
chr1	151840159	151841286	All_PD_H3K27ac_samples_peak_39943	Oligodendrocyte	Oligodendrocyte	0.65322	1.29373	12.4318	0.00112045	0.234994	1128	*	Distal Intergenic	1	151819577	151826173	6597	2	284486	uc021oyw.1	-13986	ENSG00000196407	THEM5	thioesterase superfamily member 5	CHAS
chr20	61462146	61472318	All_PD_H3K27ac_samples_peak_4218	Microglia,Neuron,Oligodendrocyte	Multiple	0.353815	5.42003	12.4146	0.00112823	0.23625	10173	*	Promoter (<=1kb)	20	61467771	61472511	4741	1	1299	uc002ydn.3	0	ENSG00000092758	COL9A3	collagen type IX alpha 3 chain	CHAS
chr11	126144297	126146681	All_PD_H3K27ac_samples_peak_35604	Other	Other	0.4798	2.33954	12.3902	0.00113938	0.238207	2385	*	5' UTR	11	126140840	126148027	7188	1	55572	uc001qdk.3	3457	ENSG00000110074	FOXRED1	FAD dependent oxidoreductase domain containing 1	CHAS
chr5	146217319	146218352	All_PD_H3K27ac_samples_peak_111698	Neuron	Neuron	0.649366	0.562786	12.381	0.0011436	0.238483	1034	*	Intron (uc003loe.4/5521, intron 1 of 8)	5	145969067	146258348	289282	2	5521	uc003loe.4	39996	ENSG00000156475	PPP2R2B	protein phosphatase 2 regulatory subunit Bbeta	CHAS
chr7	5679685	5685127	All_PD_H3K27ac_samples_peak_38631	Microglia	Microglia	0.428261	3.29097	12.3771	0.00114542	0.238483	5443	*	Exon (uc010ksz.2/54476, exon 14 of 16)	7	5702063	5720092	18030	2	100874342	uc031swm.1	34965	ENSG00000237738	RNF216-IT1	RNF216 intronic transcript 1	CHAS
chr9	79376826	79377345	All_PD_H3K27ac_samples_peak_160520	Other	Other	0.959457	-0.358594	12.3752	0.00114628	0.238483	520	*	Promoter (2-3kb)	9	79379354	79402465	23112	1	50652	uc004akm.2	-2009	ENSG00000225937	PCA3	prostate cancer associated 3	CHAS
chr11	126755519	126777490	All_PD_H3K27ac_samples_peak_4175	Neuron,Oligodendrocyte	Multiple	0.353267	6.14544	12.3717	0.00114791	0.238483	21972	*	Intron (uc001qea.3/84623, intron 1 of 16)	11	126810642	126814986	4345	1	100874251	uc001qee.2	-33152	ENSG00000254960	KIRREL3-AS2	KIRREL3 antisense RNA 2	CHAS
chr1	109294757	109295816	All_PD_H3K27ac_samples_peak_62369	Other	Other	0.583927	0.626686	12.3553	0.00115551	0.239688	1060	*	Exon (uc021oqz.1/6814, exon 2 of 8)	1	109289285	109352148	62864	1	6814	uc001dvy.3	5472	ENSG00000116266	STXBP3	syntaxin binding protein 3	CHAS
chr1	198846952	198848194	All_PD_H3K27ac_samples_peak_76229	Other	Other	0.746669	0.884094	12.3448	0.00116042	0.239986	1243	*	Intron (uc021pgz.1/100131234, intron 2 of 2)	1	198828173	198828282	110	2	406995	uc001guy.3	-18670	ENSG00000207759	MIR181A1	microRNA 181a-1	CHAS
chr5	133424434	133430041	All_PD_H3K27ac_samples_peak_20062	Oligodendrocyte	Oligodendrocyte	-0.436889	3.84743	12.3443	0.00116064	0.239986	5608	*	Intron (uc031slc.1/7416, intron 2 of 10)	5	133307566	133442104	134539	2	7416	uc031slc.1	12063	ENSG00000213585	VDAC1	voltage dependent anion channel 1	CHAS
chr22	31708974	31710033	All_PD_H3K27ac_samples_peak_36359	Astrocyte,Oligodendrocyte	Multiple	-0.614659	1.06517	12.3406	0.00116239	0.239986	1060	*	Distal Intergenic	22	31685024	31688520	3497	2	113791	uc003ako.2	-20454	ENSG00000100100	PIK3IP1	phosphoinositide-3-kinase interacting protein 1	CHAS
chr8	141679482	141680562	All_PD_H3K27ac_samples_peak_16397	Neuron,Oligodendrocyte	Multiple	0.449992	2.22079	12.3335	0.0011657	0.240294	1081	*	Exon (uc011ljq.2/5747, exon 21 of 24)	8	141541264	141645646	104383	2	27161	uc010meo.3	-33836	ENSG00000123908	AGO2	argonaute RISC catalytic component 2	CHAS
chr8	28534146	28536709	All_PD_H3K27ac_samples_peak_43820	Oligodendrocyte	Oligodendrocyte	-0.531637	2.32999	12.3189	0.00117262	0.240872	2564	*	Distal Intergenic	8	28558990	28611207	52218	1	2137	uc003xgz.2	-22281	ENSG00000012232	EXTL3	exostosin like glycosyltransferase 3	CHAS
chr5	148995159	148999133	All_PD_H3K27ac_samples_peak_16268	Oligodendrocyte	Oligodendrocyte	0.442994	3.92027	12.3173	0.00117336	0.240872	3975	*	Exon (uc003lra.1/389337, exon 5 of 13)	5	148961135	149014527	53393	1	389337	uc003lra.1	34024	ENSG00000183111	ARHGEF37	Rho guanine nucleotide exchange factor 37	CHAS
chrX	114368515	114369193	All_PD_H3K27ac_samples_peak_113153	Oligodendrocyte	Oligodendrocyte	-0.83071	-0.0868807	12.3074	0.00117805	0.240872	679	*	Intron (uc004epz.3/57631, intron 14 of 19)	23	114423963	114427431	3469	1	139804	uc011mte.1	-54770	ENSG00000175718	RBMXL3	RBMX like 3	CHAS
chr5	80278768	80279530	All_PD_H3K27ac_samples_peak_55522	Other	Other	-0.716648	0.843865	12.3057	0.00117889	0.240872	763	*	Intron (uc003kha.2/5924, intron 1 of 26)	5	80256508	80525981	269474	1	5924	uc011ctn.2	22260	ENSG00000113319	RASGRF2	Ras protein specific guanine nucleotide releasing factor 2	CHAS
chr13	100036774	100037260	All_PD_H3K27ac_samples_peak_61112	Astrocyte,Microglia,Oligodendrocyte	Multiple	-0.664407	0.604819	12.3049	0.00117924	0.240872	487	*	Intron (uc001voa.4/337867, intron 8 of 8)	13	99868262	100058554	190293	2	100616144	uc021rly.1	21294	ENSG00000263515	MIR548AN	microRNA 548an	CHAS
chr17	79413718	79416272	All_PD_H3K27ac_samples_peak_46016	Other	Other	0.471576	2.60053	12.2962	0.00118341	0.240872	2555	*	Promoter (1-2kb)	17	79418130	79418214	85	2	100422944	uc021ufa.1	1942	ENSG00000266189	MIR3186	microRNA 3186	CHAS
chr6	128112822	128113459	All_PD_H3K27ac_samples_peak_158494	Other	Other	-0.815484	0.299751	12.291	0.00118586	0.240872	638	*	Intron (uc010kfa.3/387357, intron 5 of 6)	6	128029339	128176333	146995	2	387357	uc010kfa.3	62874	ENSG00000172673	THEMIS	thymocyte selection associated	CHAS
chr10	49758667	49766260	All_PD_H3K27ac_samples_peak_11689	Astrocyte,Microglia,Neuron,Oligodendrocyte	Multiple	-0.346922	4.93873	12.2853	0.00118861	0.240872	7594	*	5' UTR	10	49654068	49813176	159109	2	58504	uc001jgt.4	46916	ENSG00000128805	ARHGAP22	Rho GTPase activating protein 22	CHAS
chr17	33591171	33591963	All_PD_H3K27ac_samples_peak_74369	Oligodendrocyte	Oligodendrocyte	-0.999372	0.426328	12.2851	0.00118873	0.240872	793	*	Exon (uc002hjf.4/162394, exon 4 of 5)	17	33570086	33594761	24676	1	162394	uc010wcg.2	21085	ENSG00000166750	SLFN5	schlafen family member 5	CHAS
chr3	116736336	116738457	All_PD_H3K27ac_samples_peak_28603	Astrocyte,Neuron,Oligodendrocyte	Multiple	-0.449604	2.264	12.2839	0.00118929	0.240872	2122	*	Distal Intergenic	3	116428635	116435887	7253	1	285194	uc011bit.2	307701	ENSG00000243197	TUSC7	tumor suppressor candidate 7	CHAS
chr11	116822715	116823954	All_PD_H3K27ac_samples_peak_62385	Oligodendrocyte	Oligodendrocyte	0.526309	1.29952	12.2742	0.00119397	0.240872	1240	*	Intron (uc001ppy.3/23387, intron 3 of 23)	11	116714118	116740967	26850	2	23387	uc001ppx.3	-81748	ENSG00000160584	SIK3	SIK family kinase 3	CHAS
chr6	136718670	136735149	All_PD_H3K27ac_samples_peak_5816	Astrocyte,Neuron,Oligodendrocyte	Multiple	0.287872	6.10723	12.2737	0.00119418	0.240872	16480	*	5' UTR	6	136663419	136788013	124595	2	9053	uc011edf.2	52864	ENSG00000135525	MAP7	microtubule associated protein 7	CHAS
chr20	35423620	35427832	All_PD_H3K27ac_samples_peak_34177	Other	Other	0.388371	3.24296	12.2727	0.00119468	0.240872	4213	*	Exon (uc002xgd.1/140710, exon 12 of 15)	20	35380194	35402230	22037	2	79980	uc010zvs.2	-21390	ENSG00000149636	DSN1	DSN1 component of MIS12 kinetochore complex	CHAS
chr10	33226890	33229032	All_PD_H3K27ac_samples_peak_62323	Microglia,Neuron,Oligodendrocyte	Multiple	-0.471526	1.98295	12.2695	0.00119625	0.240872	2143	*	Promoter (2-3kb)	10	33189246	33224486	35241	2	3688	uc001iwr.4	-2404	ENSG00000150093	ITGB1	integrin subunit beta 1	CHAS
chr1	153733464	153738008	All_PD_H3K27ac_samples_peak_11628	Astrocyte,Neuron,Oligodendrocyte	Multiple	0.551195	4.18442	12.2687	0.00119663	0.240872	4545	*	Promoter (<=1kb)	1	153738951	153746555	7605	1	65123	uc001fcx.3	-943	ENSG00000143624	INTS3	integrator complex subunit 3	CHAS
chr17	80629897	80656562	All_PD_H3K27ac_samples_peak_141	Astrocyte,Microglia,Neuron,Oligodendrocyte	Multiple	0.220719	8.2081	12.2642	0.00119877	0.240872	26666	*	Promoter (<=1kb)	17	80614943	80654434	39492	2	10966	uc002kfs.3	0	ENSG00000141542	RAB40B	RAB40B, member RAS oncogene family	CHAS
chr4	179144686	179156143	All_PD_H3K27ac_samples_peak_11153	Oligodendrocyte	Oligodendrocyte	0.730751	5.21635	12.2629	0.00119944	0.240872	11458	*	Distal Intergenic	4	178649911	178911904	261994	1	285501	uc010iru.3	494775	ENSG00000231171	LINC01098	long intergenic non-protein coding RNA 1098	CHAS
chr9	108111767	108113861	All_PD_H3K27ac_samples_peak_25607	Neuron,Oligodendrocyte	Multiple	0.472628	2.13248	12.244	0.00120863	0.242349	2095	*	Intron (uc004bcn.3/23446, intron 5 of 15)	9	108117757	108200782	83026	1	23446	uc004bco.1	-3896	ENSG00000070214	SLC44A1	solute carrier family 44 member 1	CHAS
chr19	11017863	11020650	All_PD_H3K27ac_samples_peak_82833	Neuron	Neuron	0.439632	2.42007	12.2343	0.00121334	0.242442	2788	*	Promoter (2-3kb)	19	11022860	11033448	10589	1	10498	uc002mqa.3	-2210	ENSG00000142453	CARM1	coactivator associated arginine methyltransferase 1	CHAS
chr8	141689220	141693761	All_PD_H3K27ac_samples_peak_34889	Other	Other	0.51045	2.95775	12.2341	0.00121348	0.242442	4542	*	Intron (uc011ljp.2/5747, intron 6 of 10)	8	141668481	141728460	59980	2	5747	uc011ljp.2	34699	ENSG00000169398	PTK2	protein tyrosine kinase 2	CHAS
chr1	212964329	212971773	All_PD_H3K27ac_samples_peak_4049	Astrocyte,Microglia,Neuron,Oligodendrocyte	Multiple	0.285704	5.20762	12.2299	0.00121551	0.242442	7445	*	Promoter (<=1kb)	1	212899495	212965139	65645	2	25936	uc001hjm.3	0	ENSG00000117697	NSL1	NSL1 component of MIS12 kinetochore complex	CHAS
chr9	132232116	132238389	All_PD_H3K27ac_samples_peak_47083	Other	Other	0.38057	3.66358	12.2281	0.00121642	0.242442	6274	*	Distal Intergenic	9	132245730	132266538	20809	1	100506190	uc004bxv.3	-7341	NA	LINC00963	long intergenic non-protein coding RNA 963	CHAS
chr12	79840757	79841551	All_PD_H3K27ac_samples_peak_92831	Neuron	Neuron	0.83743	0.267909	12.2219	0.00121944	0.242678	795	*	Intron (uc001sys.3/6857, intron 11 of 11)	12	79813037	79813101	65	1	100302136	uc021ray.1	27720	ENSG00000221788	MIR1252	microRNA 1252	CHAS
chr5	168494444	168494800	All_PD_H3K27ac_samples_peak_146217	Oligodendrocyte	Oligodendrocyte	-0.914338	-0.4627	12.2111	0.00122478	0.243128	357	*	Intron (uc003mab.4/6586, intron 4 of 35)	5	168690605	168690698	94	2	693170	uc021yhm.1	195898	ENSG00000207619	MIR585	microRNA 585	CHAS
chr17	61878429	61880877	All_PD_H3K27ac_samples_peak_66270	Other	Other	0.497988	1.7612	12.2099	0.00122538	0.243128	2449	*	Promoter (1-2kb)	17	61882868	61896677	13810	1	11325	uc002jbx.3	-1991	ENSG00000198231	DDX42	DEAD-box helicase 42	CHAS
chr11	83266914	83268123	All_PD_H3K27ac_samples_peak_107576	Neuron	Neuron	0.654184	0.873224	12.2049	0.0012279	0.243263	1210	*	Intron (uc010rsw.1/1740, intron 2 of 10)	11	83166056	83393468	227413	2	1740	uc010rsw.1	125345	ENSG00000150672	DLG2	discs large MAGUK scaffold protein 2	CHAS
chr1	206871116	206871628	All_PD_H3K27ac_samples_peak_139738	Other	Other	-0.70025	0.191594	12.1954	0.00123261	0.243831	513	*	Intron (uc001hel.2/9261, intron 1 of 9)	1	206858365	206907630	49266	1	9261	uc001hem.2	12751	ENSG00000162889	MAPKAPK2	MAPK activated protein kinase 2	CHAS
chr20	48464978	48472739	All_PD_H3K27ac_samples_peak_17578	Astrocyte,Neuron,Oligodendrocyte	Multiple	0.351824	4.39243	12.1833	0.00123865	0.244661	7762	*	5' UTR	20	48481276	48500795	19520	1	23315	uc010gic.3	-8537	ENSG00000197818	SLC9A8	solute carrier family 9 member A8	CHAS
chr20	34839391	34845991	All_PD_H3K27ac_samples_peak_16691	Neuron,Oligodendrocyte	Multiple	0.496221	4.22268	12.1776	0.00124153	0.244865	6601	*	3' UTR	20	34824339	34844863	20525	1	25980	uc002xfe.2	15052	ENSG00000131043	AAR2	AAR2 splicing factor	CHAS
chr4	155513880	155515872	All_PD_H3K27ac_samples_peak_30956	Oligodendrocyte	Oligodendrocyte	-0.535561	2.42722	12.1683	0.00124622	0.245112	1993	*	Promoter (1-2kb)	4	155506429	155511897	5469	2	2243	uc003iof.1	-1983	ENSG00000171560	FGA	fibrinogen alpha chain	CHAS
chr14	33300383	33302144	All_PD_H3K27ac_samples_peak_131096	Other	Other	0.547399	1.53169	12.1677	0.00124649	0.245112	1762	*	3' UTR	14	33408459	34273382	864924	1	64067	uc001wrs.3	-106315	ENSG00000151322	NPAS3	neuronal PAS domain protein 3	CHAS
chr2	211312642	211313079	All_PD_H3K27ac_samples_peak_124982	Other	Other	0.823825	-0.29165	12.1598	0.00125049	0.245258	438	*	Intron (uc010zjh.2/10314, intron 4 of 9)	2	211295973	211341429	45457	2	10314	uc010zjh.2	28350	ENSG00000115365	LANCL1	LanC like glutathione S-transferase 1	CHAS
chr5	65084602	65091636	All_PD_H3K27ac_samples_peak_20208	Astrocyte,Oligodendrocyte	Multiple	0.361884	4.19129	12.1589	0.00125094	0.245258	7035	*	Promoter (2-3kb)	5	65081602	65125111	43510	1	57486	uc010iww.3	3000	ENSG00000123213	NLN	neurolysin	CHAS
chr7	32070213	32074539	All_PD_H3K27ac_samples_peak_34594	Neuron,Oligodendrocyte	Multiple	0.377162	2.95524	12.1496	0.00125568	0.245447	4327	*	Intron (uc003tcm.2/5137, intron 2 of 17)	7	31792632	32110466	317835	2	5137	uc003tcm.2	35927	ENSG00000154678	PDE1C	phosphodiesterase 1C	CHAS
chr11	131350708	131361170	All_PD_H3K27ac_samples_peak_9586	Astrocyte,Neuron,Oligodendrocyte	Multiple	0.295413	5.51302	12.1464	0.00125733	0.245447	10463	*	Intron (uc001qgm.3/50863, intron 1 of 7)	11	131240371	132206716	966346	1	50863	uc010sci.2	110337	ENSG00000182667	NTM	neurotrimin	CHAS
chr8	87049846	87054784	All_PD_H3K27ac_samples_peak_13564	Astrocyte,Neuron,Oligodendrocyte	Multiple	0.364793	3.98994	12.1459	0.00125756	0.245447	4939	*	Distal Intergenic	8	87060691	87081851	21161	2	85481	uc011lfy.2	27067	ENSG00000147613	PSKH2	protein serine kinase H2	CHAS
chr3	60788892	60789092	All_PD_H3K27ac_samples_peak_145437	Astrocyte,Oligodendrocyte	Multiple	-0.979282	-0.592357	12.1416	0.00125974	0.245447	201	*	Intron (uc003dkx.4/2272, intron 4 of 9)	3	59735036	61237133	1502098	2	2272	uc003dkx.4	448041	ENSG00000189283	FHIT	fragile histidine triad diadenosine triphosphatase	CHAS
chr9	112372883	112376235	All_PD_H3K27ac_samples_peak_18466	Oligodendrocyte	Oligodendrocyte	0.479122	3.26305	12.1371	0.00126203	0.245447	3353	*	Distal Intergenic	9	112403068	112713756	310689	1	114299	uc004beg.3	-26833	NA	NA	NA	CHAS
chr6	156919283	156919970	All_PD_H3K27ac_samples_peak_112083	Oligodendrocyte	Oligodendrocyte	-0.732084	0.290838	12.1339	0.00126371	0.245447	688	*	Distal Intergenic	6	157099064	157531913	432850	1	57492	uc003qqn.3	-179094	ENSG00000049618	ARID1B	AT-rich interaction domain 1B	CHAS
chr2	2548396	2553701	All_PD_H3K27ac_samples_peak_11643	Oligodendrocyte	Oligodendrocyte	0.383564	4.33012	12.1264	0.00126754	0.245447	5306	*	Distal Intergenic	2	1792885	2335045	542161	2	23040	uc002qxe.3	-213351	ENSG00000186487	MYT1L	myelin transcription factor 1 like	CHAS
chr17	64492893	64493524	All_PD_H3K27ac_samples_peak_93714	Other	Other	-0.751154	0.0634416	12.1256	0.00126798	0.245447	632	*	Intron (uc002jfo.1/5578, intron 3 of 14)	17	64298926	64806862	507937	1	5578	uc002jfp.1	193967	ENSG00000154229	PRKCA	protein kinase C alpha	CHAS
chr15	72471209	72473955	All_PD_H3K27ac_samples_peak_25802	Astrocyte,Oligodendrocyte	Multiple	-0.420838	3.01486	12.1192	0.00127126	0.245447	2747	*	Intron (uc002atq.3/196996, intron 1 of 11)	15	72452147	72456130	3984	2	196996	uc010ukh.2	-15079	ENSG00000175318	GRAMD2A	GRAM domain containing 2A	CHAS
chr7	32086776	32104592	All_PD_H3K27ac_samples_peak_10960	Astrocyte,Neuron,Oligodendrocyte	Multiple	0.303076	6.11784	12.1163	0.00127277	0.245447	17817	*	Exon (uc003tcm.2/5137, exon 2 of 18)	7	31792632	32110466	317835	2	5137	uc003tcm.2	5874	ENSG00000154678	PDE1C	phosphodiesterase 1C	CHAS
chr17	43024590	43025039	All_PD_H3K27ac_samples_peak_153527	Other	Other	-0.897286	-0.164506	12.1098	0.00127609	0.245447	450	*	Promoter (<=1kb)	17	43002079	43025079	23001	2	146909	uc010wjh.3	40	ENSG00000186185	KIF18B	kinesin family member 18B	CHAS
chr9	92129608	92129918	All_PD_H3K27ac_samples_peak_106653	Other	Other	0.903934	-0.490374	12.1072	0.00127745	0.245447	311	*	Distal Intergenic	9	91992152	92112888	120737	2	10507	uc004aqp.1	-16720	ENSG00000187764	SEMA4D	semaphorin 4D	CHAS
chr11	94857634	94858172	All_PD_H3K27ac_samples_peak_107631	Other	Other	0.852942	-0.0110613	12.107	0.00127754	0.245447	539	*	Intron (uc001pfh.3/23052, intron 1 of 1)	11	94822974	94865815	42842	1	23052	uc001pfh.3	34660	ENSG00000149218	ENDOD1	endonuclease domain containing 1	CHAS
chr2	26222088	26227000	All_PD_H3K27ac_samples_peak_15239	Astrocyte,Microglia,Neuron,Oligodendrocyte	Multiple	0.405279	4.1244	12.1064	0.00127787	0.245447	4913	*	Distal Intergenic	2	26149455	26205443	55989	2	3797	uc010ykr.1	-16645	ENSG00000084731	KIF3C	kinesin family member 3C	CHAS
chr14	78297131	78315758	All_PD_H3K27ac_samples_peak_5190	Astrocyte,Microglia,Neuron,Oligodendrocyte	Multiple	-0.378192	5.97638	12.0827	0.00129022	0.246526	18628	*	Intron (uc010tvo.1/57143, intron 3 of 8)	14	78325398	78390949	65552	1	57143	uc001xuk.1	-9640	ENSG00000063761	ADCK1	aarF domain containing kinase 1	CHAS
chr11	83718680	83721275	All_PD_H3K27ac_samples_peak_88710	Oligodendrocyte	Oligodendrocyte	0.472455	1.89516	12.0792	0.00129203	0.246526	2596	*	Intron (uc001pai.2/1740, intron 4 of 19)	11	83166056	83984323	818268	2	1740	uc001pai.2	263048	ENSG00000150672	DLG2	discs large MAGUK scaffold protein 2	CHAS
chr20	46911384	46912664	All_PD_H3K27ac_samples_peak_35104	Microglia,Oligodendrocyte	Multiple	0.452667	1.92275	12.077	0.0012932	0.246526	1281	*	Distal Intergenic	20	46988654	46999381	10728	1	284749	uc002xtt.2	-75990	ENSG00000235621	LINC00494	long intergenic non-protein coding RNA 494	CHAS
chr17	68607398	68615557	All_PD_H3K27ac_samples_peak_1489	Neuron,Oligodendrocyte	Multiple	0.362857	5.74909	12.0769	0.00129324	0.246526	8160	*	Distal Intergenic	17	68165676	68176183	10508	1	3759	uc002jir.3	441722	ENSG00000123700	KCNJ2	potassium inwardly rectifying channel subfamily J member 2	CHAS
chr8	109464451	109467240	All_PD_H3K27ac_samples_peak_65372	Oligodendrocyte	Oligodendrocyte	0.509117	1.94446	12.0741	0.00129472	0.246526	2790	*	Exon (uc003ymw.1/9694, exon 4 of 11)	8	109455853	109499136	43284	1	9694	uc003ymw.1	8598	ENSG00000104412	EMC2	ER membrane protein complex subunit 2	CHAS
chr9	8609902	8611729	All_PD_H3K27ac_samples_peak_39882	Oligodendrocyte	Oligodendrocyte	0.59044	1.67132	12.0722	0.00129572	0.246526	1828	*	Intron (uc003zkp.3/5789, intron 3 of 30)	9	8314246	8733946	419701	2	5789	uc003zkp.3	122217	ENSG00000153707	PTPRD	protein tyrosine phosphatase receptor type D	CHAS
chr1	204908279	204925931	All_PD_H3K27ac_samples_peak_13031	Neuron,Oligodendrocyte	Multiple	0.367121	6.21175	12.0701	0.0012968	0.246526	17653	*	Promoter (<=1kb)	1	204913354	204991950	78597	1	23114	uc010prb.2	0	ENSG00000163531	NFASC	neurofascin	CHAS
chr17	8432185	8432880	All_PD_H3K27ac_samples_peak_109497	Neuron	Neuron	0.701226	0.183623	12.0671	0.00129839	0.246526	696	*	Intron (uc002gll.4/4628, intron 15 of 40)	17	8451962	8479987	28026	2	4628	uc010cny.1	47107	ENSG00000133026	MYH10	myosin heavy chain 10	CHAS
chr10	68759105	68760948	All_PD_H3K27ac_samples_peak_52638	Neuron,Oligodendrocyte	Multiple	0.582451	1.37746	12.062	0.00130112	0.24654	1844	*	Intron (uc001jmz.1/347731, intron 2 of 2)	10	68685792	68860867	175076	1	347731	uc001jmz.1	73313	ENSG00000198739	LRRTM3	leucine rich repeat transmembrane neuronal 3	CHAS
chr11	65602914	65603375	All_PD_H3K27ac_samples_peak_60947	Other	Other	0.647762	0.357674	12.0599	0.00130219	0.24654	462	*	Promoter (1-2kb)	11	65601410	65621172	19763	1	254122	uc001ofr.3	1504	ENSG00000172803	SNX32	sorting nexin 32	CHAS
chr3	69450290	69455028	All_PD_H3K27ac_samples_peak_35480	Oligodendrocyte	Oligodendrocyte	-0.35149	3.32861	12.0552	0.0013047	0.246664	4739	*	Intron (uc003dnw.2/23150, intron 2 of 4)	3	69336808	69435430	98623	2	23150	uc003dny.3	-14860	ENSG00000114541	FRMD4B	FERM domain containing 4B	CHAS
chr16	90116345	90116822	All_PD_H3K27ac_samples_peak_103304	Neuron	Neuron	0.943206	-0.21457	12.0454	0.00130989	0.247291	478	*	Promoter (2-3kb)	16	90109310	90114191	4882	2	100130015	uc010cjd.3	-2154	ENSG00000290738	URAHP	urate (hydroxyiso-) hydrolase, pseudogene	CHAS
chr17	3508233	3509063	All_PD_H3K27ac_samples_peak_116104	Astrocyte	Astrocyte	0.738393	0.671946	12.0354	0.00131525	0.247332	831	*	Intron (uc010vru.2/7442, intron 2 of 16)	17	3468740	3512705	43966	2	7442	uc010vru.2	3642	ENSG00000196689	TRPV1	transient receptor potential cation channel subfamily V member 1	CHAS
chr11	83632415	83637383	All_PD_H3K27ac_samples_peak_38724	Neuron,Oligodendrocyte	Multiple	0.375061	3.06786	12.0338	0.00131611	0.247332	4969	*	Intron (uc001pai.2/1740, intron 7 of 19)	11	83166056	83393468	227413	2	1740	uc010rsx.1	-238947	ENSG00000150672	DLG2	discs large MAGUK scaffold protein 2	CHAS
chr6	23028411	23029409	All_PD_H3K27ac_samples_peak_22142	Oligodendrocyte	Oligodendrocyte	0.653624	1.65921	12.0294	0.00131846	0.247332	999	*	Distal Intergenic	6	22569678	22570750	1073	1	154150	uc003nds.3	458733	ENSG00000112273	HDGFL1	HDGF like 1	CHAS
chr2	11709356	11710369	All_PD_H3K27ac_samples_peak_42534	Neuron	Neuron	-0.588594	1.09698	12.0292	0.00131855	0.247332	1014	*	Intron (uc002rbk.1/9687, intron 4 of 32)	2	11728382	11751153	22772	1	9687	uc002rbo.1	-18013	ENSG00000196208	GREB1	growth regulating estrogen receptor binding 1	CHAS
chr2	7004554	7006813	All_PD_H3K27ac_samples_peak_26572	Astrocyte,Microglia,Neuron,Oligodendrocyte	Multiple	-0.50307	2.36653	12.0275	0.00131945	0.247332	2260	*	Promoter (<=1kb)	2	6980684	7005950	25267	2	129607	uc010yis.2	0	ENSG00000134326	CMPK2	cytidine/uridine monophosphate kinase 2	CHAS
chr8	9785280	9786040	All_PD_H3K27ac_samples_peak_128024	Neuron	Neuron	0.709505	0.191854	12.0232	0.00132176	0.247413	761	*	Distal Intergenic	8	9760898	9760982	85	2	406907	uc003wsw.1	-24298	ENSG00000284321	MIR124-1	microRNA 124-1	CHAS
chr10	128594310	128612832	All_PD_H3K27ac_samples_peak_5304	Astrocyte,Oligodendrocyte	Multiple	0.276159	6.29048	12.0063	0.00133086	0.247967	18523	*	Promoter (<=1kb)	10	128594023	129250780	656758	1	1793	uc010qun.2	287	ENSG00000150760	DOCK1	dedicator of cytokinesis 1	CHAS
chr12	133379772	133381735	All_PD_H3K27ac_samples_peak_32697	Other	Other	0.481751	2.09593	12.0039	0.00133219	0.247967	1964	*	Exon (uc001ukz.1/2802, exon 7 of 24)	12	133345495	133405288	59794	2	2802	uc001ukz.1	23553	ENSG00000090615	GOLGA3	golgin A3	CHAS
chr5	124831218	124840083	All_PD_H3K27ac_samples_peak_4140	Neuron,Oligodendrocyte	Multiple	0.328959	5.51671	12.0004	0.0013341	0.247967	8866	*	Distal Intergenic	5	123982372	124084500	102129	2	57507	uc003ktt.1	-746718	ENSG00000168916	ZNF608	zinc finger protein 608	CHAS
chr5	53829101	53832070	All_PD_H3K27ac_samples_peak_38181	Astrocyte,Microglia,Neuron,Oligodendrocyte	Multiple	-0.504288	2.63254	11.9988	0.00133494	0.247967	2970	*	Intron (uc011cqg.2/112574, intron 1 of 1)	5	53813593	53842416	28824	1	112574	uc003jpi.4	15508	ENSG00000178996	SNX18	sorting nexin 18	CHAS
chr19	34718941	34728082	All_PD_H3K27ac_samples_peak_4991	Astrocyte,Neuron,Oligodendrocyte	Multiple	-0.42477	5.34942	11.9888	0.00134039	0.247967	9142	*	3' UTR	19	34745456	34846471	101016	1	9710	uc002nvd.4	-17374	ENSG00000166398	GARRE1	granule associated Rac and RHOG effector 1	CHAS
chr22	42990420	42996079	All_PD_H3K27ac_samples_peak_16120	Astrocyte,Neuron,Oligodendrocyte	Multiple	0.524989	4.25085	11.9856	0.00134212	0.247967	5660	*	Exon (uc011app.2/84271, exon 3 of 7)	22	42979727	42999166	19440	2	84271	uc011app.2	3087	ENSG00000100227	POLDIP3	DNA polymerase delta interacting protein 3	CHAS
chr5	137113676	137114699	All_PD_H3K27ac_samples_peak_77891	Oligodendrocyte	Oligodendrocyte	0.740341	0.586555	11.9837	0.00134315	0.247967	1024	*	Intron (uc011cye.2/9499, intron 1 of 9)	5	137136882	137146439	9558	1	4888	uc011cyf.2	-22183	ENSG00000226306	NPY6R	neuropeptide Y receptor Y6 (pseudogene)	CHAS
chr1	41378561	41393863	All_PD_H3K27ac_samples_peak_3280	Astrocyte,Neuron,Oligodendrocyte	Multiple	0.306657	6.73301	11.9777	0.00134645	0.247967	15303	*	Distal Intergenic	1	41326728	41328018	1291	2	163732	uc001cgj.3	-50543	ENSG00000179862	CITED4	Cbp/p300 interacting transactivator with Glu/Asp rich carboxy-terminal domain 4	CHAS
chr4	154121994	154129477	All_PD_H3K27ac_samples_peak_8641	Astrocyte,Neuron,Oligodendrocyte	Multiple	0.313573	4.8552	11.9769	0.00134691	0.247967	7484	*	Promoter (<=1kb)	4	154125598	154260474	134877	1	23321	uc003inh.2	0	ENSG00000109654	TRIM2	tripartite motif containing 2	CHAS
chr7	157150022	157151836	All_PD_H3K27ac_samples_peak_68944	Microglia	Microglia	-0.623379	1.79435	11.9765	0.00134709	0.247967	1815	*	5' UTR	7	157129747	157179018	49272	1	10049	uc010lqt.3	20275	ENSG00000105993	DNAJB6	DnaJ heat shock protein family (Hsp40) member B6	CHAS
chr11	72846663	72847194	All_PD_H3K27ac_samples_peak_121426	Oligodendrocyte	Oligodendrocyte	0.792324	-0.020574	11.9761	0.00134734	0.247967	532	*	Intron (uc001oth.4/9873, intron 1 of 18)	11	72553999	72851173	297175	2	9873	uc001oti.2	3979	ENSG00000137478	FCHSD2	FCH and double SH3 domains 2	CHAS
chr6	157987072	157988742	All_PD_H3K27ac_samples_peak_60535	Astrocyte,Microglia,Oligodendrocyte	Multiple	-0.592916	1.27536	11.9718	0.0013497	0.247967	1671	*	Intron (uc003qqs.3/79683, intron 2 of 8)	6	157963617	158049743	86127	1	79683	uc010kjm.1	23455	ENSG00000175048	ZDHHC14	zinc finger DHHC-type palmitoyltransferase 14	CHAS
chr2	142874380	142876008	All_PD_H3K27ac_samples_peak_70321	Astrocyte,Oligodendrocyte	Multiple	-0.672507	1.21572	11.9684	0.00135156	0.247967	1629	*	Intron (uc002tvj.1/53353, intron 1 of 90)	2	140988996	142889270	1900275	2	53353	uc002tvj.1	13262	ENSG00000168702	LRP1B	LDL receptor related protein 1B	CHAS
chr1	23922773	23927525	All_PD_H3K27ac_samples_peak_11872	Oligodendrocyte	Oligodendrocyte	0.45415	3.93754	11.9648	0.00135355	0.247967	4753	*	Intron (uc001bhi.3/259283, intron 2 of 6)	1	23907985	23967056	59072	1	259283	uc001bhi.3	14788	ENSG00000197880	MDS2	myelodysplastic syndrome 2 translocation associated	CHAS
chr9	19677903	19680579	All_PD_H3K27ac_samples_peak_34030	Oligodendrocyte	Oligodendrocyte	0.480251	2.38122	11.9637	0.00135415	0.247967	2677	*	Intron (uc003zoa.2/25769, intron 1 of 9)	9	19507450	19787017	279568	2	25769	uc003zoa.2	106438	ENSG00000155886	SLC24A2	solute carrier family 24 member 2	CHAS
chr21	43602277	43604320	All_PD_H3K27ac_samples_peak_77317	Other	Other	0.456456	1.98029	11.9627	0.00135469	0.247967	2044	*	Distal Intergenic	21	43619799	43717354	97556	1	9619	uc002zam.3	-15479	ENSG00000160179	ABCG1	ATP binding cassette subfamily G member 1	CHAS
chr12	7696027	7697121	All_PD_H3K27ac_samples_peak_65917	Microglia	Microglia	-0.96839	1.07649	11.9475	0.00136312	0.249164	1095	*	Distal Intergenic	12	7623412	7656414	33003	2	9332	uc009zfw.2	-39613	ENSG00000177575	CD163	CD163 molecule	CHAS
chr1	94193527	94195435	All_PD_H3K27ac_samples_peak_103901	Microglia,Neuron	Multiple	0.507577	1.63728	11.9278	0.00137408	0.250822	1909	*	Intron (uc001dqb.4/8412, intron 2 of 13)	1	94027343	94147394	120052	2	8412	uc001dqa.4	-46133	ENSG00000137936	BCAR3	BCAR3 adaptor protein, NSP family member	CHAS
chr22	40112351	40112885	All_PD_H3K27ac_samples_peak_117570	Oligodendrocyte	Oligodendrocyte	-0.718139	0.472531	11.9236	0.00137641	0.250901	535	*	Distal Intergenic	22	39994156	40081215	87060	1	8911	uc003ayf.3	118195	ENSG00000100346	CACNA1I	calcium voltage-gated channel subunit alpha1 I	CHAS
chr7	105363958	105364647	All_PD_H3K27ac_samples_peak_54475	Astrocyte,Oligodendrocyte	Multiple	-0.626452	0.744897	11.9093	0.0013845	0.251823	690	*	Intron (uc003vde.2/222255, intron 3 of 11)	7	105245221	105319609	74389	2	222255	uc003vdf.2	-44349	ENSG00000146776	ATXN7L1	ataxin 7 like 1	CHAS
chr14	93369713	93369938	All_PD_H3K27ac_samples_peak_115337	Other	Other	0.974527	-0.588305	11.9048	0.00138705	0.251823	226	*	Distal Intergenic	14	93389445	93401638	12194	1	1113	uc001ybc.4	-19507	ENSG00000100604	CHGA	chromogranin A	CHAS
chr7	132510047	132511812	All_PD_H3K27ac_samples_peak_24097	Oligodendrocyte	Oligodendrocyte	-0.467846	2.31388	11.9045	0.00138718	0.251823	1766	*	Intron (uc003vre.3/54927, intron 6 of 7)	7	132333553	132413528	79976	1	286023	uc003vrd.1	176494	ENSG00000183470	FLJ40288	Putative uncharacterized protein FLJ40288	CHAS
chr10	77546477	77550658	All_PD_H3K27ac_samples_peak_18408	Oligodendrocyte	Oligodendrocyte	0.490762	3.68494	11.8957	0.00139219	0.252217	4182	*	Intron (uc001jxi.3/83938, intron 1 of 5)	10	77542519	78317126	774608	1	83938	uc001jxi.3	3958	ENSG00000148655	LRMDA	leucine rich melanocyte differentiation associated	CHAS
chr4	145584063	145586027	All_PD_H3K27ac_samples_peak_46222	Oligodendrocyte	Oligodendrocyte	0.512393	1.90273	11.894	0.00139316	0.252217	1965	*	Intron (uc003ijs.2/64399, intron 4 of 12)	4	145564068	145567171	3104	2	646576	uc003ijq.2	-16892	ENSG00000248890	HHIP-AS1	HHIP antisense RNA 1	CHAS
chr16	89997560	89999721	All_PD_H3K27ac_samples_peak_50290	Other	Other	0.455045	1.99293	11.8858	0.0013978	0.252684	2162	*	Promoter (<=1kb)	16	90000320	90002505	2186	1	10381	uc002fpk.1	-599	ENSG00000258947	TUBB3	tubulin beta 3 class III	CHAS
chr6	158035479	158037753	All_PD_H3K27ac_samples_peak_91244	Microglia,Neuron	Multiple	-0.53392	2.04208	11.8808	0.00140065	0.252684	2275	*	Intron (uc003qqs.3/79683, intron 3 of 8)	6	158066769	158094977	28209	1	79683	uc010kjn.3	-29016	ENSG00000175048	ZDHHC14	zinc finger DHHC-type palmitoyltransferase 14	CHAS
chr1	53992332	53992827	All_PD_H3K27ac_samples_peak_131445	Other	Other	0.81223	0.299036	11.8794	0.00140146	0.252684	496	*	Intron (uc001cvr.1/148979, intron 4 of 9)	1	53925072	53933158	8087	1	63948	uc001cvq.1	67260	ENSG00000143006	DMRTB1	DMRT like family B with proline rich C-terminal 1	CHAS
chr1	27052193	27053823	All_PD_H3K27ac_samples_peak_82017	Astrocyte	Astrocyte	0.526481	1.37293	11.8585	0.00141344	0.2542	1631	*	Promoter (2-3kb)	1	27055871	27101711	45841	1	8289	uc001bmw.1	-2048	ENSG00000117713	ARID1A	AT-rich interaction domain 1A	CHAS
chr5	148979303	148981574	All_PD_H3K27ac_samples_peak_68724	Other	Other	0.634764	2.17934	11.8581	0.00141372	0.2542	2272	*	Exon (uc003lra.1/389337, exon 3 of 13)	5	148961135	149014527	53393	1	389337	uc003lra.1	18168	ENSG00000183111	ARHGEF37	Rho guanine nucleotide exchange factor 37	CHAS
chr7	28012948	28015250	All_PD_H3K27ac_samples_peak_20211	Oligodendrocyte	Oligodendrocyte	-0.403212	2.81338	11.8514	0.00141757	0.254511	2303	*	Intron (uc003szm.3/221895, intron 1 of 3)	7	27870193	28031675	161483	2	221895	uc003szm.3	16425	ENSG00000153814	JAZF1	JAZF zinc finger 1	CHAS
chr1	147806037	147808023	All_PD_H3K27ac_samples_peak_19476	Astrocyte,Microglia,Neuron,Oligodendrocyte	Multiple	-0.516045	2.35056	11.8484	0.00141929	0.254511	1987	*	Promoter (<=1kb)	1	147806603	147806678	76	2	100847044	uc031pom.1	0	ENSG00000283676	MIR5087	microRNA 5087	CHAS
chr15	92684864	92685286	All_PD_H3K27ac_samples_peak_108891	Other	Other	0.893377	-0.372456	11.8449	0.00142133	0.254531	423	*	Intron (uc002bqx.2/28232, intron 7 of 9)	15	92937140	93011958	74819	1	8128	uc002bra.3	-251854	ENSG00000140557	ST8SIA2	ST8 alpha-N-acetyl-neuraminide alpha-2,8-sialyltransferase 2	CHAS
chr11	65459833	65460617	All_PD_H3K27ac_samples_peak_40424	Other	Other	0.612733	0.847832	11.8412	0.00142348	0.254553	785	*	Distal Intergenic	11	65479473	65487077	7605	1	10524	uc001ofi.3	-18856	ENSG00000172977	KAT5	lysine acetyltransferase 5	CHAS
chr8	21867057	21868845	All_PD_H3K27ac_samples_peak_12320	Astrocyte,Microglia,Neuron,Oligodendrocyte	Multiple	-0.426589	2.69822	11.8371	0.00142584	0.254553	1789	*	Distal Intergenic	8	21881645	21894408	12764	1	10361	uc003xac.3	-12800	ENSG00000158806	NPM2	nucleophosmin/nucleoplasmin 2	CHAS
chr14	96888577	96890945	All_PD_H3K27ac_samples_peak_13193	Neuron,Oligodendrocyte	Multiple	0.537533	3.3591	11.8348	0.00142722	0.254553	2369	*	Intron (uc001yfn.3/122481, intron 5 of 17)	14	96858448	96955764	97317	1	122481	uc001yfn.3	30129	ENSG00000140057	AK7	adenylate kinase 7	CHAS
chr5	65134964	65137127	All_PD_H3K27ac_samples_peak_91118	Other	Other	0.538559	2.06528	11.83	0.00143	0.254706	2164	*	Distal Intergenic	5	65081602	65125111	43510	1	57486	uc010iww.3	53362	ENSG00000123213	NLN	neurolysin	CHAS
chr1	161958485	161959702	All_PD_H3K27ac_samples_peak_78862	Microglia	Microglia	-0.538801	1.36805	11.8249	0.00143298	0.254893	1218	*	Intron (uc001gbu.3/25903, intron 6 of 7)	1	161952982	161955022	2041	2	25903	uc001gbt.3	-3463	ENSG00000162745	OLFML2B	olfactomedin like 2B	CHAS
chr18	52408185	52409539	All_PD_H3K27ac_samples_peak_62933	Neuron	Neuron	0.554031	1.00607	11.8157	0.00143838	0.255345	1355	*	Distal Intergenic	18	52495708	52562747	67040	1	5874	uc002lfr.3	-86169	ENSG00000041353	RAB27B	RAB27B, member RAS oncogene family	CHAS
chr2	10334322	10337695	All_PD_H3K27ac_samples_peak_63088	Astrocyte,Neuron	Multiple	-0.456331	2.90155	11.814	0.00143938	0.255345	3374	*	Promoter (1-2kb)	2	10332740	10332797	58	2	100422929	uc021vdt.1	-1525	ENSG00000265418	MIR4261	microRNA 4261	CHAS
chr10	22861083	22863354	All_PD_H3K27ac_samples_peak_33471	Oligodendrocyte	Oligodendrocyte	0.501432	2.22963	11.809	0.00144231	0.255522	2272	*	Exon (uc010qcu.2/5305, exon 2 of 8)	10	22823766	22880710	56945	2	5305	uc010qcu.2	17356	ENSG00000150867	PIP4K2A	phosphatidylinositol-5-phosphate 4-kinase type 2 alpha	CHAS
chr12	21459711	21466865	All_PD_H3K27ac_samples_peak_33518	Oligodendrocyte	Oligodendrocyte	0.367147	3.84745	11.803	0.00144589	0.255572	7155	*	5' UTR	12	21427849	21477615	49767	2	6579	uc001ret.3	10750	ENSG00000084453	SLCO1A2	solute carrier organic anion transporter family member 1A2	CHAS
chr7	75213191	75218993	All_PD_H3K27ac_samples_peak_22653	Oligodendrocyte	Oligodendrocyte	0.408138	3.88052	11.7905	0.00145329	0.255572	5803	*	Exon (uc003uds.2/3092, exon 5 of 31)	7	75140253	75157453	17201	2	5387	uc022agj.1	-55738	ENSG00000291092	PMS2P3	PMS1 homolog 2, mismatch repair system component pseudogene 3	CHAS
chr10	43802316	43806905	All_PD_H3K27ac_samples_peak_21243	Oligodendrocyte	Oligodendrocyte	0.381793	3.46817	11.7903	0.00145341	0.255572	4590	*	Distal Intergenic	10	43689984	43762367	72384	2	221002	uc001jap.1	-39949	ENSG00000198915	RASGEF1A	RasGEF domain family member 1A	CHAS
chr8	23129583	23131071	All_PD_H3K27ac_samples_peak_137458	Other	Other	-0.726755	0.99891	11.7854	0.00145631	0.255572	1489	*	Distal Intergenic	8	23145612	23153792	8181	1	203069	uc003xdf.3	-14541	ENSG00000104679	R3HCC1	R3H domain and coiled-coil containing 1	CHAS
chr12	101688190	101690470	All_PD_H3K27ac_samples_peak_59634	Oligodendrocyte	Oligodendrocyte	0.540163	1.75709	11.7836	0.00145737	0.255572	2281	*	Exon (uc001tia.1/27340, exon 12 of 62)	12	101673905	101780397	106493	1	27340	uc001tia.1	14285	ENSG00000120800	UTP20	UTP20 small subunit processome component	CHAS
chr19	366575	368224	All_PD_H3K27ac_samples_peak_39660	Neuron	Neuron	0.530702	1.6933	11.7822	0.00145824	0.255572	1650	*	Exon (uc002lol.3/51298, exon 7 of 8)	19	362057	376013	13957	2	51298	uc002lol.3	7789	ENSG00000105549	SPMAP2	sperm microtubule associated protein 2	CHAS
chr9	101936295	101936838	All_PD_H3K27ac_samples_peak_160135	Oligodendrocyte	Oligodendrocyte	-0.744626	-0.027634	11.7777	0.0014609	0.255572	544	*	Distal Intergenic	9	101890198	101916473	26276	1	7046	uc011lvc.2	46097	ENSG00000106799	TGFBR1	transforming growth factor beta receptor 1	CHAS
chr9	140242401	140242831	All_PD_H3K27ac_samples_peak_113019	Other	Other	0.829368	-0.098459	11.7752	0.00146237	0.255572	431	*	Exon (uc010ncf.1/54932, exon 11 of 15)	9	140201348	140261084	59737	2	54932	uc010ncf.1	18253	ENSG00000187609	EXD3	exonuclease 3'-5' domain containing 3	CHAS
chr12	109892968	109906403	All_PD_H3K27ac_samples_peak_4650	Astrocyte,Microglia,Neuron,Oligodendrocyte	Multiple	-0.358659	6.20019	11.7706	0.00146516	0.255572	13436	*	Promoter (<=1kb)	12	109886460	109896790	10331	2	83892	uc001toh.1	0	ENSG00000110906	KCTD10	potassium channel tetramerization domain containing 10	CHAS
chr1	203629477	203645893	All_PD_H3K27ac_samples_peak_4291	Astrocyte,Microglia,Neuron,Oligodendrocyte	Multiple	0.31747	6.3303	11.7664	0.00146765	0.255572	16417	*	Intron (uc001gzv.3/493, intron 1 of 21)	1	203651870	203702757	50888	1	493	uc009xaq.3	-5977	ENSG00000058668	ATP2B4	ATPase plasma membrane Ca2+ transporting 4	CHAS
chr6	134554280	134556498	All_PD_H3K27ac_samples_peak_39812	Astrocyte,Microglia,Neuron,Oligodendrocyte	Multiple	0.537884	1.97736	11.7662	0.00146779	0.255572	2219	*	Intron (uc003qeo.4/6446, intron 2 of 13)	6	134490384	134499010	8627	2	6446	uc011ecw.2	-55270	ENSG00000118515	SGK1	serum/glucocorticoid regulated kinase 1	CHAS
chr9	113661609	113662949	All_PD_H3K27ac_samples_peak_56805	Other	Other	0.627838	1.01202	11.7649	0.00146857	0.255572	1341	*	Intron (uc004bfa.3/1902, intron 4 of 4)	9	113636054	113761746	125693	2	1902	uc004bfa.3	98797	ENSG00000198121	LPAR1	lysophosphatidic acid receptor 1	CHAS
chr16	26542660	26543170	All_PD_H3K27ac_samples_peak_93381	Neuron	Neuron	-0.759752	0.00175499	11.7627	0.00146989	0.255572	511	*	Distal Intergenic	16	27078219	27080487	2269	1	162083	uc010vcm.2	-535049	ENSG00000234186	C16orf82	chromosome 16 open reading frame 82	CHAS
chr11	62503953	62504451	All_PD_H3K27ac_samples_peak_129580	Other	Other	0.882053	-0.477793	11.7615	0.00147061	0.255572	499	*	Intron (uc001nux.3/283237, intron 3 of 3)	11	62495952	62506108	10157	1	283237	uc001nuy.3	8001	ENSG00000162222	TTC9C	tetratricopeptide repeat domain 9C	CHAS
chr2	27359475	27360745	All_PD_H3K27ac_samples_peak_72582	Other	Other	0.569196	1.08667	11.7571	0.00147326	0.255572	1271	*	Promoter (1-2kb)	2	27359715	27362332	2618	2	339779	uc002rjb.2	1587	ENSG00000186143	PRR30	proline rich 30	CHAS
chr2	23783251	23790285	All_PD_H3K27ac_samples_peak_12530	Neuron,Oligodendrocyte	Multiple	-0.329293	4.81514	11.7567	0.00147349	0.255572	7035	*	Promoter (<=1kb)	2	23785022	23920814	135793	1	114818	uc002reg.3	0	ENSG00000119771	KLHL29	kelch like family member 29	CHAS
chr3	138110680	138111630	All_PD_H3K27ac_samples_peak_134929	Astrocyte	Astrocyte	0.617902	0.485926	11.7444	0.00148093	0.256018	951	*	Intron (uc003esh.4/22808, intron 2 of 5)	3	138153415	138191701	38287	1	83850	uc010hug.2	-41785	ENSG00000158220	ESYT3	extended synaptotagmin 3	CHAS
chr2	232790158	232791080	All_PD_H3K27ac_samples_peak_35763	Neuron,Oligodendrocyte	Multiple	-0.604327	1.46418	11.7384	0.00148459	0.256018	923	*	Promoter (<=1kb)	2	232786805	232791038	4234	2	4880	uc002vsl.2	0	ENSG00000163273	NPPC	natriuretic peptide C	CHAS
chr4	185180719	185181831	All_PD_H3K27ac_samples_peak_68635	Oligodendrocyte	Oligodendrocyte	0.665252	0.990931	11.7376	0.00148505	0.256018	1113	*	Distal Intergenic	4	185009859	185139114	129256	2	133121	uc003iwc.3	-41605	ENSG00000164303	ENPP6	ectonucleotide pyrophosphatase/phosphodiesterase 6	CHAS
chr12	75998078	76001647	All_PD_H3K27ac_samples_peak_19560	Oligodendrocyte	Oligodendrocyte	0.42978	3.27263	11.7363	0.00148587	0.256018	3570	*	Distal Intergenic	12	75899944	75905418	5475	2	11103	uc010stx.2	-92660	ENSG00000111615	KRR1	KRR1 small subunit processome component homolog	CHAS
chr4	113758205	113762322	All_PD_H3K27ac_samples_peak_53325	Neuron	Neuron	0.455673	2.69615	11.7343	0.00148705	0.256018	4118	*	Intron (uc003ibc.2/287, intron 1 of 30)	4	113739239	114304896	565658	1	287	uc003ibd.4	18966	ENSG00000145362	ANK2	ankyrin 2	CHAS
chr6	114471430	114474750	All_PD_H3K27ac_samples_peak_63505	Oligodendrocyte	Oligodendrocyte	-0.429239	2.30255	11.729	0.0014903	0.256018	3321	*	Intron (uc003pwf.3/uc003pwf.3, intron 6 of 9)	6	114376750	114384041	7292	2	222537	uc003pwg.4	-87389	ENSG00000249853	HS3ST5	heparan sulfate-glucosamine 3-sulfotransferase 5	CHAS
chr10	49725504	49729980	All_PD_H3K27ac_samples_peak_18005	Microglia,Neuron,Oligodendrocyte	Multiple	-0.385603	3.83103	11.722	0.00149457	0.256018	4477	*	Intron (uc001jgt.4/58504, intron 3 of 9)	10	49654068	49701692	47625	2	58504	uc001jgs.4	-23812	ENSG00000128805	ARHGAP22	Rho GTPase activating protein 22	CHAS
chr20	48744018	48761710	All_PD_H3K27ac_samples_peak_1936	Astrocyte,Microglia,Neuron,Oligodendrocyte	Multiple	0.295117	6.97425	11.7219	0.00149462	0.256018	17693	*	Promoter (<=1kb)	20	48740274	48747673	7400	2	387521	uc010zyp.1	0	ENSG00000240849	PEDS1	plasmanylethanolamine desaturase 1	CHAS
chr2	21603895	21604783	All_PD_H3K27ac_samples_peak_55277	Oligodendrocyte	Oligodendrocyte	-0.820605	0.431078	11.7207	0.00149538	0.256018	889	*	Distal Intergenic	2	21910306	21933524	23219	2	645949	uc002ree.2	328741	ENSG00000229621	LINC01822	long intergenic non-protein coding RNA 1822	CHAS
chr9	108019113	108025145	All_PD_H3K27ac_samples_peak_19278	Astrocyte,Oligodendrocyte	Multiple	0.363495	3.69241	11.7199	0.00149587	0.256018	6033	*	Intron (uc004bcn.3/23446, intron 1 of 15)	9	108006929	108153682	146754	1	23446	uc004bcn.3	12184	ENSG00000070214	SLC44A1	solute carrier family 44 member 1	CHAS
chr14	77702844	77707273	All_PD_H3K27ac_samples_peak_38385	Oligodendrocyte	Oligodendrocyte	0.39361	3.15621	11.717	0.00149764	0.256018	4430	*	Exon (uc001xtf.2/57156, exon 9 of 24)	14	77732561	77732633	73	1	100302236	uc021rws.1	-25288	ENSG00000221754	MIR1260A	microRNA 1260a	CHAS
chr15	79364891	79368079	All_PD_H3K27ac_samples_peak_38788	Other	Other	-0.434574	2.64436	11.7143	0.00149927	0.256018	3189	*	Intron (uc002bep.3/5923, intron 1 of 26)	15	79270722	79356941	86220	2	5923	uc010blm.1	-7950	ENSG00000058335	RASGRF1	Ras protein specific guanine nucleotide releasing factor 1	CHAS
chr10	62170210	62171136	All_PD_H3K27ac_samples_peak_149049	Other	Other	0.754012	0.610879	11.7101	0.00150187	0.25613	927	*	Intron (uc010qih.2/288, intron 1 of 43)	10	61786056	62149634	363579	2	288	uc001jky.3	-20576	ENSG00000151150	ANK3	ankyrin 3	CHAS
chr7	155556213	155557504	All_PD_H3K27ac_samples_peak_53488	Microglia	Microglia	-0.500036	1.38036	11.6942	0.00151169	0.25693	1292	*	5' UTR	7	155539280	155574179	34900	1	155435	uc003wmg.2	16933	ENSG00000184863	RBM33	RNA binding motif protein 33	CHAS
chr9	71846494	71847676	All_PD_H3K27ac_samples_peak_75809	Oligodendrocyte	Oligodendrocyte	0.641114	1.12023	11.6917	0.00151323	0.25693	1183	*	Intron (uc011lrs.2/9414, intron 12 of 21)	9	71861370	71870118	8749	1	9414	uc010mom.1	-13694	ENSG00000119139	TJP2	tight junction protein 2	CHAS
chr6	170551590	170555338	All_PD_H3K27ac_samples_peak_13087	Oligodendrocyte	Oligodendrocyte	0.370706	4.16623	11.6787	0.00152132	0.25693	3749	*	Distal Intergenic	6	170563422	170571657	8236	2	154449	uc003qxl.2	16319	ENSG00000230960	LOC154449	uncharacterized LOC154449	CHAS
chr13	30137163	30137507	All_PD_H3K27ac_samples_peak_79204	Neuron,Oligodendrocyte	Multiple	-0.937928	-0.359665	11.6768	0.00152249	0.25693	345	*	Intron (uc001uso.3/6541, intron 1 of 12)	13	30083551	30169825	86275	2	6541	uc001uso.3	32318	ENSG00000139514	SLC7A1	solute carrier family 7 member 1	CHAS
chr7	106064396	106066436	All_PD_H3K27ac_samples_peak_65282	Astrocyte,Microglia,Oligodendrocyte	Multiple	0.506545	2.12272	11.6759	0.00152306	0.25693	2041	*	Distal Intergenic	7	105903604	105925638	22035	2	10135	uc011klu.1	-138758	ENSG00000105835	NAMPT	nicotinamide phosphoribosyltransferase	CHAS
chr5	40733610	40736490	All_PD_H3K27ac_samples_peak_126743	Oligodendrocyte	Oligodendrocyte	-0.442825	2.27623	11.672	0.00152554	0.25693	2881	*	Intron (uc003jma.3/23548, intron 2 of 4)	5	40711678	40756072	44395	2	23548	uc003jma.3	19582	ENSG00000113638	TTC33	tetratricopeptide repeat domain 33	CHAS
chr11	17534119	17546856	All_PD_H3K27ac_samples_peak_7600	Oligodendrocyte	Oligodendrocyte	-0.572113	5.64023	11.6719	0.00152559	0.25693	12738	*	Exon (uc001mnd.3/10083, exon 8 of 20)	11	17515442	17555057	39616	2	10083	uc001mnd.3	8201	ENSG00000006611	USH1C	USH1 protein network component harmonin	CHAS
chr5	65091849	65110548	All_PD_H3K27ac_samples_peak_444	Astrocyte,Neuron,Oligodendrocyte	Multiple	0.383809	6.58241	11.6717	0.00152569	0.25693	18700	*	Exon (uc003juf.3/57486, exon 10 of 13)	5	65081602	65125111	43510	1	57486	uc010iww.3	10247	ENSG00000123213	NLN	neurolysin	CHAS
chr12	79692959	79694401	All_PD_H3K27ac_samples_peak_45223	Neuron	Neuron	0.600325	1.08745	11.6682	0.0015279	0.25693	1443	*	Exon (uc001sys.3/6857, exon 9 of 12)	12	79813037	79813101	65	1	100302136	uc021ray.1	-118636	ENSG00000221788	MIR1252	microRNA 1252	CHAS
chr7	28831433	28836160	All_PD_H3K27ac_samples_peak_35541	Oligodendrocyte	Oligodendrocyte	0.456196	3.27875	11.6652	0.00152978	0.25693	4728	*	Intron (uc003szo.3/9586, intron 6 of 9)	7	28725721	28865511	139791	1	9586	uc003szs.3	105712	ENSG00000146592	CREB5	cAMP responsive element binding protein 5	CHAS
chr11	36002834	36006905	All_PD_H3K27ac_samples_peak_30212	Astrocyte,Neuron,Oligodendrocyte	Multiple	-0.436538	3.08963	11.6617	0.00153199	0.25693	4072	*	Intron (uc001mwk.1/143458, intron 1 of 5)	11	36031648	36031754	107	1	100616311	uc021qga.1	-24743	ENSG00000263389	MIR3973	microRNA 3973	CHAS
chr6	167125631	167126799	All_PD_H3K27ac_samples_peak_83989	Neuron	Neuron	-0.53245	1.43087	11.6607	0.00153262	0.25693	1169	*	Intron (uc003qvc.1/6196, intron 2 of 21)	6	166822854	167040726	217873	2	6196	uc003qvb.1	-84905	ENSG00000071242	RPS6KA2	ribosomal protein S6 kinase A2	CHAS
chr6	157950961	157957797	All_PD_H3K27ac_samples_peak_32125	Microglia,Neuron,Oligodendrocyte	Multiple	-0.532032	3.94002	11.6584	0.00153407	0.25693	6837	*	Promoter (<=1kb)	6	157950164	157950232	69	1	100500899	uc021zhk.1	797	ENSG00000266617	MIR3692	microRNA 3692	CHAS
chr6	35037829	35038190	All_PD_H3K27ac_samples_peak_100411	Other	Other	0.816669	-0.225009	11.656	0.00153558	0.25693	362	*	Intron (uc003ojx.4/23294, intron 13 of 23)	6	35085849	35108619	22771	2	6954	uc003ojz.1	70429	ENSG00000124678	TCP11	t-complex 11	CHAS
chr1	227930327	227931472	All_PD_H3K27ac_samples_peak_130308	Other	Other	0.583268	1.16019	11.6546	0.00153645	0.25693	1146	*	Intron (uc001hra.2/116841, intron 1 of 3)	1	227918890	227923112	4223	2	65094	uc001hrc.3	-7215	ENSG00000081692	JMJD4	jumonji domain containing 4	CHAS
chr7	29544061	29551314	All_PD_H3K27ac_samples_peak_31409	Oligodendrocyte	Oligodendrocyte	-0.530311	4.08901	11.6391	0.00154622	0.25693	7254	*	5' UTR	7	29523432	29553944	30513	1	1124	uc011jzv.2	20629	ENSG00000106069	CHN2	chimerin 2	CHAS
chr22	41998920	41999339	All_PD_H3K27ac_samples_peak_70441	Other	Other	0.662176	0.070388	11.6339	0.00154956	0.25693	420	*	Exon (uc003bam.2/27351, exon 5 of 6)	22	41972890	41985871	12982	2	5372	uc003bal.2	-13049	ENSG00000100417	PMM1	phosphomannomutase 1	CHAS
chr2	71796259	71796543	All_PD_H3K27ac_samples_peak_125475	Other	Other	0.876141	-0.244835	11.6331	0.00155008	0.25693	285	*	Intron (uc002sie.3/8291, intron 26 of 54)	2	71803393	71913893	110501	1	8291	uc010yqy.2	-6850	ENSG00000135636	DYSF	dysferlin	CHAS
chr6	23281217	23282475	All_PD_H3K27ac_samples_peak_62020	Neuron	Neuron	0.647238	0.9537	11.6282	0.00155318	0.25693	1259	*	Distal Intergenic	6	22569678	22570750	1073	1	154150	uc003nds.3	711539	ENSG00000112273	HDGFL1	HDGF like 1	CHAS
chr22	22711355	22711772	All_PD_H3K27ac_samples_peak_94422	Oligodendrocyte	Oligodendrocyte	-0.956808	-0.247512	11.6247	0.00155539	0.25693	418	*	Intron (uc031rxg.1/uc031rxg.1, intron 41 of 450)	22	22652463	22677324	24862	1	96610	uc011aiq.1	58892	NA	BMS1P20	BMS1 pseudogene 20	CHAS
chr7	34194453	34195544	All_PD_H3K27ac_samples_peak_78205	Neuron	Neuron	0.654078	0.672894	11.6213	0.00155758	0.25693	1092	*	3' UTR	7	33944523	34195484	250962	1	168667	uc011kap.2	249930	ENSG00000164619	BMPER	BMP binding endothelial regulator	CHAS
chr1	56002079	56002752	All_PD_H3K27ac_samples_peak_141452	Oligodendrocyte	Oligodendrocyte	-0.676605	0.531046	11.6206	0.00155806	0.25693	674	*	Distal Intergenic	1	55691314	55691396	83	1	100616272	uc021ony.1	310765	ENSG00000265822	MIR4422	microRNA 4422	CHAS
chr19	31018675	31032965	All_PD_H3K27ac_samples_peak_22358	Neuron,Oligodendrocyte	Multiple	0.511099	5.50183	11.617	0.00156031	0.25693	14291	*	Exon (uc002nsu.1/9745, exon 3 of 5)	19	30863328	31048965	185638	1	9745	uc010edd.1	155347	ENSG00000198597	ZNF536	zinc finger protein 536	CHAS
chr11	311739	318005	All_PD_H3K27ac_samples_peak_33208	Astrocyte,Microglia	Multiple	-0.417917	3.96724	11.6169	0.00156042	0.25693	6267	*	Promoter (<=1kb)	11	313991	315272	1282	1	8519	uc001loy.4	0	ENSG00000185885	IFITM1	interferon induced transmembrane protein 1	CHAS
chr11	84019409	84029851	All_PD_H3K27ac_samples_peak_4310	Astrocyte,Neuron,Oligodendrocyte	Multiple	0.310357	4.93852	11.6086	0.00156572	0.25693	10443	*	Promoter (<=1kb)	11	83166056	84028382	862327	2	1740	uc021qof.1	0	ENSG00000150672	DLG2	discs large MAGUK scaffold protein 2	CHAS
chr17	19627183	19660465	All_PD_H3K27ac_samples_peak_1511	Astrocyte,Microglia,Neuron,Oligodendrocyte	Multiple	0.355565	7.35423	11.6042	0.00156854	0.25693	33283	*	Promoter (<=1kb)	17	19641636	19648081	6446	2	218	uc002gwl.1	0	ENSG00000108602	ALDH3A1	aldehyde dehydrogenase 3 family member A1	CHAS
chrX	129883268	129885585	All_PD_H3K27ac_samples_peak_39092	Oligodendrocyte	Oligodendrocyte	0.484585	2.15062	11.6038	0.00156884	0.25693	2318	*	Intron (uc004evw.3/10495, intron 3 of 15)	23	129757357	129813722	56366	2	10495	uc004evv.3	-69546	ENSG00000165675	ENOX2	ecto-NOX disulfide-thiol exchanger 2	CHAS
chr10	129702569	129710515	All_PD_H3K27ac_samples_peak_7912	Astrocyte,Microglia,Neuron,Oligodendrocyte	Multiple	-0.299289	4.85114	11.6037	0.00156889	0.25693	7947	*	Promoter (<=1kb)	10	129705325	129884164	178840	1	5791	uc001lkb.3	0	ENSG00000132334	PTPRE	protein tyrosine phosphatase receptor type E	CHAS
chr9	99124038	99124841	All_PD_H3K27ac_samples_peak_113129	Other	Other	0.795397	0.471154	11.6024	0.00156974	0.25693	804	*	Intron (uc010msd.3/11046, intron 3 of 12)	9	99075726	99145992	70267	2	11046	uc010msd.3	21151	ENSG00000130958	SLC35D2	solute carrier family 35 member D2	CHAS
chr16	67246886	67247795	All_PD_H3K27ac_samples_peak_98065	Other	Other	0.658517	0.851653	11.596	0.00157388	0.25693	910	*	Promoter (1-2kb)	16	67241042	67244988	3947	2	26231	uc002esd.3	-1898	ENSG00000125122	FBXL9P	F-box and leucine rich repeat protein, pseudogene	CHAS
chr4	179390056	179390344	All_PD_H3K27ac_samples_peak_145698	Other	Other	1.17993	-0.826432	11.5957	0.00157404	0.25693	289	*	Distal Intergenic	4	178649911	178911904	261994	1	285501	uc010iru.3	740145	ENSG00000231171	LINC01098	long intergenic non-protein coding RNA 1098	CHAS
chr6	161629833	161631055	All_PD_H3K27ac_samples_peak_44970	Oligodendrocyte	Oligodendrocyte	-0.48978	1.4754	11.592	0.00157647	0.25693	1223	*	Intron (uc003qtr.1/56895, intron 2 of 8)	6	161570237	161653334	83098	2	56895	uc003qtt.1	22279	ENSG00000026652	AGPAT4	1-acylglycerol-3-phosphate O-acyltransferase 4	CHAS
chr12	125986405	125986667	All_PD_H3K27ac_samples_peak_107816	Other	Other	0.786242	-0.1381	11.5919	0.00157648	0.25693	263	*	Intron (uc001uhe.1/114795, intron 3 of 8)	12	126107042	126143589	36548	1	114795	uc001uhf.1	-120375	ENSG00000139364	TMEM132B	transmembrane protein 132B	CHAS
chr7	95806768	95808528	All_PD_H3K27ac_samples_peak_39044	Other	Other	-0.546794	2.00267	11.5878	0.00157913	0.25693	1761	*	Intron (uc003uof.4/10165, intron 11 of 17)	7	95848974	95849068	95	2	693176	uc022aho.1	40540	ENSG00000208025	MIR591	microRNA 591	CHAS
chr1	110230135	110231071	All_PD_H3K27ac_samples_peak_43336	Astrocyte	Astrocyte	2.65148	0.766471	11.5867	0.00157985	0.25693	937	*	Promoter (<=1kb)	1	110230418	110236367	5950	1	2944	uc001dyk.3	0	ENSG00000134184	GSTM1	glutathione S-transferase mu 1	CHAS
chr20	55742496	55743877	All_PD_H3K27ac_samples_peak_66451	Astrocyte,Oligodendrocyte	Multiple	-0.539299	1.4445	11.5856	0.0015806	0.25693	1382	*	3' UTR	20	55743809	55841707	97899	2	655	uc010gip.1	97830	ENSG00000101144	BMP7	bone morphogenetic protein 7	CHAS
chr19	19477555	19478131	All_PD_H3K27ac_samples_peak_79861	Microglia	Microglia	-0.599004	0.593727	11.584	0.00158166	0.25693	577	*	Distal Intergenic	19	19496642	19619741	123100	1	54815	uc010xqt.2	-18511	ENSG00000167491	GATAD2A	GATA zinc finger domain containing 2A	CHAS
chr3	14245181	14246769	All_PD_H3K27ac_samples_peak_48962	Oligodendrocyte	Oligodendrocyte	-0.637424	1.71443	11.5766	0.00158642	0.25693	1589	*	Distal Intergenic	3	14220228	14239869	19642	1	27258	uc003byn.3	24953	ENSG00000170860	LSM3	LSM3 homolog, U6 small nuclear RNA and mRNA degradation associated	CHAS
chr9	133320228	133324362	All_PD_H3K27ac_samples_peak_31227	Astrocyte,Neuron	Multiple	-0.386083	3.22541	11.5754	0.00158725	0.25693	4135	*	Promoter (<=1kb)	9	133320094	133376661	56568	1	445	uc010mza.3	134	ENSG00000130707	ASS1	argininosuccinate synthase 1	CHAS
chr2	225782552	225785166	All_PD_H3K27ac_samples_peak_99172	Microglia,Neuron	Multiple	0.498575	2.87255	11.5739	0.00158822	0.25693	2615	*	Intron (uc002vob.2/55619, intron 2 of 55)	2	225629807	225811779	181973	2	55619	uc002vob.2	26613	ENSG00000135905	DOCK10	dedicator of cytokinesis 10	CHAS
chr6	166891018	166893811	All_PD_H3K27ac_samples_peak_17546	Astrocyte,Microglia,Neuron,Oligodendrocyte	Multiple	-0.380443	3.5251	11.5719	0.00158951	0.25693	2794	*	Intron (uc011ego.1/6196, intron 10 of 20)	6	166874151	166878871	4721	2	100874353	uc031src.1	-12147	ENSG00000232082	RPS6KA2-IT1	RPS6KA2 intronic transcript 1	CHAS
chr9	113570049	113570767	All_PD_H3K27ac_samples_peak_137693	Other	Other	0.695288	0.33448	11.57	0.00159077	0.25693	719	*	Distal Intergenic	9	113431051	113563278	132228	1	4593	uc022blv.1	138998	ENSG00000030304	MUSK	muscle associated receptor tyrosine kinase	CHAS
chr2	116604662	116605229	All_PD_H3K27ac_samples_peak_143753	Neuron	Neuron	0.837443	-0.0182137	11.5683	0.00159189	0.25693	568	*	Distal Intergenic	2	115919684	116602326	682643	1	57628	uc002tlf.2	684978	ENSG00000175497	DPP10	dipeptidyl peptidase like 10	CHAS
chr17	33568481	33571865	All_PD_H3K27ac_samples_peak_18856	Astrocyte,Microglia,Neuron,Oligodendrocyte	Multiple	-0.429838	3.19306	11.5618	0.00159612	0.25693	3385	*	Promoter (<=1kb)	17	33570086	33586839	16754	1	162394	uc002hje.3	0	ENSG00000166750	SLFN5	schlafen family member 5	CHAS
chr8	141751774	141753797	All_PD_H3K27ac_samples_peak_53522	Oligodendrocyte	Oligodendrocyte	0.491148	1.85259	11.56	0.00159733	0.25693	2024	*	Exon (uc003yvo.3/5747, exon 6 of 18)	8	141668481	141774522	106042	2	5747	uc003yvo.3	20725	ENSG00000169398	PTK2	protein tyrosine kinase 2	CHAS
chr9	137989641	137990976	All_PD_H3K27ac_samples_peak_41730	Neuron	Neuron	-0.536707	1.41468	11.5589	0.00159801	0.25693	1336	*	3' UTR	9	137997486	138013030	15545	1	10439	uc004cfn.4	-6510	ENSG00000130558	OLFM1	olfactomedin 1	CHAS
chr22	50881378	50888011	All_PD_H3K27ac_samples_peak_6637	Microglia,Neuron,Oligodendrocyte	Multiple	-0.419519	5.09611	11.5573	0.00159912	0.25693	6634	*	3' UTR	22	50883431	50893838	10408	2	6305	uc003ble.3	5827	ENSG00000100241	SBF1	SET binding factor 1	CHAS
chr3	30207671	30211728	All_PD_H3K27ac_samples_peak_7460	Oligodendrocyte	Oligodendrocyte	0.376294	3.45643	11.5563	0.00159974	0.25693	4058	*	Distal Intergenic	3	30647994	30713929	65936	1	7048	uc021wut.1	-436266	ENSG00000163513	TGFBR2	transforming growth factor beta receptor 2	CHAS
chr15	57443514	57444411	All_PD_H3K27ac_samples_peak_152410	Other	Other	0.655463	0.333181	11.5514	0.001603	0.256966	898	*	Intron (uc010ugm.1/6938, intron 5 of 18)	15	57511655	57580714	69060	1	6938	uc002aee.3	-67244	ENSG00000140262	TCF12	transcription factor 12	CHAS
chr11	118344736	118345263	All_PD_H3K27ac_samples_peak_149400	Other	Other	0.775756	-0.0446163	11.549	0.00160457	0.256966	528	*	5' UTR	11	118339490	118347697	8208	1	4297	uc001ptd.1	5246	ENSG00000118058	KMT2A	lysine methyltransferase 2A	CHAS
chr10	88822554	88828509	All_PD_H3K27ac_samples_peak_26179	Astrocyte,Oligodendrocyte	Multiple	0.355129	3.63149	11.5432	0.00160837	0.256966	5956	*	Exon (uc001keg.3/2746, exon 8 of 16)	10	88809959	88853844	43886	2	2746	uc001keg.3	25335	ENSG00000148672	GLUD1	glutamate dehydrogenase 1	CHAS
chr20	16262300	16262571	All_PD_H3K27ac_samples_peak_124380	Other	Other	0.912077	-0.577523	11.5401	0.00161043	0.256966	272	*	Intron (uc002wpe.1/55614, intron 6 of 6)	20	16252749	16360808	108060	2	55614	uc002wpe.1	98237	ENSG00000089177	KIF16B	kinesin family member 16B	CHAS
chr3	69295141	69306661	All_PD_H3K27ac_samples_peak_16968	Oligodendrocyte	Oligodendrocyte	0.321002	4.65088	11.5363	0.00161294	0.256966	11521	*	Promoter (<=1kb)	3	69219146	69299308	80163	2	23150	uc011bga.1	0	ENSG00000114541	FRMD4B	FERM domain containing 4B	CHAS
chrX	153752723	153756204	All_PD_H3K27ac_samples_peak_14809	Astrocyte,Microglia,Neuron,Oligodendrocyte	Multiple	-0.461329	3.1807	11.5335	0.00161483	0.256966	3482	*	Distal Intergenic	23	153733327	153744566	11240	2	60343	uc022cih.1	-8157	ENSG00000071889	FAM3A	FAM3 metabolism regulating signaling molecule A	CHAS
chr4	88541845	88544147	All_PD_H3K27ac_samples_peak_33118	Oligodendrocyte	Oligodendrocyte	-0.550236	2.34997	11.5323	0.0016156	0.256966	2303	*	Distal Intergenic	4	88529681	88538025	8345	1	1834	uc003hqu.3	12164	ENSG00000152591	DSPP	dentin sialophosphoprotein	CHAS
chr10	621303	622769	All_PD_H3K27ac_samples_peak_50874	Oligodendrocyte	Oligodendrocyte	0.534124	1.87438	11.5306	0.00161676	0.256966	1467	*	Intron (uc001ifp.3/22982, intron 1 of 36)	10	687629	687718	90	2	100847086	uc010qaa.2	64949	ENSG00000263511	MIR5699	microRNA 5699	CHAS
chr12	50987749	50992511	All_PD_H3K27ac_samples_peak_15453	Astrocyte,Microglia,Neuron,Oligodendrocyte	Multiple	0.431818	3.66468	11.5273	0.00161897	0.256966	4763	*	Intron (uc001rwu.3/57609, intron 1 of 7)	12	51034507	51074044	39538	1	57609	uc009zls.2	-41996	ENSG00000066084	DIP2B	disco interacting protein 2 homolog B	CHAS
chr12	26510554	26510985	All_PD_H3K27ac_samples_peak_38353	Microglia	Microglia	0.825531	0.31331	11.5266	0.00161938	0.256966	432	*	Intron (uc001rhg.3/3709, intron 55 of 56)	12	26540367	26647273	106907	2	3709	uc009zjg.1	136288	ENSG00000123104	ITPR2	inositol 1,4,5-trisphosphate receptor type 2	CHAS
chr1	202553176	202557332	All_PD_H3K27ac_samples_peak_26048	Oligodendrocyte	Oligodendrocyte	-0.389909	3.34294	11.5193	0.00162427	0.257231	4157	*	3' UTR	1	202509242	202557697	48456	1	4660	uc021pho.1	43934	ENSG00000077157	PPP1R12B	protein phosphatase 1 regulatory subunit 12B	CHAS
chr7	28847411	28855600	All_PD_H3K27ac_samples_peak_38625	Microglia,Neuron,Oligodendrocyte	Multiple	0.420274	3.97333	11.5056	0.00163345	0.257231	8190	*	Exon (uc003szo.3/9586, exon 8 of 10)	7	28725721	28865511	139791	1	9586	uc003szs.3	121690	ENSG00000146592	CREB5	cAMP responsive element binding protein 5	CHAS
chr19	45991998	45992380	All_PD_H3K27ac_samples_peak_70161	Other	Other	0.889012	-0.13515	11.5051	0.00163382	0.257231	383	*	Exon (uc002pcb.4/6253, exon 7 of 11)	19	45988546	46000313	11768	2	6253	uc002pcb.4	7933	ENSG00000125744	RTN2	reticulon 2	CHAS
chr6	23026833	23027940	All_PD_H3K27ac_samples_peak_11465	Oligodendrocyte	Oligodendrocyte	0.478493	2.26466	11.5039	0.00163464	0.257231	1108	*	Distal Intergenic	6	22569678	22570750	1073	1	154150	uc003nds.3	457155	ENSG00000112273	HDGFL1	HDGF like 1	CHAS
chr11	104488897	104491393	All_PD_H3K27ac_samples_peak_15675	Microglia,Oligodendrocyte	Multiple	0.511668	2.41405	11.5029	0.00163532	0.257231	2497	*	Distal Intergenic	11	104756445	104769397	12953	2	100506742	uc031qdo.1	278004	ENSG00000291983	CASP12	caspase 12 (gene/pseudogene)	CHAS
chr5	141702688	141708072	All_PD_H3K27ac_samples_peak_24647	Astrocyte,Neuron,Oligodendrocyte	Multiple	-0.445601	3.93381	11.4953	0.00164039	0.257231	5385	*	Promoter (<=1kb)	5	141689992	141704620	14629	2	81848	uc003lml.2	0	ENSG00000187678	SPRY4	sprouty RTK signaling antagonist 4	CHAS
chr19	6746171	6746509	All_PD_H3K27ac_samples_peak_124333	Other	Other	1.12799	-0.642581	11.4948	0.00164073	0.257231	339	*	Exon (uc010dux.2/9322, exon 10 of 14)	19	6739707	6751529	11823	1	9322	uc010duy.3	6464	ENSG00000125733	TRIP10	thyroid hormone receptor interactor 10	CHAS
chr1	32594108	32595717	All_PD_H3K27ac_samples_peak_36894	Oligodendrocyte	Oligodendrocyte	-0.537866	1.8527	11.4936	0.00164155	0.257231	1610	*	Intron (uc001bug.3/23633, intron 1 of 13)	1	32608580	32642168	33589	1	23633	uc010ogy.2	-12863	ENSG00000025800	KPNA6	karyopherin subunit alpha 6	CHAS
chr6	46702299	46703716	All_PD_H3K27ac_samples_peak_21565	Microglia,Neuron,Oligodendrocyte	Multiple	-0.538015	1.97136	11.4919	0.0016427	0.257231	1418	*	Promoter (<=1kb)	6	46672053	46703151	31099	2	7941	uc010jzf.3	0	ENSG00000146070	PLA2G7	phospholipase A2 group VII	CHAS
chr1	112774024	112774930	All_PD_H3K27ac_samples_peak_62394	Neuron	Neuron	0.681955	0.811648	11.4916	0.00164294	0.257231	907	*	Distal Intergenic	1	112938800	113003786	64987	1	55917	uc001ebx.3	-163870	ENSG00000143079	CTTNBP2NL	CTTNBP2 N-terminal like	CHAS
chr11	130775357	130776016	All_PD_H3K27ac_samples_peak_149506	Other	Other	0.662318	0.224168	11.4882	0.00164524	0.257231	660	*	5' UTR	11	130745766	130786344	40579	2	399979	uc010sce.2	10328	ENSG00000120451	SNX19	sorting nexin 19	CHAS
chr13	95599803	95600927	All_PD_H3K27ac_samples_peak_79249	Oligodendrocyte	Oligodendrocyte	0.668842	0.896983	11.4871	0.001646	0.257231	1125	*	Distal Intergenic	13	95672083	95715113	43031	2	10257	uc010afj.3	114186	ENSG00000125257	ABCC4	ATP binding cassette subfamily C member 4	CHAS
chr15	91785165	91785630	All_PD_H3K27ac_samples_peak_69821	Other	Other	0.839054	-0.14264	11.4826	0.00164903	0.257231	466	*	Intron (uc002bqt.3/9899, intron 2 of 8)	15	91643182	91844539	201358	1	9899	uc010uqv.2	141983	ENSG00000185518	SV2B	synaptic vesicle glycoprotein 2B	CHAS
chr9	88583528	88584422	All_PD_H3K27ac_samples_peak_69150	Oligodendrocyte	Oligodendrocyte	-0.622772	0.514938	11.4818	0.00164958	0.257231	895	*	Intron (uc004aoi.4/60560, intron 6 of 22)	9	88556444	88601956	45513	1	60560	uc004aok.1	27084	ENSG00000135040	NAA35	N-alpha-acetyltransferase 35, NatC auxiliary subunit	CHAS
chr21	20925766	20927119	All_PD_H3K27ac_samples_peak_80044	Oligodendrocyte	Oligodendrocyte	0.614871	1.01637	11.4749	0.00165426	0.257231	1354	*	Distal Intergenic	21	19641433	19775970	134538	2	5651	uc002ykw.3	-1149796	ENSG00000154646	TMPRSS15	transmembrane serine protease 15	CHAS
chr17	61116651	61119487	All_PD_H3K27ac_samples_peak_69994	Neuron,Oligodendrocyte	Multiple	-0.512256	2.09803	11.4737	0.0016551	0.257231	2837	*	Intron (uc002jal.4/26115, intron 1 of 24)	17	61086898	61505067	418170	1	26115	uc002jal.4	29753	ENSG00000170921	TANC2	tetratricopeptide repeat, ankyrin repeat and coiled-coil containing 2	CHAS
chr3	196996997	196999656	All_PD_H3K27ac_samples_peak_111135	Oligodendrocyte	Oligodendrocyte	0.519376	2.02264	11.4729	0.00165562	0.257231	2660	*	Intron (uc011bud.2/1739, intron 1 of 20)	3	196769431	197009716	240286	2	1739	uc011bud.2	10060	ENSG00000075711	DLG1	discs large MAGUK scaffold protein 1	CHAS
chr5	133488257	133489668	All_PD_H3K27ac_samples_peak_83771	Astrocyte	Astrocyte	0.60433	0.961848	11.4723	0.00165604	0.257231	1412	*	Distal Intergenic	5	133479283	133483920	4638	1	6932	uc010jdu.3	8974	ENSG00000081059	TCF7	transcription factor 7	CHAS
chr10	102706029	102706789	All_PD_H3K27ac_samples_peak_71232	Other	Other	0.692903	0.353464	11.4688	0.00165841	0.257296	761	*	Intron (uc001krs.3/55719, intron 13 of 18)	10	102729280	102745373	16094	1	57715	uc001krv.3	-22491	ENSG00000095539	SEMA4G	semaphorin 4G	CHAS
chr21	32499050	32501903	All_PD_H3K27ac_samples_peak_34492	Oligodendrocyte	Oligodendrocyte	0.420961	2.38791	11.4642	0.00166157	0.257407	2854	*	Exon (uc011adk.1/7074, exon 24 of 26)	21	32410478	32410795	318	2	728299	uc010glt.3	-88255	ENSG00000206102	KRTAP19-8	keratin associated protein 19-8	CHAS
chr6	23025065	23026728	All_PD_H3K27ac_samples_peak_30350	Oligodendrocyte	Oligodendrocyte	0.571849	1.85229	11.4621	0.00166301	0.257407	1664	*	Distal Intergenic	6	22569678	22570750	1073	1	154150	uc003nds.3	455387	ENSG00000112273	HDGFL1	HDGF like 1	CHAS
chr1	25982750	25986207	All_PD_H3K27ac_samples_peak_25642	Neuron,Oligodendrocyte	Multiple	-0.398765	3.34086	11.4561	0.00166711	0.257739	3458	*	Intron (uc001bkm.2/57134, intron 1 of 11)	1	25943959	26111258	167300	1	57134	uc009vry.1	38791	ENSG00000117643	MAN1C1	mannosidase alpha class 1C member 1	CHAS
chr4	105197854	105203003	All_PD_H3K27ac_samples_peak_8580	Oligodendrocyte	Oligodendrocyte	0.398605	3.93867	11.44	0.00167826	0.259161	5150	*	Distal Intergenic	4	105389463	105416058	26596	2	80319	uc003hxf.2	213055	ENSG00000168772	CXXC4	CXXC finger protein 4	CHAS
chr12	117489801	117492983	All_PD_H3K27ac_samples_peak_47879	Neuron	Neuron	-0.449337	2.661	11.4343	0.00168219	0.259207	3183	*	Intron (uc001twh.3/54997, intron 3 of 7)	12	117476728	117537251	60524	2	54997	uc001twh.3	44268	ENSG00000088992	TESC	tescalcin	CHAS
chr7	142739239	142740539	All_PD_H3K27ac_samples_peak_73113	Neuron,Oligodendrocyte	Multiple	-0.505426	1.40943	11.4239	0.00168942	0.259207	1301	*	Distal Intergenic	7	142749438	142750379	942	1	346517	uc011ksv.2	-8899	ENSG00000225781	OR6V1	olfactory receptor family 6 subfamily V member 1	CHAS
chr18	60317618	60319830	All_PD_H3K27ac_samples_peak_50360	Astrocyte,Oligodendrocyte	Multiple	0.517577	1.90996	11.4194	0.00169254	0.259207	2213	*	Distal Intergenic	18	60382672	60647676	265005	1	23239	uc021ule.1	-62842	ENSG00000081913	PHLPP1	PH domain and leucine rich repeat protein phosphatase 1	CHAS
chr13	84385009	84385598	All_PD_H3K27ac_samples_peak_58439	Oligodendrocyte	Oligodendrocyte	0.806753	0.076848	11.4191	0.00169276	0.259207	590	*	Distal Intergenic	13	84451343	84456528	5186	2	114798	uc001vlk.3	70930	ENSG00000178235	SLITRK1	SLIT and NTRK like family member 1	CHAS
chr10	886870	887738	All_PD_H3K27ac_samples_peak_51757	Oligodendrocyte	Oligodendrocyte	-0.657432	0.807155	11.4177	0.00169373	0.259207	869	*	Intron (uc031ptb.1/23185, intron 7 of 17)	10	852854	977645	124792	2	23185	uc031ptb.1	89907	ENSG00000107929	LARP4B	La ribonucleoprotein 4B	CHAS
chr3	186678622	186680440	All_PD_H3K27ac_samples_peak_70569	Microglia	Microglia	-0.53093	1.74238	11.4099	0.00169923	0.259207	1819	*	Intron (uc003frb.3/6480, intron 1 of 7)	3	186648315	186796341	148027	1	6480	uc003frc.3	30307	ENSG00000073849	ST6GAL1	ST6 beta-galactoside alpha-2,6-sialyltransferase 1	CHAS
chr22	50171185	50171550	All_PD_H3K27ac_samples_peak_52241	Other	Other	-0.800661	-0.106476	11.4095	0.00169946	0.259207	366	*	Promoter (2-3kb)	22	50171538	50173958	2421	2	90834	uc011ari.1	2408	NA	NA	NA	CHAS
chr19	6477947	6484823	All_PD_H3K27ac_samples_peak_8500	Microglia,Oligodendrocyte	Multiple	0.378162	4.77206	11.4092	0.00169972	0.259207	6877	*	Promoter (<=1kb)	19	6467218	6481798	14581	2	79958	uc002mfe.3	0	ENSG00000205744	DENND1C	DENN domain containing 1C	CHAS
chr9	19548359	19560846	All_PD_H3K27ac_samples_peak_12952	Microglia,Neuron,Oligodendrocyte	Multiple	0.273678	5.40204	11.408	0.00170051	0.259207	12488	*	Exon (uc003zoa.2/25769, exon 7 of 10)	9	19408925	19452500	43576	1	340485	uc003znz.1	139434	ENSG00000177076	ACER2	alkaline ceramidase 2	CHAS
chr16	68840159	68841130	All_PD_H3K27ac_samples_peak_66179	Other	Other	0.675744	0.950641	11.4078	0.00170071	0.259207	972	*	Intron (uc002ewg.1/999, intron 3 of 15)	16	68877509	68901883	24375	1	79613	uc002ewh.3	-36379	ENSG00000103047	TANGO6	transport and golgi organization 6 homolog	CHAS
chr19	43322978	43328042	All_PD_H3K27ac_samples_peak_5813	Oligodendrocyte	Oligodendrocyte	0.38868	4.36206	11.4054	0.00170235	0.259207	5065	*	Promoter (<=1kb)	19	43326015	43331030	5016	1	100289650	uc002ouq.1	0	ENSG00000225877	PSG8-AS1	PSG8 antisense RNA 1	CHAS
chr5	10120570	10128907	All_PD_H3K27ac_samples_peak_2937	Neuron,Oligodendrocyte	Multiple	0.356509	5.52533	11.4051	0.0017026	0.259207	8338	*	Distal Intergenic	5	10225620	10250021	24402	2	134145	uc003jeo.3	121114	ENSG00000150756	ATPSCKMT	ATP synthase c subunit lysine N-methyltransferase	CHAS
chr9	108035295	108097322	All_PD_H3K27ac_samples_peak_3781	Microglia,Neuron,Oligodendrocyte	Multiple	0.241331	8.30863	11.3987	0.00170709	0.259207	62028	*	Exon (uc004bcn.3/23446, exon 2 of 16)	9	108117757	108200782	83026	1	23446	uc004bco.1	-20435	ENSG00000070214	SLC44A1	solute carrier family 44 member 1	CHAS
chr10	112013534	112014924	All_PD_H3K27ac_samples_peak_96385	Oligodendrocyte	Oligodendrocyte	-0.544698	0.837047	11.3959	0.00170904	0.259207	1391	*	Intron (uc001kyy.3/4601, intron 3 of 5)	10	111987241	112047123	59883	1	4601	uc009xxv.3	26293	ENSG00000119950	MXI1	MAX interactor 1, dimerization protein	CHAS
chr7	102047802	102049613	All_PD_H3K27ac_samples_peak_43764	Neuron	Neuron	0.460511	1.73461	11.3946	0.00170997	0.259207	1812	*	Promoter (2-3kb)	7	102044804	102067129	22326	1	79706	uc031syq.1	2998	ENSG00000128563	PRKRIP1	PRKR interacting protein 1	CHAS
chr1	26775994	26776517	All_PD_H3K27ac_samples_peak_151174	Other	Other	0.806183	-0.203555	11.3941	0.00171033	0.259207	524	*	Intron (uc001bmk.3/79947, intron 6 of 8)	1	26758773	26797795	39023	1	79947	uc010ofd.2	17221	ENSG00000117682	DHDDS	dehydrodolichyl diphosphate synthase subunit	CHAS
chr17	37307981	37311104	All_PD_H3K27ac_samples_peak_9831	Astrocyte,Microglia,Neuron,Oligodendrocyte	Multiple	-0.337219	3.39157	11.3909	0.00171262	0.259207	3124	*	Promoter (<=1kb)	17	37219556	37309485	89930	2	57125	uc002hrj.1	0	ENSG00000161381	PLXDC1	plexin domain containing 1	CHAS
chr4	71646070	71646479	All_PD_H3K27ac_samples_peak_157639	Other	Other	1.0663	-0.567996	11.3892	0.00171382	0.259207	410	*	Intron (uc003hfp.4/22902, intron 8 of 11)	4	71600188	71674336	74149	1	22902	uc011cay.2	45882	ENSG00000018189	RUFY3	RUN and FYVE domain containing 3	CHAS
chr14	64921563	64923536	All_PD_H3K27ac_samples_peak_51092	Neuron	Neuron	0.474764	1.66427	11.3822	0.00171873	0.259421	1974	*	Exon (uc001xhb.3/4522, exon 26 of 28)	14	64932217	64941221	9005	1	9495	uc001xhd.4	-8681	ENSG00000179841	AKAP5	A-kinase anchoring protein 5	CHAS
chr14	28764988	28768289	All_PD_H3K27ac_samples_peak_29449	Oligodendrocyte	Oligodendrocyte	0.424146	3.0505	11.3791	0.00172099	0.259421	3302	*	Distal Intergenic	14	29236278	29239483	3206	1	2290	uc001wqe.4	-467989	ENSG00000176165	FOXG1	forkhead box G1	CHAS
chr17	784379	784712	All_PD_H3K27ac_samples_peak_132661	Other	Other	-1.05067	-0.455188	11.3789	0.00172111	0.259421	334	*	Intron (uc002fsa.3/64359, intron 1 of 7)	17	722368	800254	77887	2	64359	uc002fsb.2	15542	ENSG00000167693	NXN	nucleoredoxin	CHAS
chr14	77747611	77753614	All_PD_H3K27ac_samples_peak_34103	Astrocyte,Neuron	Multiple	0.384754	3.33332	11.374	0.0017246	0.25958	6004	*	Exon (uc001xth.1/29954, exon 6 of 15)	14	77731834	77737655	5822	2	58157	uc001xtg.1	-9956	ENSG00000165553	NGB	neuroglobin	CHAS
chr1	52063650	52065077	All_PD_H3K27ac_samples_peak_51112	Astrocyte,Oligodendrocyte	Multiple	0.542564	1.42503	11.3719	0.00172609	0.25958	1428	*	5' UTR	1	52082546	52254891	172346	1	114883	uc001cst.4	-17469	ENSG00000117859	OSBPL9	oxysterol binding protein like 9	CHAS
chr6	168461074	168462216	All_PD_H3K27ac_samples_peak_51569	Oligodendrocyte	Oligodendrocyte	-0.477353	1.80697	11.3675	0.00172925	0.259737	1143	*	Exon (uc003qwm.4/79981, exon 7 of 9)	6	168456464	168466658	10195	2	79981	uc003qwm.4	4442	ENSG00000153303	FRMD1	FERM domain containing 1	CHAS
chr1	3743117	3745924	All_PD_H3K27ac_samples_peak_25402	Neuron,Oligodendrocyte	Multiple	-0.489538	3.29613	11.3649	0.00173106	0.259737	2808	*	Exon (uc001aky.2/9731, exon 15 of 22)	1	3732844	3753716	20873	2	9731	uc031pky.1	7792	ENSG00000116198	CEP104	centrosomal protein 104	CHAS
chr6	110948186	110959728	All_PD_H3K27ac_samples_peak_15092	Oligodendrocyte	Oligodendrocyte	0.318623	4.93456	11.3599	0.00173467	0.259825	11543	*	Exon (uc011eax.1/23097, exon 3 of 10)	6	110931181	110964521	33341	2	23097	uc011eax.1	4793	ENSG00000155111	CDK19	cyclin dependent kinase 19	CHAS
chr1	207502224	207503342	All_PD_H3K27ac_samples_peak_59632	Other	Other	0.612847	1.04173	11.3553	0.00173798	0.259825	1119	*	Intron (uc001hfq.4/1604, intron 5 of 9)	1	207497904	207511004	13101	1	1604	uc031prz.1	4320	ENSG00000196352	CD55	CD55 molecule (Cromer blood group)	CHAS
chr10	123336724	123343859	All_PD_H3K27ac_samples_peak_17807	Astrocyte,Oligodendrocyte	Multiple	0.370377	4.81576	11.3544	0.00173859	0.259825	7136	*	Intron (uc021pzv.1/2263, intron 1 of 14)	10	123237844	123353481	115638	2	2263	uc021pzv.1	9622	ENSG00000066468	FGFR2	fibroblast growth factor receptor 2	CHAS
chr6	170537178	170544774	All_PD_H3K27ac_samples_peak_10959	Astrocyte,Oligodendrocyte	Multiple	0.394291	4.86073	11.3532	0.00173949	0.259825	7597	*	Distal Intergenic	6	170563422	170571657	8236	2	154449	uc003qxl.2	26883	ENSG00000230960	LOC154449	uncharacterized LOC154449	CHAS
chr3	4380012	4385536	All_PD_H3K27ac_samples_peak_19789	Oligodendrocyte	Oligodendrocyte	0.4653	3.83846	11.35	0.00174179	0.259844	5525	*	Intron (uc003bps.2/285362, intron 8 of 12)	3	4345297	4358949	13653	1	6419	uc010hbx.3	34715	ENSG00000170364	SETMAR	SET domain and mariner transposase fusion gene	CHAS
chr6	34249401	34257441	All_PD_H3K27ac_samples_peak_5798	Astrocyte,Microglia,Oligodendrocyte	Multiple	0.358835	4.5554	11.3475	0.00174355	0.259844	8041	*	3' UTR	6	34214157	34216904	2748	2	221491	uc003oji.4	-32497	ENSG00000186577	SMIM29	small integral membrane protein 29	CHAS
chr10	118696025	118700291	All_PD_H3K27ac_samples_peak_19348	Oligodendrocyte	Oligodendrocyte	0.345346	3.44931	11.3361	0.0017518	0.25991	4267	*	Exon (uc021pzk.1/57698, exon 9 of 19)	10	118642888	118733681	90794	2	57698	uc001lcy.5	33390	ENSG00000187164	SHTN1	shootin 1	CHAS
chr7	36253816	36255644	All_PD_H3K27ac_samples_peak_49137	Astrocyte,Microglia,Oligodendrocyte	Multiple	-0.535856	1.84356	11.3314	0.00175522	0.25991	1829	*	Intron (uc003tfa.3/80820, intron 2 of 7)	7	36192836	36341152	148317	1	80820	uc003tfa.3	60980	ENSG00000122547	EEPD1	endonuclease/exonuclease/phosphatase family domain containing 1	CHAS
chr5	65209408	65210309	All_PD_H3K27ac_samples_peak_126785	Astrocyte	Astrocyte	0.691367	0.368347	11.33	0.00175623	0.25991	902	*	Distal Intergenic	5	65222382	65376851	154470	1	55914	uc003jui.2	-12073	ENSG00000112851	ERBIN	erbb2 interacting protein	CHAS
chr2	201261356	201262307	All_PD_H3K27ac_samples_peak_36354	Astrocyte,Neuron,Oligodendrocyte	Multiple	-0.570871	0.887729	11.3292	0.00175681	0.25991	952	*	Intron (uc002uvn.4/26010, intron 3 of 12)	2	201173673	201346986	173314	1	26010	uc010zhc.2	87683	ENSG00000196141	SPATS2L	spermatogenesis associated serine rich 2 like	CHAS
chr18	61616196	61617649	All_PD_H3K27ac_samples_peak_19117	Astrocyte,Oligodendrocyte	Multiple	-0.475307	2.03867	11.3232	0.00176118	0.25991	1454	*	Promoter (<=1kb)	18	61616588	61627645	11058	1	284293	uc010dqj.3	0	ENSG00000221887	HMSD	histocompatibility minor serpin domain containing	CHAS
chr11	131361364	131370338	All_PD_H3K27ac_samples_peak_14860	Astrocyte,Neuron,Oligodendrocyte	Multiple	0.324032	5.17729	11.3231	0.00176125	0.25991	8975	*	Intron (uc001qgm.3/50863, intron 1 of 7)	11	131240371	132206716	966346	1	50863	uc010sci.2	120993	ENSG00000182667	NTM	neurotrimin	CHAS
chr22	21056401	21057443	All_PD_H3K27ac_samples_peak_29515	Microglia,Neuron,Oligodendrocyte	Multiple	-0.561905	0.885431	11.3225	0.00176169	0.25991	1043	*	Promoter (<=1kb)	22	21055402	21058891	3490	1	84222	uc002zsx.1	999	ENSG00000291085	TMEM191A	transmembrane protein 191A (pseudogene)	CHAS
chr10	49700442	49707682	All_PD_H3K27ac_samples_peak_17349	Microglia,Neuron,Oligodendrocyte	Multiple	-0.391753	4.36273	11.318	0.00176495	0.25991	7241	*	Promoter (<=1kb)	10	49654068	49701692	47625	2	58504	uc001jgs.4	0	ENSG00000128805	ARHGAP22	Rho GTPase activating protein 22	CHAS
chr10	22979512	22981852	All_PD_H3K27ac_samples_peak_45100	Oligodendrocyte	Oligodendrocyte	0.480477	2.00199	11.3133	0.00176841	0.25991	2341	*	Intron (uc001irl.4/5305, intron 1 of 9)	10	22823766	23003503	179738	2	5305	uc001irl.4	21651	ENSG00000150867	PIP4K2A	phosphatidylinositol-5-phosphate 4-kinase type 2 alpha	CHAS
chr11	116824037	116825627	All_PD_H3K27ac_samples_peak_37911	Astrocyte,Oligodendrocyte	Multiple	0.521182	1.58912	11.3066	0.00177336	0.25991	1591	*	5' UTR	11	116714118	116740967	26850	2	23387	uc001ppx.3	-83070	ENSG00000160584	SIK3	SIK family kinase 3	CHAS
chr20	10635274	10635805	All_PD_H3K27ac_samples_peak_124371	Neuron	Neuron	-0.836043	-0.297214	11.3048	0.00177463	0.25991	532	*	Intron (uc002wnw.2/182, intron 5 of 25)	20	10622108	10632062	9955	2	182	uc010gcd.1	-3212	ENSG00000101384	JAG1	jagged canonical Notch ligand 1	CHAS
chr2	42103691	42108248	All_PD_H3K27ac_samples_peak_19446	Oligodendrocyte	Oligodendrocyte	0.429047	3.82095	11.3045	0.00177485	0.25991	4558	*	Promoter (<=1kb)	2	42104695	42121186	16492	1	388942	uc002rse.3	0	ENSG00000214691	LINC01913	long intergenic non-protein coding RNA 1913	CHAS
chr10	642588	649191	All_PD_H3K27ac_samples_peak_22483	Neuron	Neuron	0.398545	4.20281	11.3043	0.00177499	0.25991	6604	*	Intron (uc001ifp.3/22982, intron 1 of 36)	10	687629	687718	90	2	100847086	uc010qaa.2	38527	ENSG00000263511	MIR5699	microRNA 5699	CHAS
chr13	83722779	83724000	All_PD_H3K27ac_samples_peak_97550	Other	Other	0.636972	0.762884	11.2987	0.00177916	0.25991	1222	*	Distal Intergenic	13	84451343	84456528	5186	2	114798	uc001vlk.3	732528	ENSG00000178235	SLITRK1	SLIT and NTRK like family member 1	CHAS
chr7	116792735	116793327	All_PD_H3K27ac_samples_peak_127325	Neuron	Neuron	0.885756	-0.158804	11.2921	0.00178397	0.25991	593	*	Intron (uc003vin.3/7982, intron 9 of 15)	7	116752346	116785614	33269	2	93654	uc003viw.3	-7121	ENSG00000226367	ST7-AS2	ST7 antisense RNA 2	CHAS
chr19	3231893	3232751	All_PD_H3K27ac_samples_peak_89943	Neuron	Neuron	0.63443	0.522791	11.292	0.00178411	0.25991	859	*	Intron (uc002lxl.2/60680, intron 1 of 11)	19	3225483	3297073	71591	1	60680	uc010xhg.2	6410	ENSG00000161082	CELF5	CUGBP Elav-like family member 5	CHAS
chr4	55647151	55651768	All_PD_H3K27ac_samples_peak_17690	Microglia,Neuron,Oligodendrocyte	Multiple	0.436327	3.72406	11.2907	0.00178503	0.25991	4618	*	Distal Intergenic	4	55593582	55597552	3971	1	3815	uc010igt.2	53569	ENSG00000157404	KIT	KIT proto-oncogene, receptor tyrosine kinase	CHAS
chr13	112102989	112104311	All_PD_H3K27ac_samples_peak_40010	Oligodendrocyte	Oligodendrocyte	0.555142	1.36391	11.2905	0.0017852	0.25991	1323	*	Distal Intergenic	13	111973015	111996594	23580	1	121793	uc001vsa.3	129974	ENSG00000153495	TEX29	testis expressed 29	CHAS
chr6	134563013	134563675	All_PD_H3K27ac_samples_peak_100299	Other	Other	0.683333	0.451414	11.2902	0.00178544	0.25991	663	*	Intron (uc003qeo.4/6446, intron 2 of 13)	6	134490384	134499010	8627	2	6446	uc011ecw.2	-64003	ENSG00000118515	SGK1	serum/glucocorticoid regulated kinase 1	CHAS
chr5	10550122	10550823	All_PD_H3K27ac_samples_peak_118657	Neuron	Neuron	0.661915	0.37165	11.2874	0.00178748	0.25991	702	*	Distal Intergenic	5	10564435	10657928	93494	1	651746	uc021xwp.1	-13612	ENSG00000164236	ANKRD33B	ankyrin repeat domain 33B	CHAS
chr19	11306752	11317006	All_PD_H3K27ac_samples_peak_11372	Astrocyte,Microglia,Neuron,Oligodendrocyte	Multiple	0.377944	5.36912	11.2862	0.00178839	0.25991	10255	*	Promoter (<=1kb)	19	11274943	11308243	33301	2	25959	uc002mqo.4	0	ENSG00000197256	KANK2	KN motif and ankyrin repeat domains 2	CHAS
chr7	78121257	78128843	All_PD_H3K27ac_samples_peak_18816	Astrocyte,Neuron,Oligodendrocyte	Multiple	0.366954	4.37239	11.2842	0.00178988	0.25991	7587	*	Promoter (1-2kb)	7	77814822	78119337	304516	2	9863	uc010ldy.1	-1920	ENSG00000187391	MAGI2	membrane associated guanylate kinase, WW and PDZ domain containing 2	CHAS
chr9	111523606	111524166	All_PD_H3K27ac_samples_peak_112895	Other	Other	-0.781965	0.315677	11.2837	0.00179021	0.25991	561	*	Distal Intergenic	9	111616869	111618275	1407	2	10880	uc004bdi.3	94109	ENSG00000148156	ACTL7B	actin like 7B	CHAS
chr18	72162652	72194565	All_PD_H3K27ac_samples_peak_534	Astrocyte,Microglia,Neuron,Oligodendrocyte	Multiple	0.225298	7.98087	11.2747	0.00179692	0.25991	31914	*	Promoter (<=1kb)	18	72163500	72168707	5208	1	55748	uc021ulm.2	0	ENSG00000133313	CNDP2	carnosine dipeptidase 2	CHAS
chr4	154139867	154157724	All_PD_H3K27ac_samples_peak_3773	Astrocyte,Microglia,Neuron,Oligodendrocyte	Multiple	0.376977	5.53857	11.2734	0.00179785	0.25991	17858	*	Intron (uc003ing.2/23321, intron 1 of 11)	4	154125598	154260474	134877	1	23321	uc003inh.2	14269	ENSG00000109654	TRIM2	tripartite motif containing 2	CHAS
chr15	79380823	79384468	All_PD_H3K27ac_samples_peak_16097	Neuron,Oligodendrocyte	Multiple	-0.429157	3.35617	11.2725	0.00179851	0.25991	3646	*	Promoter (<=1kb)	15	79252289	79383215	130927	2	5923	uc002bep.3	0	ENSG00000058335	RASGRF1	Ras protein specific guanine nucleotide releasing factor 1	CHAS
chr3	39510938	39519270	All_PD_H3K27ac_samples_peak_11239	Oligodendrocyte	Oligodendrocyte	0.417714	4.80199	11.2725	0.00179852	0.25991	8333	*	Promoter (1-2kb)	3	39509064	39570988	61925	1	4336	uc003cjy.4	1874	ENSG00000168314	MOBP	myelin associated oligodendrocyte basic protein	CHAS
chr10	25970122	25972082	All_PD_H3K27ac_samples_peak_21421	Astrocyte,Neuron,Oligodendrocyte	Multiple	-0.420357	2.40189	11.2696	0.00180073	0.25991	1961	*	Intron (uc001isl.1/uc001isl.1, intron 1 of 2)	10	25883142	25891157	8016	1	57512	uc001isk.3	86980	ENSG00000151025	GPR158	G protein-coupled receptor 158	CHAS
chr5	172215178	172218523	All_PD_H3K27ac_samples_peak_34570	Astrocyte,Microglia	Multiple	-0.429698	2.69194	11.2693	0.00180095	0.25991	3346	*	Distal Intergenic	5	172195093	172198203	3111	2	1843	uc003mbv.2	-16975	ENSG00000120129	DUSP1	dual specificity phosphatase 1	CHAS
chr18	60375253	60376752	All_PD_H3K27ac_samples_peak_43536	Other	Other	0.589003	1.73798	11.261	0.00180713	0.260518	1500	*	Distal Intergenic	18	60382672	60647676	265005	1	23239	uc021ule.1	-5920	ENSG00000081913	PHLPP1	PH domain and leucine rich repeat protein phosphatase 1	CHAS
chr10	76909976	76910833	All_PD_H3K27ac_samples_peak_75990	Oligodendrocyte	Oligodendrocyte	-0.730941	0.722349	11.2539	0.00181248	0.260738	858	*	5' UTR	10	76871393	76941881	70489	1	142891	uc001jwy.2	38583	ENSG00000156671	SAMD8	sterile alpha motif domain containing 8	CHAS
chr9	134508261	134509983	All_PD_H3K27ac_samples_peak_47740	Astrocyte,Microglia,Neuron,Oligodendrocyte	Multiple	-0.490121	1.84231	11.2537	0.0018126	0.260738	1723	*	Intron (uc022bos.1/2889, intron 5 of 23)	9	134467486	134501809	34324	2	2889	uc010mzm.3	-6452	ENSG00000107263	RAPGEF1	Rap guanine nucleotide exchange factor 1	CHAS
chr9	112678434	112679166	All_PD_H3K27ac_samples_peak_120097	Other	Other	0.668334	0.660622	11.2498	0.00181551	0.260873	733	*	Intron (uc004beg.3/114299, intron 4 of 6)	9	112629647	112900819	271173	1	445815	uc004bel.1	48787	ENSG00000157654	PALM2AKAP2	PALM2 and AKAP2 fusion	CHAS
chr20	61473713	61474707	All_PD_H3K27ac_samples_peak_74688	Other	Other	0.544914	0.823643	11.2445	0.00181951	0.26094	995	*	Promoter (1-2kb)	20	61476476	61477543	1068	1	100132911	uc011aan.1	-1769	NA	DPH3P1	diphthamide biosynthesis 3 pseudogene 1	CHAS
chr6	37630069	37636696	All_PD_H3K27ac_samples_peak_21222	Astrocyte,Neuron,Oligodendrocyte	Multiple	-0.41728	4.41199	11.244	0.00181991	0.26094	6628	*	Exon (uc003onu.1/266727, exon 2 of 17)	6	37604691	37615100	10410	2	266727	uc003onv.1	-14969	ENSG00000112139	MDGA1	MAM domain containing glycosylphosphatidylinositol anchor 1	CHAS
chr11	17548782	17553846	All_PD_H3K27ac_samples_peak_29819	Astrocyte,Neuron,Oligodendrocyte	Multiple	-0.439947	3.40144	11.2408	0.00182229	0.260998	5065	*	Promoter (1-2kb)	11	17515442	17555057	39616	2	10083	uc001mnd.3	1211	ENSG00000006611	USH1C	USH1 protein network component harmonin	CHAS
chr13	57982985	57984585	All_PD_H3K27ac_samples_peak_12333	Oligodendrocyte	Oligodendrocyte	-0.551686	2.49479	11.2371	0.0018251	0.261117	1601	*	Distal Intergenic	13	58205789	58303065	97277	1	27253	uc001vhq.1	-221204	ENSG00000118946	PCDH17	protocadherin 17	CHAS
chr14	55075408	55078812	All_PD_H3K27ac_samples_peak_64283	Astrocyte,Neuron,Oligodendrocyte	Multiple	-0.569642	2.43328	11.2319	0.00182904	0.261399	3405	*	Intron (uc001xba.3/23034, intron 1 of 1)	14	55034330	55260033	225704	1	23034	uc001xbc.3	41078	ENSG00000020577	SAMD4A	sterile alpha motif domain containing 4A	CHAS
chr3	72725314	72731276	All_PD_H3K27ac_samples_peak_17541	Oligodendrocyte	Oligodendrocyte	0.469242	4.26773	11.2234	0.00183551	0.261917	5963	*	Distal Intergenic	3	72798428	72897598	99171	2	55164	uc003dpf.3	166322	ENSG00000144736	SHQ1	SHQ1, H/ACA ribonucleoprotein assembly factor	CHAS
chr14	105262211	105266826	All_PD_H3K27ac_samples_peak_12829	Astrocyte,Microglia,Neuron,Oligodendrocyte	Multiple	0.305148	4.66971	11.22	0.0018381	0.261917	4616	*	Promoter (<=1kb)	14	105266933	105271048	4116	1	100128927	uc001ypp.3	-107	ENSG00000179627	ZBTB42	zinc finger and BTB domain containing 42	CHAS
chr2	225872589	225873901	All_PD_H3K27ac_samples_peak_53180	Microglia	Microglia	0.543428	1.05478	11.2147	0.00184214	0.261917	1313	*	Promoter (1-2kb)	2	225875178	225875257	80	2	100616207	uc021vxm.1	1356	ENSG00000263828	MIR4439	microRNA 4439	CHAS
chr20	23084361	23084686	All_PD_H3K27ac_samples_peak_116874	Microglia,Neuron	Multiple	-0.833388	-0.439261	11.2125	0.00184381	0.261917	326	*	Distal Intergenic	20	23059993	23066977	6985	2	22918	uc002wsv.3	-17384	ENSG00000125810	CD93	CD93 molecule	CHAS
chr11	83446367	83450098	All_PD_H3K27ac_samples_peak_36863	Neuron,Oligodendrocyte	Multiple	0.412274	2.78449	11.2116	0.00184451	0.261917	3732	*	Intron (uc001pai.2/1740, intron 10 of 19)	11	83166056	83393468	227413	2	1740	uc010rsx.1	-52899	ENSG00000150672	DLG2	discs large MAGUK scaffold protein 2	CHAS
chr15	74032354	74035857	All_PD_H3K27ac_samples_peak_23686	Astrocyte,Neuron,Oligodendrocyte	Multiple	-0.412404	3.49129	11.2093	0.00184633	0.261917	3504	*	Exon (uc002avy.3/388135, exon 2 of 2)	15	74032141	74043816	11676	2	388135	uc002avy.3	7959	ENSG00000205363	INSYN1	inhibitory synaptic factor 1	CHAS
chr4	17540364	17540882	All_PD_H3K27ac_samples_peak_68628	Other	Other	0.800278	0.211932	11.2083	0.00184706	0.261917	519	*	Distal Intergenic	4	17516788	17528727	11940	1	645104	uc003gpg.1	23576	ENSG00000249581	CLRN2	clarin 2	CHAS
chr16	84496655	84497687	All_PD_H3K27ac_samples_peak_85895	Neuron	Neuron	0.616612	0.897161	11.2064	0.0018485	0.261917	1033	*	3' UTR	16	84493212	84497793	4582	1	9914	uc002fia.3	3443	ENSG00000064270	ATP2C2	ATPase secretory pathway Ca2+ transporting 2	CHAS
chr16	75364652	75365703	All_PD_H3K27ac_samples_peak_55045	Oligodendrocyte	Oligodendrocyte	-0.592754	0.995387	11.2002	0.00185329	0.262315	1052	*	Intron (uc002fdy.3/10428, intron 5 of 6)	16	75262928	75301951	39024	2	9564	uc002fdx.3	-62701	ENSG00000050820	BCAR1	BCAR1 scaffold protein, Cas family member	CHAS
chr2	85024022	85027229	All_PD_H3K27ac_samples_peak_33939	Neuron,Oligodendrocyte	Multiple	-0.45795	2.94053	11.193	0.00185884	0.262596	3208	*	3' UTR	2	85063043	85071108	8066	2	129293	uc002sov.3	43879	ENSG00000186854	TRABD2A	TraB domain containing 2A	CHAS
chr6	137415730	137417610	All_PD_H3K27ac_samples_peak_50653	Oligodendrocyte	Oligodendrocyte	-0.529644	1.9897	11.1892	0.00186177	0.262596	1881	*	Distal Intergenic	6	137330454	137366298	35845	2	53832	uc010kgy.1	-49432	ENSG00000016402	IL20RA	interleukin 20 receptor subunit alpha	CHAS
chr7	82990147	82991164	All_PD_H3K27ac_samples_peak_78247	Neuron	Neuron	0.654036	0.604036	11.1856	0.00186451	0.262596	1018	*	Distal Intergenic	7	82449796	82792197	342402	2	27445	uc003uhv.2	-197950	ENSG00000186472	PCLO	piccolo presynaptic cytomatrix protein	CHAS
chr5	80503006	80503759	All_PD_H3K27ac_samples_peak_158349	Neuron	Neuron	-0.627371	0.797263	11.1785	0.00187008	0.262596	754	*	Promoter (1-2kb)	5	80501462	80746718	245257	1	26829	uc011cto.1	1544	ENSG00000199347	RNU5E-1	RNA, U5E small nuclear 1	CHAS
chr5	146270498	146271045	All_PD_H3K27ac_samples_peak_118812	Other	Other	0.883653	-0.0789017	11.1781	0.00187038	0.262596	548	*	Intron (uc003loh.5/5521, intron 1 of 9)	5	145969067	146258490	289424	2	5521	uc003lof.5	-12008	ENSG00000156475	PPP2R2B	protein phosphatase 2 regulatory subunit Bbeta	CHAS
chr19	8381057	8382737	All_PD_H3K27ac_samples_peak_44765	Other	Other	0.489768	1.81665	11.178	0.00187047	0.262596	1681	*	Exon (uc002mjm.2/4701, exon 3 of 4)	19	8376184	8386280	10097	2	4701	uc002mjm.2	3543	ENSG00000267855	NDUFA7	NADH:ubiquinone oxidoreductase subunit A7	CHAS
chr1	25987128	25989170	All_PD_H3K27ac_samples_peak_48640	Neuron,Oligodendrocyte	Multiple	-0.510591	1.71916	11.1775	0.0018708	0.262596	2043	*	Intron (uc001bkm.2/57134, intron 1 of 11)	1	25943959	26111258	167300	1	57134	uc009vry.1	43169	ENSG00000117643	MAN1C1	mannosidase alpha class 1C member 1	CHAS
chr2	233069256	233069740	All_PD_H3K27ac_samples_peak_83259	Astrocyte,Oligodendrocyte	Multiple	-0.773001	0.0173344	11.1744	0.00187322	0.262596	485	*	Intron (uc002vsm.4/129563, intron 9 of 20)	2	233243348	233247599	4252	1	250	uc002vsq.3	-173608	ENSG00000163283	ALPP	alkaline phosphatase, placental	CHAS
chr1	47122370	47122877	All_PD_H3K27ac_samples_peak_89262	Neuron	Neuron	0.819027	-0.297179	11.172	0.00187507	0.262596	508	*	Intron (uc009vyk.3/64756, intron 5 of 9)	1	47100711	47131550	30840	2	64756	uc009vyk.3	8673	ENSG00000123472	ATPAF1	ATP synthase mitochondrial F1 complex assembly factor 1	CHAS
chr18	13608066	13643383	All_PD_H3K27ac_samples_peak_484	Astrocyte,Microglia,Neuron,Oligodendrocyte	Multiple	0.205694	8.43693	11.1694	0.0018771	0.262596	35318	*	Promoter (<=1kb)	18	13611113	13611199	87	1	100616130	uc021uhr.1	0	ENSG00000263527	MIR4526	microRNA 4526	CHAS
chrX	129962592	129965633	All_PD_H3K27ac_samples_peak_30381	Microglia,Oligodendrocyte	Multiple	0.493081	2.543	11.1694	0.0018771	0.262596	3042	*	Intron (uc004evw.3/10495, intron 2 of 15)	23	129757357	130037208	279852	2	10495	uc004evw.3	71575	ENSG00000165675	ENOX2	ecto-NOX disulfide-thiol exchanger 2	CHAS
chr12	11282548	11284020	All_PD_H3K27ac_samples_peak_76262	Oligodendrocyte	Oligodendrocyte	-0.536896	1.58711	11.1635	0.0018817	0.262614	1473	*	Promoter (2-3kb)	12	11285884	11286843	960	2	259293	uc009zhs.1	2823	ENSG00000256188	TAS2R30	taste 2 receptor member 30	CHAS
chr1	230455680	230470947	All_PD_H3K27ac_samples_peak_9460	Astrocyte,Neuron,Oligodendrocyte	Multiple	0.273273	5.87408	11.1622	0.00188277	0.262614	15268	*	3' UTR	1	230397616	230417875	20260	1	2590	uc001htu.2	58064	ENSG00000143641	GALNT2	polypeptide N-acetylgalactosaminyltransferase 2	CHAS
chr22	50422137	50422830	All_PD_H3K27ac_samples_peak_47517	Oligodendrocyte	Oligodendrocyte	0.723195	0.626089	11.161	0.00188371	0.262614	694	*	Distal Intergenic	22	50432942	50451055	18114	2	400935	uc003bje.1	28225	ENSG00000188263	IL17REL	interleukin 17 receptor E like	CHAS
chr6	125377709	125378601	All_PD_H3K27ac_samples_peak_112010	Oligodendrocyte	Oligodendrocyte	0.654976	0.559761	11.1582	0.00188589	0.262614	893	*	Intron (uc003pzr.3/154214, intron 2 of 5)	6	125304514	125404661	100148	1	154214	uc003pzt.3	73195	ENSG00000146373	RNF217	ring finger protein 217	CHAS
chr2	193117248	193120808	All_PD_H3K27ac_samples_peak_24422	Neuron,Oligodendrocyte	Multiple	0.384102	2.66451	11.1546	0.00188871	0.262614	3561	*	Distal Intergenic	2	193041469	193059644	18176	2	23671	uc002utd.1	-57604	ENSG00000144339	TMEFF2	transmembrane protein with EGF like and two follistatin like domains 2	CHAS
chr3	72164180	72167564	All_PD_H3K27ac_samples_peak_32583	Oligodendrocyte	Oligodendrocyte	0.521458	2.9425	11.1496	0.00189262	0.262614	3385	*	Distal Intergenic	3	72200408	72223490	23083	1	201617	uc003dpd.2	-32844	ENSG00000243083	LINC00870	long intergenic non-protein coding RNA 870	CHAS
chr9	123781061	123784579	All_PD_H3K27ac_samples_peak_28298	Oligodendrocyte	Oligodendrocyte	0.607318	2.81229	11.1468	0.00189486	0.262614	3519	*	Exon (uc004bkv.3/727, exon 11 of 41)	9	123714614	123812554	97941	2	727	uc004bkv.3	27975	ENSG00000106804	C5	complement C5	CHAS
chr22	21927790	21928513	All_PD_H3K27ac_samples_peak_125030	Other	Other	0.629949	0.535435	11.1463	0.00189523	0.262614	724	*	Intron (uc031rxe.1/7332, intron 1 of 3)	22	21922019	21978323	56305	1	7332	uc031rxf.1	5771	ENSG00000185651	UBE2L3	ubiquitin conjugating enzyme E2 L3	CHAS
chr5	60028143	60028421	All_PD_H3K27ac_samples_peak_95384	Oligodendrocyte	Oligodendrocyte	-1.24382	-0.683897	11.1379	0.00190189	0.262614	279	*	Distal Intergenic	5	59892739	59995993	103255	2	55789	uc011cqn.2	-32150	ENSG00000035499	DEPDC1B	DEP domain containing 1B	CHAS
chr18	59548286	59548892	All_PD_H3K27ac_samples_peak_142858	Other	Other	-0.822626	-0.163953	11.1375	0.0019022	0.262614	607	*	Intron (uc002lih.1/220441, intron 1 of 1)	18	59482304	59560304	78001	2	220441	uc002lih.1	11412	ENSG00000176641	RNF152	ring finger protein 152	CHAS
chr5	86416230	86416813	All_PD_H3K27ac_samples_peak_75353	Neuron,Oligodendrocyte	Multiple	-0.733324	0.349531	11.1355	0.00190375	0.262614	584	*	Intron (uc003kit.3/uc003kit.3, intron 1 of 3)	5	86410696	86410771	76	2	100422887	uc021ybb.1	-5459	ENSG00000265919	MIR4280	microRNA 4280	CHAS
chr9	8354957	8355904	All_PD_H3K27ac_samples_peak_148422	Other	Other	0.632154	0.730928	11.1333	0.00190552	0.262614	948	*	Intron (uc003zkp.3/5789, intron 24 of 30)	9	8314246	8733946	419701	2	5789	uc003zkp.3	378042	ENSG00000153707	PTPRD	protein tyrosine phosphatase receptor type D	CHAS
chr22	34051887	34052719	All_PD_H3K27ac_samples_peak_72528	Neuron	Neuron	-0.644427	0.513157	11.1296	0.00190845	0.262614	833	*	Intron (uc003and.4/9215, intron 3 of 15)	22	34120972	34133769	12798	1	100506195	uc003anf.2	-68253	ENSG00000224973	LARGE-AS1	LARGE antisense RNA 1	CHAS
chr19	19568534	19576999	All_PD_H3K27ac_samples_peak_20718	Astrocyte,Microglia,Neuron,Oligodendrocyte	Multiple	-0.349902	5.17541	11.125	0.00191204	0.262614	8466	*	Promoter (<=1kb)	19	19576154	19619741	43588	1	54815	uc010xqw.2	0	ENSG00000167491	GATAD2A	GATA zinc finger domain containing 2A	CHAS
chr16	85826835	85828652	All_PD_H3K27ac_samples_peak_56159	Oligodendrocyte	Oligodendrocyte	-0.61303	1.74916	11.1236	0.00191319	0.262614	1818	*	Intron (uc002fjd.3/10328, intron 1 of 4)	16	85812231	85833148	20918	2	10328	uc002fjd.3	4496	ENSG00000131148	EMC8	ER membrane protein complex subunit 8	CHAS
chr6	37947322	37948616	All_PD_H3K27ac_samples_peak_80907	Oligodendrocyte	Oligodendrocyte	-0.571703	0.972762	11.1232	0.00191354	0.262614	1295	*	Intron (uc003onx.3/60685, intron 2 of 5)	6	37787307	38122399	335093	1	60685	uc003onx.3	160015	ENSG00000156639	ZFAND3	zinc finger AN1-type containing 3	CHAS
chr7	155558517	155559434	All_PD_H3K27ac_samples_peak_80987	Oligodendrocyte	Oligodendrocyte	-0.594609	0.739423	11.1227	0.00191393	0.262614	918	*	5' UTR	7	155539280	155574179	34900	1	155435	uc003wmg.2	19237	ENSG00000184863	RBM33	RNA binding motif protein 33	CHAS
chr9	92507182	92507907	All_PD_H3K27ac_samples_peak_113111	Other	Other	0.785372	0.492097	11.1202	0.00191588	0.262614	726	*	Distal Intergenic	9	92254698	92334674	79977	1	100129066	uc004aqs.2	252484	ENSG00000237372	LINC03062	long intergenic non-protein coding RNA 3062	CHAS
chr9	113504994	113505677	All_PD_H3K27ac_samples_peak_59364	Oligodendrocyte	Oligodendrocyte	0.658157	0.640573	11.1194	0.00191657	0.262614	684	*	Intron (uc004bez.2/4593, intron 7 of 13)	9	113431051	113563278	132228	1	4593	uc022blv.1	73943	ENSG00000030304	MUSK	muscle associated receptor tyrosine kinase	CHAS
chr9	113706832	113709004	All_PD_H3K27ac_samples_peak_63735	Oligodendrocyte	Oligodendrocyte	0.576967	1.6778	11.1189	0.00191692	0.262614	2173	*	Intron (uc004bfa.3/1902, intron 3 of 4)	9	113636054	113761746	125693	2	1902	uc004bfa.3	52742	ENSG00000198121	LPAR1	lysophosphatidic acid receptor 1	CHAS
chr4	55606747	55609274	All_PD_H3K27ac_samples_peak_21777	Oligodendrocyte	Oligodendrocyte	0.54883	2.59211	11.115	0.00192003	0.262768	2528	*	3' UTR	4	55593582	55597552	3971	1	3815	uc010igt.2	13165	ENSG00000157404	KIT	KIT proto-oncogene, receptor tyrosine kinase	CHAS
chr5	11039000	11039640	All_PD_H3K27ac_samples_peak_90970	Astrocyte,Oligodendrocyte	Multiple	0.652358	0.291151	11.112	0.00192246	0.262829	641	*	Intron (uc011cmx.1/1501, intron 11 of 16)	5	10679342	10761387	82046	2	1611	uc011cmw.2	-277613	ENSG00000112977	DAP	death associated protein	CHAS
chr2	223856699	223861200	All_PD_H3K27ac_samples_peak_2847	Astrocyte,Neuron,Oligodendrocyte	Multiple	0.426539	4.31256	11.1053	0.00192778	0.263285	4502	*	Distal Intergenic	2	223916648	223920357	3710	1	23704	uc002vnl.5	-55448	ENSG00000152049	KCNE4	potassium voltage-gated channel subfamily E regulatory subunit 4	CHAS
chr7	4064857	4066028	All_PD_H3K27ac_samples_peak_87721	Microglia,Neuron	Multiple	-0.56811	1.32646	11.1005	0.00193167	0.263544	1172	*	Intron (uc003smx.3/221935, intron 17 of 44)	7	4050598	4308631	258034	1	221935	uc010kso.3	14259	ENSG00000146555	SDK1	sidekick cell adhesion molecule 1	CHAS
chr1	206864906	206868786	All_PD_H3K27ac_samples_peak_23541	Astrocyte,Neuron,Oligodendrocyte	Multiple	-0.337312	3.54447	11.0914	0.00193898	0.263859	3881	*	Intron (uc001hel.2/9261, intron 1 of 9)	1	206858365	206907630	49266	1	9261	uc001hem.2	6541	ENSG00000162889	MAPKAPK2	MAPK activated protein kinase 2	CHAS
chr11	17526361	17528795	All_PD_H3K27ac_samples_peak_73598	Oligodendrocyte	Oligodendrocyte	-0.63397	2.15552	11.087	0.00194252	0.263859	2435	*	Exon (uc001mne.3/10083, exon 19 of 27)	11	17515442	17555057	39616	2	10083	uc001mnd.3	26262	ENSG00000006611	USH1C	USH1 protein network component harmonin	CHAS
chr1	55336120	55339474	All_PD_H3K27ac_samples_peak_15864	Oligodendrocyte	Oligodendrocyte	-0.394321	3.43919	11.086	0.0019434	0.263859	3355	*	Promoter (2-3kb)	1	55315300	55341720	26421	2	1718	uc010ooj.1	2246	ENSG00000116133	DHCR24	24-dehydrocholesterol reductase	CHAS
chr13	27837541	27840290	All_PD_H3K27ac_samples_peak_22868	Astrocyte,Neuron,Oligodendrocyte	Multiple	-0.405769	3.34964	11.0859	0.00194347	0.263859	2750	*	Distal Intergenic	13	27844464	27847827	3364	1	387496	uc001urd.1	-4174	ENSG00000122035	RASL11A	RAS like family 11 member A	CHAS
chrX	13831563	13849264	All_PD_H3K27ac_samples_peak_14603	Astrocyte,Neuron,Oligodendrocyte	Multiple	0.305862	5.522	11.0853	0.00194395	0.263859	17702	*	Promoter (<=1kb)	23	13789062	13835314	46253	2	2824	uc004cvw.3	0	ENSG00000046653	GPM6B	glycoprotein M6B	CHAS
chr1	204895920	204908161	All_PD_H3K27ac_samples_peak_14940	Neuron,Oligodendrocyte	Multiple	0.306501	5.38708	11.0649	0.00196049	0.265539	12242	*	Intron (uc001hbh.3/23114, intron 2 of 15)	1	204913354	204991950	78597	1	23114	uc010prb.2	-5193	ENSG00000163531	NFASC	neurofascin	CHAS
chr12	21472002	21482578	All_PD_H3K27ac_samples_peak_3400	Astrocyte,Oligodendrocyte	Multiple	0.298395	5.84954	11.0641	0.00196113	0.265539	10577	*	Promoter (<=1kb)	12	21427849	21477615	49767	2	6579	uc001ret.3	0	ENSG00000084453	SLCO1A2	solute carrier organic anion transporter family member 1A2	CHAS
chr18	3281678	3285821	All_PD_H3K27ac_samples_peak_9372	Astrocyte,Oligodendrocyte	Multiple	0.405001	3.74433	11.0627	0.00196234	0.265539	4144	*	Distal Intergenic	18	3262717	3278282	15566	1	103910	uc010wyv.2	18961	ENSG00000118680	MYL12B	myosin light chain 12B	CHAS
chr19	30961618	30962735	All_PD_H3K27ac_samples_peak_60075	Other	Other	0.65834	1.13052	11.0595	0.00196489	0.265612	1118	*	Intron (uc002nsu.1/9745, intron 2 of 4)	19	30863328	31048965	185638	1	9745	uc010edd.1	98290	ENSG00000198597	ZNF536	zinc finger protein 536	CHAS
chr17	55933857	56032522	All_PD_H3K27ac_samples_peak_328	Astrocyte,Microglia,Neuron,Oligodendrocyte	Multiple	0.20456	10.0819	11.0564	0.00196748	0.26569	98666	*	Promoter (<=1kb)	17	55938604	55980750	42147	2	404093	uc002ivd.2	0	ENSG00000180891	CUEDC1	CUE domain containing 1	CHAS
chr20	25512149	25516251	All_PD_H3K27ac_samples_peak_11536	Astrocyte,Neuron,Oligodendrocyte	Multiple	-0.354032	4.19732	11.0473	0.00197497	0.266174	4103	*	Intron (uc002wux.1/22981, intron 1 of 23)	20	25471987	25521018	49032	2	22981	uc010ztf.1	4767	ENSG00000101004	NINL	ninein like	CHAS
chr11	83423056	83423908	All_PD_H3K27ac_samples_peak_139587	Neuron	Neuron	0.580364	0.65193	11.0464	0.0019757	0.266174	853	*	Intron (uc001pai.2/1740, intron 10 of 19)	11	83166056	83393468	227413	2	1740	uc010rsx.1	-29588	ENSG00000150672	DLG2	discs large MAGUK scaffold protein 2	CHAS
chr2	86084688	86089122	All_PD_H3K27ac_samples_peak_33642	Astrocyte,Microglia,Oligodendrocyte	Multiple	0.440334	3.40319	11.0431	0.00197841	0.266174	4435	*	Promoter (<=1kb)	2	86066271	86088415	22145	2	8869	uc010fgq.1	0	ENSG00000115525	ST3GAL5	ST3 beta-galactoside alpha-2,3-sialyltransferase 5	CHAS
chr5	167427865	167428613	All_PD_H3K27ac_samples_peak_126657	Neuron,Oligodendrocyte	Multiple	-0.818078	0.21799	11.0372	0.00198327	0.266174	749	*	Intron (uc010jjd.3/57451, intron 5 of 28)	5	167545297	167691162	145866	1	57451	uc003lzt.4	-116684	ENSG00000145934	TENM2	teneurin transmembrane protein 2	CHAS
chr19	30934109	30946906	All_PD_H3K27ac_samples_peak_11075	Astrocyte,Neuron,Oligodendrocyte	Multiple	0.37871	5.40478	11.037	0.00198342	0.266174	12798	*	5' UTR	19	30863328	31048965	185638	1	9745	uc010edd.1	70781	ENSG00000198597	ZNF536	zinc finger protein 536	CHAS
chr16	29140094	29140418	All_PD_H3K27ac_samples_peak_85807	Neuron	Neuron	-0.88874	-0.661868	11.0357	0.00198448	0.266174	325	*	Intron (uc010vct.2/uc010vct.2, intron 2 of 7)	16	29086163	29128038	41876	1	653390	uc010vdn.2	53931	ENSG00000103472	RRN3P2	RRN3 pseudogene 2	CHAS
chr6	37619419	37621403	All_PD_H3K27ac_samples_peak_33137	Oligodendrocyte	Oligodendrocyte	-0.456386	2.46093	11.0346	0.00198539	0.266174	1985	*	Exon (uc003onu.1/266727, exon 7 of 17)	6	37604691	37615100	10410	2	266727	uc003onv.1	-4319	ENSG00000112139	MDGA1	MAM domain containing glycosylphosphatidylinositol anchor 1	CHAS
chr19	30977879	30979352	All_PD_H3K27ac_samples_peak_51274	Other	Other	0.606745	1.35447	11.0325	0.00198715	0.266174	1474	*	Intron (uc002nsu.1/9745, intron 2 of 4)	19	30863328	31048965	185638	1	9745	uc010edd.1	114551	ENSG00000198597	ZNF536	zinc finger protein 536	CHAS
chrX	13884885	13899655	All_PD_H3K27ac_samples_peak_18181	Astrocyte,Neuron,Oligodendrocyte	Multiple	0.2841	5.26425	11.0261	0.00199247	0.266345	14771	*	Intron (uc004cvx.3/2824, intron 1 of 6)	23	13792093	13835314	43222	2	2824	uc004cvz.2	-49571	ENSG00000046653	GPM6B	glycoprotein M6B	CHAS
chr20	11970766	11978264	All_PD_H3K27ac_samples_peak_8678	Oligodendrocyte	Oligodendrocyte	0.352489	5.3111	11.0223	0.00199558	0.266345	7499	*	Distal Intergenic	20	11900018	11907243	7226	1	22903	uc010zrh.2	70748	ENSG00000132640	BTBD3	BTB domain containing 3	CHAS
chr2	44932554	44934636	All_PD_H3K27ac_samples_peak_117718	Astrocyte,Oligodendrocyte	Multiple	-0.661519	1.71014	11.0214	0.00199634	0.266345	2083	*	Exon (uc002rum.3/79823, exon 5 of 11)	2	44776630	44776659	30	2	100616475	uc021vgr.1	-155895	ENSG00000265301	MIR548AD	microRNA 548ad	CHAS
chr5	80546862	80550445	All_PD_H3K27ac_samples_peak_41198	Neuron,Oligodendrocyte	Multiple	-0.416625	2.85841	11.0201	0.00199746	0.266345	3584	*	5' UTR	5	80529139	80562217	33079	1	1160	uc010jaq.3	17723	ENSG00000131730	CKMT2	creatine kinase, mitochondrial 2	CHAS
chr15	79327409	79329555	All_PD_H3K27ac_samples_peak_44654	Other	Other	-0.425544	2.01755	11.0167	0.00200029	0.266345	2147	*	Exon (uc002bep.3/5923, exon 6 of 27)	15	79282382	79310314	27933	2	5923	uc010unh.1	-17095	ENSG00000058335	RASGRF1	Ras protein specific guanine nucleotide releasing factor 1	CHAS
chr10	46047881	46049445	All_PD_H3K27ac_samples_peak_65586	Oligodendrocyte	Oligodendrocyte	0.651395	1.33077	11.0151	0.00200162	0.266345	1565	*	5' UTR	10	45952817	46030819	78003	2	220972	uc001jci.1	-17062	ENSG00000165406	MARCHF8	membrane associated ring-CH-type finger 8	CHAS
chr3	189679379	189683459	All_PD_H3K27ac_samples_peak_18215	Oligodendrocyte	Oligodendrocyte	0.560649	3.09962	11.0104	0.00200555	0.266345	4081	*	Exon (uc011bsk.2/55214, exon 14 of 15)	3	189547711	189547798	88	1	100126340	uc021xis.1	131668	ENSG00000216058	MIR944	microRNA 944	CHAS
chr8	25173632	25175959	All_PD_H3K27ac_samples_peak_91645	Oligodendrocyte	Oligodendrocyte	0.447119	2.31225	11.0096	0.00200623	0.266345	2328	*	Exon (uc010luf.1/80005, exon 14 of 35)	8	25167923	25253456	85534	1	80005	uc003xei.3	5709	ENSG00000147459	DOCK5	dedicator of cytokinesis 5	CHAS
chr1	26192628	26195189	All_PD_H3K27ac_samples_peak_57140	Astrocyte	Astrocyte	0.44664	2.09788	11.0092	0.00200654	0.266345	2562	*	Promoter (2-3kb)	1	26187975	26197744	9770	2	164091	uc001bkx.3	2555	ENSG00000182749	PAQR7	progestin and adipoQ receptor family member 7	CHAS
chr19	56195965	56203869	All_PD_H3K27ac_samples_peak_25175	Neuron	Neuron	0.345401	4.38449	11.0049	0.00201016	0.266558	7905	*	Exon (uc002qlv.3/29924, exon 3 of 10)	19	56187991	56207133	19143	1	29924	uc002qlx.3	7974	ENSG00000063245	EPN1	epsin 1	CHAS
chr7	3948477	3952934	All_PD_H3K27ac_samples_peak_21061	Astrocyte,Microglia,Neuron,Oligodendrocyte	Multiple	-0.345246	3.70108	10.9964	0.00201732	0.266907	4458	*	Intron (uc003smx.3/221935, intron 5 of 44)	7	4050598	4308631	258034	1	221935	uc010kso.3	-97664	ENSG00000146555	SDK1	sidekick cell adhesion molecule 1	CHAS
chr2	36761126	36761935	All_PD_H3K27ac_samples_peak_134508	Neuron	Neuron	0.611243	0.588747	10.9962	0.00201744	0.266907	810	*	Intron (uc002rpd.3/51232, intron 13 of 16)	2	36779404	36821709	42306	2	9637	uc002rpf.2	59774	ENSG00000171055	FEZ2	fasciculation and elongation protein zeta 2	CHAS
chr10	80993585	81038153	All_PD_H3K27ac_samples_peak_1774	Astrocyte,Microglia,Neuron,Oligodendrocyte	Multiple	-0.21518	8.43862	10.9911	0.00202175	0.266907	44569	*	Promoter (<=1kb)	10	81003425	81076285	72861	1	57178	uc001kag.2	0	ENSG00000108175	ZMIZ1	zinc finger MIZ-type containing 1	CHAS
chr16	86028197	86029796	All_PD_H3K27ac_samples_peak_48765	Microglia,Oligodendrocyte	Multiple	-0.61005	1.82914	10.9894	0.00202322	0.266907	1600	*	Distal Intergenic	16	85936318	85943486	7169	1	3394	uc002fji.3	91879	ENSG00000140968	IRF8	interferon regulatory factor 8	CHAS
chr11	83920779	83921332	All_PD_H3K27ac_samples_peak_54787	Oligodendrocyte	Oligodendrocyte	0.726405	0.294065	10.9891	0.00202342	0.266907	554	*	Intron (uc001pai.2/1740, intron 1 of 19)	11	83166056	83984323	818268	2	1740	uc001pai.2	62991	ENSG00000150672	DLG2	discs large MAGUK scaffold protein 2	CHAS
chr7	36495957	36496291	All_PD_H3K27ac_samples_peak_119628	Oligodendrocyte	Oligodendrocyte	-0.958782	-0.184908	10.9863	0.00202583	0.266907	335	*	Distal Intergenic	7	36363759	36429734	65976	2	23366	uc003tfd.2	-66223	ENSG00000164542	MATCAP2	microtubule associated tyrosine carboxypeptidase 2	CHAS
chr11	121206893	121209761	All_PD_H3K27ac_samples_peak_36845	Astrocyte,Microglia,Neuron,Oligodendrocyte	Multiple	-0.419592	2.52465	10.985	0.00202691	0.266907	2869	*	Distal Intergenic	11	121163577	121184119	20543	1	6309	uc001pxv.3	43316	ENSG00000109929	SC5D	sterol-C5-desaturase	CHAS
chr22	37844803	37845659	All_PD_H3K27ac_samples_peak_56402	Neuron,Oligodendrocyte	Multiple	-0.622277	1.02054	10.9763	0.00203425	0.267044	857	*	Distal Intergenic	22	37764000	37823505	59506	2	114794	uc003asq.4	-21298	ENSG00000166897	ELFN2	extracellular leucine rich repeat and fibronectin type III domain containing 2	CHAS
chr7	36285576	36286305	All_PD_H3K27ac_samples_peak_59281	Microglia	Microglia	-0.71666	0.486195	10.9762	0.0020344	0.267044	730	*	Intron (uc003tfa.3/80820, intron 3 of 7)	7	36192836	36341152	148317	1	80820	uc003tfa.3	92740	ENSG00000122547	EEPD1	endonuclease/exonuclease/phosphatase family domain containing 1	CHAS
chr13	45766680	45769350	All_PD_H3K27ac_samples_peak_17511	Neuron,Oligodendrocyte	Multiple	0.416142	2.79849	10.9746	0.00203573	0.267044	2671	*	5' UTR	13	45766988	45775175	8188	2	386618	uc001uzx.4	5825	ENSG00000180332	KCTD4	potassium channel tetramerization domain containing 4	CHAS
chr2	191609534	191611113	All_PD_H3K27ac_samples_peak_68318	Neuron	Neuron	0.518149	1.24936	10.9743	0.00203602	0.267044	1580	*	Distal Intergenic	2	191523884	191557492	33609	1	4664	uc010zgh.2	85650	ENSG00000138386	NAB1	NGFI-A binding protein 1	CHAS
chr4	21885184	21887187	All_PD_H3K27ac_samples_peak_37414	Neuron	Neuron	0.624205	1.64058	10.9715	0.0020384	0.267091	2004	*	Intron (uc003gqi.1/80333, intron 1 of 8)	4	21844964	21854811	9848	2	359822	uc003gqj.1	-30373	ENSG00000280650	KCNIP4-IT1	KCNIP4 intronic transcript 1	CHAS
chr7	7934473	7935088	All_PD_H3K27ac_samples_peak_60649	Oligodendrocyte	Oligodendrocyte	-0.660263	0.410475	10.9686	0.00204085	0.267148	616	*	Distal Intergenic	7	8008374	8128709	120336	1	113263	uc003srk.4	-73286	ENSG00000106415	GLCCI1	glucocorticoid induced 1	CHAS
chrX	119610185	119611287	All_PD_H3K27ac_samples_peak_88136	Other	Other	0.646123	0.659427	10.9574	0.00205039	0.267845	1103	*	Distal Intergenic	23	119570349	119603204	32856	2	3920	uc010nqp.1	-6981	ENSG00000005893	LAMP2	lysosomal associated membrane protein 2	CHAS
chr3	52204599	52208146	All_PD_H3K27ac_samples_peak_23850	Oligodendrocyte	Oligodendrocyte	-0.465668	3.55496	10.9562	0.00205143	0.267845	3548	*	Distal Intergenic	3	52109249	52188706	79458	2	25886	uc003dcw.3	-15893	ENSG00000164087	POC1A	POC1 centriolar protein A	CHAS
chr15	91560811	91562073	All_PD_H3K27ac_samples_peak_103028	Other	Other	0.493736	1.13064	10.9552	0.00205225	0.267845	1263	*	5' UTR	15	91541774	91565833	24060	2	26276	uc002bqp.1	3760	ENSG00000184056	VPS33B	VPS33B late endosome and lysosome associated	CHAS
chr6	136809481	136814060	All_PD_H3K27ac_samples_peak_19798	Neuron,Oligodendrocyte	Multiple	0.353426	3.39443	10.9491	0.00205754	0.268271	4580	*	Intron (uc010kgu.3/9053, intron 1 of 17)	6	136663419	136788013	124595	2	9053	uc011edf.2	-21468	ENSG00000135525	MAP7	microtubule associated protein 7	CHAS
chr3	145372180	145372789	All_PD_H3K27ac_samples_peak_75020	Other	Other	0.727543	0.0353206	10.9422	0.00206345	0.268777	610	*	Distal Intergenic	3	145787228	145804522	17295	2	5352	uc003evq.1	431733	ENSG00000152952	PLOD2	procollagen-lysine,2-oxoglutarate 5-dioxygenase 2	CHAS
chr15	44351059	44352683	All_PD_H3K27ac_samples_peak_59851	Oligodendrocyte	Oligodendrocyte	0.471474	1.50867	10.9373	0.00206769	0.269064	1625	*	Intron (uc001ztk.1/84978, intron 2 of 15)	15	44165474	44486644	321171	2	84978	uc001ztk.1	133961	ENSG00000171877	FRMD5	FERM domain containing 5	CHAS
chr7	121038328	121038774	All_PD_H3K27ac_samples_peak_100515	Oligodendrocyte	Oligodendrocyte	0.774017	-0.0936108	10.9255	0.00207793	0.269928	447	*	Promoter (1-2kb)	7	120988905	121036422	47518	2	10447	uc010lkm.3	-1906	ENSG00000196937	FAM3C	FAM3 metabolism regulating signaling molecule C	CHAS
chr21	22108205	22112734	All_PD_H3K27ac_samples_peak_24733	Neuron,Oligodendrocyte	Multiple	0.407967	3.47749	10.9249	0.00207841	0.269928	4530	*	Distal Intergenic	21	22114913	22175426	60514	2	387486	uc002yky.4	62692	ENSG00000224924	LINC00320	long intergenic non-protein coding RNA 320	CHAS
chr6	165997462	165997932	All_PD_H3K27ac_samples_peak_127050	Other	Other	-0.78247	-0.0385576	10.922	0.00208093	0.26999	471	*	Intron (uc003qun.3/10846, intron 1 of 22)	6	165740776	165990027	249252	2	10846	uc011egk.2	-7435	ENSG00000112541	PDE10A	phosphodiesterase 10A	CHAS
chr2	233146989	233148359	All_PD_H3K27ac_samples_peak_48186	Astrocyte	Astrocyte	-0.479731	1.26632	10.9195	0.00208314	0.270012	1371	*	Intron (uc002vsm.4/129563, intron 13 of 20)	2	233243348	233247599	4252	1	250	uc002vsq.3	-94989	ENSG00000163283	ALPP	alkaline phosphatase, placental	CHAS
chr13	21132984	21135155	All_PD_H3K27ac_samples_peak_52834	Other	Other	0.600457	2.35661	10.9154	0.00208674	0.270215	2172	*	Distal Intergenic	13	21141208	21265576	124369	1	8100	uc001unh.3	-6053	ENSG00000032742	IFT88	intraflagellar transport 88	CHAS
chr6	34974831	34997466	All_PD_H3K27ac_samples_peak_2736	Astrocyte,Neuron,Oligodendrocyte	Multiple	0.406761	6.82114	10.907	0.0020941	0.270902	22636	*	Exon (uc003ojx.4/23294, exon 11 of 24)	6	34940379	34949763	9385	1	23294	uc010jvr.1	34452	ENSG00000064999	ANKS1A	ankyrin repeat and sterile alpha motif domain containing 1A	CHAS
chr3	42657115	42658726	All_PD_H3K27ac_samples_peak_125906	Oligodendrocyte	Oligodendrocyte	0.593472	1.21194	10.9042	0.00209648	0.270945	1612	*	Promoter (2-3kb)	3	42661156	42681242	20087	1	4820	uc003clq.1	-2430	ENSG00000114857	NKTR	natural killer cell triggering receptor	CHAS
chr1	153516206	153520360	All_PD_H3K27ac_samples_peak_37559	Microglia,Oligodendrocyte	Multiple	0.643913	3.30278	10.9009	0.00209936	0.271053	4155	*	Promoter (<=1kb)	1	153516095	153518282	2188	2	6275	uc001fby.3	0	ENSG00000196154	S100A4	S100 calcium binding protein A4	CHAS
chr8	29003365	29007441	All_PD_H3K27ac_samples_peak_18954	Oligodendrocyte	Oligodendrocyte	0.330473	3.52777	10.895	0.00210456	0.271449	4077	*	3' UTR	8	28924795	28956758	31964	2	23303	uc011laz.2	-46607	ENSG00000197892	KIF13B	kinesin family member 13B	CHAS
chr9	96857009	96864080	All_PD_H3K27ac_samples_peak_23326	Neuron,Oligodendrocyte	Multiple	0.36217	4.05769	10.8915	0.00210764	0.271449	7072	*	3' UTR	9	96846711	96872138	25428	1	138639	uc010mrj.2	10298	ENSG00000158079	PTPDC1	protein tyrosine phosphatase domain containing 1	CHAS
chr7	108769524	108770648	All_PD_H3K27ac_samples_peak_95700	Neuron	Neuron	0.670451	0.636419	10.8896	0.00210934	0.271449	1125	*	Distal Intergenic	7	108524038	108524637	600	2	154907	uc003vfo.3	-244887	ENSG00000205174	LINC02903	long intergenic non-protein coding RNA 2903	CHAS
chr12	50985248	50987462	All_PD_H3K27ac_samples_peak_37960	Other	Other	0.616684	1.92833	10.8881	0.00211071	0.271449	2215	*	Intron (uc001rwu.3/57609, intron 1 of 7)	12	51034507	51074044	39538	1	57609	uc009zls.2	-47045	ENSG00000066084	DIP2B	disco interacting protein 2 homolog B	CHAS
chr10	25224294	25226071	All_PD_H3K27ac_samples_peak_60829	Other	Other	0.47541	1.78113	10.8858	0.00211268	0.271449	1778	*	Intron (uc001ise.1/56952, intron 3 of 8)	10	25137554	25241533	103980	2	56952	uc001ise.1	15462	ENSG00000099256	PRTFDC1	phosphoribosyl transferase domain containing 1	CHAS
chr8	134381100	134391205	All_PD_H3K27ac_samples_peak_11713	Neuron,Oligodendrocyte	Multiple	0.323291	5.3318	10.8782	0.00211939	0.272047	10106	*	Distal Intergenic	8	134249414	134309547	60134	2	10397	uc011lji.1	-71553	ENSG00000104419	NDRG1	N-myc downstream regulated 1	CHAS
chrX	13865507	13867846	All_PD_H3K27ac_samples_peak_41737	Astrocyte	Astrocyte	0.497246	1.79829	10.8726	0.00212443	0.272272	2340	*	Intron (uc004cvx.3/2824, intron 1 of 6)	23	13792093	13835314	43222	2	2824	uc004cvz.2	-30193	ENSG00000046653	GPM6B	glycoprotein M6B	CHAS
chr7	16735458	16740741	All_PD_H3K27ac_samples_peak_45666	Neuron	Neuron	0.404701	3.03442	10.8716	0.00212526	0.272272	5284	*	3' UTR	7	16700839	16736686	35848	1	28969	uc003sto.1	34619	ENSG00000136261	BZW2	basic leucine zipper and W2 domains 2	CHAS
chr5	146345846	146350371	All_PD_H3K27ac_samples_peak_15474	Astrocyte,Neuron,Oligodendrocyte	Multiple	0.494657	3.39668	10.8674	0.00212904	0.272342	4526	*	Intron (uc003loh.5/5521, intron 1 of 9)	5	146293770	146299069	5300	2	100874361	uc031slr.1	-46777	ENSG00000249553	PPP2R2B-IT1	PPP2R2B intronic transcript 1	CHAS
chr13	114772904	114773474	All_PD_H3K27ac_samples_peak_61121	Other	Other	0.813572	0.343927	10.8659	0.00213041	0.272342	571	*	Exon (uc010tkk.2/22821, exon 18 of 24)	13	114786880	114801669	14790	2	22821	uc010aha.1	28195	ENSG00000185989	RASA3	RAS p21 protein activator 3	CHAS
chr21	22155598	22157589	All_PD_H3K27ac_samples_peak_38496	Neuron,Oligodendrocyte	Multiple	0.487331	1.85362	10.8641	0.00213198	0.272342	1992	*	Intron (uc002yky.4/387486, intron 1 of 7)	21	22114913	22175426	60514	2	387486	uc002yky.4	17837	ENSG00000224924	LINC00320	long intergenic non-protein coding RNA 320	CHAS
chr7	104923859	104927486	All_PD_H3K27ac_samples_peak_28097	Oligodendrocyte	Oligodendrocyte	0.447598	3.08499	10.8572	0.00213815	0.272525	3628	*	Intron (uc003vcu.4/6733, intron 2 of 16)	7	104756821	104939226	182406	2	6733	uc003vcu.4	11740	ENSG00000135250	SRPK2	SRSF protein kinase 2	CHAS
chr7	2194284	2200631	All_PD_H3K27ac_samples_peak_1666	Astrocyte,Neuron,Oligodendrocyte	Multiple	0.361122	5.44244	10.8569	0.00213845	0.272525	6348	*	Intron (uc003sle.1/8379, intron 2 of 10)	7	1855428	2255644	400217	2	8379	uc003sle.1	55013	ENSG00000002822	MAD1L1	mitotic arrest deficient 1 like 1	CHAS
chr11	72650202	72652148	All_PD_H3K27ac_samples_peak_62460	Microglia,Oligodendrocyte	Multiple	0.470266	1.89276	10.8556	0.00213959	0.272525	1947	*	Intron (uc001oth.4/9873, intron 7 of 18)	11	72525451	72554717	29267	1	89849	uc009ytj.2	124751	ENSG00000168010	ATG16L2	autophagy related 16 like 2	CHAS
chr11	61756291	61757321	All_PD_H3K27ac_samples_peak_107416	Other	Other	0.583876	0.759097	10.8481	0.00214629	0.273115	1031	*	Distal Intergenic	11	61731757	61735132	3376	2	2495	uc001nsu.3	-21159	ENSG00000167996	FTH1	ferritin heavy chain 1	CHAS
chr9	8715600	8719809	All_PD_H3K27ac_samples_peak_51699	Astrocyte,Neuron,Oligodendrocyte	Multiple	0.436901	2.74087	10.8422	0.00215161	0.27353	4210	*	Intron (uc003zkp.3/5789, intron 1 of 30)	9	8314246	8733946	419701	2	5789	uc003zkp.3	14137	ENSG00000153707	PTPRD	protein tyrosine phosphatase receptor type D	CHAS
chr3	60536575	60537078	All_PD_H3K27ac_samples_peak_111260	Other	Other	0.960649	0.198683	10.8359	0.00215727	0.273792	504	*	Intron (uc003dkx.4/2272, intron 4 of 9)	3	59735036	61237133	1502098	2	2272	uc003dkx.4	700055	ENSG00000189283	FHIT	fragile histidine triad diadenosine triphosphatase	CHAS
chr10	20233464	20236576	All_PD_H3K27ac_samples_peak_32666	Astrocyte,Microglia,Oligodendrocyte	Multiple	0.4378	2.74668	10.8354	0.00215781	0.273792	3113	*	Intron (uc001iqg.1/84898, intron 1 of 13)	10	20105372	20569115	463744	1	84898	uc001iqh.1	128092	ENSG00000120594	PLXDC2	plexin domain containing 2	CHAS
chr11	131932497	131935251	All_PD_H3K27ac_samples_peak_69329	Astrocyte,Microglia,Oligodendrocyte	Multiple	0.684073	2.30724	10.8326	0.00216033	0.273849	2755	*	Intron (uc001qgm.3/50863, intron 2 of 7)	11	131780712	132206716	426005	1	50863	uc001qgq.3	151785	ENSG00000182667	NTM	neurotrimin	CHAS
chr14	103431311	103438974	All_PD_H3K27ac_samples_peak_9142	Oligodendrocyte	Oligodendrocyte	0.314175	4.76143	10.8291	0.0021635	0.273988	7664	*	Promoter (<=1kb)	14	103410228	103430987	20760	2	9578	uc001ymj.1	-324	ENSG00000198752	CDC42BPB	CDC42 binding protein kinase beta	CHAS
chr5	141512253	141512898	All_PD_H3K27ac_samples_peak_87273	Microglia	Microglia	0.667569	0.193268	10.8139	0.00217726	0.275017	646	*	Intron (uc003lmj.1/80762, intron 3 of 3)	5	141488324	141534008	45685	1	80762	uc003lmi.4	23929	ENSG00000131507	NDFIP1	Nedd4 family interacting protein 1	CHAS
chr1	66435962	66438830	All_PD_H3K27ac_samples_peak_93450	Other	Other	0.450646	2.01284	10.8133	0.00217785	0.275017	2869	*	Intron (uc001dcn.3/5142, intron 3 of 16)	1	66458390	66840262	381873	1	5142	uc001dcp.3	-19560	ENSG00000184588	PDE4B	phosphodiesterase 4B	CHAS
chr11	65230607	65231463	All_PD_H3K27ac_samples_peak_107453	Other	Other	0.637431	0.223882	10.8117	0.00217932	0.275017	857	*	Distal Intergenic	11	65265233	65273939	8707	1	378938	uc010roh.3	-33770	ENSG00000251562	MALAT1	metastasis associated lung adenocarcinoma transcript 1	CHAS
chr13	62348363	62351892	All_PD_H3K27ac_samples_peak_40021	Oligodendrocyte	Oligodendrocyte	0.454174	2.64222	10.811	0.00217994	0.275017	3530	*	Distal Intergenic	13	61983819	62002079	18261	2	64881	uc010thj.2	-346284	ENSG00000280165	PCDH20	protocadherin 20	CHAS
chr9	100307706	100308860	All_PD_H3K27ac_samples_peak_81204	Other	Other	0.580476	0.859123	10.8071	0.00218353	0.275208	1155	*	Exon (uc004axl.2/7111, exon 3 of 10)	9	100263921	100364025	100105	1	7111	uc004axk.2	43785	ENSG00000136842	TMOD1	tropomodulin 1	CHAS
chr5	146418106	146421550	All_PD_H3K27ac_samples_peak_32856	Other	Other	0.650775	2.86991	10.8047	0.00218572	0.275222	3445	*	Intron (uc003loh.5/5521, intron 1 of 9)	5	145969067	146435700	466634	2	5521	uc003loh.5	14150	ENSG00000156475	PPP2R2B	protein phosphatase 2 regulatory subunit Bbeta	CHAS
chr11	113570186	113570785	All_PD_H3K27ac_samples_peak_107136	Other	Other	0.924474	0.495228	10.7988	0.00219114	0.275228	600	*	5' UTR	11	113558268	113577068	18801	2	80975	uc001poc.4	6283	ENSG00000166682	TMPRSS5	transmembrane serine protease 5	CHAS
chr9	111489700	111491077	All_PD_H3K27ac_samples_peak_81214	Astrocyte,Oligodendrocyte	Multiple	-0.738115	1.28484	10.7956	0.00219403	0.275228	1378	*	Distal Intergenic	9	111616869	111618275	1407	2	10880	uc004bdi.3	127198	ENSG00000148156	ACTL7B	actin like 7B	CHAS
chr17	75352827	75354583	All_PD_H3K27ac_samples_peak_33307	Other	Other	0.614302	1.99025	10.7918	0.00219762	0.275228	1757	*	Intron (uc002jts.4/10801, intron 2 of 11)	17	75369272	75496678	127407	1	10801	uc002jtv.3	-14689	ENSG00000184640	SEPTIN9	septin 9	CHAS
chr1	183918855	183941615	All_PD_H3K27ac_samples_peak_6293	Astrocyte,Microglia,Oligodendrocyte	Multiple	0.277679	6.55206	10.7881	0.00220099	0.275228	22761	*	Promoter (<=1kb)	1	183904966	183933634	28669	2	23127	uc001gqq.3	0	ENSG00000198756	COLGALT2	collagen beta(1-O)galactosyltransferase 2	CHAS
chr5	146180359	146182907	All_PD_H3K27ac_samples_peak_75266	Neuron,Oligodendrocyte	Multiple	0.515281	1.92461	10.785	0.0022038	0.275228	2549	*	Intron (uc003loe.4/5521, intron 1 of 8)	5	145969067	146258348	289282	2	5521	uc003loe.4	75441	ENSG00000156475	PPP2R2B	protein phosphatase 2 regulatory subunit Bbeta	CHAS
chr11	131786557	131788811	All_PD_H3K27ac_samples_peak_60888	Neuron	Neuron	0.531404	1.90022	10.7826	0.00220604	0.275228	2255	*	Intron (uc001qgm.3/50863, intron 2 of 7)	11	131780712	132206716	426005	1	50863	uc001qgq.3	5845	ENSG00000182667	NTM	neurotrimin	CHAS
chr1	54580501	54581029	All_PD_H3K27ac_samples_peak_89355	Other	Other	-0.752981	0.370472	10.7799	0.00220858	0.275228	529	*	Distal Intergenic	1	54604668	54618679	14012	2	200008	uc001cwv.2	37650	ENSG00000157211	CDCP2	CUB domain containing protein 2	CHAS
chr5	34923374	34925208	All_PD_H3K27ac_samples_peak_80745	Neuron	Neuron	0.590829	1.14913	10.7796	0.00220887	0.275228	1835	*	3' UTR	5	34929698	34959069	29372	1	134218	uc003jjb.3	-4490	ENSG00000168724	DNAJC21	DnaJ heat shock protein family (Hsp40) member C21	CHAS
chr7	5658281	5679461	All_PD_H3K27ac_samples_peak_9632	Astrocyte,Microglia,Neuron,Oligodendrocyte	Multiple	0.278032	6.36063	10.7794	0.00220899	0.275228	21181	*	3' UTR	7	5642503	5646287	3785	1	6624	uc003sov.3	15778	ENSG00000075618	FSCN1	fascin actin-bundling protein 1	CHAS
chr1	24902499	24903493	All_PD_H3K27ac_samples_peak_114663	Astrocyte,Oligodendrocyte	Multiple	0.590407	1.13972	10.7772	0.0022111	0.275228	995	*	Intron (uc001bjk.2/400746, intron 1 of 3)	1	24882567	24935818	53252	1	400746	uc001bjk.2	19932	ENSG00000184454	NCMAP	non-compact myelin associated protein	CHAS
chr1	202498978	202500126	All_PD_H3K27ac_samples_peak_60983	Oligodendrocyte	Oligodendrocyte	-0.591824	0.876771	10.7765	0.00221171	0.275228	1149	*	Intron (uc001gya.2/4660, intron 18 of 23)	1	202509242	202557697	48456	1	4660	uc021pho.1	-9116	ENSG00000077157	PPP1R12B	protein phosphatase 1 regulatory subunit 12B	CHAS
chr17	36847455	36848555	All_PD_H3K27ac_samples_peak_57390	Microglia	Microglia	0.528105	0.940615	10.7676	0.00222002	0.275228	1101	*	Distal Intergenic	17	36858515	36858584	70	2	100616203	uc021twf.1	10029	ENSG00000275238	MIR4734	microRNA 4734	CHAS
chr5	136582039	136583766	All_PD_H3K27ac_samples_peak_83775	Other	Other	0.622122	1.51616	10.7658	0.00222168	0.275228	1728	*	Intron (uc003lbo.3/6695, intron 2 of 9)	5	136310987	136834438	523452	2	6695	uc003lbo.3	250672	ENSG00000152377	SPOCK1	SPARC (osteonectin), cwcv and kazal like domains proteoglycan 1	CHAS
chr15	84538126	84538697	All_PD_H3K27ac_samples_peak_85728	Neuron,Oligodendrocyte	Multiple	-0.789975	-0.0621967	10.7655	0.00222194	0.275228	572	*	Intron (uc010bmt.1/57188, intron 8 of 26)	15	84748939	84795353	46415	1	648809	uc021stg.1	-210242	NA	EFL1P1	elongation factor like GTPase 1 pseudogene 1	CHAS
chr2	133995133	133996642	All_PD_H3K27ac_samples_peak_117163	Oligodendrocyte	Oligodendrocyte	-0.552749	1.17304	10.762	0.00222519	0.275228	1510	*	Intron (uc002ttp.3/344148, intron 4 of 19)	2	133682490	134179361	496872	2	344148	uc002tts.1	182719	ENSG00000176771	NCKAP5	NCK associated protein 5	CHAS
chr18	13216285	13217352	All_PD_H3K27ac_samples_peak_17876	Astrocyte,Microglia,Neuron,Oligodendrocyte	Multiple	-0.571781	1.57877	10.7609	0.00222622	0.275228	1068	*	Promoter (1-2kb)	18	13218729	13652753	434025	1	753	uc002ksb.3	-1377	ENSG00000168675	LDLRAD4	low density lipoprotein receptor class A domain containing 4	CHAS
chr7	22217870	22218765	All_PD_H3K27ac_samples_peak_65322	Neuron,Oligodendrocyte	Multiple	0.532181	0.821357	10.7581	0.00222885	0.275228	896	*	Intron (uc003svg.3/9771, intron 11 of 25)	7	22206688	22233353	26666	2	9771	uc011jym.1	14588	ENSG00000136237	RAPGEF5	Rap guanine nucleotide exchange factor 5	CHAS
chr2	61562433	61563081	All_PD_H3K27ac_samples_peak_72616	Oligodendrocyte	Oligodendrocyte	-0.731085	0.511956	10.7554	0.00223138	0.275228	649	*	Intron (uc002sbe.3/9736, intron 18 of 79)	2	61453925	61507483	53559	2	9736	uc002sbf.3	-54950	ENSG00000115464	USP34	ubiquitin specific peptidase 34	CHAS
chr14	95943293	95945511	All_PD_H3K27ac_samples_peak_33271	Oligodendrocyte	Oligodendrocyte	0.429609	2.73498	10.7509	0.00223565	0.275228	2219	*	Promoter (1-2kb)	14	95910489	95942173	31685	2	161176	uc001yej.1	-1120	ENSG00000176438	SYNE3	spectrin repeat containing nuclear envelope family member 3	CHAS
chr1	10293949	10294531	All_PD_H3K27ac_samples_peak_88389	Other	Other	0.725745	0.00185122	10.748	0.00223831	0.275228	583	*	Promoter (1-2kb)	1	10292308	10441655	149348	1	23095	uc001arb.3	1641	ENSG00000054523	KIF1B	kinesin family member 1B	CHAS
chr11	121564874	121574918	All_PD_H3K27ac_samples_peak_2941	Astrocyte,Neuron,Oligodendrocyte	Multiple	0.257848	5.86389	10.7479	0.0022384	0.275228	10045	*	Distal Intergenic	11	121461128	121504471	43344	1	6653	uc010rzq.1	103746	ENSG00000137642	SORL1	sortilin related receptor 1	CHAS
chr2	169559962	169561016	All_PD_H3K27ac_samples_peak_117273	Oligodendrocyte	Oligodendrocyte	-0.619415	0.92047	10.747	0.0022393	0.275228	1055	*	Intron (uc002ueb.2/253782, intron 6 of 9)	2	169628461	169642939	14479	2	100861402	uc002ued.4	81923	ENSG00000227617	CERS6-AS1	CERS6 antisense RNA 1	CHAS
chr9	135761443	135762036	All_PD_H3K27ac_samples_peak_160350	Other	Other	0.641974	0.198384	10.7464	0.00223989	0.275228	594	*	Intron (uc004cbx.1/11092, intron 2 of 3)	9	135754290	135765421	11132	1	11092	uc004cbz.1	7153	ENSG00000165698	SPACA9	sperm acrosome associated 9	CHAS
chr15	92256233	92257023	All_PD_H3K27ac_samples_peak_103034	Other	Other	0.696736	0.167296	10.7416	0.00224441	0.275228	791	*	Distal Intergenic	15	92396938	92709137	312200	1	28232	uc002bqx.2	-139915	ENSG00000176463	SLCO3A1	solute carrier organic anion transporter family member 3A1	CHAS
chr8	25185614	25187498	All_PD_H3K27ac_samples_peak_34014	Oligodendrocyte	Oligodendrocyte	0.510852	1.70893	10.7411	0.00224487	0.275228	1885	*	Promoter (2-3kb)	8	25182880	25270619	87740	1	80005	uc003xej.3	2734	ENSG00000147459	DOCK5	dedicator of cytokinesis 5	CHAS
chr6	151228523	151228875	All_PD_H3K27ac_samples_peak_126992	Microglia,Oligodendrocyte	Multiple	-0.918989	-0.52085	10.7358	0.00224985	0.275228	353	*	Intron (uc011een.2/25902, intron 8 of 27)	6	151196379	151423023	226645	1	25902	uc003qoc.3	32144	ENSG00000120254	MTHFD1L	methylenetetrahydrofolate dehydrogenase (NADP+ dependent) 1 like	CHAS
chr2	97058174	97066560	All_PD_H3K27ac_samples_peak_19720	Microglia,Neuron,Oligodendrocyte	Multiple	0.372889	4.61336	10.7349	0.00225071	0.275228	8387	*	Distal Intergenic	2	97001484	97041274	39791	1	23397	uc010yun.1	56690	ENSG00000121152	NCAPH	non-SMC condensin I complex subunit H	CHAS
chr15	58840226	58846229	All_PD_H3K27ac_samples_peak_16511	Microglia,Neuron,Oligodendrocyte	Multiple	0.31383	4.12725	10.7345	0.00225104	0.275228	6004	*	Exon (uc010bfz.1/3990, exon 7 of 9)	15	58901357	58913820	12464	2	102	uc002aff.1	67591	ENSG00000137845	ADAM10	ADAM metallopeptidase domain 10	CHAS
chr17	78860440	78860900	All_PD_H3K27ac_samples_peak_98413	Other	Other	0.81952	0.143753	10.7318	0.00225358	0.275228	461	*	Intron (uc002jyt.1/57521, intron 17 of 33)	17	78923236	78940173	16938	1	57521	uc002jyu.1	-62336	ENSG00000141564	RPTOR	regulatory associated protein of MTOR complex 1	CHAS
chr1	10097605	10098812	All_PD_H3K27ac_samples_peak_88387	Other	Other	0.732708	1.01976	10.7288	0.00225651	0.275228	1208	*	Intron (uc001aqr.4/10277, intron 1 of 26)	1	10093041	10241296	148256	1	10277	uc021ogc.1	4564	ENSG00000130939	UBE4B	ubiquitination factor E4B	CHAS
chr5	128071646	128073803	All_PD_H3K27ac_samples_peak_33677	Oligodendrocyte	Oligodendrocyte	-0.92096	2.09255	10.7287	0.00225657	0.275228	2158	*	Distal Intergenic	5	127777692	127873916	96225	2	2201	uc003kuw.4	-197730	ENSG00000138829	FBN2	fibrillin 2	CHAS
chr11	63970066	63978559	All_PD_H3K27ac_samples_peak_10818	Astrocyte,Microglia,Neuron,Oligodendrocyte	Multiple	-0.299026	5.17127	10.7255	0.00225956	0.275228	8494	*	Promoter (<=1kb)	11	63974152	63991363	17212	1	83706	uc001nyl.2	0	ENSG00000149781	FERMT3	FERM domain containing kindlin 3	CHAS
chr9	138058988	138064464	All_PD_H3K27ac_samples_peak_31695	Neuron	Neuron	0.367779	4.06882	10.7244	0.00226062	0.275228	5477	*	Distal Intergenic	9	138073455	138079152	5698	1	401557	uc031tfm.1	-8991	NA	LOC401557	uncharacterized LOC401557	CHAS
chr14	71930548	71939018	All_PD_H3K27ac_samples_peak_11288	Astrocyte,Neuron,Oligodendrocyte	Multiple	0.356762	4.88647	10.7231	0.00226184	0.275228	8471	*	Promoter (<=1kb)	14	71933902	72041803	107902	1	26037	uc001xmr.1	0	ENSG00000197555	SIPA1L1	signal induced proliferation associated 1 like 1	CHAS
chrX	149617534	149620847	All_PD_H3K27ac_samples_peak_43302	Other	Other	0.395414	2.91957	10.7224	0.00226256	0.275228	3314	*	Intron (uc011mxt.1/10046, intron 2 of 3)	23	149613720	149682448	68729	1	10046	uc011mxv.2	3814	ENSG00000013619	MAMLD1	mastermind like domain containing 1	CHAS
chr1	109299352	109305119	All_PD_H3K27ac_samples_peak_21583	Neuron,Oligodendrocyte	Multiple	0.356404	3.57226	10.7219	0.00226306	0.275228	5768	*	Exon (uc021oqz.1/6814, exon 4 of 8)	1	109289285	109352148	62864	1	6814	uc001dvy.3	10067	ENSG00000116266	STXBP3	syntaxin binding protein 3	CHAS
chr5	16679653	16683651	All_PD_H3K27ac_samples_peak_49050	Astrocyte	Astrocyte	0.498123	2.62352	10.7178	0.00226691	0.275228	3999	*	Promoter (<=1kb)	5	16662016	16682230	20215	2	4651	uc011cnb.2	0	ENSG00000145555	MYO10	myosin X	CHAS
chr5	143265724	143266769	All_PD_H3K27ac_samples_peak_100075	Astrocyte,Neuron,Oligodendrocyte	Multiple	-0.645623	0.602036	10.7177	0.00226705	0.275228	1046	*	Distal Intergenic	5	143191726	143200284	8559	1	57824	uc003lnj.3	73998	ENSG00000158497	HMHB1	histocompatibility minor HB-1	CHAS
chr18	8786173	8789617	All_PD_H3K27ac_samples_peak_28214	Oligodendrocyte	Oligodendrocyte	-0.475415	3.1769	10.7106	0.00227376	0.275228	3445	*	Promoter (<=1kb)	18	8789672	8832775	43104	1	23255	uc002kns.2	-55	ENSG00000168502	MTCL1	microtubule crosslinking factor 1	CHAS
chr1	97887882	97890429	All_PD_H3K27ac_samples_peak_40600	Oligodendrocyte	Oligodendrocyte	-0.550168	2.4809	10.7087	0.00227558	0.275228	2548	*	Intron (uc001drv.3/1806, intron 14 of 22)	1	97561479	97788511	227033	1	100873932	uc031pne.1	326403	ENSG00000232878	DPYD-AS1	DPYD antisense RNA 1	CHAS
chr4	154212122	154213474	All_PD_H3K27ac_samples_peak_42627	Astrocyte,Neuron	Multiple	0.703741	1.05827	10.7076	0.00227665	0.275228	1353	*	Intron (uc003ing.2/23321, intron 3 of 11)	4	154228621	154229963	1343	2	303	uc003inj.2	16489	NA	ANXA2P1	annexin A2 pseudogene 1	CHAS
chr8	141669341	141676504	All_PD_H3K27ac_samples_peak_25879	Oligodendrocyte	Oligodendrocyte	0.337645	4.22454	10.7076	0.00227668	0.275228	7164	*	3' UTR	8	141541264	141645646	104383	2	27161	uc010meo.3	-23695	ENSG00000123908	AGO2	argonaute RISC catalytic component 2	CHAS
chr5	77240908	77243598	All_PD_H3K27ac_samples_peak_14247	Oligodendrocyte	Oligodendrocyte	0.430253	2.96127	10.7035	0.00228055	0.275228	2691	*	Distal Intergenic	5	76987074	77072185	85112	2	6902	uc003kfi.1	-168723	ENSG00000171530	TBCA	tubulin folding cofactor A	CHAS
chr3	171100035	171102503	All_PD_H3K27ac_samples_peak_35789	Astrocyte,Oligodendrocyte	Multiple	-0.484482	2.30291	10.7022	0.0022818	0.275228	2469	*	Intron (uc003fhh.2/23043, intron 1 of 32)	3	170780292	171178197	397906	2	23043	uc003fhh.2	75694	ENSG00000154310	TNIK	TRAF2 and NCK interacting kinase	CHAS
chr20	56266314	56267084	All_PD_H3K27ac_samples_peak_117015	Microglia	Microglia	-0.641551	0.567025	10.7015	0.00228255	0.275228	771	*	Promoter (<=1kb)	20	56223448	56265680	42233	2	56937	uc031ruk.1	-634	ENSG00000124225	PMEPA1	prostate transmembrane protein, androgen induced 1	CHAS
chr20	5899656	5900201	All_PD_H3K27ac_samples_peak_154986	Neuron	Neuron	0.78829	-0.177433	10.7008	0.00228316	0.275228	546	*	Intron (uc002wmg.3/1114, intron 3 of 4)	20	5891974	5906005	14032	1	1114	uc010zqz.2	7682	ENSG00000089199	CHGB	chromogranin B	CHAS
chr3	188186227	188187106	All_PD_H3K27ac_samples_peak_80445	Astrocyte,Oligodendrocyte	Multiple	-0.71438	0.409476	10.7002	0.00228376	0.275228	880	*	Intron (uc011bsg.2/4026, intron 2 of 9)	3	188286786	188608460	321675	1	4026	uc011bsj.2	-99680	ENSG00000145012	LPP	LIM domain containing preferred translocation partner in lipoma	CHAS
chr16	56813382	56816291	All_PD_H3K27ac_samples_peak_44048	Neuron	Neuron	-0.459708	2.10872	10.6968	0.00228699	0.275228	2910	*	Promoter (<=1kb)	16	56815704	56878861	63158	1	9688	uc002ekb.3	0	ENSG00000102900	NUP93	nucleoporin 93	CHAS
chr8	38634377	38638085	All_PD_H3K27ac_samples_peak_53539	Microglia,Neuron	Multiple	0.426651	2.53966	10.6913	0.00229236	0.275228	3709	*	Intron (uc011lby.1/6867, intron 1 of 6)	8	38644722	38710546	65825	1	6867	uc003xmf.4	-6637	ENSG00000147526	TACC1	transforming acidic coiled-coil containing protein 1	CHAS
chr2	192952735	192953568	All_PD_H3K27ac_samples_peak_144061	Other	Other	0.71737	0.16606	10.689	0.00229458	0.275228	834	*	Intron (uc031rqm.1/23671, intron 4 of 9)	2	192813772	193059644	245873	2	23671	uc031rqm.1	106076	ENSG00000144339	TMEFF2	transmembrane protein with EGF like and two follistatin like domains 2	CHAS
chr11	116715472	116718841	All_PD_H3K27ac_samples_peak_15379	Neuron,Oligodendrocyte	Multiple	0.419686	3.88606	10.6889	0.00229466	0.275228	3370	*	3' UTR	11	116706469	116708338	1870	2	335	uc001ppv.1	-7134	ENSG00000118137	APOA1	apolipoprotein A1	CHAS
chr5	37735332	37736787	All_PD_H3K27ac_samples_peak_18052	Neuron,Oligodendrocyte	Multiple	-0.443378	2.2582	10.6864	0.00229701	0.275228	1456	*	Intron (uc003jkv.3/55100, intron 17 of 17)	5	37812779	37834924	22146	2	2668	uc011cpd.2	98137	ENSG00000168621	GDNF	glial cell derived neurotrophic factor	CHAS
chr5	80256375	80261806	All_PD_H3K27ac_samples_peak_8531	Neuron,Oligodendrocyte	Multiple	-0.387202	3.8763	10.6863	0.00229719	0.275228	5432	*	Promoter (<=1kb)	5	80256508	80525981	269474	1	5924	uc003kha.2	0	ENSG00000113319	RASGRF2	Ras protein specific guanine nucleotide releasing factor 2	CHAS
chr3	61916012	61917634	All_PD_H3K27ac_samples_peak_66746	Neuron	Neuron	0.482334	1.57111	10.6849	0.00229847	0.275228	1623	*	Intron (uc003dlb.3/5793, intron 2 of 29)	3	62203257	62280573	77317	1	5793	uc011bfi.2	-285623	ENSG00000144724	PTPRG	protein tyrosine phosphatase receptor type G	CHAS
chr3	39554146	39558161	All_PD_H3K27ac_samples_peak_17487	Neuron,Oligodendrocyte	Multiple	0.373665	3.45012	10.6811	0.00230221	0.275228	4016	*	5' UTR	3	39563761	39570988	7228	1	4336	uc003cjz.4	-5600	ENSG00000168314	MOBP	myelin associated oligodendrocyte basic protein	CHAS
chr1	80282511	80283894	All_PD_H3K27ac_samples_peak_86098	Neuron	Neuron	0.548663	0.824828	10.6785	0.00230466	0.275228	1384	*	Distal Intergenic	1	79355449	79472495	117047	2	64123	uc001diq.4	-810016	ENSG00000162618	ADGRL4	adhesion G protein-coupled receptor L4	CHAS
chr5	161518960	161519666	All_PD_H3K27ac_samples_peak_80706	Neuron	Neuron	0.682107	0.130532	10.678	0.00230521	0.275228	707	*	Intron (uc003lyy.4/2566, intron 1 of 9)	5	161494648	161582545	87898	1	2566	uc011dej.2	24312	ENSG00000113327	GABRG2	gamma-aminobutyric acid type A receptor subunit gamma2	CHAS
chr2	160003087	160004799	All_PD_H3K27ac_samples_peak_33087	Neuron,Oligodendrocyte	Multiple	-0.478772	1.95631	10.6768	0.00230639	0.275228	1713	*	Intron (uc010fol.1/85461, intron 5 of 11)	2	159992705	160007288	14584	1	85461	uc002uah.1	10382	ENSG00000115183	TANC1	tetratricopeptide repeat, ankyrin repeat and coiled-coil containing 1	CHAS
chr3	54060974	54061325	All_PD_H3K27ac_samples_peak_99757	Astrocyte	Astrocyte	-0.870239	-0.524682	10.6721	0.00231091	0.275519	352	*	Distal Intergenic	3	54156693	55108584	951892	1	55799	uc003dhf.3	-95368	ENSG00000157445	CACNA2D3	calcium voltage-gated channel auxiliary subunit alpha2delta 3	CHAS
chr6	170613758	170614262	All_PD_H3K27ac_samples_peak_146814	Other	Other	0.87688	-0.116076	10.6664	0.00231644	0.275906	505	*	Promoter (1-2kb)	6	170615844	170700457	84614	1	84498	uc003qxo.1	-1582	ENSG00000112584	FAM120B	family with sequence similarity 120 member B	CHAS
chr9	8438434	8439877	All_PD_H3K27ac_samples_peak_59396	Oligodendrocyte	Oligodendrocyte	0.482371	1.20257	10.6644	0.00231837	0.275906	1444	*	Intron (uc003zkp.3/5789, intron 19 of 30)	9	8314246	8733946	419701	2	5789	uc003zkp.3	294069	ENSG00000153707	PTPRD	protein tyrosine phosphatase receptor type D	CHAS
chr15	79373139	79375885	All_PD_H3K27ac_samples_peak_102996	Neuron	Neuron	-0.490572	2.50607	10.6624	0.00232041	0.275906	2747	*	Intron (uc002bep.3/5923, intron 1 of 26)	15	79252289	79383215	130927	2	5923	uc002bep.3	7330	ENSG00000058335	RASGRF1	Ras protein specific guanine nucleotide releasing factor 1	CHAS
chr5	11055645	11056168	All_PD_H3K27ac_samples_peak_157785	Other	Other	0.773688	0.0858413	10.6498	0.00233266	0.276342	524	*	Intron (uc011cmx.1/1501, intron 11 of 16)	5	10679342	10761387	82046	2	1611	uc011cmw.2	-294258	ENSG00000112977	DAP	death associated protein	CHAS
chr2	233136504	233140301	All_PD_H3K27ac_samples_peak_28783	Oligodendrocyte	Oligodendrocyte	-0.41909	3.14557	10.649	0.00233349	0.276342	3798	*	Intron (uc002vsm.4/129563, intron 13 of 20)	2	233243348	233247599	4252	1	250	uc002vsq.3	-103047	ENSG00000163283	ALPP	alkaline phosphatase, placental	CHAS
chr3	96531550	96533312	All_PD_H3K27ac_samples_peak_17386	Astrocyte,Neuron	Multiple	-0.554879	2.14574	10.6479	0.0023346	0.276342	1763	*	Promoter (<=1kb)	3	96533425	96728971	195547	1	285220	uc031sar.1	-113	ENSG00000080224	EPHA6	EPH receptor A6	CHAS
chr21	44927549	44933459	All_PD_H3K27ac_samples_peak_26418	Neuron	Neuron	0.407993	3.79666	10.6446	0.0023378	0.276342	5911	*	Distal Intergenic	21	44881974	44898103	16130	2	114038	uc002zdh.1	-29446	ENSG00000185186	LINC00313	long intergenic non-protein coding RNA 313	CHAS
chr15	101661033	101662891	All_PD_H3K27ac_samples_peak_30667	Astrocyte,Microglia	Multiple	-0.447318	2.10274	10.6442	0.00233825	0.276342	1859	*	Distal Intergenic	15	101715928	101728266	12339	2	22856	uc010usd.2	65375	ENSG00000131873	CHSY1	chondroitin sulfate synthase 1	CHAS
chr8	128750024	128751808	All_PD_H3K27ac_samples_peak_27330	Astrocyte,Microglia,Neuron,Oligodendrocyte	Multiple	-0.438589	2.09616	10.6441	0.00233835	0.276342	1785	*	Promoter (1-2kb)	8	128748315	128753680	5366	1	4609	uc003ysi.3	1709	ENSG00000136997	MYC	MYC proto-oncogene, bHLH transcription factor	CHAS
chr19	56207002	56209412	All_PD_H3K27ac_samples_peak_68190	Other	Other	0.515867	2.03595	10.643	0.00233941	0.276342	2411	*	3' UTR	19	56187991	56207133	19143	1	29924	uc002qlx.3	19011	ENSG00000063245	EPN1	epsin 1	CHAS
chr3	152086555	152088174	All_PD_H3K27ac_samples_peak_61765	Microglia	Microglia	0.518488	1.16797	10.6416	0.00234079	0.276342	1620	*	Intron (uc003ezh.3/4154, intron 2 of 9)	3	152057487	152058779	1293	2	645843	uc010hvo.3	-27776	ENSG00000221962	TMEM14EP	transmembrane protein 14E, pseudogene	CHAS
chr12	97668277	97670983	All_PD_H3K27ac_samples_peak_41392	Astrocyte,Oligodendrocyte	Multiple	0.528429	2.31316	10.6351	0.00234719	0.276494	2707	*	Distal Intergenic	12	97858799	97927544	68746	1	196475	uc001tey.1	-187816	ENSG00000255794	RMST	rhabdomyosarcoma 2 associated transcript	CHAS
chr7	22380951	22382035	All_PD_H3K27ac_samples_peak_119575	Neuron	Neuron	0.545	0.948862	10.6269	0.00235534	0.276494	1085	*	Intron (uc003svg.3/9771, intron 1 of 25)	7	22157908	22396533	238626	2	9771	uc003svg.3	14498	ENSG00000136237	RAPGEF5	Rap guanine nucleotide exchange factor 5	CHAS
chr10	66388293	66389343	All_PD_H3K27ac_samples_peak_138591	Other	Other	0.536863	1.11636	10.6258	0.00235637	0.276494	1051	*	Distal Intergenic	10	66585285	66586634	1350	1	305	uc009xpm.2	-195942	NA	ANXA2P3	annexin A2 pseudogene 3	CHAS
chr5	80460715	80464106	All_PD_H3K27ac_samples_peak_26599	Neuron,Oligodendrocyte	Multiple	-0.390027	3.05152	10.6254	0.00235682	0.276494	3392	*	Intron (uc003kha.2/5924, intron 17 of 26)	5	80501462	80746718	245257	1	26829	uc011cto.1	-37356	ENSG00000199347	RNU5E-1	RNA, U5E small nuclear 1	CHAS
chr21	43696150	43703757	All_PD_H3K27ac_samples_peak_23479	Neuron,Oligodendrocyte	Multiple	0.347053	4.60576	10.6247	0.00235747	0.276494	7608	*	Promoter (2-3kb)	21	43705990	43715445	9456	1	9619	uc010gpb.2	-2233	ENSG00000160179	ABCG1	ATP binding cassette subfamily G member 1	CHAS
chr5	146442724	146446987	All_PD_H3K27ac_samples_peak_32352	Oligodendrocyte	Oligodendrocyte	0.691384	3.24319	10.6226	0.00235955	0.276494	4264	*	Intron (uc003loj.5/5521, intron 2 of 10)	5	145969067	146435700	466634	2	5521	uc003loi.5	-7024	ENSG00000156475	PPP2R2B	protein phosphatase 2 regulatory subunit Bbeta	CHAS
chr1	204353382	204355391	All_PD_H3K27ac_samples_peak_35927	Astrocyte,Oligodendrocyte	Multiple	-0.466531	2.2491	10.6222	0.00236	0.276494	2010	*	Distal Intergenic	1	204337558	204338847	1290	2	127841	uc010pqu.1	-14535	ENSG00000280924	LINC00628	long intergenic non-protein coding RNA 628	CHAS
chr1	230531472	230540214	All_PD_H3K27ac_samples_peak_20235	Astrocyte,Neuron	Multiple	0.300638	4.55649	10.6209	0.00236132	0.276494	8743	*	Intron (uc031psq.1/79605, intron 1 of 6)	1	230457392	230561674	104283	2	79605	uc031psq.1	21460	ENSG00000177614	PGBD5	piggyBac transposable element derived 5	CHAS
chr7	139114366	139123491	All_PD_H3K27ac_samples_peak_7568	Astrocyte,Neuron,Oligodendrocyte	Multiple	-0.295502	5.25767	10.6195	0.00236267	0.276494	9126	*	Promoter (2-3kb)	7	139102209	139112272	10064	2	100129148	uc022ams.1	-2094	NA	LOC100129148	uncharacterized LOC100129148	CHAS
chr6	2182489	2183151	All_PD_H3K27ac_samples_peak_136561	Oligodendrocyte	Oligodendrocyte	-0.691369	0.322607	10.6185	0.00236369	0.276494	663	*	Intron (uc003mtq.3/2762, intron 1 of 10)	6	1624035	2176225	552191	2	2762	uc021ykn.1	-6264	ENSG00000112699	GMDS	GDP-mannose 4,6-dehydratase	CHAS
chr11	17525394	17526187	All_PD_H3K27ac_samples_peak_67412	Other	Other	-0.60406	0.8301	10.6171	0.00236506	0.276494	794	*	Intron (uc001mnd.3/10083, intron 14 of 19)	11	17491648	17498449	6802	2	6833	uc021qej.1	-26945	ENSG00000006071	ABCC8	ATP binding cassette subfamily C member 8	CHAS
chr3	45926944	45928701	All_PD_H3K27ac_samples_peak_72729	Neuron	Neuron	0.49355	1.72531	10.6141	0.00236801	0.276567	1758	*	Promoter (<=1kb)	3	45927996	45944667	16672	1	10803	uc003coz.2	0	ENSG00000173585	CCR9	C-C motif chemokine receptor 9	CHAS
chr9	132670858	132676921	All_PD_H3K27ac_samples_peak_35877	Astrocyte,Oligodendrocyte	Multiple	0.314368	3.6755	10.6074	0.00237478	0.276567	6064	*	Exon (uc011mbu.1/23048, exon 3 of 8)	9	132649466	132681589	32124	2	23048	uc011mbu.1	4668	ENSG00000187239	FNBP1	formin binding protein 1	CHAS
chr19	30957826	30961117	All_PD_H3K27ac_samples_peak_36972	Other	Other	0.551427	3.05912	10.6073	0.00237481	0.276567	3292	*	Intron (uc002nsu.1/9745, intron 2 of 4)	19	30863328	31048965	185638	1	9745	uc010edd.1	94498	ENSG00000198597	ZNF536	zinc finger protein 536	CHAS
chr3	45706065	45706303	All_PD_H3K27ac_samples_peak_135200	Astrocyte,Microglia	Multiple	1.00377	-0.502086	10.6065	0.00237561	0.276567	239	*	Intron (uc003coq.3/8994, intron 2 of 7)	3	45719657	45730374	10718	2	644714	uc003cor.3	24071	NA	LIMD1-AS1	LIMD1 antisense RNA 1	CHAS
chr15	44231783	44237507	All_PD_H3K27ac_samples_peak_36598	Neuron,Oligodendrocyte	Multiple	0.461945	3.32305	10.606	0.00237612	0.276567	5725	*	Intron (uc001ztk.1/84978, intron 2 of 15)	15	44165474	44202177	36704	2	84978	uc001ztj.1	-29606	ENSG00000171877	FRMD5	FERM domain containing 5	CHAS
chr6	149081817	149082525	All_PD_H3K27ac_samples_peak_80847	Astrocyte,Microglia,Neuron,Oligodendrocyte	Multiple	-0.722314	0.549765	10.5978	0.00238439	0.276692	709	*	Intron (uc003qmg.3/10090, intron 1 of 7)	6	149068271	149398126	329856	1	10090	uc003qmg.3	13546	ENSG00000111962	UST	uronyl 2-sulfotransferase	CHAS
chr22	50950015	50950907	All_PD_H3K27ac_samples_peak_77470	Other	Other	0.608767	0.621046	10.5968	0.00238542	0.276692	893	*	Intron (uc003blq.4/29781, intron 1 of 8)	22	50946645	50963209	16565	1	29781	uc003blx.4	3370	ENSG00000025770	NCAPH2	non-SMC condensin II complex subunit H2	CHAS
chr10	118689689	118690419	All_PD_H3K27ac_samples_peak_113316	Other	Other	0.617353	0.35819	10.595	0.00238719	0.276692	731	*	Intron (uc021pzk.1/57698, intron 9 of 18)	10	118642888	118733681	90794	2	57698	uc001lcy.5	43262	ENSG00000187164	SHTN1	shootin 1	CHAS
chr5	11348736	11350290	All_PD_H3K27ac_samples_peak_59097	Astrocyte	Astrocyte	0.49533	1.27656	10.5938	0.00238837	0.276692	1555	*	Intron (uc011cmx.1/1501, intron 2 of 16)	5	10971952	11385341	413390	2	1501	uc011cmx.1	35051	ENSG00000169862	CTNND2	catenin delta 2	CHAS
chr13	112112109	112112982	All_PD_H3K27ac_samples_peak_36889	Neuron,Oligodendrocyte	Multiple	0.742385	1.10099	10.593	0.0023892	0.276692	874	*	Distal Intergenic	13	111973015	111996594	23580	1	121793	uc001vsa.3	139094	ENSG00000153495	TEX29	testis expressed 29	CHAS
chr10	29370178	29372685	All_PD_H3K27ac_samples_peak_26485	Astrocyte,Oligodendrocyte	Multiple	-0.446269	2.76196	10.5925	0.00238975	0.276692	2508	*	Distal Intergenic	10	29577990	29600158	22169	1	84569	uc001iul.3	-205305	ENSG00000120563	LYZL1	lysozyme like 1	CHAS
chr13	40102244	40102830	All_PD_H3K27ac_samples_peak_85426	Neuron,Oligodendrocyte	Multiple	-0.779506	-0.0157149	10.5853	0.00239694	0.276802	587	*	Exon (uc001uxg.3/uc001uxg.3, exon 1 of 1)	13	39917029	40177356	260328	2	10186	uc001uxf.3	74526	ENSG00000183722	LHFPL6	LHFPL tetraspan subfamily member 6	CHAS
chr18	77292429	77294798	All_PD_H3K27ac_samples_peak_30888	Oligodendrocyte	Oligodendrocyte	0.593722	2.59443	10.5842	0.00239809	0.276802	2370	*	Distal Intergenic	18	77287119	77289323	2205	1	4772	uc010drc.3	5310	ENSG00000131196	NFATC1	nuclear factor of activated T cells 1	CHAS
chr15	91740829	91741445	All_PD_H3K27ac_samples_peak_82384	Neuron	Neuron	0.720992	0.0105875	10.5809	0.00240141	0.276802	617	*	Intron (uc002bqt.3/9899, intron 1 of 8)	15	91643182	91844539	201358	1	9899	uc010uqv.2	97647	ENSG00000185518	SV2B	synaptic vesicle glycoprotein 2B	CHAS
chr10	14572640	14587715	All_PD_H3K27ac_samples_peak_23426	Microglia,Oligodendrocyte	Multiple	0.377672	5.0479	10.5798	0.00240255	0.276802	15076	*	Promoter (2-3kb)	10	14560559	14590627	30069	2	83641	uc001imx.1	2912	ENSG00000065809	FAM107B	family with sequence similarity 107 member B	CHAS
chr1	33748524	33750080	All_PD_H3K27ac_samples_peak_108258	Astrocyte	Astrocyte	0.527585	1.05421	10.5778	0.00240456	0.276802	1557	*	Intron (uc001bxc.1/149076, intron 6 of 8)	1	33722174	33766320	44147	1	149076	uc001bxc.1	26350	ENSG00000160094	ZNF362	zinc finger protein 362	CHAS
chr7	28857731	28859019	All_PD_H3K27ac_samples_peak_84163	Other	Other	0.586975	0.951539	10.5769	0.00240549	0.276802	1289	*	3' UTR	7	28725721	28865511	139791	1	9586	uc003szs.3	132010	ENSG00000146592	CREB5	cAMP responsive element binding protein 5	CHAS
chr6	134671948	134675285	All_PD_H3K27ac_samples_peak_25716	Microglia,Oligodendrocyte	Multiple	0.401039	2.77472	10.5727	0.00240978	0.276802	3338	*	Distal Intergenic	6	134580931	134639196	58266	2	6446	uc003qep.3	-32752	ENSG00000118515	SGK1	serum/glucocorticoid regulated kinase 1	CHAS
chr1	175771993	175773720	All_PD_H3K27ac_samples_peak_76190	Neuron	Neuron	0.473001	1.29274	10.5716	0.00241086	0.276802	1728	*	Distal Intergenic	1	175362916	175712752	349837	2	7143	uc010pmz.1	-59241	ENSG00000116147	TNR	tenascin R	CHAS
chr17	33580999	33581951	All_PD_H3K27ac_samples_peak_89661	Microglia,Oligodendrocyte	Multiple	-0.76381	0.654358	10.5714	0.00241103	0.276802	953	*	Intron (uc002hje.3/162394, intron 1 of 1)	17	33570086	33594761	24676	1	162394	uc010wcg.2	10913	ENSG00000166750	SLFN5	schlafen family member 5	CHAS
chr4	42915762	42917390	All_PD_H3K27ac_samples_peak_66803	Astrocyte,Neuron	Multiple	0.514254	1.53177	10.5685	0.002414	0.276802	1629	*	Intron (uc003gwt.3/389207, intron 1 of 3)	4	42895283	43032675	137393	1	389207	uc003gwt.3	20479	ENSG00000215203	GRXCR1	glutaredoxin and cysteine rich domain containing 1	CHAS
chr18	60371820	60372655	All_PD_H3K27ac_samples_peak_109632	Other	Other	0.653701	0.302532	10.5681	0.00241448	0.276802	836	*	Distal Intergenic	18	60382672	60647676	265005	1	23239	uc021ule.1	-10017	ENSG00000081913	PHLPP1	PH domain and leucine rich repeat protein phosphatase 1	CHAS
chr19	30947867	30949217	All_PD_H3K27ac_samples_peak_46759	Other	Other	0.643017	1.82248	10.5636	0.00241902	0.276802	1351	*	Intron (uc002nsu.1/9745, intron 2 of 4)	19	30863328	31048965	185638	1	9745	uc010edd.1	84539	ENSG00000198597	ZNF536	zinc finger protein 536	CHAS
chr10	129730488	129732195	All_PD_H3K27ac_samples_peak_30191	Microglia,Neuron,Oligodendrocyte	Multiple	-0.438082	2.02286	10.5608	0.00242188	0.276802	1708	*	Intron (uc001lkb.3/5791, intron 1 of 20)	10	129705325	129884164	178840	1	5791	uc009yat.3	25163	ENSG00000132334	PTPRE	protein tyrosine phosphatase receptor type E	CHAS
chr9	32427121	32427685	All_PD_H3K27ac_samples_peak_91781	Astrocyte,Oligodendrocyte	Multiple	-0.678721	0.368954	10.5545	0.00242832	0.276802	565	*	Exon (uc010mjh.1/48, exon 11 of 17)	9	32384601	32450832	66232	1	48	uc003zqy.4	42520	ENSG00000122729	ACO1	aconitase 1	CHAS
chr15	70896462	70899871	All_PD_H3K27ac_samples_peak_25413	Astrocyte,Oligodendrocyte	Multiple	-0.442603	3.0031	10.5543	0.00242853	0.276802	3410	*	Distal Intergenic	15	70946893	70994620	47728	2	55075	uc002asq.3	94749	ENSG00000137831	UACA	uveal autoantigen with coiled-coil domains and ankyrin repeats	CHAS
chr9	8705113	8708632	All_PD_H3K27ac_samples_peak_47099	Oligodendrocyte	Oligodendrocyte	0.592746	2.48728	10.5527	0.00243015	0.276802	3520	*	Intron (uc003zkp.3/5789, intron 1 of 30)	9	8314246	8733946	419701	2	5789	uc003zkp.3	25314	ENSG00000153707	PTPRD	protein tyrosine phosphatase receptor type D	CHAS
chr12	112526164	112530938	All_PD_H3K27ac_samples_peak_28519	Oligodendrocyte	Oligodendrocyte	0.460001	3.12734	10.5504	0.00243252	0.276802	4775	*	5' UTR	12	112464493	112546635	82143	2	80018	uc001ttm.3	15697	ENSG00000111300	NAA25	N-alpha-acetyltransferase 25, NatB auxiliary subunit	CHAS
chr18	59549549	59551525	All_PD_H3K27ac_samples_peak_57469	Oligodendrocyte	Oligodendrocyte	-0.493665	1.65591	10.5485	0.00243446	0.276802	1977	*	Intron (uc002lih.1/220441, intron 1 of 1)	18	59482304	59560304	78001	2	220441	uc002lih.1	8779	ENSG00000176641	RNF152	ring finger protein 152	CHAS
chr14	65158604	65199883	All_PD_H3K27ac_samples_peak_1923	Astrocyte,Microglia,Neuron,Oligodendrocyte	Multiple	0.252549	8.19493	10.5469	0.00243614	0.276802	41280	*	Promoter (<=1kb)	14	65171193	65211060	39868	1	26030	uc001xhn.1	0	ENSG00000126822	PLEKHG3	pleckstrin homology and RhoGEF domain containing G3	CHAS
chr12	51805147	51805472	All_PD_H3K27ac_samples_peak_85296	Other	Other	0.967746	-0.424077	10.5442	0.00243893	0.276802	326	*	Intron (uc010sni.3/9498, intron 1 of 14)	12	51796942	51891650	94709	1	9498	uc010snj.2	8205	ENSG00000050438	SLC4A8	solute carrier family 4 member 8	CHAS
chr7	36220329	36221831	All_PD_H3K27ac_samples_peak_81029	Other	Other	-0.521024	1.50359	10.5438	0.00243933	0.276802	1503	*	Intron (uc003tfa.3/80820, intron 2 of 7)	7	36192836	36341152	148317	1	80820	uc003tfa.3	27493	ENSG00000122547	EEPD1	endonuclease/exonuclease/phosphatase family domain containing 1	CHAS
chr13	39938913	39939754	All_PD_H3K27ac_samples_peak_102514	Other	Other	-0.665558	0.568296	10.5428	0.00244038	0.276802	842	*	Intron (uc001uxf.3/10186, intron 3 of 3)	13	39917029	40177356	260328	2	10186	uc001uxf.3	237602	ENSG00000183722	LHFPL6	LHFPL tetraspan subfamily member 6	CHAS
chr1	3378728	3379531	All_PD_H3K27ac_samples_peak_130832	Other	Other	-0.639133	1.00352	10.5425	0.0024407	0.276802	804	*	Intron (uc001akg.4/27237, intron 1 of 14)	1	3382569	3397677	15109	1	27237	uc001aki.3	-3038	ENSG00000130762	ARHGEF16	Rho guanine nucleotide exchange factor 16	CHAS
chr12	125867351	125868205	All_PD_H3K27ac_samples_peak_64088	Oligodendrocyte	Oligodendrocyte	0.824735	0.43722	10.5407	0.0024425	0.276802	855	*	Intron (uc001uhe.1/114795, intron 2 of 8)	12	125833998	126072918	238921	1	114795	uc021rgl.1	33353	ENSG00000139364	TMEM132B	transmembrane protein 132B	CHAS
chr18	32321815	32322665	All_PD_H3K27ac_samples_peak_60038	Astrocyte	Astrocyte	-0.668717	0.431231	10.5391	0.00244418	0.276802	851	*	Intron (uc002kxu.2/1837, intron 2 of 12)	18	32335940	32448778	112839	1	1837	uc010dmm.3	-13275	ENSG00000134769	DTNA	dystrobrevin alpha	CHAS
chr11	112768546	112779563	All_PD_H3K27ac_samples_peak_3552	Astrocyte,Neuron,Oligodendrocyte	Multiple	0.349697	5.49673	10.5369	0.00244644	0.276802	11018	*	Distal Intergenic	11	112831969	113092626	260658	1	4684	uc001pno.3	-52406	ENSG00000149294	NCAM1	neural cell adhesion molecule 1	CHAS
chr11	83726212	83737871	All_PD_H3K27ac_samples_peak_5411	Astrocyte,Neuron,Oligodendrocyte	Multiple	0.311826	5.30622	10.5362	0.00244717	0.276802	11660	*	Intron (uc001pai.2/1740, intron 4 of 19)	11	83166056	83984323	818268	2	1740	uc001pai.2	246452	ENSG00000150672	DLG2	discs large MAGUK scaffold protein 2	CHAS
chr2	33749525	33750005	All_PD_H3K27ac_samples_peak_144625	Other	Other	0.810651	-0.170972	10.5293	0.00245433	0.276835	481	*	Exon (uc002rox.3/25780, exon 10 of 19)	2	33738942	33789798	50857	1	25780	uc002roy.3	10583	ENSG00000152689	RASGRP3	RAS guanyl releasing protein 3	CHAS
chr11	62396089	62402550	All_PD_H3K27ac_samples_peak_71470	Other	Other	0.328718	3.61421	10.5291	0.0024545	0.276835	6462	*	Exon (uc001nua.4/23193, exon 5 of 25)	11	62383539	62389647	6109	2	26229	uc010rlz.2	-6442	ENSG00000149541	B3GAT3	beta-1,3-glucuronyltransferase 3	CHAS
chr16	89961980	89962721	All_PD_H3K27ac_samples_peak_93534	Other	Other	0.520712	0.94973	10.5291	0.00245454	0.276835	742	*	Exon (uc002fpb.2/22980, exon 9 of 18)	16	89950990	89977792	26803	1	22980	uc002fpc.2	10990	ENSG00000141002	TCF25	transcription factor 25	CHAS
chr2	230365041	230368903	All_PD_H3K27ac_samples_peak_35453	Oligodendrocyte	Oligodendrocyte	-0.641222	2.84683	10.5278	0.00245582	0.276835	3863	*	Intron (uc002vpv.3/92737, intron 6 of 12)	2	230312032	230451615	139584	2	92737	uc010zly.1	82712	ENSG00000187957	DNER	delta/notch like EGF repeat containing	CHAS
chr1	31686184	31686726	All_PD_H3K27ac_samples_peak_79186	Other	Other	0.893826	0.227574	10.518	0.00246609	0.277156	543	*	Intron (uc010ogd.2/79570, intron 1 of 6)	1	31652592	31661034	8443	2	79570	uc010ogc.2	-25150	ENSG00000084628	NKAIN1	sodium/potassium transporting ATPase interacting 1	CHAS
chr1	207496642	207498082	All_PD_H3K27ac_samples_peak_51831	Oligodendrocyte	Oligodendrocyte	0.549351	1.3736	10.5157	0.00246843	0.277156	1441	*	Promoter (<=1kb)	1	207497904	207511004	13101	1	1604	uc031prz.1	0	ENSG00000196352	CD55	CD55 molecule (Cromer blood group)	CHAS
chr3	127563052	127569033	All_PD_H3K27ac_samples_peak_13832	Astrocyte,Neuron,Oligodendrocyte	Multiple	-0.321382	4.14863	10.5145	0.00246968	0.277156	5982	*	Distal Intergenic	3	127434317	127542093	107777	2	11343	uc010hsp.2	-20959	ENSG00000074416	MGLL	monoglyceride lipase	CHAS
chr7	104538632	104544739	All_PD_H3K27ac_samples_peak_4046	Oligodendrocyte	Oligodendrocyte	0.292615	4.89954	10.5133	0.00247101	0.277156	6108	*	Intron (uc003vce.3/375612, intron 2 of 2)	7	104535075	104567092	32018	2	723809	uc003vch.1	22353	ENSG00000225329	LHFPL3-AS2	LHFPL3 antisense RNA 2	CHAS
chr1	156512864	156513176	All_PD_H3K27ac_samples_peak_73644	Microglia,Neuron	Multiple	0.762433	-0.236784	10.5076	0.00247688	0.277156	313	*	Intron (uc001fpf.3/128239, intron 22 of 37)	1	156495197	156542396	47200	2	128239	uc001fpf.3	29220	ENSG00000183856	IQGAP3	IQ motif containing GTPase activating protein 3	CHAS
chr11	77976306	77993517	All_PD_H3K27ac_samples_peak_8287	Microglia,Neuron,Oligodendrocyte	Multiple	0.287805	5.81636	10.5068	0.00247778	0.277156	17212	*	5' UTR	11	77926336	78052926	126591	2	9846	uc001ozg.3	59409	ENSG00000033327	GAB2	GRB2 associated binding protein 2	CHAS
chr10	91081759	91084728	All_PD_H3K27ac_samples_peak_45771	Other	Other	0.452203	2.44188	10.5044	0.00248029	0.277156	2970	*	Promoter (2-3kb)	10	91087602	91100725	13124	1	3437	uc001kgf.3	-2874	ENSG00000119917	IFIT3	interferon induced protein with tetratricopeptide repeats 3	CHAS
chr12	131781185	131781413	All_PD_H3K27ac_samples_peak_107844	Other	Other	1.03686	-0.560491	10.5037	0.00248101	0.277156	229	*	3' UTR	12	131649556	131697476	47921	1	116437	uc001uiw.3	131629	ENSG00000204603	LINC01257	long intergenic non-protein coding RNA 1257	CHAS
chr16	52488060	52488809	All_PD_H3K27ac_samples_peak_115810	Other	Other	-0.867847	-0.12465	10.5036	0.00248116	0.277156	750	*	Intron (uc002egw.2/27324, intron 3 of 6)	16	52471918	52580806	108889	2	27324	uc002egw.2	91997	ENSG00000103460	TOX3	TOX high mobility group box family member 3	CHAS
chr16	29140750	29143227	All_PD_H3K27ac_samples_peak_39595	Astrocyte,Neuron	Multiple	-0.407714	2.45607	10.5036	0.00248116	0.277156	2478	*	Intron (uc010vct.2/uc010vct.2, intron 2 of 7)	16	29086163	29128038	41876	1	653390	uc010vdn.2	54587	ENSG00000103472	RRN3P2	RRN3 pseudogene 2	CHAS
chr7	106505896	106506469	All_PD_H3K27ac_samples_peak_159068	Microglia,Neuron	Multiple	-0.791482	0.00392158	10.4993	0.00248568	0.277156	574	*	Promoter (<=1kb)	7	106505924	106547592	41669	1	5294	uc003vdw.3	0	ENSG00000105851	PIK3CG	phosphatidylinositol-4,5-bisphosphate 3-kinase catalytic subunit gamma	CHAS
chr8	102137099	102151007	All_PD_H3K27ac_samples_peak_3550	Astrocyte,Microglia,Neuron,Oligodendrocyte	Multiple	0.302694	5.92821	10.4977	0.00248727	0.277156	13909	*	Exon (uc022azk.1/uc022azk.1, exon 1 of 1)	8	102209266	102217960	8695	2	51123	uc003yka.3	66953	ENSG00000120963	ZNF706	zinc finger protein 706	CHAS
chr2	135010612	135012691	All_PD_H3K27ac_samples_peak_83107	Other	Other	-0.545706	2.11283	10.4962	0.00248885	0.277156	2080	*	Promoter (<=1kb)	2	135011830	135212192	200363	1	4249	uc002ttw.4	0	ENSG00000152127	MGAT5	alpha-1,6-mannosylglycoprotein 6-beta-N-acetylglucosaminyltransferase	CHAS
chr16	2366875	2367637	All_PD_H3K27ac_samples_peak_103097	Other	Other	0.628913	0.663521	10.4949	0.00249028	0.277156	763	*	Exon (uc002cpy.1/21, exon 10 of 33)	16	2373344	2379855	6512	2	21	uc002cpz.1	12218	ENSG00000167972	ABCA3	ATP binding cassette subfamily A member 3	CHAS
chr6	47213459	47215827	All_PD_H3K27ac_samples_peak_66979	Microglia,Neuron,Oligodendrocyte	Multiple	-0.526071	2.02395	10.4935	0.0024917	0.277156	2369	*	Intron (uc003oyv.3/27242, intron 4 of 5)	6	47199268	47277680	78413	2	27242	uc003oyv.3	61853	ENSG00000146072	TNFRSF21	TNF receptor superfamily member 21	CHAS
chr16	15110259	15111435	All_PD_H3K27ac_samples_peak_34715	Oligodendrocyte	Oligodendrocyte	0.674329	1.31214	10.491	0.0024944	0.277156	1177	*	Exon (uc010uzl.2/23042, exon 10 of 23)	16	15131710	15149936	18227	2	123803	uc002ddd.4	38501	ENSG00000157045	NTAN1	N-terminal asparagine amidase	CHAS
chr2	177036312	177043508	All_PD_H3K27ac_samples_peak_12046	Oligodendrocyte	Oligodendrocyte	-0.349903	4.23381	10.4898	0.00249561	0.277156	7197	*	Promoter (<=1kb)	2	177037924	177042841	4918	2	401022	uc002uku.3	0	ENSG00000224189	HAGLR	HOXD antisense growth-associated long non-coding RNA	CHAS
chr7	79782416	79783130	All_PD_H3K27ac_samples_peak_87767	Other	Other	0.761854	0.0869225	10.4877	0.00249787	0.277156	715	*	Intron (uc003uhb.1/2770, intron 1 of 7)	7	79765071	79848725	83655	1	2770	uc011kgt.1	17345	ENSG00000127955	GNAI1	G protein subunit alpha i1	CHAS
chr9	8647768	8649619	All_PD_H3K27ac_samples_peak_69147	Oligodendrocyte	Oligodendrocyte	0.505865	1.82926	10.4865	0.00249916	0.277156	1852	*	Intron (uc003zkp.3/5789, intron 1 of 30)	9	8314246	8733946	419701	2	5789	uc003zkp.3	84327	ENSG00000153707	PTPRD	protein tyrosine phosphatase receptor type D	CHAS
chr13	21083684	21095228	All_PD_H3K27ac_samples_peak_27863	Oligodendrocyte	Oligodendrocyte	0.44062	4.67255	10.4806	0.00250534	0.277156	11545	*	5' UTR	13	20977806	21100012	122207	2	51084	uc001une.3	4784	ENSG00000165475	CRYL1	crystallin lambda 1	CHAS
chrX	50387114	50389364	All_PD_H3K27ac_samples_peak_41742	Oligodendrocyte	Oligodendrocyte	0.416326	1.98837	10.4803	0.00250565	0.277156	2251	*	Promoter (<=1kb)	23	50376178	50386683	10506	2	57477	uc004dpf.1	-431	ENSG00000158352	SHROOM4	shroom family member 4	CHAS
chr15	44268519	44270168	All_PD_H3K27ac_samples_peak_69772	Neuron	Neuron	0.549023	1.47385	10.4794	0.00250661	0.277156	1650	*	Intron (uc001ztk.1/84978, intron 2 of 15)	15	44165474	44202177	36704	2	84978	uc001ztj.1	-66342	ENSG00000171877	FRMD5	FERM domain containing 5	CHAS
chr5	43212130	43213187	All_PD_H3K27ac_samples_peak_75321	Neuron	Neuron	0.566328	0.991122	10.4792	0.00250685	0.277156	1058	*	Intron (uc003jno.4/167359, intron 1 of 3)	5	43192954	43280952	87999	1	167359	uc031sjg.1	19176	ENSG00000177453	NIM1K	NIM1 serine/threonine protein kinase	CHAS
chr3	171484823	171511116	All_PD_H3K27ac_samples_peak_3722	Astrocyte,Microglia,Oligodendrocyte	Multiple	0.280554	7.13563	10.4653	0.00252163	0.27796	26294	*	Intron (uc003fhs.3/5337, intron 1 of 26)	3	171318195	171528504	210310	2	5337	uc003fhs.3	17388	ENSG00000075651	PLD1	phospholipase D1	CHAS
chr5	118805520	118806586	All_PD_H3K27ac_samples_peak_80645	Other	Other	-0.531233	1.09059	10.4614	0.00252581	0.27796	1067	*	Intron (uc003ksj.3/3295, intron 2 of 23)	5	118812324	118878030	65707	1	3295	uc010jcn.2	-5738	ENSG00000133835	HSD17B4	hydroxysteroid 17-beta dehydrogenase 4	CHAS
chr5	11189847	11193450	All_PD_H3K27ac_samples_peak_17124	Astrocyte,Neuron,Oligodendrocyte	Multiple	0.330652	3.56705	10.4569	0.0025306	0.27796	3604	*	Intron (uc011cmx.1/1501, intron 5 of 16)	5	10971952	11385341	413390	2	1501	uc011cmx.1	191891	ENSG00000169862	CTNND2	catenin delta 2	CHAS
chr9	108121990	108126435	All_PD_H3K27ac_samples_peak_34898	Oligodendrocyte	Oligodendrocyte	0.39767	3.22636	10.4565	0.00253102	0.27796	4446	*	Exon (uc004bcn.3/23446, exon 8 of 16)	9	108117757	108200782	83026	1	23446	uc004bco.1	4233	ENSG00000070214	SLC44A1	solute carrier family 44 member 1	CHAS
chr11	117358065	117402609	All_PD_H3K27ac_samples_peak_1897	Astrocyte,Neuron,Oligodendrocyte	Multiple	0.218182	8.00098	10.4555	0.00253212	0.27796	44545	*	3' UTR	11	117255313	117281417	26105	1	22897	uc001prg.1	102752	ENSG00000110274	CEP164	centrosomal protein 164	CHAS
chr16	52524693	52525991	All_PD_H3K27ac_samples_peak_47342	Oligodendrocyte	Oligodendrocyte	-0.591896	1.16075	10.4552	0.0025324	0.27796	1299	*	Intron (uc002egw.2/27324, intron 1 of 6)	16	52471918	52580806	108889	2	27324	uc002egw.2	54815	ENSG00000103460	TOX3	TOX high mobility group box family member 3	CHAS
chr4	152115242	152119443	All_PD_H3K27ac_samples_peak_29162	Oligodendrocyte	Oligodendrocyte	0.337214	3.45869	10.4537	0.00253399	0.27796	4202	*	Intron (uc003ime.2/152503, intron 2 of 19)	4	152041433	152096826	55394	2	152503	uc003imc.2	-18416	ENSG00000109686	SH3D19	SH3 domain containing 19	CHAS
chr9	113647328	113648573	All_PD_H3K27ac_samples_peak_73300	Other	Other	0.567991	0.976207	10.4486	0.0025395	0.27796	1246	*	Intron (uc004bfa.3/1902, intron 4 of 4)	9	113636054	113761746	125693	2	1902	uc004bfa.3	113173	ENSG00000198121	LPAR1	lysophosphatidic acid receptor 1	CHAS
chr5	146250536	146252692	All_PD_H3K27ac_samples_peak_57838	Neuron	Neuron	0.532209	1.55147	10.4477	0.0025405	0.27796	2157	*	Intron (uc003loe.4/5521, intron 1 of 8)	5	145969067	146258348	289282	2	5521	uc003loe.4	5656	ENSG00000156475	PPP2R2B	protein phosphatase 2 regulatory subunit Bbeta	CHAS
chr17	44165841	44166264	All_PD_H3K27ac_samples_peak_153539	Other	Other	0.879961	-0.231063	10.4474	0.00254077	0.27796	424	*	Intron (uc002ikc.3/284058, intron 3 of 14)	17	44107282	44119280	11999	2	284058	uc010wkc.2	-46561	ENSG00000120071	KANSL1	KAT8 regulatory NSL complex subunit 1	CHAS
chr3	99995338	99997079	All_PD_H3K27ac_samples_peak_59043	Oligodendrocyte	Oligodendrocyte	-0.518766	1.37337	10.4459	0.00254238	0.27796	1742	*	Intron (uc003dts.4/55773, intron 1 of 17)	3	99979661	100044096	64436	1	55773	uc003dtt.4	15677	ENSG00000036054	TBC1D23	TBC1 domain family member 23	CHAS
chr5	146165759	146170448	All_PD_H3K27ac_samples_peak_42138	Astrocyte,Oligodendrocyte	Multiple	0.457165	3.03414	10.4457	0.00254263	0.27796	4690	*	Intron (uc003loe.4/5521, intron 1 of 8)	5	145969067	146258348	289282	2	5521	uc003loe.4	87900	ENSG00000156475	PPP2R2B	protein phosphatase 2 regulatory subunit Bbeta	CHAS
chr16	15111682	15112435	All_PD_H3K27ac_samples_peak_51983	Other	Other	0.697104	0.68841	10.4434	0.00254508	0.27796	754	*	Intron (uc010uzl.2/23042, intron 11 of 22)	16	15131710	15149936	18227	2	123803	uc002ddd.4	37501	ENSG00000157045	NTAN1	N-terminal asparagine amidase	CHAS
chr1	18016325	18016644	All_PD_H3K27ac_samples_peak_150198	Other	Other	0.88538	-0.416893	10.4432	0.00254536	0.27796	320	*	3' UTR	1	18020542	18024370	3829	1	55160	uc001bas.3	-3898	ENSG00000074964	ARHGEF10L	Rho guanine nucleotide exchange factor 10 like	CHAS
chr14	105921528	105924181	All_PD_H3K27ac_samples_peak_61170	Other	Other	0.415354	2.6537	10.4424	0.00254618	0.27796	2654	*	Promoter (<=1kb)	14	105924607	105937057	12451	1	9112	uc001yrb.3	-426	ENSG00000182979	MTA1	metastasis associated 1	CHAS
chr11	121538785	121545730	All_PD_H3K27ac_samples_peak_4639	Astrocyte,Microglia,Neuron,Oligodendrocyte	Multiple	0.293022	4.82124	10.441	0.00254772	0.27796	6946	*	Distal Intergenic	11	121461128	121504471	43344	1	6653	uc010rzq.1	77657	ENSG00000137642	SORL1	sortilin related receptor 1	CHAS
chr7	75330259	75331226	All_PD_H3K27ac_samples_peak_52495	Other	Other	0.536784	1.22968	10.4384	0.00255054	0.278038	968	*	Intron (uc003uds.2/3092, intron 1 of 30)	7	75162619	75368283	205665	2	3092	uc003uds.2	37057	ENSG00000127946	HIP1	huntingtin interacting protein 1	CHAS
chr14	95945732	95977954	All_PD_H3K27ac_samples_peak_1840	Astrocyte,Microglia,Neuron,Oligodendrocyte	Multiple	0.219284	7.41236	10.4329	0.00255651	0.278041	32223	*	Distal Intergenic	14	95910489	95942173	31685	2	161176	uc001yej.1	-3559	ENSG00000176438	SYNE3	spectrin repeat containing nuclear envelope family member 3	CHAS
chr19	3753567	3755295	All_PD_H3K27ac_samples_peak_68155	Other	Other	0.569835	1.5173	10.4304	0.00255921	0.278041	1729	*	Promoter (<=1kb)	19	3750771	3754795	4025	2	9546	uc002lyo.1	0	ENSG00000011132	APBA3	amyloid beta precursor protein binding family A member 3	CHAS
chr2	44285518	44286701	All_PD_H3K27ac_samples_peak_57677	Other	Other	0.699838	1.22885	10.4273	0.00256248	0.278041	1184	*	Distal Intergenic	2	44128459	44223144	94686	2	10128	uc010yob.1	-62374	ENSG00000138095	LRPPRC	leucine rich pentatricopeptide repeat containing	CHAS
chr15	91806081	91809266	All_PD_H3K27ac_samples_peak_79465	Neuron	Neuron	0.482859	2.45664	10.4238	0.00256636	0.278041	3186	*	Intron (uc002bqt.3/9899, intron 6 of 8)	15	91643182	91844539	201358	1	9899	uc010uqv.2	162899	ENSG00000185518	SV2B	synaptic vesicle glycoprotein 2B	CHAS
chr3	139049760	139050027	All_PD_H3K27ac_samples_peak_64957	Oligodendrocyte	Oligodendrocyte	-1.55863	-0.819993	10.423	0.00256724	0.278041	268	*	Distal Intergenic	3	139062798	139075887	13090	1	56945	uc003etb.3	-12771	ENSG00000175110	MRPS22	mitochondrial ribosomal protein S22	CHAS
chr15	73466524	73466848	All_PD_H3K27ac_samples_peak_131625	Oligodendrocyte	Oligodendrocyte	-0.845664	-0.420991	10.4219	0.00256845	0.278041	325	*	Intron (uc002avm.4/4756, intron 5 of 28)	15	73344825	73597547	252723	1	4756	uc010ukz.2	121699	ENSG00000067141	NEO1	neogenin 1	CHAS
chr13	39936773	39938471	All_PD_H3K27ac_samples_peak_102513	Oligodendrocyte	Oligodendrocyte	-0.537865	1.42047	10.4218	0.00256854	0.278041	1699	*	Intron (uc001uxf.3/10186, intron 3 of 3)	13	39917029	40177356	260328	2	10186	uc001uxf.3	238885	ENSG00000183722	LHFPL6	LHFPL tetraspan subfamily member 6	CHAS
chr16	27694437	27695743	All_PD_H3K27ac_samples_peak_67916	Other	Other	0.569021	1.16354	10.4193	0.00257118	0.278041	1307	*	Intron (uc002dow.3/23247, intron 8 of 27)	16	27643785	27739194	95410	1	23247	uc002dox.1	50652	ENSG00000047578	KATNIP	katanin interacting protein	CHAS
chr6	95112923	95113384	All_PD_H3K27ac_samples_peak_159027	Other	Other	0.81297	-0.379351	10.4171	0.0025736	0.278041	462	*	Distal Intergenic	6	94428021	94456476	28456	1	643432	uc003pom.1	684902	NA	TSG1	tumor suppressor TSG1	CHAS
chr18	66405267	66405851	All_PD_H3K27ac_samples_peak_132925	Neuron	Neuron	-0.75669	0.121096	10.4159	0.00257493	0.278041	585	*	Intron (uc002lkh.2/79839, intron 3 of 3)	18	66382491	66722426	339936	1	79839	uc002lkk.2	22776	ENSG00000150636	CCDC102B	coiled-coil domain containing 102B	CHAS
chr12	734673	736409	All_PD_H3K27ac_samples_peak_61096	Other	Other	0.567368	1.58675	10.4158	0.00257501	0.278041	1737	*	Intron (uc001qil.3/4815, intron 1 of 3)	12	674526	752802	78277	2	4815	uc010sdr.2	16393	ENSG00000171840	NINJ2	ninjurin 2	CHAS
chr17	56564803	56565045	All_PD_H3K27ac_samples_peak_116224	Other	Other	1.03481	-0.639337	10.4139	0.00257714	0.278041	243	*	Promoter (<=1kb)	17	56497529	56565759	68231	2	124535	uc002iwi.1	714	ENSG00000176160	HSF5	heat shock transcription factor 5	CHAS
chr9	140643291	140643716	All_PD_H3K27ac_samples_peak_73347	Astrocyte	Astrocyte	-0.680972	-0.114732	10.4123	0.00257888	0.278041	426	*	Intron (uc004coa.3/79813, intron 6 of 15)	9	140633054	140637980	4927	1	79813	uc010ncn.1	10237	ENSG00000181090	EHMT1	euchromatic histone lysine methyltransferase 1	CHAS
chr6	53143183	53151438	All_PD_H3K27ac_samples_peak_16652	Astrocyte,Neuron,Oligodendrocyte	Multiple	-0.357058	4.1738	10.4065	0.00258524	0.278041	8256	*	Promoter (1-2kb)	6	53141791	53141869	79	1	100847075	uc031sow.1	1392	ENSG00000264056	MIR5685	microRNA 5685	CHAS
chr2	50059305	50059790	All_PD_H3K27ac_samples_peak_110791	Neuron	Neuron	-0.752525	-0.173154	10.4041	0.00258783	0.278041	486	*	Distal Intergenic	2	50145643	50201304	55662	2	9378	uc002rxa.4	141514	ENSG00000179915	NRXN1	neurexin 1	CHAS
chr12	109606524	109608729	All_PD_H3K27ac_samples_peak_45840	Astrocyte	Astrocyte	0.470756	2.06988	10.4034	0.00258856	0.278041	2206	*	Intron (uc001tob.3/32, intron 4 of 52)	12	109577202	109706030	128829	1	32	uc001toc.3	29322	ENSG00000076555	ACACB	acetyl-CoA carboxylase beta	CHAS
chr1	66644334	66647640	All_PD_H3K27ac_samples_peak_41929	Oligodendrocyte	Oligodendrocyte	0.381467	2.80202	10.4026	0.00258952	0.278041	3307	*	Intron (uc001dcn.3/5142, intron 3 of 16)	1	66797793	66840262	42470	1	5142	uc001dcq.3	-150153	ENSG00000184588	PDE4B	phosphodiesterase 4B	CHAS
chr10	114109056	114110157	All_PD_H3K27ac_samples_peak_22241	Neuron	Neuron	0.484783	1.6159	10.399	0.00259339	0.278041	1102	*	Intron (uc010qri.2/390003, intron 3 of 18)	10	114067936	114116353	48418	2	390003	uc010qri.2	6196	ENSG00000243316	GUCY2GP	guanylate cyclase 2G, pseudogene	CHAS
chr4	26424009	26429608	All_PD_H3K27ac_samples_peak_60416	Oligodendrocyte	Oligodendrocyte	0.486345	3.03674	10.3976	0.00259496	0.278041	5600	*	Exon (uc003grx.2/3516, exon 7 of 12)	4	26483018	26492042	9025	2	886	uc003gse.1	62434	ENSG00000163394	CCKAR	cholecystokinin A receptor	CHAS
chr4	55604374	55606542	All_PD_H3K27ac_samples_peak_56556	Other	Other	0.617157	1.86377	10.3959	0.0025969	0.278041	2169	*	3' UTR	4	55593582	55597552	3971	1	3815	uc010igt.2	10792	ENSG00000157404	KIT	KIT proto-oncogene, receptor tyrosine kinase	CHAS
chr19	31013296	31015675	All_PD_H3K27ac_samples_peak_24724	Oligodendrocyte	Oligodendrocyte	0.50709	2.94851	10.3949	0.00259797	0.278041	2380	*	Intron (uc002nsu.1/9745, intron 2 of 4)	19	30863328	31048965	185638	1	9745	uc010edd.1	149968	ENSG00000198597	ZNF536	zinc finger protein 536	CHAS
chr10	5797328	5798192	All_PD_H3K27ac_samples_peak_120731	Other	Other	0.57496	0.385889	10.3946	0.00259829	0.278041	865	*	Intron (uc001iij.3/54906, intron 15 of 20)	10	5772735	5805703	32969	1	54906	uc001iik.3	24593	ENSG00000108021	TASOR2	transcription activation suppressor family member 2	CHAS
chr7	22342458	22346182	All_PD_H3K27ac_samples_peak_34592	Neuron	Neuron	0.461071	2.50027	10.3941	0.00259889	0.278041	3725	*	Intron (uc003svg.3/9771, intron 5 of 25)	7	22157908	22396533	238626	2	9771	uc003svg.3	50351	ENSG00000136237	RAPGEF5	Rap guanine nucleotide exchange factor 5	CHAS
chr19	31033060	31036299	All_PD_H3K27ac_samples_peak_17215	Other	Other	0.543841	3.44514	10.3842	0.00260982	0.278784	3240	*	Intron (uc002nsu.1/9745, intron 3 of 4)	19	30863328	31048965	185638	1	9745	uc010edd.1	169732	ENSG00000198597	ZNF536	zinc finger protein 536	CHAS
chr6	157932678	157940226	All_PD_H3K27ac_samples_peak_39007	Microglia,Neuron,Oligodendrocyte	Multiple	-0.347597	4.10295	10.3833	0.0026108	0.278784	7549	*	Intron (uc003qqs.3/79683, intron 1 of 8)	6	157950164	157950232	69	1	100500899	uc021zhk.1	-9938	ENSG00000266617	MIR3692	microRNA 3692	CHAS
chr15	72183417	72183968	All_PD_H3K27ac_samples_peak_141521	Oligodendrocyte	Oligodendrocyte	-0.656452	-0.0722543	10.3804	0.00261395	0.278784	552	*	3' UTR	15	72118361	72191373	73013	2	4649	uc002atk.3	7405	ENSG00000066933	MYO9A	myosin IXA	CHAS
chr1	7799255	7800750	All_PD_H3K27ac_samples_peak_62902	Other	Other	0.517446	1.26657	10.3793	0.00261521	0.278784	1496	*	Promoter (2-3kb)	1	7796404	7829766	33363	1	23261	uc001aoj.3	2851	ENSG00000171735	CAMTA1	calmodulin binding transcription activator 1	CHAS
chr13	112104519	112104942	All_PD_H3K27ac_samples_peak_108202	Other	Other	0.888942	-0.0619161	10.3729	0.00262231	0.278784	424	*	Distal Intergenic	13	111973015	111996594	23580	1	121793	uc001vsa.3	131504	ENSG00000153495	TEX29	testis expressed 29	CHAS
chr9	134740847	134744691	All_PD_H3K27ac_samples_peak_26625	Astrocyte,Neuron,Oligodendrocyte	Multiple	-0.407998	3.32361	10.3718	0.00262357	0.278784	3845	*	Intron (uc004cbe.2/9442, intron 6 of 7)	9	134467486	134615217	147732	2	2889	uc022bov.1	-125630	ENSG00000107263	RAPGEF1	Rap guanine nucleotide exchange factor 1	CHAS
chr11	116839938	116884598	All_PD_H3K27ac_samples_peak_5678	Astrocyte,Microglia,Neuron,Oligodendrocyte	Multiple	0.231663	7.36623	10.3715	0.0026239	0.278784	44661	*	Intron (uc001ppy.3/23387, intron 1 of 23)	11	116714118	116968993	254876	2	23387	uc001ppy.3	84395	ENSG00000160584	SIK3	SIK family kinase 3	CHAS
chr10	49730066	49730898	All_PD_H3K27ac_samples_peak_63863	Oligodendrocyte	Oligodendrocyte	-0.507095	0.819886	10.3698	0.0026258	0.278784	833	*	Intron (uc001jgt.4/58504, intron 3 of 9)	10	49654068	49701692	47625	2	58504	uc001jgs.4	-28374	ENSG00000128805	ARHGAP22	Rho GTPase activating protein 22	CHAS
chr1	41377918	41378396	All_PD_H3K27ac_samples_peak_64265	Other	Other	0.745338	0.195977	10.3678	0.00262799	0.278784	479	*	Distal Intergenic	1	41326728	41328018	1291	2	163732	uc001cgj.3	-49900	ENSG00000179862	CITED4	Cbp/p300 interacting transactivator with Glu/Asp rich carboxy-terminal domain 4	CHAS
chr8	144923568	144926107	All_PD_H3K27ac_samples_peak_8629	Astrocyte,Neuron,Oligodendrocyte	Multiple	-0.396327	3.80655	10.3623	0.00263413	0.278784	2540	*	Promoter (<=1kb)	8	144915755	144924200	8446	2	340371	uc003yzy.3	0	ENSG00000185189	NRBP2	nuclear receptor binding protein 2	CHAS
chr5	137730823	137731858	All_PD_H3K27ac_samples_peak_72873	Other	Other	0.607791	0.62502	10.361	0.00263559	0.278784	1036	*	Intron (uc003lcy.1/51780, intron 9 of 23)	5	137721978	137772716	50739	1	51780	uc011cys.1	8845	ENSG00000120733	KDM3B	lysine demethylase 3B	CHAS
chr10	7441544	7443752	All_PD_H3K27ac_samples_peak_47803	Astrocyte,Microglia,Oligodendrocyte	Multiple	-0.561559	2.03719	10.3604	0.0026363	0.278784	2209	*	Intron (uc009xio.2/57713, intron 1 of 20)	10	7200586	7451303	250718	2	57713	uc009xio.2	7551	ENSG00000198879	SFMBT2	Scm like with four mbt domains 2	CHAS
chr5	177770758	177779704	All_PD_H3K27ac_samples_peak_1257	Oligodendrocyte	Oligodendrocyte	0.417266	5.36415	10.3577	0.00263932	0.278784	8947	*	Intron (uc021yiy.1/91522, intron 2 of 28)	5	177664617	177697364	32748	2	91522	uc010jkt.2	-73394	ENSG00000050767	COL23A1	collagen type XXIII alpha 1 chain	CHAS
chr12	121664965	121665590	All_PD_H3K27ac_samples_peak_79014	Other	Other	0.636773	0.291754	10.3529	0.00264471	0.278784	626	*	Intron (uc010szr.1/5025, intron 4 of 8)	12	121647664	121671909	24246	1	5025	uc031qju.1	17301	ENSG00000135124	P2RX4	purinergic receptor P2X 4	CHAS
chr19	46397510	46399907	All_PD_H3K27ac_samples_peak_19437	Oligodendrocyte	Oligodendrocyte	-0.444466	3.14739	10.3473	0.00265096	0.278784	2398	*	Intron (uc002pdt.3/339344, intron 2 of 2)	19	46393281	46405862	12582	2	339344	uc002pdt.3	5955	ENSG00000176182	MYPOP	Myb related transcription factor, partner of profilin	CHAS
chr1	149880300	149881564	All_PD_H3K27ac_samples_peak_78834	Other	Other	0.515715	1.10962	10.3467	0.00265164	0.278784	1265	*	Promoter (1-2kb)	1	149874872	149878523	3652	2	9900	uc009wlk.3	-1777	ENSG00000159164	SV2A	synaptic vesicle glycoprotein 2A	CHAS
chr6	129590814	129591332	All_PD_H3K27ac_samples_peak_146630	Oligodendrocyte	Oligodendrocyte	0.783335	-0.296089	10.3453	0.00265326	0.278784	519	*	Intron (uc003qbn.3/3908, intron 16 of 63)	6	129204286	129837710	633425	1	3908	uc021zfb.1	386528	ENSG00000196569	LAMA2	laminin subunit alpha 2	CHAS
chr17	44234457	44234759	All_PD_H3K27ac_samples_peak_142375	Other	Other	1.00076	-0.176802	10.3427	0.00265616	0.278784	303	*	Intron (uc002ikc.3/284058, intron 2 of 14)	17	44107282	44270166	162885	2	284058	uc002ikc.3	35407	ENSG00000120071	KANSL1	KAT8 regulatory NSL complex subunit 1	CHAS
chr6	134510485	134514871	All_PD_H3K27ac_samples_peak_38196	Microglia	Microglia	0.379983	2.97315	10.341	0.0026581	0.278784	4387	*	Intron (uc003qeo.4/6446, intron 3 of 13)	6	134490384	134499010	8627	2	6446	uc011ecw.2	-11475	ENSG00000118515	SGK1	serum/glucocorticoid regulated kinase 1	CHAS
chr8	86942479	86942925	All_PD_H3K27ac_samples_peak_147976	Other	Other	0.835942	-0.166797	10.3393	0.00265998	0.278784	447	*	Distal Intergenic	8	86775050	86840171	65122	2	254958	uc022axi.1	-102308	NA	REXO1L1P	REXO1 like 1, pseudogene	CHAS
chr10	60966654	60967595	All_PD_H3K27ac_samples_peak_88314	Other	Other	0.62237	0.555488	10.3371	0.0026625	0.278784	942	*	Intron (uc001jkk.4/84457, intron 1 of 4)	10	60937227	61007534	70308	1	84457	uc001jkm.4	29427	ENSG00000165443	PHYHIPL	phytanoyl-CoA 2-hydroxylase interacting protein like	CHAS
chr15	92068123	92070654	All_PD_H3K27ac_samples_peak_51977	Other	Other	0.4716	2.31032	10.335	0.00266478	0.278784	2532	*	Distal Intergenic	15	92396938	92709137	312200	1	28232	uc002bqx.2	-326284	ENSG00000176463	SLCO3A1	solute carrier organic anion transporter family member 3A1	CHAS
chr15	42564094	42573858	All_PD_H3K27ac_samples_peak_1088	Astrocyte,Microglia,Neuron,Oligodendrocyte	Multiple	0.283237	5.69691	10.3284	0.00267237	0.278784	9765	*	Promoter (<=1kb)	15	42502726	42565755	63030	2	25963	uc021sjr.1	0	ENSG00000103978	TMEM87A	transmembrane protein 87A	CHAS
chr17	77306362	77310825	All_PD_H3K27ac_samples_peak_82726	Other	Other	0.447878	2.93285	10.3261	0.00267489	0.278784	4464	*	Intron (uc010dhs.4/146713, intron 2 of 14)	17	77230812	77420202	189391	2	146713	uc031req.1	109377	ENSG00000167281	RBFOX3	RNA binding fox-1 homolog 3	CHAS
chr15	92207079	92209003	All_PD_H3K27ac_samples_peak_64377	Oligodendrocyte	Oligodendrocyte	0.65966	2.07083	10.3261	0.00267492	0.278784	1925	*	Distal Intergenic	15	92396938	92709137	312200	1	28232	uc002bqx.2	-187935	ENSG00000176463	SLCO3A1	solute carrier organic anion transporter family member 3A1	CHAS
chrX	107979221	107979619	All_PD_H3K27ac_samples_peak_120360	Other	Other	0.867636	-0.462929	10.3223	0.00267928	0.278784	399	*	Promoter (<=1kb)	23	107975727	107979607	3881	2	8471	uc004eoc.2	0	ENSG00000133124	IRS4	insulin receptor substrate 4	CHAS
chr9	99809272	99810230	All_PD_H3K27ac_samples_peak_128398	Oligodendrocyte	Oligodendrocyte	-0.690191	0.813948	10.3202	0.00268164	0.278784	959	*	Intron (uc004awu.3/1515, intron 1 of 7)	9	99791959	99802085	10127	2	1515	uc010msi.3	-7187	ENSG00000136943	CTSV	cathepsin V	CHAS
chr5	168421781	168424998	All_PD_H3K27ac_samples_peak_32861	Oligodendrocyte	Oligodendrocyte	-0.443238	2.78196	10.3198	0.00268213	0.278784	3218	*	Intron (uc003mab.4/6586, intron 4 of 35)	5	168198322	168271856	73535	2	6586	uc003mac.1	-149925	ENSG00000184347	SLIT3	slit guidance ligand 3	CHAS
chr1	151264300	151272222	All_PD_H3K27ac_samples_peak_7927	Astrocyte,Neuron,Oligodendrocyte	Multiple	0.263369	5.27425	10.3194	0.00268252	0.278784	7923	*	3' UTR	1	151258751	151264381	5631	1	57592	uc009wmp.3	5549	ENSG00000143373	ZNF687	zinc finger protein 687	CHAS
chr4	145642428	145644092	All_PD_H3K27ac_samples_peak_50570	Other	Other	0.480955	1.47918	10.3192	0.00268276	0.278784	1665	*	Intron (uc003ijs.2/64399, intron 11 of 12)	4	145564068	145567171	3104	2	646576	uc003ijq.2	-75257	ENSG00000248890	HHIP-AS1	HHIP antisense RNA 1	CHAS
chr6	39834393	39837517	All_PD_H3K27ac_samples_peak_28095	Other	Other	0.454769	3.09682	10.3179	0.00268423	0.278784	3125	*	Exon (uc010jxc.3/23500, exon 6 of 14)	6	39816342	39828941	12600	1	23500	uc003ooy.4	18051	ENSG00000146122	DAAM2	dishevelled associated activator of morphogenesis 2	CHAS
chr14	60060866	60061614	All_PD_H3K27ac_samples_peak_93096	Neuron	Neuron	0.663348	0.351712	10.3171	0.00268511	0.278784	749	*	Distal Intergenic	14	59971785	60043549	71765	2	729665	uc021rtw.1	-17317	ENSG00000151838	CCDC175	coiled-coil domain containing 175	CHAS
chr8	66839764	66843718	All_PD_H3K27ac_samples_peak_12321	Oligodendrocyte	Oligodendrocyte	0.40809	3.9299	10.3138	0.00268896	0.278784	3955	*	Distal Intergenic	8	66634052	66753969	119918	2	5150	uc003xvr.3	-85795	ENSG00000205268	PDE7A	phosphodiesterase 7A	CHAS
chr16	9965705	9971408	All_PD_H3K27ac_samples_peak_34442	Neuron	Neuron	0.423026	3.45774	10.3136	0.00268913	0.278784	5704	*	Intron (uc002czo.4/2903, intron 4 of 12)	16	9856532	10064652	208121	2	2903	uc010uyn.2	93244	ENSG00000183454	GRIN2A	glutamate ionotropic receptor NMDA type subunit 2A	CHAS
chr6	152528632	152529822	All_PD_H3K27ac_samples_peak_44964	Oligodendrocyte	Oligodendrocyte	-0.696464	1.33437	10.3127	0.00269021	0.278784	1191	*	Exon (uc003qor.4/23345, exon 10 of 31)	6	152442819	152547011	104193	2	23345	uc003qor.4	17189	ENSG00000131018	SYNE1	spectrin repeat containing nuclear envelope protein 1	CHAS
chr5	133487074	133487768	All_PD_H3K27ac_samples_peak_38571	Astrocyte	Astrocyte	0.58584	0.783335	10.3126	0.00269029	0.278784	695	*	Distal Intergenic	5	133479283	133483920	4638	1	6932	uc010jdu.3	7791	ENSG00000081059	TCF7	transcription factor 7	CHAS
chr11	33579695	33591820	All_PD_H3K27ac_samples_peak_7252	Neuron,Oligodendrocyte	Multiple	0.264055	5.19114	10.3075	0.0026962	0.278784	12126	*	Exon (uc001mun.1/25758, exon 6 of 11)	11	33563877	33695646	131770	1	25758	uc021qfs.1	15818	ENSG00000110427	KIAA1549L	KIAA1549 like	CHAS
chr15	91739341	91740719	All_PD_H3K27ac_samples_peak_79462	Other	Other	0.577163	1.12987	10.3068	0.00269693	0.278784	1379	*	Intron (uc002bqt.3/9899, intron 1 of 8)	15	91643182	91844539	201358	1	9899	uc010uqv.2	96159	ENSG00000185518	SV2B	synaptic vesicle glycoprotein 2B	CHAS
chr10	101165502	101166404	All_PD_H3K27ac_samples_peak_120493	Other	Other	0.596362	0.530484	10.3052	0.00269879	0.278784	903	*	3' UTR	10	101156627	101190530	33904	2	2805	uc001kpr.3	24126	ENSG00000120053	GOT1	glutamic-oxaloacetic transaminase 1	CHAS
chr1	198859456	198860010	All_PD_H3K27ac_samples_peak_129886	Neuron	Neuron	0.812644	-0.159904	10.3045	0.00269961	0.278784	555	*	Intron (uc021pgz.1/100131234, intron 2 of 2)	1	198828173	198828282	110	2	406995	uc001guy.3	-31174	ENSG00000207759	MIR181A1	microRNA 181a-1	CHAS
chr6	16431857	16432325	All_PD_H3K27ac_samples_peak_146778	Neuron	Neuron	0.803926	-0.166767	10.3032	0.00270112	0.278784	469	*	Intron (uc003nbt.3/6310, intron 7 of 8)	6	16238811	16295780	56970	1	2766	uc003nbs.3	193046	ENSG00000137198	GMPR	guanosine monophosphate reductase	CHAS
chr1	39957903	39961103	All_PD_H3K27ac_samples_peak_16144	Neuron,Oligodendrocyte	Multiple	-0.379907	3.49987	10.3013	0.0027033	0.278784	3201	*	Promoter (<=1kb)	1	39957318	39995541	38224	1	353500	uc001cdi.3	585	ENSG00000183682	BMP8A	bone morphogenetic protein 8a	CHAS
chr6	159524626	159531654	All_PD_H3K27ac_samples_peak_19261	Microglia,Neuron,Oligodendrocyte	Multiple	0.337205	4.4996	10.2988	0.00270615	0.278784	7029	*	Distal Intergenic	6	159459944	159466184	6241	2	117289	uc003qsb.3	-58442	ENSG00000164691	TAGAP	T cell activation RhoGTPase activating protein	CHAS
chr1	209899665	209903886	All_PD_H3K27ac_samples_peak_30641	Neuron,Oligodendrocyte	Multiple	0.364534	3.48639	10.2974	0.00270777	0.278784	4222	*	Intron (uc001hhj.3/3290, intron 5 of 6)	1	209878136	209908295	30160	1	3290	uc001hhk.3	21529	ENSG00000117594	HSD11B1	hydroxysteroid 11-beta dehydrogenase 1	CHAS
chr16	24688671	24689045	All_PD_H3K27ac_samples_peak_152833	Other	Other	0.833568	-0.505153	10.2969	0.00270828	0.278784	375	*	Distal Intergenic	16	24741049	24837547	96499	1	27327	uc002dmm.3	-52004	ENSG00000090905	TNRC6A	trinucleotide repeat containing adaptor 6A	CHAS
chr14	35519654	35521689	All_PD_H3K27ac_samples_peak_30452	Other	Other	0.4548	2.00126	10.2954	0.00271004	0.278784	2036	*	Intron (uc001wsp.3/283635, intron 3 of 6)	14	35515610	35552589	36980	1	283635	uc001wsq.3	4044	ENSG00000151327	FAM177A1	family with sequence similarity 177 member A1	CHAS
chr4	15128831	15139103	All_PD_H3K27ac_samples_peak_5482	Astrocyte,Oligodendrocyte	Multiple	0.309224	5.31101	10.2938	0.00271194	0.278784	10273	*	Distal Intergenic	4	15004298	15071777	67480	1	132864	uc003gnn.2	124533	ENSG00000137449	CPEB2	cytoplasmic polyadenylation element binding protein 2	CHAS
chr9	129639816	129640198	All_PD_H3K27ac_samples_peak_84430	Other	Other	-0.850255	-0.26371	10.2913	0.00271474	0.278784	383	*	Intron (uc004bqm.4/403341, intron 1 of 1)	9	129622944	129648156	25213	1	403341	uc004bqm.4	16872	ENSG00000177125	ZBTB34	zinc finger and BTB domain containing 34	CHAS
chr3	56114716	56115217	All_PD_H3K27ac_samples_peak_77724	Neuron	Neuron	-0.885215	-0.188206	10.291	0.00271509	0.278784	502	*	Promoter (<=1kb)	3	55768799	56115012	346214	2	26059	uc003dht.1	0	ENSG00000187672	ERC2	ELKS/RAB6-interacting/CAST family member 2	CHAS
chr4	6729595	6737911	All_PD_H3K27ac_samples_peak_2816	Astrocyte,Microglia,Neuron,Oligodendrocyte	Multiple	0.257139	6.0823	10.2904	0.00271585	0.278784	8317	*	Distal Intergenic	4	6717842	6719387	1546	1	55330	uc003gjp.1	11753	ENSG00000186222	BLOC1S4	biogenesis of lysosomal organelles complex 1 subunit 4	CHAS
chr15	44346065	44346712	All_PD_H3K27ac_samples_peak_152339	Other	Other	0.718708	0.0135095	10.2882	0.00271832	0.278784	648	*	Intron (uc001ztk.1/84978, intron 2 of 15)	15	44165474	44486644	321171	2	84978	uc001ztk.1	139932	ENSG00000171877	FRMD5	FERM domain containing 5	CHAS
chr14	90487121	90487954	All_PD_H3K27ac_samples_peak_39569	Oligodendrocyte	Oligodendrocyte	0.524655	0.934777	10.2865	0.00272027	0.278784	834	*	Intron (uc010atm.3/55775, intron 16 of 17)	14	90451476	90499956	48481	1	55775	uc001xyd.1	35645	ENSG00000042088	TDP1	tyrosyl-DNA phosphodiesterase 1	CHAS
chr7	95405241	95406880	All_PD_H3K27ac_samples_peak_87775	Neuron	Neuron	-0.485803	1.26193	10.2846	0.00272252	0.278784	1640	*	Intron (uc003uob.3/1780, intron 1 of 15)	7	95401818	95727736	325919	1	1780	uc003uoe.4	3423	ENSG00000158560	DYNC1I1	dynein cytoplasmic 1 intermediate chain 1	CHAS
chr7	104876772	104881059	All_PD_H3K27ac_samples_peak_30973	Neuron,Oligodendrocyte	Multiple	0.396807	2.9104	10.2844	0.0027228	0.278784	4288	*	Intron (uc003vct.4/6733, intron 1 of 14)	7	104756821	104909524	152704	2	6733	uc003vct.4	28465	ENSG00000135250	SRPK2	SRSF protein kinase 2	CHAS
chr11	83672538	83692381	All_PD_H3K27ac_samples_peak_11333	Neuron,Oligodendrocyte	Multiple	0.285598	5.76317	10.2839	0.00272335	0.278784	19844	*	Exon (uc001pai.2/1740, exon 5 of 20)	11	83166056	83393468	227413	2	1740	uc010rsx.1	-279070	ENSG00000150672	DLG2	discs large MAGUK scaffold protein 2	CHAS
chr12	124073227	124073877	All_PD_H3K27ac_samples_peak_150631	Other	Other	0.678726	0.24233	10.281	0.00272663	0.278784	651	*	Intron (uc001ufg.3/10959, intron 2 of 3)	12	124069076	124082688	13613	1	10959	uc001ufg.3	4151	ENSG00000086598	TMED2	transmembrane p24 trafficking protein 2	CHAS
chr14	25819654	25820352	All_PD_H3K27ac_samples_peak_140966	Neuron	Neuron	0.818891	0.231125	10.2791	0.00272887	0.278784	699	*	Distal Intergenic	14	25284868	25519171	234304	2	29091	uc001wpx.1	-300483	ENSG00000168952	STXBP6	syntaxin binding protein 6	CHAS
chr11	83401915	83407924	All_PD_H3K27ac_samples_peak_28509	Neuron,Oligodendrocyte	Multiple	0.37609	3.69461	10.2784	0.0027297	0.278784	6010	*	Intron (uc001pai.2/1740, intron 10 of 19)	11	83166056	83393468	227413	2	1740	uc010rsx.1	-8447	ENSG00000150672	DLG2	discs large MAGUK scaffold protein 2	CHAS
chr1	41293092	41293346	All_PD_H3K27ac_samples_peak_151776	Other	Other	0.830401	-0.387233	10.278	0.00273012	0.278784	255	*	Intron (uc001cgh.2/9132, intron 9 of 13)	1	41326728	41328018	1291	2	163732	uc001cgj.3	34672	ENSG00000179862	CITED4	Cbp/p300 interacting transactivator with Glu/Asp rich carboxy-terminal domain 4	CHAS
chr2	173600593	173601818	All_PD_H3K27ac_samples_peak_25566	Neuron,Oligodendrocyte	Multiple	-0.564126	1.42499	10.2713	0.00273796	0.279083	1226	*	Promoter (<=1kb)	2	173587918	173600934	13017	2	91149	uc002uht.3	0	ENSG00000228016	RAPGEF4-AS1	RAPGEF4 antisense RNA 1	CHAS
chr2	233188628	233190016	All_PD_H3K27ac_samples_peak_19004	Astrocyte,Neuron	Multiple	-0.419637	2.37042	10.2706	0.00273883	0.279083	1389	*	Intron (uc002vsm.4/129563, intron 14 of 20)	2	233243348	233247599	4252	1	250	uc002vsq.3	-53332	ENSG00000163283	ALPP	alkaline phosphatase, placental	CHAS
chr5	72424290	72426539	All_PD_H3K27ac_samples_peak_118991	Other	Other	0.711064	1.9224	10.2701	0.00273937	0.279083	2250	*	Exon (uc003kcm.2/134285, exon 3 of 4)	5	72416388	72427644	11257	1	134285	uc003kcn.3	7902	ENSG00000157111	TMEM171	transmembrane protein 171	CHAS
chr1	110231505	110231795	All_PD_H3K27ac_samples_peak_113641	Astrocyte	Astrocyte	2.43362	-0.637601	10.2675	0.00274234	0.27917	291	*	Promoter (1-2kb)	1	110230418	110236367	5950	1	2944	uc001dyl.3	1087	ENSG00000134184	GSTM1	glutathione S-transferase mu 1	CHAS
chr5	146099453	146100074	All_PD_H3K27ac_samples_peak_126590	Other	Other	0.745933	0.222545	10.2638	0.00274677	0.279406	622	*	Intron (uc003loe.4/5521, intron 1 of 8)	5	145969067	146258348	289282	2	5521	uc003loe.4	158274	ENSG00000156475	PPP2R2B	protein phosphatase 2 regulatory subunit Bbeta	CHAS
chr8	126111091	126112649	All_PD_H3K27ac_samples_peak_62156	Other	Other	0.520365	1.56902	10.2484	0.00276472	0.280113	1559	*	Intron (uc003yrw.2/286053, intron 1 of 7)	8	126104083	126379367	275285	1	286053	uc003yrw.2	7008	ENSG00000156831	NSMCE2	NSE2 (MMS21) homolog, SMC5-SMC6 complex SUMO ligase	CHAS
chr4	141170870	141179723	All_PD_H3K27ac_samples_peak_2691	Astrocyte,Microglia,Neuron,Oligodendrocyte	Multiple	0.2528	5.19201	10.2474	0.00276596	0.280113	8854	*	Promoter (<=1kb)	4	141178440	141303710	125271	1	60592	uc003iib.2	0	ENSG00000153130	SCOC	short coiled-coil protein	CHAS
chr11	83870457	83873287	All_PD_H3K27ac_samples_peak_39962	Oligodendrocyte	Oligodendrocyte	0.542893	2.4228	10.2454	0.0027683	0.280113	2831	*	Intron (uc001pai.2/1740, intron 2 of 19)	11	83166056	83984323	818268	2	1740	uc001pai.2	111036	ENSG00000150672	DLG2	discs large MAGUK scaffold protein 2	CHAS
chr11	17547059	17548578	All_PD_H3K27ac_samples_peak_37552	Oligodendrocyte	Oligodendrocyte	-0.586225	2.15443	10.2445	0.00276942	0.280113	1520	*	Exon (uc001mnd.3/10083, exon 5 of 20)	11	17515442	17555057	39616	2	10083	uc001mnd.3	6479	ENSG00000006611	USH1C	USH1 protein network component harmonin	CHAS
chr19	30914029	30925910	All_PD_H3K27ac_samples_peak_16686	Oligodendrocyte	Oligodendrocyte	0.451933	5.09606	10.244	0.00277	0.280113	11882	*	Intron (uc002nsu.1/9745, intron 1 of 4)	19	30863328	31048965	185638	1	9745	uc010edd.1	50701	ENSG00000198597	ZNF536	zinc finger protein 536	CHAS
chr1	26802427	26803374	All_PD_H3K27ac_samples_peak_54865	Other	Other	0.597053	0.796632	10.2429	0.00277127	0.280113	948	*	3' UTR	1	26798902	26803133	4232	1	3151	uc001bmp.4	3525	ENSG00000198830	HMGN2	high mobility group nucleosomal binding domain 2	CHAS
chr2	27096123	27096908	All_PD_H3K27ac_samples_peak_83319	Neuron	Neuron	-0.760894	0.563411	10.2422	0.00277213	0.280113	786	*	Intron (uc002rhu.4/56896, intron 1 of 12)	2	27071292	27173219	101928	1	56896	uc021vev.1	24831	ENSG00000157851	DPYSL5	dihydropyrimidinase like 5	CHAS
chr2	198072371	198078065	All_PD_H3K27ac_samples_peak_35120	Astrocyte,Microglia,Neuron,Oligodendrocyte	Multiple	-0.33035	3.62272	10.2408	0.0027737	0.280113	5695	*	Intron (uc021vuj.1/91526, intron 1 of 27)	2	197859250	198062762	203513	2	91526	uc021vuk.2	-9609	ENSG00000065413	ANKRD44	ankyrin repeat domain 44	CHAS
chr14	50797608	50800489	All_PD_H3K27ac_samples_peak_35355	Neuron	Neuron	0.419168	2.38759	10.239	0.00277581	0.280113	2882	*	Exon (uc010ant.2/27109, exon 5 of 6)	14	50785952	50802276	16325	1	27109	uc010ant.2	11656	ENSG00000125375	DMAC2L	distal membrane arm assembly component 2 like	CHAS
chr19	36755311	36757709	All_PD_H3K27ac_samples_peak_50383	Other	Other	0.499294	2.24578	10.2381	0.00277696	0.280113	2399	*	Distal Intergenic	19	36802245	36803570	1326	1	100134317	uc021utf.1	-44536	NA	LOC100134317	uncharacterized LOC100134317	CHAS
chr9	8548798	8556597	All_PD_H3K27ac_samples_peak_20594	Oligodendrocyte	Oligodendrocyte	0.331664	4.27274	10.2367	0.00277863	0.280113	7800	*	Intron (uc003zkp.3/5789, intron 3 of 30)	9	8314246	8733946	419701	2	5789	uc003zkp.3	177349	ENSG00000153707	PTPRD	protein tyrosine phosphatase receptor type D	CHAS
chr6	15304667	15306362	All_PD_H3K27ac_samples_peak_47001	Astrocyte,Oligodendrocyte	Multiple	-0.478929	1.52317	10.2351	0.00278052	0.280113	1696	*	Intron (uc011diu.1/3720, intron 1 of 5)	6	15249086	15522273	273188	1	3720	uc011div.3	55581	ENSG00000008083	JARID2	jumonji and AT-rich interaction domain containing 2	CHAS
chr22	43324257	43324787	All_PD_H3K27ac_samples_peak_117605	Other	Other	-0.892459	-0.249471	10.2322	0.00278393	0.280113	531	*	Intron (uc010gzg.3/11252, intron 1 of 10)	22	43265772	43343047	77276	2	11252	uc010gzg.3	18260	ENSG00000100266	PACSIN2	protein kinase C and casein kinase substrate in neurons 2	CHAS
chr16	19741379	19790900	All_PD_H3K27ac_samples_peak_568	Astrocyte,Microglia,Neuron,Oligodendrocyte	Multiple	0.241333	7.85256	10.2321	0.00278408	0.280113	49522	*	5' UTR	16	19717674	19729492	11819	2	400506	uc002dgq.3	-11887	ENSG00000103550	KNOP1	lysine rich nucleolar protein 1	CHAS
chr8	61877309	61881015	All_PD_H3K27ac_samples_peak_37140	Microglia,Oligodendrocyte	Multiple	0.390137	2.90579	10.2309	0.00278547	0.280113	3707	*	Promoter (<=1kb)	8	61878680	61880307	1628	2	100130298	uc022auy.1	0	NA	LOC100130298	hCG1816373-like	CHAS
chr12	117481840	117487363	All_PD_H3K27ac_samples_peak_28520	Astrocyte,Microglia,Neuron	Multiple	-0.392256	3.69346	10.2284	0.0027884	0.280142	5524	*	Exon (uc001twh.3/54997, exon 4 of 8)	12	117476728	117537251	60524	2	54997	uc001twh.3	49888	ENSG00000088992	TESC	tescalcin	CHAS
chr4	48704932	48707184	All_PD_H3K27ac_samples_peak_59076	Oligodendrocyte	Oligodendrocyte	0.496703	1.84169	10.2227	0.00279518	0.280142	2253	*	Intron (uc003gyh.1/285527, intron 2 of 63)	4	48619621	48655826	36206	2	285527	uc003gyl.1	-49106	ENSG00000075539	FRYL	FRY like transcription coactivator	CHAS
chr5	146224078	146224734	All_PD_H3K27ac_samples_peak_111699	Neuron	Neuron	0.648859	0.133293	10.2218	0.00279628	0.280142	657	*	Intron (uc003loe.4/5521, intron 1 of 8)	5	145969067	146258348	289282	2	5521	uc003loe.4	33614	ENSG00000156475	PPP2R2B	protein phosphatase 2 regulatory subunit Bbeta	CHAS
chr6	111843041	111846683	All_PD_H3K27ac_samples_peak_27936	Astrocyte,Neuron,Oligodendrocyte	Multiple	-0.444043	3.2091	10.2191	0.00279948	0.280142	3643	*	Intron (uc021zdu.1/643749, intron 1 of 3)	6	111620234	111804918	184685	2	5980	uc003puz.4	-38123	ENSG00000009413	REV3L	REV3 like, DNA directed polymerase zeta catalytic subunit	CHAS
chr21	43571994	43588392	All_PD_H3K27ac_samples_peak_1707	Microglia,Oligodendrocyte	Multiple	0.327025	6.45098	10.2187	0.00280001	0.280142	16399	*	Distal Intergenic	21	43547782	43557751	9970	1	89766	uc010gpa.2	24212	ENSG00000177398	UMODL1	uromodulin like 1	CHAS
chr10	12852402	12853316	All_PD_H3K27ac_samples_peak_101356	Neuron	Neuron	0.605263	0.601313	10.2185	0.00280016	0.280142	915	*	Intron (uc001iln.3/57118, intron 6 of 9)	10	12875133	12877545	2413	1	283070	uc001ilp.4	-21817	NA	NA	NA	CHAS
chr22	36460623	36462859	All_PD_H3K27ac_samples_peak_21543	Astrocyte,Microglia,Neuron,Oligodendrocyte	Multiple	-0.375282	2.75308	10.2166	0.00280246	0.280142	2237	*	Distal Intergenic	22	36134783	36424585	289803	2	23543	uc003aoo.4	-36038	ENSG00000100320	RBFOX2	RNA binding fox-1 homolog 2	CHAS
chr1	16388472	16389580	All_PD_H3K27ac_samples_peak_17043	Astrocyte,Neuron,Oligodendrocyte	Multiple	-0.568289	1.63196	10.2164	0.00280269	0.280142	1109	*	Exon (uc001axz.4/348487, exon 3 of 7)	1	16384264	16400127	15864	2	348487	uc001axz.4	10547	ENSG00000185519	FAM131C	family with sequence similarity 131 member C	CHAS
chr8	120643533	120646898	All_PD_H3K27ac_samples_peak_34304	Oligodendrocyte	Oligodendrocyte	0.409784	2.66713	10.2127	0.00280708	0.280369	3366	*	Intron (uc003yos.2/5168, intron 2 of 25)	8	120569317	120651106	81790	2	5168	uc003yos.2	4208	ENSG00000136960	ENPP2	ectonucleotide pyrophosphatase/phosphodiesterase 2	CHAS
chr15	79348788	79351599	All_PD_H3K27ac_samples_peak_76691	Neuron	Neuron	-0.430878	2.56705	10.2041	0.00281738	0.281185	2812	*	Exon (uc002bep.3/5923, exon 3 of 27)	15	79270722	79356941	86220	2	5923	uc010blm.1	5342	ENSG00000058335	RASGRF1	Ras protein specific guanine nucleotide releasing factor 1	CHAS
chr7	130877331	130880732	All_PD_H3K27ac_samples_peak_38616	Neuron	Neuron	0.489705	2.42631	10.2013	0.00282078	0.281313	3402	*	Intron (uc011kpl.2/4289, intron 2 of 18)	7	130794855	131181398	386544	1	4289	uc011kpl.2	82476	ENSG00000128585	MKLN1	muskelin 1	CHAS
chr3	34249722	34250926	All_PD_H3K27ac_samples_peak_118184	Neuron	Neuron	0.61107	0.73702	10.1981	0.0028246	0.281482	1205	*	Distal Intergenic	3	33870130	33911199	41070	1	10015	uc011axw.3	379592	ENSG00000170248	PDCD6IP	programmed cell death 6 interacting protein	CHAS
chr1	42005545	42008567	All_PD_H3K27ac_samples_peak_35668	Neuron,Oligodendrocyte	Multiple	-0.469837	2.78028	10.1921	0.00283182	0.281542	3023	*	Intron (uc001cgy.3/59269, intron 2 of 4)	1	41972036	42050989	78954	2	59269	uc001cgy.3	42422	ENSG00000127124	HIVEP3	HIVEP zinc finger 3	CHAS
chr19	3998311	3999205	All_PD_H3K27ac_samples_peak_58745	Other	Other	0.580838	0.557858	10.1888	0.00283588	0.281542	895	*	Distal Intergenic	19	4007749	4038067	30319	1	51588	uc002lzg.3	-8544	ENSG00000105229	PIAS4	protein inhibitor of activated STAT 4	CHAS
chr3	12091183	12091833	All_PD_H3K27ac_samples_peak_156561	Neuron	Neuron	0.811001	-0.348634	10.1873	0.00283772	0.281542	651	*	Intron (uc003bwl.1/6854, intron 4 of 13)	3	12045862	12233532	187671	1	6854	uc003bwm.3	45321	ENSG00000157152	SYN2	synapsin II	CHAS
chr9	123785099	123786433	All_PD_H3K27ac_samples_peak_46385	Other	Other	0.721065	1.50512	10.1867	0.00283846	0.281542	1335	*	Exon (uc004bkv.3/727, exon 10 of 41)	9	123714614	123812554	97941	2	727	uc004bkv.3	26121	ENSG00000106804	C5	complement C5	CHAS
chr15	42691013	42703773	All_PD_H3K27ac_samples_peak_341	Astrocyte,Neuron,Oligodendrocyte	Multiple	0.249829	6.81024	10.1858	0.00283952	0.281542	12761	*	Promoter (<=1kb)	15	42694588	42704515	9928	1	825	uc001zpq.1	0	ENSG00000092529	CAPN3	calpain 3	CHAS
chr4	104015095	104015641	All_PD_H3K27ac_samples_peak_87078	Other	Other	0.826051	-0.00925749	10.1845	0.00284107	0.281542	547	*	Intron (uc003hwz.3/56898, intron 3 of 9)	4	103998782	104021024	22243	2	56898	uc003hwz.3	5383	ENSG00000164039	BDH2	3-hydroxybutyrate dehydrogenase 2	CHAS
chr3	177192073	177193708	All_PD_H3K27ac_samples_peak_52292	Oligodendrocyte	Oligodendrocyte	0.435369	1.85681	10.1836	0.00284217	0.281542	1636	*	Intron (uc031sch.1/100505566, intron 1 of 3)	3	177159709	177470492	310784	1	100505566	uc031sch.1	32364	ENSG00000228221	LINC00578	long intergenic non-protein coding RNA 578	CHAS
chr10	70684661	70685703	All_PD_H3K27ac_samples_peak_128874	Neuron	Neuron	0.593681	0.655799	10.183	0.00284294	0.281542	1043	*	Intron (uc001jou.3/79009, intron 8 of 14)	10	70661034	70706603	45570	1	79009	uc001jou.3	23627	ENSG00000107625	DDX50	DExD-box helicase 50	CHAS
chr18	13502596	13502966	All_PD_H3K27ac_samples_peak_93801	Microglia	Microglia	-0.803955	-0.23299	10.1814	0.00284478	0.281542	371	*	Intron (uc002ksb.3/753, intron 4 of 5)	18	13459946	13460025	80	1	100847080	uc031rho.1	42650	ENSG00000266146	MIR5190	microRNA 5190	CHAS
chr11	83830646	83832119	All_PD_H3K27ac_samples_peak_64028	Oligodendrocyte	Oligodendrocyte	0.507758	1.17576	10.18	0.00284648	0.281542	1474	*	Intron (uc001pai.2/1740, intron 2 of 19)	11	83166056	83984323	818268	2	1740	uc001pai.2	152204	ENSG00000150672	DLG2	discs large MAGUK scaffold protein 2	CHAS
chr2	112994310	112994730	All_PD_H3K27ac_samples_peak_53123	Other	Other	-0.763661	-0.260998	10.177	0.00285013	0.281692	421	*	Intron (uc021vmw.1/84524, intron 3 of 8)	2	112973439	113012664	39226	2	84524	uc021vmw.1	17934	ENSG00000144161	ZC3H8	zinc finger CCCH-type containing 8	CHAS
chr2	135916793	135917140	All_PD_H3K27ac_samples_peak_98996	Neuron	Neuron	0.8142	-0.154201	10.173	0.00285507	0.281863	348	*	Intron (uc002tuj.3/22930, intron 19 of 23)	2	135847224	135933964	86741	1	22930	uc010fnh.1	69569	ENSG00000115839	RAB3GAP1	RAB3 GTPase activating protein catalytic subunit 1	CHAS
chr1	48044559	48045722	All_PD_H3K27ac_samples_peak_74071	Astrocyte,Oligodendrocyte	Multiple	-0.524627	1.22592	10.1703	0.00285836	0.281863	1164	*	Distal Intergenic	1	47901689	47906363	4675	1	2306	uc001crm.3	142870	ENSG00000186564	FOXD2	forkhead box D2	CHAS
chr2	220914391	220915003	All_PD_H3K27ac_samples_peak_60223	Astrocyte,Neuron	Multiple	0.63752	0.164642	10.1674	0.00286185	0.281863	613	*	Distal Intergenic	2	220771223	220771286	64	2	100422959	uc021vxd.1	-143105	ENSG00000266518	MIR4268	microRNA 4268	CHAS
chr5	68131922	68135443	All_PD_H3K27ac_samples_peak_36748	Neuron	Neuron	0.39399	2.71785	10.1669	0.00286248	0.281863	3522	*	Distal Intergenic	5	68389776	68400567	10792	1	64924	uc003jvg.3	-254333	ENSG00000145740	SLC30A5	solute carrier family 30 member 5	CHAS
chr6	34277642	34278346	All_PD_H3K27ac_samples_peak_95597	Astrocyte,Microglia	Multiple	0.652233	0.221488	10.1669	0.00286251	0.281863	705	*	Intron (uc003ojl.3/11165, intron 2 of 4)	6	34214157	34216904	2748	2	221491	uc003oji.4	-60738	ENSG00000186577	SMIM29	small integral membrane protein 29	CHAS
chr17	27694157	27694924	All_PD_H3K27ac_samples_peak_76869	Other	Other	0.712335	0.408999	10.1625	0.0028679	0.281904	768	*	Distal Intergenic	17	27717680	27717748	69	1	100616122	uc021tty.1	-22756	ENSG00000284162	MIR4523	microRNA 4523	CHAS
chr5	148978437	148979220	All_PD_H3K27ac_samples_peak_39371	Other	Other	0.620801	0.958715	10.1622	0.00286826	0.281904	784	*	Intron (uc003lra.1/389337, intron 2 of 12)	5	148961135	149014527	53393	1	389337	uc003lra.1	17302	ENSG00000183111	ARHGEF37	Rho guanine nucleotide exchange factor 37	CHAS
chr12	21625174	21625523	All_PD_H3K27ac_samples_peak_130237	Other	Other	0.896378	-0.619275	10.1613	0.00286931	0.281904	350	*	Intron (uc001rex.3/5965, intron 13 of 15)	12	21621844	21654603	32760	2	5965	uc001rex.3	29080	ENSG00000004700	RECQL	RecQ like helicase	CHAS
chr19	30926170	30926598	All_PD_H3K27ac_samples_peak_93958	Other	Other	0.656399	0.906332	10.1562	0.00287553	0.282305	429	*	Intron (uc002nsu.1/9745, intron 1 of 4)	19	30863328	31048965	185638	1	9745	uc010edd.1	62842	ENSG00000198597	ZNF536	zinc finger protein 536	CHAS
chr14	32394655	32397812	All_PD_H3K27ac_samples_peak_28184	Astrocyte,Oligodendrocyte	Multiple	0.422607	2.60337	10.1542	0.00287803	0.282342	3158	*	Distal Intergenic	14	32544625	32545905	1281	2	84837	uc010amk.3	148093	NA	ARHGAP5-AS1	ARHGAP5 antisense RNA 1 (head to head)	CHAS
chr7	75306590	75314246	All_PD_H3K27ac_samples_peak_21064	Oligodendrocyte	Oligodendrocyte	0.354046	4.5644	10.1502	0.00288292	0.282611	7657	*	Intron (uc003uds.2/3092, intron 1 of 30)	7	75162619	75368283	205665	2	3092	uc003uds.2	54037	ENSG00000127946	HIP1	huntingtin interacting protein 1	CHAS
chr6	76497558	76507791	All_PD_H3K27ac_samples_peak_13420	Astrocyte,Neuron,Oligodendrocyte	Multiple	0.31618	5.05035	10.1435	0.00289118	0.283005	10234	*	Intron (uc003pig.1/4646, intron 1 of 28)	6	76527218	76629254	102037	1	4646	uc003pii.1	-19427	ENSG00000196586	MYO6	myosin VI	CHAS
chr10	127504171	127505344	All_PD_H3K27ac_samples_peak_101353	Other	Other	0.56563	0.691087	10.1435	0.00289121	0.283005	1174	*	Promoter (<=1kb)	10	127477147	127505201	28055	2	7390	uc001liw.4	0	ENSG00000188690	UROS	uroporphyrinogen III synthase	CHAS
chr6	158017761	158019259	All_PD_H3K27ac_samples_peak_39385	Oligodendrocyte	Oligodendrocyte	-0.47075	1.70384	10.1398	0.0028958	0.283245	1499	*	Intron (uc003qqs.3/79683, intron 3 of 8)	6	158066769	158094977	28209	1	79683	uc010kjn.3	-47510	ENSG00000175048	ZDHHC14	zinc finger DHHC-type palmitoyltransferase 14	CHAS
chr6	161766030	161768689	All_PD_H3K27ac_samples_peak_33133	Oligodendrocyte	Oligodendrocyte	-0.462615	2.46195	10.1292	0.0029089	0.284316	2660	*	3' UTR	6	161574378	161695107	120730	2	56895	uc011ege.1	-70923	ENSG00000026652	AGPAT4	1-acylglycerol-3-phosphate O-acyltransferase 4	CHAS
chr7	130756067	130768298	All_PD_H3K27ac_samples_peak_12995	Astrocyte,Neuron,Oligodendrocyte	Multiple	-0.379479	4.86622	10.1267	0.00291207	0.284416	12232	*	Intron (uc011kpk.2/378805, intron 1 of 2)	7	130628919	130791789	162871	2	378805	uc011kpk.2	23491	ENSG00000231721	LINC-PINT	long intergenic non-protein coding RNA, p53 induced transcript	CHAS
chr10	61940670	61941826	All_PD_H3K27ac_samples_peak_84714	Neuron	Neuron	0.582163	0.960081	10.1214	0.00291861	0.284708	1157	*	Exon (uc001jky.3/288, exon 18 of 44)	10	61786056	61932161	146106	2	288	uc001jkx.3	-8509	ENSG00000151150	ANK3	ankyrin 3	CHAS
chr6	36097564	36098159	All_PD_H3K27ac_samples_peak_22840	Microglia,Neuron	Multiple	-0.586413	0.818103	10.1203	0.00291996	0.284708	596	*	Promoter (<=1kb)	6	36098261	36112301	14041	1	5603	uc003ols.4	-102	ENSG00000156711	MAPK13	mitogen-activated protein kinase 13	CHAS
chr3	64673839	64674353	All_PD_H3K27ac_samples_peak_51457	Astrocyte,Neuron,Oligodendrocyte	Multiple	-0.80211	0.124108	10.1186	0.00292213	0.284708	515	*	Promoter (<=1kb)	3	64600551	64673365	72815	2	56999	uc003dmk.1	-474	ENSG00000163638	ADAMTS9	ADAM metallopeptidase with thrombospondin type 1 motif 9	CHAS
chr11	19937873	19945475	All_PD_H3K27ac_samples_peak_34350	Neuron,Oligodendrocyte	Multiple	-0.345348	3.97946	10.1146	0.00292715	0.284708	7603	*	Intron (uc001mpp.3/89797, intron 6 of 37)	11	20044102	20143147	99046	1	89797	uc009yhx.4	-98627	ENSG00000166833	NAV2	neuron navigator 2	CHAS
chr2	225073987	225075183	All_PD_H3K27ac_samples_peak_83230	Neuron,Oligodendrocyte	Multiple	-0.612821	0.893003	10.1126	0.0029296	0.284708	1197	*	Distal Intergenic	2	224839765	224904036	64272	2	5270	uc002vnv.2	-169951	ENSG00000135919	SERPINE2	serpin family E member 2	CHAS
chr15	33129238	33133524	All_PD_H3K27ac_samples_peak_10365	Neuron,Oligodendrocyte	Multiple	0.328952	4.13701	10.1123	0.00292995	0.284708	4287	*	Intron (uc001zhf.5/342184, intron 13 of 16)	15	33010205	33026870	16666	1	26585	uc010uby.2	119033	ENSG00000166923	GREM1	gremlin 1, DAN family BMP antagonist	CHAS
chr14	95645068	95648103	All_PD_H3K27ac_samples_peak_45283	Neuron,Oligodendrocyte	Multiple	-0.360306	2.794	10.112	0.00293037	0.284708	3036	*	Exon (uc010twt.1/400242, exon 4 of 4)	14	95599652	95624347	24696	2	23405	uc001yec.1	-20721	ENSG00000100697	DICER1	dicer 1, ribonuclease III	CHAS
chr7	29444891	29447697	All_PD_H3K27ac_samples_peak_36787	Oligodendrocyte	Oligodendrocyte	-0.513409	2.62889	10.1105	0.00293227	0.284708	2807	*	Intron (uc011jzs.2/1124, intron 7 of 13)	7	29519486	29553944	34459	1	1124	uc003taa.3	-71789	ENSG00000106069	CHN2	chimerin 2	CHAS
chr9	131033204	131034111	All_PD_H3K27ac_samples_peak_101041	Other	Other	0.583477	0.859044	10.1086	0.00293462	0.284727	908	*	Promoter (2-3kb)	9	131023451	131036251	12801	2	2801	uc004bul.1	2140	ENSG00000167110	GOLGA2	golgin A2	CHAS
chr10	122848760	122849849	All_PD_H3K27ac_samples_peak_63831	Oligodendrocyte	Oligodendrocyte	-0.461046	1.34348	10.1045	0.00293979	0.28502	1090	*	Distal Intergenic	10	122612036	122666367	54332	1	55717	uc001lfd.1	236724	ENSG00000120008	WDR11	WD repeat domain 11	CHAS
chr14	81068629	81069913	All_PD_H3K27ac_samples_peak_54956	Astrocyte,Oligodendrocyte	Multiple	0.649695	0.815932	10.1018	0.00294315	0.285137	1285	*	Intron (uc010asz.3/145508, intron 8 of 14)	14	80943326	81302681	359356	2	145508	uc010asz.3	232768	ENSG00000100629	CEP128	centrosomal protein 128	CHAS
chr3	69405838	69409473	All_PD_H3K27ac_samples_peak_40692	Oligodendrocyte	Oligodendrocyte	0.400468	2.8454	10.0962	0.00295025	0.285616	3636	*	Intron (uc003dnv.2/23150, intron 1 of 22)	3	69219146	69435430	216285	2	23150	uc003dnv.2	25957	ENSG00000114541	FRMD4B	FERM domain containing 4B	CHAS
chr8	117647464	117649800	All_PD_H3K27ac_samples_peak_37130	Neuron,Oligodendrocyte	Multiple	-0.48091	2.16858	10.0932	0.00295401	0.28577	2337	*	Distal Intergenic	8	117657055	117768062	111008	2	8667	uc003yoa.3	118262	ENSG00000147677	EIF3H	eukaryotic translation initiation factor 3 subunit H	CHAS
chr8	25226819	25228921	All_PD_H3K27ac_samples_peak_45044	Oligodendrocyte	Oligodendrocyte	0.506207	2.09326	10.089	0.00295932	0.286028	2103	*	Promoter (1-2kb)	8	25230075	26230195	1000121	1	5520	uc003xek.3	-1154	ENSG00000221914	PPP2R2A	protein phosphatase 2 regulatory subunit Balpha	CHAS
chr14	33125359	33127570	All_PD_H3K27ac_samples_peak_31516	Astrocyte,Microglia,Oligodendrocyte	Multiple	0.474156	2.05649	10.0866	0.0029623	0.286028	2212	*	Intron (uc010aml.3/9472, intron 7 of 9)	14	33408459	34273382	864924	1	64067	uc001wrs.3	-280889	ENSG00000151322	NPAS3	neuronal PAS domain protein 3	CHAS
chr10	22516837	22519913	All_PD_H3K27ac_samples_peak_3917	Astrocyte,Microglia,Neuron,Oligodendrocyte	Multiple	-0.42981	3.03605	10.086	0.00296316	0.286028	3077	*	Exon (uc021poc.1/uc021poc.1, exon 1 of 1)	10	22497743	22498912	1170	2	340900	uc021pob.1	-17925	ENSG00000223601	EBLN1	endogenous Bornavirus like nucleoprotein 1	CHAS
chr5	122847036	122848305	All_PD_H3K27ac_samples_peak_7273	Astrocyte,Microglia,Neuron,Oligodendrocyte	Multiple	-0.474278	2.20212	10.0783	0.00297282	0.286439	1270	*	Promoter (<=1kb)	5	122847793	122952738	104946	1	1456	uc003ktn.4	0	ENSG00000151292	CSNK1G3	casein kinase 1 gamma 3	CHAS
chrX	68414656	68415417	All_PD_H3K27ac_samples_peak_148685	Other	Other	0.688803	0.406572	10.077	0.00297458	0.286439	762	*	Intron (uc004dxj.1/uc004dxj.1, intron 1 of 4)	23	68380582	68385365	4784	2	64219	uc011mpi.2	-29291	ENSG00000181191	PJA1	praja ring finger ubiquitin ligase 1	CHAS
chr6	56502565	56544780	All_PD_H3K27ac_samples_peak_5468	Astrocyte,Microglia,Neuron,Oligodendrocyte	Multiple	0.238555	6.84892	10.0759	0.00297595	0.286439	42216	*	Promoter (<=1kb)	6	56322785	56507694	184910	2	667	uc003pcy.4	0	ENSG00000151914	DST	dystonin	CHAS
chr14	105920039	105920462	All_PD_H3K27ac_samples_peak_97597	Other	Other	0.708333	-0.0397558	10.0758	0.00297608	0.286439	424	*	Intron (uc001yqx.3/9112, intron 6 of 20)	14	105924607	105937057	12451	1	9112	uc001yrb.3	-4145	ENSG00000182979	MTA1	metastasis associated 1	CHAS
chr18	72195790	72216560	All_PD_H3K27ac_samples_peak_3749	Oligodendrocyte	Oligodendrocyte	0.252961	7.02609	10.0669	0.00298745	0.287118	20771	*	Promoter (<=1kb)	18	72201692	72252261	50570	1	84735	uc002llq.3	0	ENSG00000150656	CNDP1	carnosine dipeptidase 1	CHAS
chr11	12081956	12082299	All_PD_H3K27ac_samples_peak_78755	Neuron	Neuron	0.885079	-0.394988	10.0668	0.00298747	0.287118	344	*	Distal Intergenic	11	12115543	12285329	169787	1	9645	uc010rch.1	-33244	ENSG00000133816	MICAL2	microtubule associated monooxygenase, calponin and LIM domain containing 2	CHAS
chr17	78632720	78633278	All_PD_H3K27ac_samples_peak_93765	Other	Other	0.772047	0.292708	10.0617	0.00299408	0.287243	559	*	Intron (uc002jys.3/57521, intron 3 of 8)	17	78518625	78940173	421549	1	57521	uc010wug.1	114095	ENSG00000141564	RPTOR	regulatory associated protein of MTOR complex 1	CHAS
chrX	28842667	28843656	All_PD_H3K27ac_samples_peak_78548	Oligodendrocyte	Oligodendrocyte	0.577509	0.605387	10.061	0.00299499	0.287243	990	*	Intron (uc004dby.2/11141, intron 2 of 10)	23	28605681	29974017	1368337	1	11141	uc004dby.2	236986	ENSG00000169306	IL1RAPL1	interleukin 1 receptor accessory protein like 1	CHAS
chr11	83754959	83756620	All_PD_H3K27ac_samples_peak_38725	Oligodendrocyte	Oligodendrocyte	0.553501	1.42858	10.0607	0.00299528	0.287243	1662	*	Intron (uc001pai.2/1740, intron 4 of 19)	11	83166056	83984323	818268	2	1740	uc001pai.2	227703	ENSG00000150672	DLG2	discs large MAGUK scaffold protein 2	CHAS
chrX	145988460	145989630	All_PD_H3K27ac_samples_peak_58120	Neuron	Neuron	-0.618876	1.27822	10.0568	0.00300037	0.287511	1171	*	Distal Intergenic	23	145895622	145896249	628	2	100129239	uc011mwv.2	-92211	ENSG00000224440	CXorf51A	chromosome X open reading frame 51A	CHAS
chr13	53228655	53232703	All_PD_H3K27ac_samples_peak_47940	Oligodendrocyte	Oligodendrocyte	-0.504859	2.6116	10.0552	0.00300242	0.287511	4049	*	Promoter (1-2kb)	13	53226831	53262433	35603	1	10910	uc010thb.1	1824	ENSG00000165416	SUGT1	SGT1 homolog, MIS12 kinetochore complex assembly cochaperone	CHAS
chr4	139963295	139965037	All_PD_H3K27ac_samples_peak_25704	Neuron,Oligodendrocyte	Multiple	-0.436985	1.70742	10.0433	0.00301778	0.288706	1743	*	3' UTR	4	139978871	139983374	4504	2	1998	uc011chc.1	18337	ENSG00000109381	ELF2	E74 like ETS transcription factor 2	CHAS
chr17	36962219	36963533	All_PD_H3K27ac_samples_peak_98243	Other	Other	0.534548	1.02958	10.0421	0.00301926	0.288706	1315	*	Exon (uc002hqu.4/54883, exon 7 of 10)	17	36932226	36956158	23933	2	8396	uc021twj.1	-6061	ENSG00000276293	PIP4K2B	phosphatidylinositol-5-phosphate 4-kinase type 2 beta	CHAS
chr18	20752848	20753388	All_PD_H3K27ac_samples_peak_60030	Astrocyte,Neuron,Oligodendrocyte	Multiple	0.662979	0.0786916	10.0374	0.00302529	0.289001	541	*	Intron (uc002kub.2/91768, intron 1 of 6)	18	20735789	20840434	104646	1	91768	uc002kud.2	17059	ENSG00000134508	CABLES1	Cdk5 and Abl enzyme substrate 1	CHAS
[truncated: 64,150 more rows]

## Sheet: PD_H3K27ac_peaks_MF
peak	chr	start	end	celltype	annot	logFC	logCPM	F	PValue	fdr	width	strand	annotation	geneChr	geneStart	geneEnd	geneLength	geneStrand	geneId	transcriptId	distanceToTSS	ENSEMBL	SYMBOL	GENENAME
[truncated: 65,535 more rows]
