# Supplementary material for: CHAS infers cell type-specific signatures in bulk brain histone acetylation studies of neurological and psychiatric disorders
Source: Cell Rep Methods. 2025 Apr 28;5(5):101032. doi: 10.1016/j.crmeth.2025.101032 (PMC12146652; doi:10.1016/j.crmeth.2025.101032)
Supplement: Table S3. Autism spectrum disorder H3K27ac CHAS analysis, related to Figure 5 [file mmc4.xls]

## Sheet: ASD_PFC_H3K27ac_metadata_CHAS
Sample	Celltype	Diagnosis	Age	Sex	CHAS	region
1054/97	Astrocyte	Control	59	F	0.0762207	PFC
1054/97	Microglia	Control	59	F	0.0447431	PFC
1054/97	Neuron	Control	59	F	0.340804	PFC
1054/97	Oligodendrocyte	Control	59	F	0.394174	PFC
1085/93	Astrocyte	Control	67	M	0.0906052	PFC
1085/93	Microglia	Control	67	M	0.0535949	PFC
1085/93	Neuron	Control	67	M	0.607525	PFC
1085/93	Oligodendrocyte	Control	67	M	0.300362	PFC
1127/93	Astrocyte	Control	64	M	0.0725819	PFC
1127/93	Microglia	Control	64	M	0.0506064	PFC
1127/93	Neuron	Control	64	M	0.459398	PFC
1127/93	Oligodendrocyte	Control	64	M	0.287427	PFC
1148/98	Astrocyte	Control	70	M	0.0909793	PFC
1148/98	Microglia	Control	70	M	0.0529084	PFC
1148/98	Neuron	Control	70	M	0.499202	PFC
1148/98	Oligodendrocyte	Control	70	M	0.416455	PFC
1340/94	Astrocyte	Control	69	M	0.0676932	PFC
1340/94	Microglia	Control	69	M	0.0457249	PFC
1340/94	Neuron	Control	69	M	0.308603	PFC
1340/94	Oligodendrocyte	Control	69	M	0.429257	PFC
AN00142	Astrocyte	Control	44	M	0.10153	PFC
AN00142	Microglia	Control	44	M	0.0490765	PFC
AN00142	Neuron	Control	44	M	0.422415	PFC
AN00142	Oligodendrocyte	Control	44	M	0.38812	PFC
AN00493	Astrocyte	ASD	27	M	0.0733773	PFC
AN00493	Microglia	ASD	27	M	0.0476447	PFC
AN00493	Neuron	ASD	27	M	0.429652	PFC
AN00493	Oligodendrocyte	ASD	27	M	0.364313	PFC
AN00544	Astrocyte	Control	17	M	0.0981998	PFC
AN00544	Microglia	Control	17	M	0.0534858	PFC
AN00544	Neuron	Control	17	M	0.703733	PFC
AN00544	Oligodendrocyte	Control	17	M	0.320682	PFC
AN01093	Astrocyte	ASD	56	M	0.0834512	PFC
AN01093	Microglia	ASD	56	M	0.0499376	PFC
AN01093	Neuron	ASD	56	M	0.410837	PFC
AN01093	Oligodendrocyte	ASD	56	M	0.410803	PFC
AN01125	Astrocyte	Control	56	M	0.084556	PFC
AN01125	Microglia	Control	56	M	0.0523269	PFC
AN01125	Neuron	Control	56	M	0.49303	PFC
AN01125	Oligodendrocyte	Control	56	M	0.458559	PFC
AN01410	Astrocyte	Control	41	M	0.0863387	PFC
AN01410	Microglia	Control	41	M	0.0498062	PFC
AN01410	Neuron	Control	41	M	0.553039	PFC
AN01410	Oligodendrocyte	Control	41	M	0.384559	PFC
AN01570	Astrocyte	ASD	18	F	0.104601	PFC
AN01570	Microglia	ASD	18	F	0.0530973	PFC
AN01570	Neuron	ASD	18	F	0.594902	PFC
AN01570	Oligodendrocyte	ASD	18	F	0.398561	PFC
AN01971	Astrocyte	ASD	39	M	0.0871153	PFC
AN01971	Microglia	ASD	39	M	0.048362	PFC
AN01971	Neuron	ASD	39	M	0.486478	PFC
AN01971	Oligodendrocyte	ASD	39	M	0.316552	PFC
AN02987	Astrocyte	ASD	15	M	0.0880655	PFC
AN02987	Microglia	ASD	15	M	0.0519968	PFC
AN02987	Neuron	ASD	15	M	0.600529	PFC
AN02987	Oligodendrocyte	ASD	15	M	0.387813	PFC
AN03217	Astrocyte	Control	19	M	0.0900156	PFC
AN03217	Microglia	Control	19	M	0.0476687	PFC
AN03217	Neuron	Control	19	M	0.541764	PFC
AN03217	Oligodendrocyte	Control	19	M	0.369758	PFC
AN03632	Astrocyte	ASD	49	F	0.0930646	PFC
AN03632	Microglia	ASD	49	F	0.0513212	PFC
AN03632	Neuron	ASD	49	F	0.770759	PFC
AN03632	Oligodendrocyte	ASD	49	F	0.340063	PFC
AN03935	Astrocyte	ASD	19	M	0.096304	PFC
AN03935	Microglia	ASD	19	M	0.0499366	PFC
AN03935	Neuron	ASD	19	M	0.775224	PFC
AN03935	Oligodendrocyte	ASD	19	M	0.298747	PFC
AN04682	Astrocyte	ASD	15	M	0.0897009	PFC
AN04682	Microglia	ASD	15	M	0.0517283	PFC
AN04682	Neuron	ASD	15	M	0.750607	PFC
AN04682	Oligodendrocyte	ASD	15	M	0.349527	PFC
AN05983	Astrocyte	ASD	24	M	0.0767352	PFC
AN05983	Microglia	ASD	24	M	0.0534601	PFC
AN05983	Neuron	ASD	24	M	0.46483	PFC
AN05983	Oligodendrocyte	ASD	24	M	0.392036	PFC
AN06365	Astrocyte	ASD	10	M	0.0934537	PFC
AN06365	Microglia	ASD	10	M	0.0499907	PFC
AN06365	Neuron	ASD	10	M	0.764269	PFC
AN06365	Oligodendrocyte	ASD	10	M	0.309888	PFC
AN06420	Astrocyte	ASD	39	M	0.0995411	PFC
AN06420	Microglia	ASD	39	M	0.0525957	PFC
AN06420	Neuron	ASD	39	M	0.770596	PFC
AN06420	Oligodendrocyte	ASD	39	M	0.33601	PFC
AN07176	Astrocyte	Control	21	M	0.0912669	PFC
AN07176	Microglia	Control	21	M	0.0741161	PFC
AN07176	Neuron	Control	21	M	0.581052	PFC
AN07176	Oligodendrocyte	Control	21	M	0.298829	PFC
AN07444	Astrocyte	Control	17	M	0.073993	PFC
AN07444	Microglia	Control	17	M	0.0474861	PFC
AN07444	Neuron	Control	17	M	0.558145	PFC
AN07444	Oligodendrocyte	Control	17	M	0.343528	PFC
AN08043	Astrocyte	ASD	52	F		PFC
AN08043	Microglia	ASD	52	F	0.415	PFC
AN08043	Neuron	ASD	52	F	0.213683	PFC
AN08043	Oligodendrocyte	ASD	52	F	0.507578	PFC
AN08161	Astrocyte	Control	36	F	0.334884	PFC
AN08161	Microglia	Control	36	F	0.413702	PFC
AN08161	Neuron	Control	36	F	0.30378	PFC
AN08161	Oligodendrocyte	Control	36	F	0.536904	PFC
AN08166	Astrocyte	ASD	28	M	0.347176	PFC
AN08166	Microglia	ASD	28	M	0.377703	PFC
AN08166	Neuron	ASD	28	M	0.36016	PFC
AN08166	Oligodendrocyte	ASD	28	M	0.561309	PFC
AN08677	Astrocyte	Control	38	M	0.488342	PFC
AN08677	Microglia	Control	38	M	0.447773	PFC
AN08677	Neuron	Control	38	M	0.407565	PFC
AN08677	Oligodendrocyte	Control	38	M	0.485881	PFC
AN08792	Astrocyte	ASD	30	M	0.47774	PFC
AN08792	Microglia	ASD	30	M	0.419305	PFC
AN08792	Neuron	ASD	30	M	0.519371	PFC
AN08792	Oligodendrocyte	ASD	30	M	0.333696	PFC
AN09402	Astrocyte	ASD	11	M	0.389899	PFC
AN09402	Microglia	ASD	11	M	0.459422	PFC
AN09402	Neuron	ASD	11	M	0.528219	PFC
AN09402	Oligodendrocyte	ASD	11	M	0.338172	PFC
AN09714	Astrocyte	ASD	60	M	0.475565	PFC
AN09714	Microglia	ASD	60	M	0.378495	PFC
AN09714	Neuron	ASD	60	M	0.526164	PFC
AN09714	Oligodendrocyte	ASD	60	M	0.327891	PFC
AN09730	Astrocyte	ASD	22	M	0.438722	PFC
AN09730	Microglia	ASD	22	M	0.355461	PFC
AN09730	Neuron	ASD	22	M	0.610724	PFC
AN09730	Oligodendrocyte	ASD	22	M	0.282179	PFC
AN10679	Astrocyte	Control	41	F	0.470804	PFC
AN10679	Microglia	Control	41	F	0.528593	PFC
AN10679	Neuron	Control	41	F	0.400116	PFC
AN10679	Oligodendrocyte	Control	41	F	0.455659	PFC
AN10723	Astrocyte	Control	60	M	0.337734	PFC
AN10723	Microglia	Control	60	M	0.313311	PFC
AN10723	Neuron	Control	60	M	0.286287	PFC
AN10723	Oligodendrocyte	Control	60	M	0.690681	PFC
AN10833	Astrocyte	Control	22	M	0.285631	PFC
AN10833	Microglia	Control	22	M	0.479575	PFC
AN10833	Neuron	Control	22	M	0.249623	PFC
AN10833	Oligodendrocyte	Control	22	M	0.523388	PFC
AN11864	Astrocyte	Control	57	M	0.354276	PFC
AN11864	Microglia	Control	57	M	0.256593	PFC
AN11864	Neuron	Control	57	M	0.400152	PFC
AN11864	Oligodendrocyte	Control	57	M	0.392749	PFC
AN11931	Astrocyte	ASD	39	F	0.456911	PFC
AN11931	Microglia	ASD	39	F	0.40128	PFC
AN11931	Neuron	ASD	39	F	0.404129	PFC
AN11931	Oligodendrocyte	ASD	39	F	0.511795	PFC
AN11989	Astrocyte	ASD	30	M	0.516639	PFC
AN11989	Microglia	ASD	30	M	0.394336	PFC
AN11989	Neuron	ASD	30	M	0.703321	PFC
AN11989	Oligodendrocyte	ASD	30	M	0.32419	PFC
AN12137	Astrocyte	Control	31	M	0.366342	PFC
AN12137	Microglia	Control	31	M	0.398456	PFC
AN12137	Neuron	Control	31	M	0.41776	PFC
AN12137	Oligodendrocyte	Control	31	M	0.431665	PFC
AN12240	Astrocyte	Control	51	M	0.304279	PFC
AN12240	Microglia	Control	51	M	0.258507	PFC
AN12240	Neuron	Control	51	M	0.253545	PFC
AN12240	Oligodendrocyte	Control	51	M	0.500505	PFC
AN12457	Astrocyte	ASD	29	F	0.359913	PFC
AN12457	Microglia	ASD	29	F	0.419078	PFC
AN12457	Neuron	ASD	29	F	0.463702	PFC
AN12457	Oligodendrocyte	ASD	29	F	0.374506	PFC
AN14829	Astrocyte	ASD	26	F	0.476534	PFC
AN14829	Microglia	ASD	26	F	0.437945	PFC
AN14829	Neuron	ASD	26	F	0.68337	PFC
AN14829	Oligodendrocyte	ASD	26	F	0.346762	PFC
AN15566	Astrocyte	Control	32	F	0.326861	PFC
AN15566	Microglia	Control	32	F	0.409917	PFC
AN15566	Neuron	Control	32	F	0.340791	PFC
AN15566	Oligodendrocyte	Control	32	F	0.45381	PFC
AN17138	Astrocyte	ASD	16	M	0.518358	PFC
AN17138	Microglia	ASD	16	M	0.517529	PFC
AN17138	Neuron	ASD	16	M	0.45168	PFC
AN17138	Oligodendrocyte	ASD	16	M	0.690943	PFC
AN17254	Astrocyte	ASD	51	M	0.231494	PFC
AN17254	Microglia	ASD	51	M	0.22744	PFC
AN17254	Neuron	ASD	51	M	0.156733	PFC
AN17254	Oligodendrocyte	ASD	51	M	0.461929	PFC
AN17425	Astrocyte	Control	16	M	0.403606	PFC
AN17425	Microglia	Control	16	M	0.299012	PFC
AN17425	Neuron	Control	16	M	0.534508	PFC
AN17425	Oligodendrocyte	Control	16	M	0.339161	PFC
AN17515	Astrocyte	ASD	54	M	0.343176	PFC
AN17515	Microglia	ASD	54	M	0.297323	PFC
AN17515	Neuron	ASD	54	M	0.344683	PFC
AN17515	Oligodendrocyte	ASD	54	M	0.453509	PFC
AN17678	Astrocyte	ASD	11	M	0.441955	PFC
AN17678	Microglia	ASD	11	M	0.491182	PFC
AN17678	Neuron	ASD	11	M	0.533595	PFC
AN17678	Oligodendrocyte	ASD	11	M	0.452704	PFC
AN19442	Astrocyte	Control	50	M	0.357969	PFC
AN19442	Microglia	Control	50	M	0.466819	PFC
AN19442	Neuron	Control	50	M	0.386566	PFC
AN19442	Oligodendrocyte	Control	50	M	0.507854	PFC
AN19760	Astrocyte	Control	28	M	0.340928	PFC
AN19760	Microglia	Control	28	M	0.324654	PFC
AN19760	Neuron	Control	28	M	0.3516	PFC
AN19760	Oligodendrocyte	Control	28	M	0.458979	PFC
NP053/06	Astrocyte	Control	71	M	0.404095	PFC
NP053/06	Microglia	Control	71	M	0.320776	PFC
NP053/06	Neuron	Control	71	M	0.43844	PFC
NP053/06	Oligodendrocyte	Control	71	M	0.438949	PFC
NP071/10	Astrocyte	Control	68	M	0.330795	PFC
NP071/10	Microglia	Control	68	M	0.263084	PFC
NP071/10	Neuron	Control	68	M	0.290757	PFC
NP071/10	Oligodendrocyte	Control	68	M	0.531218	PFC
NP115/09	Astrocyte	Control	71	M	0.340844	PFC
NP115/09	Microglia	Control	71	M	0.269407	PFC
NP115/09	Neuron	Control	71	M	0.474394	PFC
NP115/09	Oligodendrocyte	Control	71	M	0.306263	PFC
NP121/11	Astrocyte	ASD	33	M	0.473212	PFC
NP121/11	Microglia	ASD	33	M	0.451378	PFC
NP121/11	Neuron	ASD	33	M	0.451634	PFC
NP121/11	Oligodendrocyte	ASD	33	M	0.456615	PFC
NP122/11	Astrocyte	Control	65	F	0.360123	PFC
NP122/11	Microglia	Control	65	F	0.250379	PFC
NP122/11	Neuron	Control	65	F	0.279115	PFC
NP122/11	Oligodendrocyte	Control	65	F	0.509245	PFC
NP167/08	Astrocyte	ASD	44	F	0.354426	PFC
NP167/08	Microglia	ASD	44	F	0.282079	PFC
NP167/08	Neuron	ASD	44	F	0.24968	PFC
NP167/08	Oligodendrocyte	ASD	44	F	0.677076	PFC
NP168/08	Astrocyte	Control	71	M	0.353001	PFC
NP168/08	Microglia	Control	71	M	0.315747	PFC
NP168/08	Neuron	Control	71	M	0.408036	PFC
NP168/08	Oligodendrocyte	Control	71	M	0.433661	PFC
NP26/11	Astrocyte	ASD	22	M	0.340215	PFC
NP26/11	Microglia	ASD	22	M	0.359551	PFC
NP26/11	Neuron	ASD	22	M	0.337587	PFC
NP26/11	Oligodendrocyte	ASD	22	M	0.497242	PFC
NP72/11	Astrocyte	ASD	15	M	0.706454	PFC
NP72/11	Microglia	ASD	15	M	0.276718	PFC
NP72/11	Neuron	ASD	15	M	0.331662	PFC
NP72/11	Oligodendrocyte	ASD	15	M	0.284061	PFC
NP81/11	Astrocyte	Control	56	M	0.404636	PFC
NP81/11	Microglia	Control	56	M	0.462245	PFC
NP81/11	Neuron	Control	56	M	0.311971	PFC
NP81/11	Oligodendrocyte	Control	56	M	0.608748	PFC
NP90/09	Astrocyte	ASD	50	M	0.506891	PFC
NP90/09	Microglia	ASD	50	M	0.48576	PFC
NP90/09	Neuron	ASD	50	M	0.61487	PFC
NP90/09	Oligodendrocyte	ASD	50	M	0.356557	PFC
NP92/11	Astrocyte	Control	63	M	0.377496	PFC
NP92/11	Microglia	Control	63	M	0.24549	PFC
NP92/11	Neuron	Control	63	M	0.478892	PFC
NP92/11	Oligodendrocyte	Control	63	M	0.338075	PFC
NP94/11	Astrocyte	Control	62	F	0.407147	PFC
NP94/11	Microglia	Control	62	F	0.282219	PFC
NP94/11	Neuron	Control	62	F	0.367512	PFC
NP94/11	Oligodendrocyte	Control	62	F	0.438003	PFC
NP99/11	Astrocyte	Control	41	F	0.375547	PFC
NP99/11	Microglia	Control	41	F	0.293133	PFC
NP99/11	Neuron	Control	41	F	0.316884	PFC
NP99/11	Oligodendrocyte	Control	41	F	0.487446	PFC
UMB1578	Astrocyte	Control	53	M	0.519419	PFC
UMB1578	Microglia	Control	53	M	0.540473	PFC
UMB1578	Neuron	Control	53	M	0.514848	PFC
UMB1578	Oligodendrocyte	Control	53	M	0.536969	PFC
UMB1714	Astrocyte	Control	12.4	M	0.610972	PFC
UMB1714	Microglia	Control	12.4	M	0.639988	PFC
UMB1714	Neuron	Control	12.4	M	0.622646	PFC
UMB1714	Oligodendrocyte	Control	12.4	M	0.474181	PFC
UMB4334	Astrocyte	ASD	11	M	0.462232	PFC
UMB4334	Microglia	ASD	11	M	0.445892	PFC
UMB4334	Neuron	ASD	11	M	0.56438	PFC
UMB4334	Oligodendrocyte	ASD	11	M	0.420049	PFC
UMB4787	Astrocyte	Control	12.9	M	0.40338	PFC
UMB4787	Microglia	Control	12.9	M	0.380927	PFC
UMB4787	Neuron	Control	12.9	M	0.413049	PFC
UMB4787	Oligodendrocyte	Control	12.9	M	0.412268	PFC
UMB4999	Astrocyte	ASD	20	M	0.478881	PFC
UMB4999	Microglia	ASD	20	M	0.660188	PFC
UMB4999	Neuron	ASD	20	M	0.507306	PFC
UMB4999	Oligodendrocyte	ASD	20	M	0.450527	PFC
UMB5023	Astrocyte	ASD	45.5	M	0.336332	PFC
UMB5023	Microglia	ASD	45.5	M	0.261887	PFC
UMB5023	Neuron	ASD	45.5	M	0.384298	PFC
UMB5023	Oligodendrocyte	ASD	45.5	M	0.423136	PFC
UMB5027	Astrocyte	ASD	37	M	0.457306	PFC
UMB5027	Microglia	ASD	37	M	0.404087	PFC
UMB5027	Neuron	ASD	37	M	0.421034	PFC
UMB5027	Oligodendrocyte	ASD	37	M	0.542238	PFC
UMB5079	Astrocyte	Control	33	M	0.54721	PFC
UMB5079	Microglia	Control	33	M	0.53918	PFC
UMB5079	Neuron	Control	33	M	0.487186	PFC
UMB5079	Oligodendrocyte	Control	33	M	0.580644	PFC
UMB5115	Astrocyte	ASD	46	M	0.460907	PFC
UMB5115	Microglia	ASD	46	M	0.366797	PFC
UMB5115	Neuron	ASD	46	M	0.485785	PFC
UMB5115	Oligodendrocyte	ASD	46	M	0.479938	PFC
UMB5163	Astrocyte	Control	15	M	0.550207	PFC
UMB5163	Microglia	Control	15	M	0.518417	PFC
UMB5163	Neuron	Control	15	M	0.517743	PFC
UMB5163	Oligodendrocyte	Control	15	M	0.506461	PFC
UMB5176	Astrocyte	ASD	22	M	0.475101	PFC
UMB5176	Microglia	ASD	22	M	0.426122	PFC
UMB5176	Neuron	ASD	22	M	0.584015	PFC
UMB5176	Oligodendrocyte	ASD	22	M	0.492629	PFC
UMB5242	Astrocyte	Control	15	M	0.617601	PFC
UMB5242	Microglia	Control	15	M	0.694057	PFC
UMB5242	Neuron	Control	15	M	0.527853	PFC
UMB5242	Oligodendrocyte	Control	15	M	0.483269	PFC
UMB5297	Astrocyte	ASD	33	M	0.434671	PFC
UMB5297	Microglia	ASD	33	M	0.427376	PFC
UMB5297	Neuron	ASD	33	M	0.48385	PFC
UMB5297	Oligodendrocyte	ASD	33	M	0.373061	PFC
UMB5302	Astrocyte	ASD	16	M	0.366407	PFC
UMB5302	Microglia	ASD	16	M	0.361694	PFC
UMB5302	Neuron	ASD	16	M	0.319406	PFC
UMB5302	Oligodendrocyte	ASD	16	M	0.46478	PFC
UMB5303	Astrocyte	ASD	67	M	0.407133	PFC
UMB5303	Microglia	ASD	67	M	0.321772	PFC
UMB5303	Neuron	ASD	67	M	0.382331	PFC
UMB5303	Oligodendrocyte	ASD	67	M	0.417268	PFC
UMB5309	Astrocyte	Control	14.4	F	0.439716	PFC
UMB5309	Microglia	Control	14.4	F	0.426099	PFC
UMB5309	Neuron	Control	14.4	F	0.542018	PFC
UMB5309	Oligodendrocyte	Control	14.4	F	0.355307	PFC
UMB5340	Astrocyte	ASD	53	M	0.328064	PFC
UMB5340	Microglia	ASD	53	M	0.454515	PFC
UMB5340	Neuron	ASD	53	M	0.375599	PFC
UMB5340	Oligodendrocyte	ASD	53	M	0.388744	PFC

## Sheet: ASD_PFC_H3K27ac_peaks_CHAS
peak	chr	start.x	end.x	celltype	annot	logFC	logCPM	F	PValue	fdr	seqnames	start.y	end.y	width	strand	annotation	geneChr	geneStart	geneEnd	geneLength	geneStrand	geneId	transcriptId	distanceToTSS	ENSEMBL	SYMBOL	GENENAME
All_autism_PFC_H3K27ac_samples_MACS2_peak_10	chr1	753203	753764	Astrocyte,Microglia	Multiple	0.0541648	1.95956	0.300426	0.584884	0.847943	chr1	753203	753764	562	*	Distal Intergenic	1	761586	762902	1317	2	79854	uc010nxx.2	9138	NA	LINC00115	long intergenic non-protein coding RNA 115
All_autism_PFC_H3K27ac_samples_MACS2_peak_100	chr1	1250150	1250908	Neuron	Neuron	-0.107428	1.44973	0.83915	0.361928	0.708687	chr1	1250150	1250908	759	*	Promoter (1-2kb)	1	1246965	1252830	5866	2	54973	uc009vjy.1	1922	ENSG00000127054	INTS11	integrator complex subunit 11
All_autism_PFC_H3K27ac_samples_MACS2_peak_1000	chr1	6953061	6954170	Neuron	Neuron	-0.0952294	1.20915	1.27825	0.261033	0.623177	chr1	6953061	6954170	1110	*	Intron (uc001aoi.3/23261, intron 3 of 22)	1	6845384	7829766	984383	1	23261	uc001aoi.3	107677	ENSG00000171735	CAMTA1	calmodulin binding transcription activator 1
All_autism_PFC_H3K27ac_samples_MACS2_peak_10000	chr1	70670605	70672076	Astrocyte,Microglia,Neuron,Oligodendrocyte	Multiple	0.21809	3.72711	13.0767	0.000478168	0.0257934	chr1	70670605	70672076	1472	*	Promoter (<=1kb)	1	70610485	70671361	60877	2	55631	uc001der.2	0	ENSG00000066557	LRRC40	leucine rich repeat containing 40
All_autism_PFC_H3K27ac_samples_MACS2_peak_100000	chr16	67390303	67391003	Other	Other	-0.00202827	0.634457	0.000463358	0.982871	0.997494	chr16	67390303	67391003	701	*	Intron (uc002esv.3/55282, intron 5 of 13)	16	67381258	67419109	37852	1	55282	uc010vjk.2	9045	ENSG00000159708	LRRC36	leucine rich repeat containing 36
All_autism_PFC_H3K27ac_samples_MACS2_peak_100001	chr16	67394410	67394749	Other	Other	-0.249915	-0.138434	4.44387	0.0376235	0.264777	chr16	67394410	67394749	340	*	Intron (uc002esv.3/55282, intron 5 of 13)	16	67381258	67419109	37852	1	55282	uc010vjk.2	13152	ENSG00000159708	LRRC36	leucine rich repeat containing 36
All_autism_PFC_H3K27ac_samples_MACS2_peak_100002	chr16	67396912	67398144	Oligodendrocyte	Oligodendrocyte	0.0717495	1.36791	0.650891	0.421783	0.75163	chr16	67396912	67398144	1233	*	Exon (uc002esv.3/55282, exon 6 of 14)	16	67381258	67419109	37852	1	55282	uc010vjk.2	15654	ENSG00000159708	LRRC36	leucine rich repeat containing 36
All_autism_PFC_H3K27ac_samples_MACS2_peak_100003	chr16	67398734	67399423	Microglia	Microglia	0.010941	0.705455	0.0106995	0.91783	0.9828	chr16	67398734	67399423	690	*	Exon (uc002esv.3/55282, exon 7 of 14)	16	67381258	67419109	37852	1	55282	uc010vjk.2	17476	ENSG00000159708	LRRC36	leucine rich repeat containing 36
All_autism_PFC_H3K27ac_samples_MACS2_peak_100004	chr16	67408832	67409406	Astrocyte	Astrocyte	0.0491824	0.34053	0.222428	0.658632	0.883837	chr16	67408832	67409406	575	*	Exon (uc002esv.3/55282, exon 10 of 14)	16	67423712	67425849	2138	2	51673	uc002esz.3	16443	ENSG00000159713	TPPP3	tubulin polymerization promoting protein family member 3
All_autism_PFC_H3K27ac_samples_MACS2_peak_100005	chr16	67423405	67427329	Astrocyte,Microglia,Neuron,Oligodendrocyte	Multiple	-0.145437	6.13493	5.54093	0.0206085	0.197424	chr16	67423405	67427329	3925	*	Promoter (<=1kb)	16	67423712	67425849	2138	2	51673	uc002esz.3	0	ENSG00000159713	TPPP3	tubulin polymerization promoting protein family member 3
All_autism_PFC_H3K27ac_samples_MACS2_peak_100006	chr16	67427623	67427912	Astrocyte,Microglia,Neuron,Oligodendrocyte	Multiple	-0.0732696	2.31866	0.720042	0.398235	0.735394	chr16	67427623	67427912	290	*	Promoter (<=1kb)	16	67423712	67427421	3710	2	51673	uc002etb.3	-202	ENSG00000159713	TPPP3	tubulin polymerization promoting protein family member 3
All_autism_PFC_H3K27ac_samples_MACS2_peak_100007	chr16	67433187	67433950	Neuron,Oligodendrocyte	Multiple	0.174567	1.18939	2.77894	0.0987607	0.41248	chr16	67433187	67433950	764	*	Exon (uc010vjm.2/29800, exon 5 of 11)	16	67423712	67427421	3710	2	51673	uc002etb.3	-5766	ENSG00000159713	TPPP3	tubulin polymerization promoting protein family member 3
All_autism_PFC_H3K27ac_samples_MACS2_peak_100008	chr16	67439120	67441560	Astrocyte,Neuron,Oligodendrocyte	Multiple	0.0252148	3.08555	0.122033	0.727603	0.914056	chr16	67439120	67441560	2441	*	Exon (uc010vjm.2/29800, exon 3 of 11)	16	67428322	67450339	22018	2	29800	uc010vjm.2	8779	ENSG00000159714	ZDHHC1	zinc finger DHHC-type containing 1
All_autism_PFC_H3K27ac_samples_MACS2_peak_100009	chr16	67448011	67448782	Other	Other	-0.0969207	0.983945	1.36894	0.244881	0.606832	chr16	67448011	67448782	772	*	Promoter (1-2kb)	16	67428322	67450339	22018	2	29800	uc010vjm.2	1557	ENSG00000159714	ZDHHC1	zinc finger DHHC-type containing 1
All_autism_PFC_H3K27ac_samples_MACS2_peak_10001	chr1	70681364	70681906	Oligodendrocyte	Oligodendrocyte	0.0119298	0.47305	0.0115638	0.914588	0.981949	chr1	70681364	70681906	543	*	Intron (uc009wbi.3/9295, intron 1 of 3)	1	70687145	70716186	29042	1	9295	uc001deu.2	-5239	ENSG00000116754	SRSF11	serine and arginine rich splicing factor 11
All_autism_PFC_H3K27ac_samples_MACS2_peak_100010	chr16	67449541	67451041	Astrocyte,Microglia,Neuron,Oligodendrocyte	Multiple	0.0367682	2.41233	0.182529	0.670163	0.889098	chr16	67449541	67451041	1501	*	Promoter (<=1kb)	16	67428322	67450339	22018	2	29800	uc010vjm.2	0	ENSG00000159714	ZDHHC1	zinc finger DHHC-type containing 1
All_autism_PFC_H3K27ac_samples_MACS2_peak_100012	chr16	67458270	67458719	Other	Other	0.177305	0.0562663	1.33136	0.251419	0.613381	chr16	67458270	67458719	450	*	Distal Intergenic	16	67465036	67471454	6419	1	3291	uc002etd.3	-6317	ENSG00000176387	HSD11B2	hydroxysteroid 11-beta dehydrogenase 2
All_autism_PFC_H3K27ac_samples_MACS2_peak_100014	chr16	67465413	67466042	Microglia,Neuron,Oligodendrocyte	Multiple	0.058196	0.970502	0.348912	0.556114	0.832887	chr16	67465413	67466042	630	*	Promoter (<=1kb)	16	67465036	67471454	6419	1	3291	uc002etd.3	377	ENSG00000176387	HSD11B2	hydroxysteroid 11-beta dehydrogenase 2
All_autism_PFC_H3K27ac_samples_MACS2_peak_100015	chr16	67466312	67467422	Other	Other	0.0105991	1.2366	0.0119126	0.913315	0.981519	chr16	67466312	67467422	1111	*	Promoter (1-2kb)	16	67465036	67471454	6419	1	3291	uc002etd.3	1276	ENSG00000176387	HSD11B2	hydroxysteroid 11-beta dehydrogenase 2
All_autism_PFC_H3K27ac_samples_MACS2_peak_100016	chr16	67468032	67468453	Other	Other	-0.124743	0.256336	0.972612	0.326501	0.681225	chr16	67468032	67468453	422	*	Promoter (2-3kb)	16	67465036	67471454	6419	1	3291	uc002etd.3	2996	ENSG00000176387	HSD11B2	hydroxysteroid 11-beta dehydrogenase 2
All_autism_PFC_H3K27ac_samples_MACS2_peak_100017	chr16	67469191	67469753	Other	Other	-0.00307202	0.717575	0.000683418	0.979198	0.99683	chr16	67469191	67469753	563	*	Exon (uc002etd.3/3291, exon 2 of 5)	16	67465036	67471454	6419	1	3291	uc002etd.3	4155	ENSG00000176387	HSD11B2	hydroxysteroid 11-beta dehydrogenase 2
All_autism_PFC_H3K27ac_samples_MACS2_peak_100018	chr16	67474036	67476227	Astrocyte,Neuron	Multiple	-0.000286618	2.82999	1.13365579294139e-05	0.997321	0.999739	chr16	67474036	67476227	2192	*	Intron (uc010vjn.1/9114, intron 5 of 8)	16	67465036	67471454	6419	1	3291	uc002etd.3	9000	ENSG00000176387	HSD11B2	hydroxysteroid 11-beta dehydrogenase 2
All_autism_PFC_H3K27ac_samples_MACS2_peak_100019	chr16	67478140	67478953	Neuron	Neuron	0.0393553	1.36572	0.172764	0.678592	0.892841	chr16	67478140	67478953	814	*	Exon (uc010vjn.1/9114, exon 4 of 9)	16	67465036	67471454	6419	1	3291	uc002etd.3	13104	ENSG00000176387	HSD11B2	hydroxysteroid 11-beta dehydrogenase 2
All_autism_PFC_H3K27ac_samples_MACS2_peak_10002	chr1	70686387	70688062	Astrocyte,Microglia,Neuron,Oligodendrocyte	Multiple	0.138909	4.10275	4.93178	0.0287114	0.232401	chr1	70686387	70688062	1676	*	Promoter (<=1kb)	1	70687145	70716186	29042	1	9295	uc001deu.2	0	ENSG00000116754	SRSF11	serine and arginine rich splicing factor 11
All_autism_PFC_H3K27ac_samples_MACS2_peak_100020	chr16	67480225	67480732	Astrocyte,Neuron	Multiple	-0.10512	0.828563	0.929617	0.337378	0.690098	chr16	67480225	67480732	508	*	Intron (uc010vjn.1/9114, intron 3 of 8)	16	67471917	67493128	21212	2	9114	uc010vjn.1	12396	ENSG00000159720	ATP6V0D1	ATPase H+ transporting V0 subunit d1
All_autism_PFC_H3K27ac_samples_MACS2_peak_100021	chr16	67481046	67481520	Astrocyte,Neuron	Multiple	-0.000514239	0.909846	2.6589219186396e-05	0.995896	0.999591	chr16	67481046	67481520	475	*	Intron (uc010vjn.1/9114, intron 3 of 8)	16	67471917	67493128	21212	2	9114	uc010vjn.1	11608	ENSG00000159720	ATP6V0D1	ATPase H+ transporting V0 subunit d1
All_autism_PFC_H3K27ac_samples_MACS2_peak_100022	chr16	67483581	67483967	Astrocyte	Astrocyte	-0.0681018	0.459497	0.37801	0.54012	0.824019	chr16	67483581	67483967	387	*	Intron (uc010vjn.1/9114, intron 3 of 8)	16	67471917	67493128	21212	2	9114	uc010vjn.1	9161	ENSG00000159720	ATP6V0D1	ATPase H+ transporting V0 subunit d1
All_autism_PFC_H3K27ac_samples_MACS2_peak_100023	chr16	67484883	67486048	Astrocyte	Astrocyte	-0.124788	1.61724	1.83133	0.179139	0.5327	chr16	67484883	67486048	1166	*	Intron (uc010vjn.1/9114, intron 3 of 8)	16	67471917	67493128	21212	2	9114	uc010vjn.1	7080	ENSG00000159720	ATP6V0D1	ATPase H+ transporting V0 subunit d1
All_autism_PFC_H3K27ac_samples_MACS2_peak_100024	chr16	67490456	67494296	Astrocyte,Microglia,Neuron	Multiple	-0.0951777	3.54319	1.99271	0.161281	0.509661	chr16	67490456	67494296	3841	*	Promoter (<=1kb)	16	67471917	67493128	21212	2	9114	uc010vjn.1	0	ENSG00000159720	ATP6V0D1	ATPase H+ transporting V0 subunit d1
All_autism_PFC_H3K27ac_samples_MACS2_peak_100025	chr16	67498363	67498913	Astrocyte	Astrocyte	-0.120984	0.817371	1.48524	0.225933	0.586932	chr16	67498363	67498913	551	*	Intron (uc002ete.1/9114, intron 1 of 7)	16	67471917	67493128	21212	2	9114	uc010vjn.1	-5235	ENSG00000159720	ATP6V0D1	ATPase H+ transporting V0 subunit d1
All_autism_PFC_H3K27ac_samples_MACS2_peak_100026	chr16	67499461	67499772	Other	Other	0.0656823	0.316385	0.30342	0.583022	0.847129	chr16	67499461	67499772	312	*	Intron (uc002ete.1/9114, intron 1 of 7)	16	67471917	67493128	21212	2	9114	uc010vjn.1	-6333	ENSG00000159720	ATP6V0D1	ATPase H+ transporting V0 subunit d1
All_autism_PFC_H3K27ac_samples_MACS2_peak_100027	chr16	67503802	67505339	Astrocyte,Oligodendrocyte	Multiple	0.0282956	2.61562	0.18435	0.66862	0.888396	chr16	67503802	67505339	1538	*	Intron (uc002ete.1/9114, intron 1 of 7)	16	67471917	67515089	43173	2	9114	uc002ete.1	9750	ENSG00000159720	ATP6V0D1	ATPase H+ transporting V0 subunit d1
All_autism_PFC_H3K27ac_samples_MACS2_peak_100028	chr16	67505889	67506157	Other	Other	0.0850446	0.278424	0.461491	0.498558	0.800106	chr16	67505889	67506157	269	*	Intron (uc002ete.1/9114, intron 1 of 7)	16	67471917	67515089	43173	2	9114	uc002ete.1	8932	ENSG00000159720	ATP6V0D1	ATPase H+ transporting V0 subunit d1
All_autism_PFC_H3K27ac_samples_MACS2_peak_10003	chr1	70693164	70693508	Other	Other	-0.0131318	-0.164857	0.0100048	0.920533	0.983598	chr1	70693164	70693508	345	*	Promoter (2-3kb)	1	70695961	70717701	21741	1	9295	uc001dev.3	-2453	ENSG00000116754	SRSF11	serine and arginine rich splicing factor 11
All_autism_PFC_H3K27ac_samples_MACS2_peak_100030	chr16	67514214	67516311	Astrocyte,Microglia,Neuron,Oligodendrocyte	Multiple	0.262132	4.82683	20.6877	1.57507377055352e-05	0.00352607	chr16	67514214	67516311	2098	*	Promoter (<=1kb)	16	67471917	67515089	43173	2	9114	uc002ete.1	0	ENSG00000159720	ATP6V0D1	ATPase H+ transporting V0 subunit d1
All_autism_PFC_H3K27ac_samples_MACS2_peak_100031	chr16	67522330	67526022	Microglia,Neuron,Oligodendrocyte	Multiple	0.242191	4.16449	13.2209	0.000446894	0.0247849	chr16	67522330	67526022	3693	*	Distal Intergenic	16	67516474	67517716	1243	2	181	uc002etg.1	-4614	ENSG00000159723	AGRP	agouti related neuropeptide
All_autism_PFC_H3K27ac_samples_MACS2_peak_100032	chr16	67532807	67533635	Neuron	Neuron	0.0474463	1.14475	0.274921	0.601255	0.855825	chr16	67532807	67533635	829	*	Distal Intergenic	16	67516474	67517716	1243	2	181	uc002etg.1	-15091	ENSG00000159723	AGRP	agouti related neuropeptide
All_autism_PFC_H3K27ac_samples_MACS2_peak_100033	chr16	67537345	67539478	Microglia,Neuron	Multiple	0.0257481	2.59162	0.156691	0.693097	0.899387	chr16	67537345	67539478	2134	*	Distal Intergenic	16	67516474	67517716	1243	2	181	uc002etg.1	-19629	ENSG00000159723	AGRP	agouti related neuropeptide
All_autism_PFC_H3K27ac_samples_MACS2_peak_100034	chr16	67540963	67541262	Microglia	Microglia	0.0602426	0.134123	0.267849	0.605965	0.858307	chr16	67540963	67541262	300	*	Distal Intergenic	16	67562717	67577167	14451	1	79567	uc010cei.2	-21455	ENSG00000039523	RIPOR1	RHO family interacting cell polarization regulator 1
All_autism_PFC_H3K27ac_samples_MACS2_peak_100035	chr16	67541572	67541881	Neuron	Neuron	-0.0274758	0.112764	0.0519675	0.820158	0.950609	chr16	67541572	67541881	310	*	Distal Intergenic	16	67562717	67577167	14451	1	79567	uc010cei.2	-20836	ENSG00000039523	RIPOR1	RHO family interacting cell polarization regulator 1
All_autism_PFC_H3K27ac_samples_MACS2_peak_100036	chr16	67548098	67548969	Microglia,Neuron	Multiple	0.0942281	1.2785	1.04946	0.308198	0.666777	chr16	67548098	67548969	872	*	Distal Intergenic	16	67562717	67577167	14451	1	79567	uc010cei.2	-13748	ENSG00000039523	RIPOR1	RHO family interacting cell polarization regulator 1
All_autism_PFC_H3K27ac_samples_MACS2_peak_100037	chr16	67549528	67550266	Neuron	Neuron	0.111993	1.19358	1.5414	0.217425	0.577446	chr16	67549528	67550266	739	*	Distal Intergenic	16	67562717	67577167	14451	1	79567	uc010cei.2	-12451	ENSG00000039523	RIPOR1	RHO family interacting cell polarization regulator 1
All_autism_PFC_H3K27ac_samples_MACS2_peak_100038	chr16	67550675	67551296	Neuron	Neuron	-0.135955	1.47673	2.96256	0.0884244	0.393171	chr16	67550675	67551296	622	*	Distal Intergenic	16	67562717	67577167	14451	1	79567	uc010cei.2	-11421	ENSG00000039523	RIPOR1	RHO family interacting cell polarization regulator 1
All_autism_PFC_H3K27ac_samples_MACS2_peak_100039	chr16	67554870	67555968	Astrocyte,Microglia,Neuron,Oligodendrocyte	Multiple	0.283762	3.23775	11.3019	0.00111173	0.0416267	chr16	67554870	67555968	1099	*	Distal Intergenic	16	67562717	67577167	14451	1	79567	uc010cei.2	-6749	ENSG00000039523	RIPOR1	RHO family interacting cell polarization regulator 1
All_autism_PFC_H3K27ac_samples_MACS2_peak_100040	chr16	67562004	67562617	Astrocyte,Microglia,Neuron,Oligodendrocyte	Multiple	0.0950488	2.8313	1.86209	0.175564	0.528544	chr16	67562004	67562617	614	*	Promoter (<=1kb)	16	67562717	67577167	14451	1	79567	uc010cei.2	-100	ENSG00000039523	RIPOR1	RHO family interacting cell polarization regulator 1
All_autism_PFC_H3K27ac_samples_MACS2_peak_100041	chr16	67563133	67565337	Astrocyte,Microglia,Neuron,Oligodendrocyte	Multiple	0.0516101	4.63395	0.683267	0.410508	0.744213	chr16	67563133	67565337	2205	*	Promoter (<=1kb)	16	67563540	67580691	17152	1	79567	uc010vjp.2	0	ENSG00000039523	RIPOR1	RHO family interacting cell polarization regulator 1
All_autism_PFC_H3K27ac_samples_MACS2_peak_100042	chr16	67569580	67571733	Astrocyte,Microglia,Neuron,Oligodendrocyte	Multiple	-0.178987	3.22042	6.01088	0.01602	0.173491	chr16	67569580	67571733	2154	*	Promoter (<=1kb)	16	67571365	67577167	5803	1	79567	uc002eti.2	0	ENSG00000039523	RIPOR1	RHO family interacting cell polarization regulator 1
All_autism_PFC_H3K27ac_samples_MACS2_peak_100043	chr16	67572178	67572937	Astrocyte,Microglia,Neuron,Oligodendrocyte	Multiple	-0.0409104	2.03063	0.15227	0.697237	0.901231	chr16	67572178	67572937	760	*	Promoter (<=1kb)	16	67572327	67580691	8365	1	79567	uc002etk.3	0	ENSG00000039523	RIPOR1	RHO family interacting cell polarization regulator 1
All_autism_PFC_H3K27ac_samples_MACS2_peak_100044	chr16	67577798	67579064	Neuron	Neuron	-0.300282	2.62798	15.2897	0.000171677	0.0147786	chr16	67577798	67579064	1267	*	Exon (uc002eth.3/79567, exon 15 of 22)	16	67572327	67580691	8365	1	79567	uc002etk.3	5471	ENSG00000039523	RIPOR1	RHO family interacting cell polarization regulator 1
All_autism_PFC_H3K27ac_samples_MACS2_peak_100045	chr16	67579563	67580162	Neuron	Neuron	-0.233533	1.70531	5.80714	0.0178612	0.18376	chr16	67579563	67580162	600	*	Exon (uc002eth.3/79567, exon 19 of 22)	16	67572327	67580691	8365	1	79567	uc002etk.3	7236	ENSG00000039523	RIPOR1	RHO family interacting cell polarization regulator 1
All_autism_PFC_H3K27ac_samples_MACS2_peak_100046	chr16	67580539	67581914	Astrocyte,Neuron,Oligodendrocyte	Multiple	-0.0452745	2.87056	0.35133	0.554751	0.832006	chr16	67580539	67581914	1376	*	3' UTR	16	67572327	67580691	8365	1	79567	uc002etk.3	8212	ENSG00000039523	RIPOR1	RHO family interacting cell polarization regulator 1
All_autism_PFC_H3K27ac_samples_MACS2_peak_100047	chr16	67582172	67583678	Neuron	Neuron	-0.1954	2.67228	6.28816	0.0138279	0.161558	chr16	67582172	67583678	1507	*	Distal Intergenic	16	67572327	67580691	8365	1	79567	uc002etk.3	9845	ENSG00000039523	RIPOR1	RHO family interacting cell polarization regulator 1
All_autism_PFC_H3K27ac_samples_MACS2_peak_100048	chr16	67586248	67586765	Neuron	Neuron	-0.21338	1.08058	6.07558	0.0154777	0.17069	chr16	67586248	67586765	518	*	Distal Intergenic	16	67596310	67673088	76779	1	10664	uc002etl.3	-9545	ENSG00000102974	CTCF	CCCTC-binding factor
All_autism_PFC_H3K27ac_samples_MACS2_peak_10005	chr1	70704311	70704555	Other	Other	0.256657	-0.395016	2.67632	0.105116	0.423898	chr1	70704311	70704555	245	*	Intron (uc001des.3/9295, intron 7 of 12)	1	70695961	70717701	21741	1	9295	uc001dev.3	8350	ENSG00000116754	SRSF11	serine and arginine rich splicing factor 11
All_autism_PFC_H3K27ac_samples_MACS2_peak_100050	chr16	67595353	67596162	Astrocyte,Microglia,Neuron,Oligodendrocyte	Multiple	0.299053	3.04849	15.3975	0.000163443	0.0143618	chr16	67595353	67596162	810	*	Promoter (<=1kb)	16	67596310	67673088	76779	1	10664	uc002etl.3	-148	ENSG00000102974	CTCF	CCCTC-binding factor
All_autism_PFC_H3K27ac_samples_MACS2_peak_100051	chr16	67596874	67598029	Astrocyte,Microglia,Neuron,Oligodendrocyte	Multiple	0.177256	3.28926	2.26089	0.13595	0.473736	chr16	67596874	67598029	1156	*	Promoter (<=1kb)	16	67596310	67673088	76779	1	10664	uc010cek.3	564	ENSG00000102974	CTCF	CCCTC-binding factor
All_autism_PFC_H3K27ac_samples_MACS2_peak_100052	chr16	67613524	67613996	Other	Other	-0.106369	0.133796	0.875365	0.351815	0.701312	chr16	67613524	67613996	473	*	Intron (uc002etl.3/10664, intron 2 of 11)	16	67596310	67673088	76779	1	10664	uc010cek.3	17214	ENSG00000102974	CTCF	CCCTC-binding factor
All_autism_PFC_H3K27ac_samples_MACS2_peak_100053	chr16	67618992	67619213	Other	Other	0.0788477	-0.520516	0.342866	0.559549	0.834789	chr16	67618992	67619213	222	*	Intron (uc002etl.3/10664, intron 2 of 11)	16	67596310	67673088	76779	1	10664	uc010cek.3	22682	ENSG00000102974	CTCF	CCCTC-binding factor
All_autism_PFC_H3K27ac_samples_MACS2_peak_100055	chr16	67627207	67627639	Oligodendrocyte	Oligodendrocyte	-0.0921729	0.244841	0.830212	0.364487	0.710601	chr16	67627207	67627639	433	*	Intron (uc002etl.3/10664, intron 2 of 11)	16	67596310	67673088	76779	1	10664	uc010cek.3	30897	ENSG00000102974	CTCF	CCCTC-binding factor
All_autism_PFC_H3K27ac_samples_MACS2_peak_100056	chr16	67628548	67629510	Other	Other	-0.0974061	1.00216	0.905904	0.343586	0.694911	chr16	67628548	67629510	963	*	Intron (uc002etl.3/10664, intron 2 of 11)	16	67596310	67673088	76779	1	10664	uc010cek.3	32238	ENSG00000102974	CTCF	CCCTC-binding factor
All_autism_PFC_H3K27ac_samples_MACS2_peak_100058	chr16	67634819	67636064	Astrocyte,Neuron	Multiple	0.0386508	1.27511	0.24492	0.621802	0.865562	chr16	67634819	67636064	1246	*	Intron (uc002etl.3/10664, intron 2 of 11)	16	67662273	67673071	10799	1	10664	uc002etm.1	-26209	ENSG00000102974	CTCF	CCCTC-binding factor
All_autism_PFC_H3K27ac_samples_MACS2_peak_100059	chr16	67639597	67639834	Other	Other	-0.200233	-0.415545	2.40461	0.136111	0.473994	chr16	67639597	67639834	238	*	Intron (uc002etl.3/10664, intron 2 of 11)	16	67662273	67673071	10799	1	10664	uc002etm.1	-22439	ENSG00000102974	CTCF	CCCTC-binding factor
All_autism_PFC_H3K27ac_samples_MACS2_peak_10006	chr1	70704799	70705095	Other	Other	-0.144868	-0.215248	1.18308	0.279446	0.640577	chr1	70704799	70705095	297	*	Intron (uc001des.3/9295, intron 7 of 12)	1	70695961	70717701	21741	1	9295	uc001dev.3	8838	ENSG00000116754	SRSF11	serine and arginine rich splicing factor 11
All_autism_PFC_H3K27ac_samples_MACS2_peak_100060	chr16	67653585	67653848	Other	Other	-0.0996061	-0.394177	0.579917	0.448206	0.768802	chr16	67653585	67653848	264	*	Intron (uc002etl.3/10664, intron 5 of 11)	16	67662273	67673071	10799	1	10664	uc002etm.1	-8425	ENSG00000102974	CTCF	CCCTC-binding factor
All_autism_PFC_H3K27ac_samples_MACS2_peak_100061	chr16	67658272	67659501	Other	Other	0.0178693	1.08727	0.0429874	0.99564	0.999579	chr16	67658272	67659501	1230	*	Promoter (2-3kb)	16	67662273	67673071	10799	1	10664	uc002etm.1	-2772	ENSG00000102974	CTCF	CCCTC-binding factor
All_autism_PFC_H3K27ac_samples_MACS2_peak_100062	chr16	67665676	67667409	Neuron,Oligodendrocyte	Multiple	-0.0327867	3.22128	0.133548	0.715583	0.908739	chr16	67665676	67667409	1734	*	Intron (uc002etl.3/10664, intron 10 of 11)	16	67662273	67673071	10799	1	10664	uc002etm.1	3403	ENSG00000102974	CTCF	CCCTC-binding factor
All_autism_PFC_H3K27ac_samples_MACS2_peak_100063	chr16	67671105	67671791	Neuron	Neuron	-0.126003	1.59628	1.75354	0.188567	0.54423	chr16	67671105	67671791	687	*	3' UTR	16	67679030	67687157	8128	1	146206	uc010cel.1	-7239	ENSG00000159753	CARMIL2	capping protein regulator and myosin 1 linker 2
All_autism_PFC_H3K27ac_samples_MACS2_peak_100064	chr16	67673095	67673871	Neuron	Neuron	-0.341531	1.35951	12.9175	0.000515321	0.0268963	chr16	67673095	67673871	777	*	Downstream (<=300bp)	16	67679030	67687157	8128	1	146206	uc010cel.1	-5159	ENSG00000159753	CARMIL2	capping protein regulator and myosin 1 linker 2
All_autism_PFC_H3K27ac_samples_MACS2_peak_100065	chr16	67675686	67677033	Astrocyte,Neuron	Multiple	0.0251728	2.14181	0.124109	0.725389	0.913008	chr16	67675686	67677033	1348	*	Promoter (1-2kb)	16	67679030	67687157	8128	1	146206	uc010cel.1	-1997	ENSG00000159753	CARMIL2	capping protein regulator and myosin 1 linker 2
All_autism_PFC_H3K27ac_samples_MACS2_peak_100066	chr16	67686071	67686646	Neuron	Neuron	0.047645	0.694878	0.21057	0.647355	0.878313	chr16	67686071	67686646	576	*	Exon (uc010cel.1/146206, exon 27 of 29)	16	67679030	67691472	12443	1	146206	uc010vjr.2	7041	ENSG00000159753	CARMIL2	capping protein regulator and myosin 1 linker 2
All_autism_PFC_H3K27ac_samples_MACS2_peak_100067	chr16	67687163	67688974	Neuron	Neuron	-0.0230232	2.44432	0.0727338	0.787974	0.938729	chr16	67687163	67688974	1812	*	Exon (uc002etn.3/146206, exon 30 of 38)	16	67691415	67694718	3304	2	65057	uc002etp.4	5744	ENSG00000102977	ACD	ACD shelterin complex subunit and telomerase recruitment factor
All_autism_PFC_H3K27ac_samples_MACS2_peak_100068	chr16	67693754	67695862	Astrocyte,Microglia,Neuron,Oligodendrocyte	Multiple	0.167523	4.58779	6.30253	0.0137232	0.161054	chr16	67693754	67695862	2109	*	Promoter (<=1kb)	16	67691415	67694718	3304	2	65057	uc002etp.4	0	ENSG00000102977	ACD	ACD shelterin complex subunit and telomerase recruitment factor
All_autism_PFC_H3K27ac_samples_MACS2_peak_100069	chr16	67700662	67702414	Astrocyte,Microglia,Neuron,Oligodendrocyte	Multiple	0.114992	4.28575	4.14625	0.0444728	0.287076	chr16	67700662	67702414	1753	*	Promoter (<=1kb)	16	67700717	67702655	1939	1	388284	uc002etx.1	0	ENSG00000159761	C16orf86	chromosome 16 open reading frame 86
All_autism_PFC_H3K27ac_samples_MACS2_peak_10007	chr1	70708079	70708336	Other	Other	0.0791698	-0.397827	0.278561	0.59886	0.854795	chr1	70708079	70708336	258	*	Intron (uc001des.3/9295, intron 8 of 12)	1	70695961	70717701	21741	1	9295	uc001dev.3	12118	ENSG00000116754	SRSF11	serine and arginine rich splicing factor 11
All_autism_PFC_H3K27ac_samples_MACS2_peak_100070	chr16	67706824	67709160	Astrocyte,Microglia,Neuron	Multiple	0.088867	3.50502	2.01083	0.159408	0.507092	chr16	67706824	67709160	2337	*	3' UTR	16	67700717	67702661	1945	1	388284	uc002etz.3	6107	ENSG00000159761	C16orf86	chromosome 16 open reading frame 86
All_autism_PFC_H3K27ac_samples_MACS2_peak_100071	chr16	67718684	67719977	Other	Other	-0.116715	1.75546	1.36635	0.245326	0.607378	chr16	67718684	67719977	1294	*	5' UTR	16	67700717	67702661	1945	1	388284	uc002etz.3	17967	ENSG00000159761	C16orf86	chromosome 16 open reading frame 86
All_autism_PFC_H3K27ac_samples_MACS2_peak_100072	chr16	67726284	67728232	Neuron	Neuron	-0.0173765	1.98675	0.0411471	0.839682	0.957617	chr16	67726284	67728232	1949	*	Intron (uc002eub.3/81577, intron 1 of 2)	16	67708436	67753273	44838	2	81577	uc002eub.3	25041	ENSG00000141098	GFOD2	Gfo/Idh/MocA-like oxidoreductase domain containing 2
All_autism_PFC_H3K27ac_samples_MACS2_peak_100073	chr16	67730692	67731106	Other	Other	0.35155	0.150375	6.33185	0.0135122	0.159969	chr16	67730692	67731106	415	*	Intron (uc002eub.3/81577, intron 1 of 2)	16	67708436	67753273	44838	2	81577	uc002eub.3	22167	ENSG00000141098	GFOD2	Gfo/Idh/MocA-like oxidoreductase domain containing 2
All_autism_PFC_H3K27ac_samples_MACS2_peak_100074	chr16	67731447	67732238	Other	Other	0.263779	0.698125	4.05144	0.0469257	0.294047	chr16	67731447	67732238	792	*	Intron (uc002eub.3/81577, intron 1 of 2)	16	67708436	67753273	44838	2	81577	uc002eub.3	21035	ENSG00000141098	GFOD2	Gfo/Idh/MocA-like oxidoreductase domain containing 2
All_autism_PFC_H3K27ac_samples_MACS2_peak_100075	chr16	67738703	67739601	Other	Other	-0.111823	0.673226	1.13409	0.289568	0.64946	chr16	67738703	67739601	899	*	Intron (uc002eub.3/81577, intron 1 of 2)	16	67708436	67753273	44838	2	81577	uc002eub.3	13672	ENSG00000141098	GFOD2	Gfo/Idh/MocA-like oxidoreductase domain containing 2
All_autism_PFC_H3K27ac_samples_MACS2_peak_100076	chr16	67741676	67743154	Neuron	Neuron	0.028177	1.45111	0.0813143	0.776137	0.933866	chr16	67741676	67743154	1479	*	Intron (uc002eub.3/81577, intron 1 of 2)	16	67708436	67753273	44838	2	81577	uc002eub.3	10119	ENSG00000141098	GFOD2	Gfo/Idh/MocA-like oxidoreductase domain containing 2
All_autism_PFC_H3K27ac_samples_MACS2_peak_100077	chr16	67747230	67747869	Other	Other	0.289019	0.355751	5.20813	0.0246827	0.215622	chr16	67747230	67747869	640	*	Intron (uc002eub.3/81577, intron 1 of 2)	16	67708436	67753273	44838	2	81577	uc002eub.3	5404	ENSG00000141098	GFOD2	Gfo/Idh/MocA-like oxidoreductase domain containing 2
All_autism_PFC_H3K27ac_samples_MACS2_peak_100078	chr16	67752721	67754479	Astrocyte,Microglia,Neuron,Oligodendrocyte	Multiple	0.265755	3.82261	13.5079	0.000390746	0.0230683	chr16	67752721	67754479	1759	*	Promoter (<=1kb)	16	67708436	67753273	44838	2	81577	uc002eub.3	0	ENSG00000141098	GFOD2	Gfo/Idh/MocA-like oxidoreductase domain containing 2
All_autism_PFC_H3K27ac_samples_MACS2_peak_100079	chr16	67760148	67760817	Astrocyte	Astrocyte	-0.0713204	0.800421	0.41182	0.522572	0.813846	chr16	67760148	67760817	670	*	3' UTR	16	67714619	67753273	38655	2	81577	uc010cen.2	-6875	ENSG00000141098	GFOD2	Gfo/Idh/MocA-like oxidoreductase domain containing 2
All_autism_PFC_H3K27ac_samples_MACS2_peak_10008	chr1	70709093	70709736	Other	Other	0.0752567	0.435432	0.570738	0.45181	0.771109	chr1	70709093	70709736	644	*	Intron (uc001des.3/9295, intron 8 of 12)	1	70695961	70717701	21741	1	9295	uc001dev.3	13132	ENSG00000116754	SRSF11	serine and arginine rich splicing factor 11
All_autism_PFC_H3K27ac_samples_MACS2_peak_100081	chr16	67764214	67764560	Other	Other	-0.0661166	0.186102	0.210881	0.647113	0.878203	chr16	67764214	67764560	347	*	Intron (uc002eud.3/57610, intron 7 of 13)	16	67714619	67753273	38655	2	81577	uc010cen.2	-10941	ENSG00000141098	GFOD2	Gfo/Idh/MocA-like oxidoreductase domain containing 2
All_autism_PFC_H3K27ac_samples_MACS2_peak_100082	chr16	67764785	67765241	Other	Other	-0.0902859	0.480589	0.592485	0.443344	0.765587	chr16	67764785	67765241	457	*	3' UTR	16	67714619	67753273	38655	2	81577	uc010cen.2	-11512	ENSG00000141098	GFOD2	Gfo/Idh/MocA-like oxidoreductase domain containing 2
All_autism_PFC_H3K27ac_samples_MACS2_peak_100083	chr16	67767777	67769295	Other	Other	-0.100592	1.9034	1.07451	0.302526	0.661555	chr16	67767777	67769295	1519	*	5' UTR	16	67714619	67753273	38655	2	81577	uc010cen.2	-14504	ENSG00000141098	GFOD2	Gfo/Idh/MocA-like oxidoreductase domain containing 2
All_autism_PFC_H3K27ac_samples_MACS2_peak_100084	chr16	67770536	67770942	Other	Other	-0.0874656	0.237386	0.592438	0.443362	0.76559	chr16	67770536	67770942	407	*	Intron (uc002eud.3/57610, intron 5 of 13)	16	67714619	67753273	38655	2	81577	uc010cen.2	-17263	ENSG00000141098	GFOD2	Gfo/Idh/MocA-like oxidoreductase domain containing 2
All_autism_PFC_H3K27ac_samples_MACS2_peak_100085	chr16	67782729	67784513	Other	Other	0.0275981	1.80246	0.0978792	0.755066	0.925477	chr16	67782729	67784513	1785	*	Intron (uc002eud.3/57610, intron 3 of 13)	16	67714619	67753273	38655	2	81577	uc010cen.2	-29456	ENSG00000141098	GFOD2	Gfo/Idh/MocA-like oxidoreductase domain containing 2
All_autism_PFC_H3K27ac_samples_MACS2_peak_100086	chr16	67784782	67784999	Other	Other	0.0680289	-0.305484	0.225398	0.636032	0.872539	chr16	67784782	67784999	218	*	Intron (uc002eud.3/57610, intron 3 of 13)	16	67714619	67753273	38655	2	81577	uc010cen.2	-31509	ENSG00000141098	GFOD2	Gfo/Idh/MocA-like oxidoreductase domain containing 2
All_autism_PFC_H3K27ac_samples_MACS2_peak_100087	chr16	67785380	67785633	Other	Other	0.233107	-0.0914798	3.84628	0.052745	0.310814	chr16	67785380	67785633	254	*	Intron (uc002eud.3/57610, intron 3 of 13)	16	67714619	67753273	38655	2	81577	uc010cen.2	-32107	ENSG00000141098	GFOD2	Gfo/Idh/MocA-like oxidoreductase domain containing 2
All_autism_PFC_H3K27ac_samples_MACS2_peak_100088	chr16	67788261	67789067	Oligodendrocyte	Oligodendrocyte	-0.153561	1.51769	2.3079	0.131994	0.468069	chr16	67788261	67789067	807	*	Intron (uc002eud.3/57610, intron 3 of 13)	16	67714619	67753273	38655	2	81577	uc010cen.2	-34988	ENSG00000141098	GFOD2	Gfo/Idh/MocA-like oxidoreductase domain containing 2
All_autism_PFC_H3K27ac_samples_MACS2_peak_10009	chr1	70710344	70710705	Other	Other	-0.0797818	-0.0647699	0.459296	0.499578	0.800632	chr1	70710344	70710705	362	*	Exon (uc001des.3/9295, exon 9 of 13)	1	70695961	70717701	21741	1	9295	uc001dev.3	14383	ENSG00000116754	SRSF11	serine and arginine rich splicing factor 11
All_autism_PFC_H3K27ac_samples_MACS2_peak_100090	chr16	67793237	67795301	Neuron	Neuron	0.0244562	2.41972	0.137207	0.711887	0.907171	chr16	67793237	67795301	2065	*	5' UTR	16	67714619	67753273	38655	2	81577	uc010cen.2	-39964	ENSG00000141098	GFOD2	Gfo/Idh/MocA-like oxidoreductase domain containing 2
All_autism_PFC_H3K27ac_samples_MACS2_peak_100092	chr16	67800434	67800954	Other	Other	0.0109682	0.176907	0.00878953	0.925501	0.984932	chr16	67800434	67800954	521	*	Intron (uc002eud.3/57610, intron 3 of 13)	16	67757005	67840555	83551	2	57610	uc002eud.3	39601	ENSG00000141084	RANBP10	RAN binding protein 10
All_autism_PFC_H3K27ac_samples_MACS2_peak_100093	chr16	67805495	67805884	Other	Other	-0.0909525	0.11538	0.674178	0.413627	0.746161	chr16	67805495	67805884	390	*	Intron (uc002eud.3/57610, intron 3 of 13)	16	67757005	67840555	83551	2	57610	uc002eud.3	34671	ENSG00000141084	RANBP10	RAN binding protein 10
All_autism_PFC_H3K27ac_samples_MACS2_peak_100094	chr16	67806176	67808426	Microglia	Microglia	-0.147028	2.31261	4.34773	0.0397039	0.271551	chr16	67806176	67808426	2251	*	Intron (uc002eud.3/57610, intron 2 of 13)	16	67757005	67840555	83551	2	57610	uc002eud.3	32129	ENSG00000141084	RANBP10	RAN binding protein 10
All_autism_PFC_H3K27ac_samples_MACS2_peak_100095	chr16	67813111	67815941	Microglia	Microglia	-0.0122819	2.35378	0.0327844	0.856697	0.96371	chr16	67813111	67815941	2831	*	Intron (uc002eud.3/57610, intron 2 of 13)	16	67757005	67840555	83551	2	57610	uc002eud.3	24614	ENSG00000141084	RANBP10	RAN binding protein 10
All_autism_PFC_H3K27ac_samples_MACS2_peak_100096	chr16	67824149	67824845	Other	Other	0.0713043	0.483865	0.528004	0.46921	0.782128	chr16	67824149	67824845	697	*	Intron (uc002eud.3/57610, intron 2 of 13)	16	67757005	67840555	83551	2	57610	uc002eud.3	15710	ENSG00000141084	RANBP10	RAN binding protein 10
All_autism_PFC_H3K27ac_samples_MACS2_peak_100097	chr16	67834133	67834853	Neuron	Neuron	-0.0633273	0.575034	0.355681	0.552314	0.830459	chr16	67834133	67834853	721	*	Intron (uc002eud.3/57610, intron 2 of 13)	16	67757005	67840555	83551	2	57610	uc002eud.3	5702	ENSG00000141084	RANBP10	RAN binding protein 10
All_autism_PFC_H3K27ac_samples_MACS2_peak_100098	chr16	67839653	67841357	Astrocyte,Microglia,Neuron,Oligodendrocyte	Multiple	0.297535	3.10977	7.99146	0.00571628	0.102387	chr16	67839653	67841357	1705	*	Promoter (<=1kb)	16	67757005	67840555	83551	2	57610	uc002eud.3	0	ENSG00000141084	RANBP10	RAN binding protein 10
All_autism_PFC_H3K27ac_samples_MACS2_peak_100099	chr16	67847887	67848861	Neuron	Neuron	-0.194272	1.23043	5.41058	0.0221126	0.204291	chr16	67847887	67848861	975	*	5' UTR	16	67855002	67861971	6970	1	55815	uc002euk.3	-6141	ENSG00000102904	TSNAXIP1	translin associated factor X interacting protein 1
All_autism_PFC_H3K27ac_samples_MACS2_peak_1001	chr1	6954569	6955243	Other	Other	-0.0750415	0.477174	0.523524	0.471097	0.783516	chr1	6954569	6955243	675	*	Intron (uc001aoi.3/23261, intron 3 of 22)	1	6845384	7829766	984383	1	23261	uc001aoi.3	109185	ENSG00000171735	CAMTA1	calmodulin binding transcription activator 1
All_autism_PFC_H3K27ac_samples_MACS2_peak_10010	chr1	70715268	70715583	Other	Other	-0.0249427	-0.197063	0.0339509	0.854199	0.962865	chr1	70715268	70715583	316	*	Intron (uc001des.3/9295, intron 10 of 12)	1	70695961	70717701	21741	1	9295	uc001dev.3	19307	ENSG00000116754	SRSF11	serine and arginine rich splicing factor 11
All_autism_PFC_H3K27ac_samples_MACS2_peak_100100	chr16	67849354	67849583	Other	Other	-0.392141	-0.49113	7.59357	0.00700609	0.113724	chr16	67849354	67849583	230	*	Intron (uc010cep.2/55815, intron 2 of 6)	16	67855002	67861971	6970	1	55815	uc002euk.3	-5419	ENSG00000102904	TSNAXIP1	translin associated factor X interacting protein 1
All_autism_PFC_H3K27ac_samples_MACS2_peak_100101	chr16	67850232	67851032	Other	Other	0.246403	1.07526	3.74353	0.055947	0.319409	chr16	67850232	67851032	801	*	Intron (uc010cep.2/55815, intron 2 of 6)	16	67855002	67861971	6970	1	55815	uc002euk.3	-3970	ENSG00000102904	TSNAXIP1	translin associated factor X interacting protein 1
All_autism_PFC_H3K27ac_samples_MACS2_peak_100102	chr16	67861016	67861639	Other	Other	-0.058297	0.648267	0.306677	0.58101	0.846102	chr16	67861016	67861639	624	*	3' UTR	16	67855002	67861971	6970	1	55815	uc002euk.3	6014	ENSG00000102904	TSNAXIP1	translin associated factor X interacting protein 1
All_autism_PFC_H3K27ac_samples_MACS2_peak_100104	chr16	67867080	67868571	Astrocyte,Microglia,Neuron,Oligodendrocyte	Multiple	0.205177	3.24601	8.72708	0.00394048	0.083441	chr16	67867080	67868571	1492	*	Promoter (<=1kb)	16	67862060	67868003	5944	2	80152	uc010vkc.2	0	ENSG00000102901	CENPT	centromere protein T
All_autism_PFC_H3K27ac_samples_MACS2_peak_100105	chr16	67875476	67876214	Astrocyte,Microglia,Neuron,Oligodendrocyte	Multiple	0.0213517	4.3523	0.102402	0.74966	0.923266	chr16	67875476	67876214	739	*	Promoter (<=1kb)	16	67876213	67878098	1886	1	57215	uc002euo.3	0	ENSG00000168286	THAP11	THAP domain containing 11
All_autism_PFC_H3K27ac_samples_MACS2_peak_100106	chr16	67876458	67877608	Astrocyte,Microglia,Neuron,Oligodendrocyte	Multiple	0.114352	3.86816	2.73025	0.101721	0.417757	chr16	67876458	67877608	1151	*	Promoter (<=1kb)	16	67876213	67878098	1886	1	57215	uc002euo.3	245	ENSG00000168286	THAP11	THAP domain containing 11
All_autism_PFC_H3K27ac_samples_MACS2_peak_100107	chr16	67879923	67880778	Astrocyte,Microglia,Neuron,Oligodendrocyte	Multiple	0.215603	4.14742	10.3197	0.0017903	0.0540244	chr16	67879923	67880778	856	*	Promoter (<=1kb)	16	67880819	67902788	21970	1	10204	uc010vkf.1	-41	ENSG00000102898	NUTF2	nuclear transport factor 2
All_autism_PFC_H3K27ac_samples_MACS2_peak_100108	chr16	67881158	67881429	Astrocyte,Microglia,Neuron,Oligodendrocyte	Multiple	0.150431	1.46542	1.40815	0.238283	0.59972	chr16	67881158	67881429	272	*	Promoter (<=1kb)	16	67862060	67881361	19302	2	80152	uc002eun.4	0	ENSG00000102901	CENPT	centromere protein T
All_autism_PFC_H3K27ac_samples_MACS2_peak_100109	chr16	67889063	67889476	Other	Other	-0.0919983	0.340391	0.70003	0.404845	0.740224	chr16	67889063	67889476	414	*	Intron (uc010vkf.1/10204, intron 1 of 2)	16	67862060	67881361	19302	2	80152	uc002eun.4	-7702	ENSG00000102901	CENPT	centromere protein T
All_autism_PFC_H3K27ac_samples_MACS2_peak_100110	chr16	67890914	67891928	Oligodendrocyte	Oligodendrocyte	-0.0013005	1.61226	0.000151167	0.990216	0.998788	chr16	67890914	67891928	1015	*	Intron (uc010vkf.1/10204, intron 1 of 2)	16	67862060	67881361	19302	2	80152	uc002eun.4	-9553	ENSG00000102901	CENPT	centromere protein T
All_autism_PFC_H3K27ac_samples_MACS2_peak_100113	chr16	67896336	67898233	Neuron	Neuron	0.181702	3.50291	5.62521	0.0196935	0.193122	chr16	67896336	67898233	1898	*	Intron (uc010vkf.1/10204, intron 1 of 2)	16	67906926	67918417	11492	1	23644	uc002eur.3	-8693	ENSG00000038358	EDC4	enhancer of mRNA decapping 4
All_autism_PFC_H3K27ac_samples_MACS2_peak_100114	chr16	67905729	67908071	Astrocyte,Microglia,Neuron,Oligodendrocyte	Multiple	0.176434	3.80348	8.91238	0.00359087	0.0790305	chr16	67905729	67908071	2343	*	Promoter (<=1kb)	16	67906926	67918417	11492	1	23644	uc002eur.3	0	ENSG00000038358	EDC4	enhancer of mRNA decapping 4
All_autism_PFC_H3K27ac_samples_MACS2_peak_100115	chr16	67915046	67919196	Astrocyte,Neuron,Oligodendrocyte	Multiple	0.0645883	5.89911	1.17133	0.28183	0.642806	chr16	67915046	67919196	4151	*	Promoter (<=1kb)	16	67918781	67920271	1491	1	123904	uc002euu.3	0	ENSG00000188038	NRN1L	neuritin 1 like
All_autism_PFC_H3K27ac_samples_MACS2_peak_100116	chr16	67926642	67927015	Astrocyte,Microglia,Oligodendrocyte	Multiple	0.276231	1.40804	3.90087	0.0511245	0.30617	chr16	67926642	67927015	374	*	Promoter (<=1kb)	16	67927175	67943991	16817	1	5681	uc010cet.2	-160	ENSG00000159792	PSKH1	protein serine kinase H1
All_autism_PFC_H3K27ac_samples_MACS2_peak_100117	chr16	67927324	67928303	Astrocyte,Microglia,Neuron,Oligodendrocyte	Multiple	0.193734	3.0647	5.03115	0.0271881	0.226403	chr16	67927324	67928303	980	*	Promoter (<=1kb)	16	67927175	67963581	36407	1	5681	uc002euv.3	149	ENSG00000159792	PSKH1	protein serine kinase H1
All_autism_PFC_H3K27ac_samples_MACS2_peak_100118	chr16	67930560	67931759	Astrocyte,Oligodendrocyte	Multiple	0.0632318	2.19561	0.612438	0.435792	0.760477	chr16	67930560	67931759	1200	*	Intron (uc010cet.2/5681, intron 1 of 1)	16	67927175	67963581	36407	1	5681	uc002euv.3	3385	ENSG00000159792	PSKH1	protein serine kinase H1
All_autism_PFC_H3K27ac_samples_MACS2_peak_100119	chr16	67936340	67936883	Other	Other	-0.162056	0.682951	2.51151	0.116296	0.442545	chr16	67936340	67936883	544	*	Intron (uc010cet.2/5681, intron 1 of 1)	16	67927175	67963581	36407	1	5681	uc002euv.3	9165	ENSG00000159792	PSKH1	protein serine kinase H1
All_autism_PFC_H3K27ac_samples_MACS2_peak_10012	chr1	70721638	70723140	Neuron	Neuron	0.0371158	1.61353	0.2624	0.609649	0.859944	chr1	70721638	70723140	1503	*	Distal Intergenic	1	70695961	70717701	21741	1	9295	uc001dev.3	25677	ENSG00000116754	SRSF11	serine and arginine rich splicing factor 11
All_autism_PFC_H3K27ac_samples_MACS2_peak_100120	chr16	67937136	67937462	Other	Other	-0.191786	0.232027	3.37857	0.0691323	0.352234	chr16	67937136	67937462	327	*	Intron (uc010cet.2/5681, intron 1 of 1)	16	67927175	67963581	36407	1	5681	uc002euv.3	9961	ENSG00000159792	PSKH1	protein serine kinase H1
All_autism_PFC_H3K27ac_samples_MACS2_peak_100121	chr16	67941958	67945307	Neuron,Oligodendrocyte	Multiple	0.158545	4.58452	4.37554	0.0390898	0.269799	chr16	67941958	67945307	3350	*	5' UTR	16	67927175	67963581	36407	1	5681	uc002euv.3	14783	ENSG00000159792	PSKH1	protein serine kinase H1
All_autism_PFC_H3K27ac_samples_MACS2_peak_100122	chr16	67949815	67952391	Astrocyte,Neuron,Oligodendrocyte	Multiple	0.176868	4.04479	6.22725	0.0142809	0.164059	chr16	67949815	67952391	2577	*	Intron (uc002euv.3/5681, intron 2 of 2)	16	67963473	67965778	2306	2	1506	uc002euw.3	13387	ENSG00000141086	CTRL	chymotrypsin like
All_autism_PFC_H3K27ac_samples_MACS2_peak_100123	chr16	67956707	67957577	Neuron,Oligodendrocyte	Multiple	0.136818	3.13759	2.10087	0.150464	0.494653	chr16	67956707	67957577	871	*	Intron (uc002euv.3/5681, intron 2 of 2)	16	67963473	67965778	2306	2	1506	uc002euw.3	8201	ENSG00000141086	CTRL	chymotrypsin like
All_autism_PFC_H3K27ac_samples_MACS2_peak_100124	chr16	67957996	67958682	Astrocyte,Neuron,Oligodendrocyte	Multiple	0.167753	2.91912	4.43392	0.0378334	0.265496	chr16	67957996	67958682	687	*	Intron (uc002euv.3/5681, intron 2 of 2)	16	67963473	67965778	2306	2	1506	uc002euw.3	7096	ENSG00000141086	CTRL	chymotrypsin like
All_autism_PFC_H3K27ac_samples_MACS2_peak_100125	chr16	67959363	67961159	Astrocyte,Neuron,Oligodendrocyte	Multiple	0.0696138	5.04555	1.41887	0.236517	0.597946	chr16	67959363	67961159	1797	*	Intron (uc002euv.3/5681, intron 2 of 2)	16	67963473	67965778	2306	2	1506	uc002euw.3	4619	ENSG00000141086	CTRL	chymotrypsin like
All_autism_PFC_H3K27ac_samples_MACS2_peak_100126	chr16	67962240	67962465	Neuron,Oligodendrocyte	Multiple	0.144337	1.61719	2.24344	0.137453	0.475882	chr16	67962240	67962465	226	*	3' UTR	16	67963473	67965778	2306	2	1506	uc002euw.3	3313	ENSG00000141086	CTRL	chymotrypsin like
All_autism_PFC_H3K27ac_samples_MACS2_peak_100127	chr16	67968350	67971343	Astrocyte,Microglia,Neuron,Oligodendrocyte	Multiple	0.160764	5.00812	7.5597	0.00712903	0.114808	chr16	67968350	67971343	2994	*	Promoter (<=1kb)	16	67964629	67970780	6152	2	5699	uc002eux.2	0	ENSG00000205220	PSMB10	proteasome 20S subunit beta 10
All_autism_PFC_H3K27ac_samples_MACS2_peak_100128	chr16	67976668	67976931	Astrocyte,Oligodendrocyte	Multiple	0.0296308	1.34047	0.0913102	0.76317	0.928727	chr16	67976668	67976931	264	*	Promoter (1-2kb)	16	67973787	67978015	4229	2	3931	uc002euy.1	1084	ENSG00000213398	LCAT	lecithin-cholesterol acyltransferase
All_autism_PFC_H3K27ac_samples_MACS2_peak_100129	chr16	67977255	67979199	Astrocyte,Neuron,Oligodendrocyte	Multiple	0.0205879	4.72328	0.118677	0.731225	0.915644	chr16	67977255	67979199	1945	*	Promoter (<=1kb)	16	67973787	67978015	4229	2	3931	uc002euy.1	0	ENSG00000213398	LCAT	lecithin-cholesterol acyltransferase
All_autism_PFC_H3K27ac_samples_MACS2_peak_100130	chr16	67984437	67986264	Astrocyte,Oligodendrocyte	Multiple	0.0584988	3.492	0.720518	0.398079	0.735326	chr16	67984437	67986264	1828	*	3' UTR	16	67979667	67981338	1672	2	6560	uc010cev.1	-3099	ENSG00000124067	SLC12A4	solute carrier family 12 member 4
All_autism_PFC_H3K27ac_samples_MACS2_peak_100132	chr16	67993936	67994238	Other	Other	-0.299774	-0.0766644	4.08072	0.0461532	0.29173	chr16	67993936	67994238	303	*	Intron (uc010ceu.2/6560, intron 3 of 23)	16	67977377	67997968	20592	2	6560	uc010ceu.2	3730	ENSG00000124067	SLC12A4	solute carrier family 12 member 4
All_autism_PFC_H3K27ac_samples_MACS2_peak_100133	chr16	67997597	67998247	Astrocyte,Microglia	Multiple	0.191057	1.05641	4.03537	0.0473559	0.295292	chr16	67997597	67998247	651	*	Promoter (<=1kb)	16	67977377	67997968	20592	2	6560	uc010ceu.2	0	ENSG00000124067	SLC12A4	solute carrier family 12 member 4
All_autism_PFC_H3K27ac_samples_MACS2_peak_100134	chr16	67999904	68002001	Astrocyte,Microglia,Oligodendrocyte	Multiple	0.0227936	2.65714	0.0882004	0.767117	0.930234	chr16	67999904	68002001	2098	*	Promoter (<=1kb)	16	67977377	68000781	23405	2	6560	uc010vkh.1	0	ENSG00000124067	SLC12A4	solute carrier family 12 member 4
All_autism_PFC_H3K27ac_samples_MACS2_peak_100135	chr16	68002699	68003471	Astrocyte,Microglia,Oligodendrocyte	Multiple	-0.237834	1.30175	6.63913	0.0114946	0.147186	chr16	68002699	68003471	773	*	Promoter (<=1kb)	16	67986087	68003095	17009	2	6560	uc010cew.1	0	ENSG00000124067	SLC12A4	solute carrier family 12 member 4
All_autism_PFC_H3K27ac_samples_MACS2_peak_100136	chr16	68018473	68019108	Microglia	Microglia	-0.171944	0.827446	2.89421	0.0921256	0.400242	chr16	68018473	68019108	636	*	Distal Intergenic	16	68009566	68014452	4887	2	64180	uc010cex.3	-4021	ENSG00000141096	DPEP3	dipeptidase 3
All_autism_PFC_H3K27ac_samples_MACS2_peak_100137	chr16	68021140	68022076	Astrocyte,Microglia	Multiple	0.00691988	1.56015	0.00701914	0.933405	0.987219	chr16	68021140	68022076	937	*	3' UTR	16	68021293	68027279	5987	2	64174	uc010cey.3	5203	ENSG00000167261	DPEP2	dipeptidase 2
All_autism_PFC_H3K27ac_samples_MACS2_peak_100138	chr16	68026906	68028263	Astrocyte,Microglia,Oligodendrocyte	Multiple	0.194302	2.56539	4.56266	0.0352121	0.256423	chr16	68026906	68028263	1358	*	Promoter (<=1kb)	16	68021293	68027279	5987	2	64174	uc010cey.3	0	ENSG00000167261	DPEP2	dipeptidase 2
All_autism_PFC_H3K27ac_samples_MACS2_peak_100139	chr16	68032614	68034499	Microglia	Microglia	0.122996	2.76844	2.34035	0.129339	0.463614	chr16	68032614	68034499	1886	*	Promoter (<=1kb)	16	68021293	68033421	12129	2	64174	uc002eve.4	0	ENSG00000167261	DPEP2	dipeptidase 2
All_autism_PFC_H3K27ac_samples_MACS2_peak_10014	chr1	70725266	70725954	Other	Other	0.0996343	0.652208	0.996692	0.320615	0.676746	chr1	70725266	70725954	689	*	3' UTR	1	70695961	70717701	21741	1	9295	uc001dev.3	29305	ENSG00000116754	SRSF11	serine and arginine rich splicing factor 11
All_autism_PFC_H3K27ac_samples_MACS2_peak_100140	chr16	68038652	68040737	Microglia	Microglia	0.162962	2.91948	4.28003	0.0412424	0.276943	chr16	68038652	68040737	2086	*	Distal Intergenic	16	68025547	68034489	8943	2	64174	uc002evg.3	-4163	ENSG00000167261	DPEP2	dipeptidase 2
All_autism_PFC_H3K27ac_samples_MACS2_peak_100141	chr16	68046708	68048290	Other	Other	0.151581	1.77383	1.58523	0.211052	0.569948	chr16	68046708	68048290	1583	*	Distal Intergenic	16	68056847	68113226	56380	1	54920	uc002evi.4	-8557	ENSG00000167264	DUS2	dihydrouridine synthase 2
All_autism_PFC_H3K27ac_samples_MACS2_peak_100142	chr16	68056209	68057758	Astrocyte,Microglia,Neuron,Oligodendrocyte	Multiple	0.291585	3.78811	16.2535	0.00011086	0.0112923	chr16	68056209	68057758	1550	*	Promoter (<=1kb)	16	68056847	68113226	56380	1	54920	uc002evi.4	0	ENSG00000167264	DUS2	dihydrouridine synthase 2
All_autism_PFC_H3K27ac_samples_MACS2_peak_100143	chr16	68071440	68072537	Microglia	Microglia	0.0782191	1.59465	0.856265	0.357099	0.705143	chr16	68071440	68072537	1098	*	5' UTR	16	68055177	68057770	2594	2	55794	uc002evh.2	-13670	ENSG00000182810	DDX28	DEAD-box helicase 28
All_autism_PFC_H3K27ac_samples_MACS2_peak_100144	chr16	68073530	68075602	Microglia	Microglia	0.367478	2.23829	15.4527	0.000159385	0.0141495	chr16	68073530	68075602	2073	*	Intron (uc002evi.4/54920, intron 3 of 16)	16	68055177	68057770	2594	2	55794	uc002evh.2	-15760	ENSG00000182810	DDX28	DEAD-box helicase 28
All_autism_PFC_H3K27ac_samples_MACS2_peak_100145	chr16	68080106	68080476	Other	Other	0.0662004	-0.153559	0.309271	0.579418	0.845171	chr16	68080106	68080476	371	*	Intron (uc002evi.4/54920, intron 3 of 16)	16	68055177	68057770	2594	2	55794	uc002evh.2	-22336	ENSG00000182810	DDX28	DEAD-box helicase 28
All_autism_PFC_H3K27ac_samples_MACS2_peak_100146	chr16	68081461	68081900	Other	Other	-0.551445	0.0581078	19.9842	2.13325602698461e-05	0.00429265	chr16	68081461	68081900	440	*	Intron (uc002evi.4/54920, intron 3 of 16)	16	68055177	68057770	2594	2	55794	uc002evh.2	-23691	ENSG00000182810	DDX28	DEAD-box helicase 28
All_autism_PFC_H3K27ac_samples_MACS2_peak_100147	chr16	68082199	68083694	Other	Other	-0.279934	1.37839	10.5797	0.0015771	0.050371	chr16	68082199	68083694	1496	*	Exon (uc002evi.4/54920, exon 4 of 17)	16	68055177	68057770	2594	2	55794	uc002evh.2	-24429	ENSG00000182810	DDX28	DEAD-box helicase 28
All_autism_PFC_H3K27ac_samples_MACS2_peak_100148	chr16	68095189	68095483	Microglia	Microglia	0.0341808	0.0806497	0.0792851	0.778873	0.934855	chr16	68095189	68095483	295	*	Intron (uc002evi.4/54920, intron 8 of 16)	16	68118654	68226115	107462	1	4775	uc010vkl.2	-23171	ENSG00000072736	NFATC3	nuclear factor of activated T cells 3
All_autism_PFC_H3K27ac_samples_MACS2_peak_100149	chr16	68097801	68100714	Microglia,Neuron	Multiple	0.0931203	3.05195	1.57088	0.213114	0.572287	chr16	68097801	68100714	2914	*	Exon (uc002evi.4/54920, exon 9 of 17)	16	68118654	68226115	107462	1	4775	uc010vkl.2	-17940	ENSG00000072736	NFATC3	nuclear factor of activated T cells 3
All_autism_PFC_H3K27ac_samples_MACS2_peak_10015	chr1	70730414	70730947	Other	Other	-0.0324022	0.305311	0.0842856	0.772196	0.93224	chr1	70730414	70730947	534	*	Intron (uc001dex.4/81573, intron 12 of 12)	1	70695961	70717701	21741	1	9295	uc001dev.3	34453	ENSG00000116754	SRSF11	serine and arginine rich splicing factor 11
All_autism_PFC_H3K27ac_samples_MACS2_peak_100150	chr16	68103645	68103936	Other	Other	-0.0603012	-0.0246582	0.175697	0.676031	0.891744	chr16	68103645	68103936	292	*	Intron (uc002evi.4/54920, intron 10 of 16)	16	68118654	68226115	107462	1	4775	uc010vkl.2	-14718	ENSG00000072736	NFATC3	nuclear factor of activated T cells 3
All_autism_PFC_H3K27ac_samples_MACS2_peak_100151	chr16	68105972	68106485	Other	Other	-0.169261	0.254506	1.66055	0.200616	0.557916	chr16	68105972	68106485	514	*	Intron (uc002evi.4/54920, intron 12 of 16)	16	68118654	68226115	107462	1	4775	uc010vkl.2	-12169	ENSG00000072736	NFATC3	nuclear factor of activated T cells 3
All_autism_PFC_H3K27ac_samples_MACS2_peak_100152	chr16	68113198	68113580	Microglia	Microglia	0.229928	1.3637	7.40137	0.00773421	0.120028	chr16	68113198	68113580	383	*	3' UTR	16	68118654	68226115	107462	1	4775	uc010vkl.2	-5074	ENSG00000072736	NFATC3	nuclear factor of activated T cells 3
All_autism_PFC_H3K27ac_samples_MACS2_peak_100153	chr16	68113819	68114290	Microglia	Microglia	0.0780683	2.16782	0.959098	0.329868	0.684149	chr16	68113819	68114290	472	*	Distal Intergenic	16	68118654	68226115	107462	1	4775	uc010vkl.2	-4364	ENSG00000072736	NFATC3	nuclear factor of activated T cells 3
All_autism_PFC_H3K27ac_samples_MACS2_peak_100154	chr16	68117626	68119086	Astrocyte,Microglia,Neuron,Oligodendrocyte	Multiple	0.123193	5.18133	7.61325	0.00693566	0.113137	chr16	68117626	68119086	1461	*	Promoter (<=1kb)	16	68118654	68226115	107462	1	4775	uc010vkl.2	0	ENSG00000072736	NFATC3	nuclear factor of activated T cells 3
All_autism_PFC_H3K27ac_samples_MACS2_peak_100155	chr16	68119727	68120155	Astrocyte,Microglia,Neuron,Oligodendrocyte	Multiple	0.283879	2.42076	15.3289	0.000168636	0.0146404	chr16	68119727	68120155	429	*	Promoter (<=1kb)	16	68119764	68226115	106352	1	4775	uc010vkr.2	0	ENSG00000072736	NFATC3	nuclear factor of activated T cells 3
All_autism_PFC_H3K27ac_samples_MACS2_peak_100156	chr16	68125552	68126269	Microglia	Microglia	-0.0178068	0.771838	0.0355736	0.998259	0.999789	chr16	68125552	68126269	718	*	Promoter (2-3kb)	16	68122604	68263162	140559	1	4775	uc010vlc.2	2948	ENSG00000072736	NFATC3	nuclear factor of activated T cells 3
All_autism_PFC_H3K27ac_samples_MACS2_peak_100157	chr16	68126507	68127360	Other	Other	-0.00508751	0.776214	0.00344145	0.953341	0.992005	chr16	68126507	68127360	854	*	Intron (uc010vkl.2/4775, intron 1 of 8)	16	68122604	68263162	140559	1	4775	uc010vlc.2	3903	ENSG00000072736	NFATC3	nuclear factor of activated T cells 3
All_autism_PFC_H3K27ac_samples_MACS2_peak_100158	chr16	68127577	68129065	Oligodendrocyte	Oligodendrocyte	0.14343	1.88483	2.50033	0.117102	0.443855	chr16	68127577	68129065	1489	*	Intron (uc010vkl.2/4775, intron 1 of 8)	16	68122604	68263162	140559	1	4775	uc010vlc.2	4973	ENSG00000072736	NFATC3	nuclear factor of activated T cells 3
All_autism_PFC_H3K27ac_samples_MACS2_peak_100159	chr16	68129408	68129648	Other	Other	0.0113595	-0.261446	0.00856179	0.979719	0.996912	chr16	68129408	68129648	241	*	Intron (uc010vkl.2/4775, intron 1 of 8)	16	68122604	68263162	140559	1	4775	uc010vlc.2	6804	ENSG00000072736	NFATC3	nuclear factor of activated T cells 3
All_autism_PFC_H3K27ac_samples_MACS2_peak_10016	chr1	70742813	70743076	Other	Other	0.0886951	-0.28033	0.496691	0.482659	0.790902	chr1	70742813	70743076	264	*	Intron (uc001dex.4/81573, intron 9 of 12)	1	70695961	70717701	21741	1	9295	uc001dev.3	46852	ENSG00000116754	SRSF11	serine and arginine rich splicing factor 11
All_autism_PFC_H3K27ac_samples_MACS2_peak_100161	chr16	68162645	68163205	Other	Other	-0.0862665	0.497649	0.806187	0.375247	0.718913	chr16	68162645	68163205	561	*	Intron (uc010vkl.2/4775, intron 3 of 8)	16	68122604	68263162	140559	1	4775	uc010vlc.2	40041	ENSG00000072736	NFATC3	nuclear factor of activated T cells 3
All_autism_PFC_H3K27ac_samples_MACS2_peak_100162	chr16	68190627	68191291	Other	Other	-0.0951117	0.486976	1.0805	0.301189	0.660387	chr16	68190627	68191291	665	*	Intron (uc010vkl.2/4775, intron 3 of 8)	16	68122604	68263162	140559	1	4775	uc010vlc.2	68023	ENSG00000072736	NFATC3	nuclear factor of activated T cells 3
All_autism_PFC_H3K27ac_samples_MACS2_peak_100163	chr16	68199428	68199699	Other	Other	-0.178523	-0.319533	2.05697	0.154751	0.50071	chr16	68199428	68199699	272	*	Intron (uc010vkl.2/4775, intron 4 of 8)	16	68262450	68266732	4283	2	80004	uc002evp.1	67033	ENSG00000103067	ESRP2	epithelial splicing regulatory protein 2
All_autism_PFC_H3K27ac_samples_MACS2_peak_100166	chr16	68212855	68213420	Other	Other	0.179944	0.290124	2.14464	0.146326	0.488844	chr16	68212855	68213420	566	*	Intron (uc010vkl.2/4775, intron 6 of 8)	16	68262450	68266732	4283	2	80004	uc002evp.1	53312	ENSG00000103067	ESRP2	epithelial splicing regulatory protein 2
All_autism_PFC_H3K27ac_samples_MACS2_peak_100167	chr16	68223707	68225798	Oligodendrocyte	Oligodendrocyte	0.0741281	3.98025	1.19	0.278052	0.639321	chr16	68223707	68225798	2092	*	3' UTR	16	68262450	68266732	4283	2	80004	uc002evp.1	40934	ENSG00000103067	ESRP2	epithelial splicing regulatory protein 2
All_autism_PFC_H3K27ac_samples_MACS2_peak_100168	chr16	68233525	68234614	Neuron,Oligodendrocyte	Multiple	-0.0683872	1.57199	0.636482	0.426951	0.754913	chr16	68233525	68234614	1090	*	Intron (uc010vkm.2/4775, intron 9 of 9)	16	68262450	68266732	4283	2	80004	uc002evp.1	32118	ENSG00000103067	ESRP2	epithelial splicing regulatory protein 2
All_autism_PFC_H3K27ac_samples_MACS2_peak_100169	chr16	68234836	68236637	Neuron,Oligodendrocyte	Multiple	-0.136008	2.7011	3.01536	0.0856772	0.387582	chr16	68234836	68236637	1802	*	Intron (uc010vkm.2/4775, intron 9 of 9)	16	68262450	68266732	4283	2	80004	uc002evp.1	30095	ENSG00000103067	ESRP2	epithelial splicing regulatory protein 2
All_autism_PFC_H3K27ac_samples_MACS2_peak_100171	chr16	68245169	68245991	Other	Other	-0.297511	0.758894	8.8598	0.00368669	0.080307	chr16	68245169	68245991	823	*	Intron (uc010vkm.2/4775, intron 9 of 9)	16	68262450	68266732	4283	2	80004	uc002evp.1	20741	ENSG00000103067	ESRP2	epithelial splicing regulatory protein 2
All_autism_PFC_H3K27ac_samples_MACS2_peak_100172	chr16	68247512	68247790	Other	Other	-0.109824	0.00481384	0.8029	0.372462	0.716761	chr16	68247512	68247790	279	*	Intron (uc010vkm.2/4775, intron 9 of 9)	16	68262450	68266732	4283	2	80004	uc002evp.1	18942	ENSG00000103067	ESRP2	epithelial splicing regulatory protein 2
All_autism_PFC_H3K27ac_samples_MACS2_peak_100173	chr16	68248099	68248947	Oligodendrocyte	Oligodendrocyte	-0.112552	1.29726	2.43684	0.121796	0.451489	chr16	68248099	68248947	849	*	3' UTR	16	68262450	68266732	4283	2	80004	uc002evp.1	17785	ENSG00000103067	ESRP2	epithelial splicing regulatory protein 2
All_autism_PFC_H3K27ac_samples_MACS2_peak_100174	chr16	68253682	68255760	Oligodendrocyte	Oligodendrocyte	-0.0256396	3.02311	0.133173	0.715965	0.908867	chr16	68253682	68255760	2079	*	Exon (uc002evn.2/4775, exon 10 of 11)	16	68262450	68266732	4283	2	80004	uc002evp.1	10972	ENSG00000103067	ESRP2	epithelial splicing regulatory protein 2
All_autism_PFC_H3K27ac_samples_MACS2_peak_100175	chr16	68260108	68260546	Other	Other	-0.165346	0.345934	2.12175	0.148474	0.491822	chr16	68260108	68260546	439	*	3' UTR	16	68262450	68266732	4283	2	80004	uc002evp.1	6186	ENSG00000103067	ESRP2	epithelial splicing regulatory protein 2
All_autism_PFC_H3K27ac_samples_MACS2_peak_100176	chr16	68261094	68262199	Other	Other	-0.138339	1.34299	2.48808	0.117992	0.445316	chr16	68261094	68262199	1106	*	3' UTR	16	68262450	68266732	4283	2	80004	uc002evp.1	4533	ENSG00000103067	ESRP2	epithelial splicing regulatory protein 2
All_autism_PFC_H3K27ac_samples_MACS2_peak_100177	chr16	68262614	68263943	Oligodendrocyte	Oligodendrocyte	-0.0245308	1.86748	0.114914	0.735356	0.917406	chr16	68262614	68263943	1330	*	Promoter (2-3kb)	16	68262450	68266732	4283	2	80004	uc002evp.1	2789	ENSG00000103067	ESRP2	epithelial splicing regulatory protein 2
All_autism_PFC_H3K27ac_samples_MACS2_peak_100178	chr16	68270341	68272185	Astrocyte,Microglia,Neuron,Oligodendrocyte	Multiple	0.0885571	3.36679	1.20532	0.274998	0.636459	chr16	68270341	68272185	1845	*	Promoter (<=1kb)	16	68262450	68270136	7687	2	80004	uc010cfa.1	-205	ENSG00000103067	ESRP2	epithelial splicing regulatory protein 2
All_autism_PFC_H3K27ac_samples_MACS2_peak_100179	chr16	68278563	68282174	Astrocyte,Microglia,Neuron,Oligodendrocyte	Multiple	0.0190467	4.37824	0.102292	0.74979	0.923307	chr16	68278563	68282174	3612	*	Promoter (<=1kb)	16	68279247	68294961	15715	1	23659	uc002evr.3	0	ENSG00000103066	PLA2G15	phospholipase A2 group XV
All_autism_PFC_H3K27ac_samples_MACS2_peak_10018	chr1	70755571	70755810	Other	Other	0.141587	-0.377181	1.02646	0.313531	0.671012	chr1	70755571	70755810	240	*	Intron (uc001dex.4/81573, intron 9 of 12)	1	70695961	70717701	21741	1	9295	uc001dev.3	59610	ENSG00000116754	SRSF11	serine and arginine rich splicing factor 11
All_autism_PFC_H3K27ac_samples_MACS2_peak_100180	chr16	68286169	68286461	Microglia,Neuron	Multiple	-0.0966274	0.666992	0.89544	0.346376	0.696958	chr16	68286169	68286461	293	*	Promoter (2-3kb)	16	68288684	68294961	6278	1	23659	uc002evs.3	-2223	ENSG00000103066	PLA2G15	phospholipase A2 group XV
All_autism_PFC_H3K27ac_samples_MACS2_peak_100181	chr16	68288680	68289895	Neuron	Neuron	-0.0601876	2.11217	0.515739	0.474404	0.785665	chr16	68288680	68289895	1216	*	Promoter (<=1kb)	16	68288684	68294961	6278	1	23659	uc002evs.3	0	ENSG00000103066	PLA2G15	phospholipase A2 group XV
All_autism_PFC_H3K27ac_samples_MACS2_peak_100182	chr16	68290890	68292351	Microglia,Neuron	Multiple	-0.0301425	2.61144	0.159369	0.690622	0.898257	chr16	68290890	68292351	1462	*	Promoter (2-3kb)	16	68288684	68294961	6278	1	23659	uc002evs.3	2206	ENSG00000103066	PLA2G15	phospholipase A2 group XV
All_autism_PFC_H3K27ac_samples_MACS2_peak_100183	chr16	68297265	68298302	Astrocyte,Microglia,Neuron,Oligodendrocyte	Multiple	0.0514593	3.14118	0.501154	0.480704	0.789847	chr16	68297265	68298302	1038	*	Promoter (<=1kb)	16	68298419	68325564	27146	1	9057	uc010cfb.2	-117	ENSG00000103064	SLC7A6	solute carrier family 7 member 6
All_autism_PFC_H3K27ac_samples_MACS2_peak_100184	chr16	68298591	68299798	Astrocyte,Microglia,Neuron,Oligodendrocyte	Multiple	0.0768816	3.16383	1.16252	0.283636	0.644313	chr16	68298591	68299798	1208	*	Promoter (<=1kb)	16	68298419	68335726	37308	1	9057	uc002evu.2	172	ENSG00000103064	SLC7A6	solute carrier family 7 member 6
All_autism_PFC_H3K27ac_samples_MACS2_peak_100185	chr16	68306780	68307521	Other	Other	-0.10745	0.683124	1.33022	0.251621	0.613533	chr16	68306780	68307521	742	*	Promoter (1-2kb)	16	68308594	68335722	27129	1	9057	uc010cfc.1	-1073	ENSG00000103064	SLC7A6	solute carrier family 7 member 6
All_autism_PFC_H3K27ac_samples_MACS2_peak_100186	chr16	68307972	68308934	Microglia	Microglia	-0.0597377	1.01368	0.357264	0.551433	0.829938	chr16	68307972	68308934	963	*	Promoter (<=1kb)	16	68308594	68335722	27129	1	9057	uc010cfc.1	0	ENSG00000103064	SLC7A6	solute carrier family 7 member 6
All_autism_PFC_H3K27ac_samples_MACS2_peak_100187	chr16	68309596	68310320	Neuron	Neuron	0.0460638	0.807442	0.236116	0.628129	0.868863	chr16	68309596	68310320	725	*	Promoter (1-2kb)	16	68308594	68335722	27129	1	9057	uc010cfc.1	1002	ENSG00000103064	SLC7A6	solute carrier family 7 member 6
All_autism_PFC_H3K27ac_samples_MACS2_peak_100188	chr16	68316512	68319854	Astrocyte,Microglia,Neuron	Multiple	0.0217402	4.20934	0.100554	0.751852	0.924242	chr16	68316512	68319854	3343	*	Exon (uc021tkd.1/uc021tkd.1, exon 1 of 1)	16	68308594	68335722	27129	1	9057	uc010cfc.1	7918	ENSG00000103064	SLC7A6	solute carrier family 7 member 6
All_autism_PFC_H3K27ac_samples_MACS2_peak_100189	chr16	68323329	68323805	Microglia,Neuron	Multiple	-0.206549	1.22512	5.0474	0.0269471	0.22552	chr16	68323329	68323805	477	*	Intron (uc010cfb.2/9057, intron 5 of 5)	16	68308594	68335722	27129	1	9057	uc010cfc.1	14735	ENSG00000103064	SLC7A6	solute carrier family 7 member 6
All_autism_PFC_H3K27ac_samples_MACS2_peak_10019	chr1	70759053	70759434	Other	Other	0.221869	0.0379209	3.84581	0.0527591	0.310835	chr1	70759053	70759434	382	*	Intron (uc001dex.4/81573, intron 8 of 12)	1	70724685	70820417	95733	2	81573	uc001dex.4	60983	ENSG00000118454	ANKRD13C	ankyrin repeat domain 13C
All_autism_PFC_H3K27ac_samples_MACS2_peak_100190	chr16	68324205	68324857	Microglia,Neuron	Multiple	-0.127084	1.30932	1.55121	0.215979	0.575589	chr16	68324205	68324857	653	*	Exon (uc002evt.2/9057, exon 6 of 12)	16	68308594	68335722	27129	1	9057	uc010cfc.1	15611	ENSG00000103064	SLC7A6	solute carrier family 7 member 6
All_autism_PFC_H3K27ac_samples_MACS2_peak_100191	chr16	68329975	68331374	Microglia,Neuron	Multiple	-0.0107775	2.48364	0.0198441	0.888268	0.97398	chr16	68329975	68331374	1400	*	3' UTR	16	68334518	68344868	10351	2	84138	uc002evw.2	13494	ENSG00000103061	SLC7A6OS	solute carrier family 7 member 6 opposite strand
All_autism_PFC_H3K27ac_samples_MACS2_peak_100192	chr16	68332194	68333982	Microglia,Neuron	Multiple	0.0114638	2.86985	0.0393585	0.843158	0.958959	chr16	68332194	68333982	1789	*	3' UTR	16	68334518	68344868	10351	2	84138	uc002evw.2	10886	ENSG00000103061	SLC7A6OS	solute carrier family 7 member 6 opposite strand
All_autism_PFC_H3K27ac_samples_MACS2_peak_100194	chr16	68344102	68345644	Astrocyte,Microglia,Neuron,Oligodendrocyte	Multiple	0.161798	3.59232	6.18423	0.0146102	0.165944	chr16	68344102	68345644	1543	*	Promoter (<=1kb)	16	68334518	68344868	10351	2	84138	uc002evw.2	0	ENSG00000103061	SLC7A6OS	solute carrier family 7 member 6 opposite strand
All_autism_PFC_H3K27ac_samples_MACS2_peak_100195	chr16	68362149	68363323	Oligodendrocyte	Oligodendrocyte	0.236797	2.46281	7.16155	0.00875473	0.128152	chr16	68362149	68363323	1175	*	Exon (uc002evy.2/54496, exon 6 of 19)	16	68357886	68391169	33284	1	54496	uc002evz.2	4263	ENSG00000132600	PRMT7	protein arginine methyltransferase 7
All_autism_PFC_H3K27ac_samples_MACS2_peak_100196	chr16	68365813	68367498	Microglia	Microglia	-0.096554	2.91046	1.70846	0.194298	0.550844	chr16	68365813	68367498	1686	*	Intron (uc002evy.2/54496, intron 6 of 18)	16	68357886	68391169	33284	1	54496	uc002evz.2	7927	ENSG00000132600	PRMT7	protein arginine methyltransferase 7
All_autism_PFC_H3K27ac_samples_MACS2_peak_100198	chr16	68379132	68380145	Neuron	Neuron	0.0376837	1.1442	0.180677	0.67174	0.889824	chr16	68379132	68380145	1014	*	Exon (uc002evy.2/54496, exon 10 of 19)	16	68385983	68390700	4718	1	54496	uc010cfd.1	-5838	ENSG00000132600	PRMT7	protein arginine methyltransferase 7
All_autism_PFC_H3K27ac_samples_MACS2_peak_100199	chr16	68380569	68382030	Astrocyte,Neuron	Multiple	0.00192913	1.83096	0.000525207	0.981764	0.997309	chr16	68380569	68382030	1462	*	Exon (uc002evy.2/54496, exon 12 of 19)	16	68385983	68390700	4718	1	54496	uc010cfd.1	-3953	ENSG00000132600	PRMT7	protein arginine methyltransferase 7
All_autism_PFC_H3K27ac_samples_MACS2_peak_1002	chr1	6965773	6966613	Other	Other	-0.0641657	0.609489	0.516034	0.474278	0.785536	chr1	6965773	6966613	841	*	Intron (uc001aoi.3/23261, intron 3 of 22)	1	6845384	7829766	984383	1	23261	uc001aoi.3	120389	ENSG00000171735	CAMTA1	calmodulin binding transcription activator 1
All_autism_PFC_H3K27ac_samples_MACS2_peak_10020	chr1	70779966	70780957	Oligodendrocyte	Oligodendrocyte	0.162693	1.19359	2.85811	0.094149	0.404016	chr1	70779966	70780957	992	*	Intron (uc001dex.4/81573, intron 4 of 12)	1	70724685	70820417	95733	2	81573	uc001dex.4	39460	ENSG00000118454	ANKRD13C	ankyrin repeat domain 13C
All_autism_PFC_H3K27ac_samples_MACS2_peak_100200	chr16	68384601	68385111	Neuron	Neuron	0.0789578	0.682023	0.649963	0.422112	0.751888	chr16	68384601	68385111	511	*	Promoter (<=1kb)	16	68385983	68390700	4718	1	54496	uc010cfd.1	-872	ENSG00000132600	PRMT7	protein arginine methyltransferase 7
All_autism_PFC_H3K27ac_samples_MACS2_peak_100201	chr16	68385417	68385684	Neuron	Neuron	-0.128016	0.214567	0.992388	0.321656	0.677579	chr16	68385417	68385684	268	*	Promoter (<=1kb)	16	68385983	68390700	4718	1	54496	uc010cfd.1	-299	ENSG00000132600	PRMT7	protein arginine methyltransferase 7
All_autism_PFC_H3K27ac_samples_MACS2_peak_100202	chr16	68389174	68391076	Microglia,Neuron	Multiple	-0.199079	2.93444	7.42358	0.00764619	0.119363	chr16	68389174	68391076	1903	*	Exon (uc002evy.2/54496, exon 17 of 19)	16	68385983	68390700	4718	1	54496	uc010cfd.1	3191	ENSG00000132600	PRMT7	protein arginine methyltransferase 7
All_autism_PFC_H3K27ac_samples_MACS2_peak_100203	chr16	68394522	68395723	Neuron,Oligodendrocyte	Multiple	-0.13584	2.53735	3.47265	0.0654385	0.343682	chr16	68394522	68395723	1202	*	3' UTR	16	68385983	68390700	4718	1	54496	uc010cfd.1	8539	ENSG00000132600	PRMT7	protein arginine methyltransferase 7
All_autism_PFC_H3K27ac_samples_MACS2_peak_100204	chr16	68395988	68396573	Neuron,Oligodendrocyte	Multiple	-0.0531516	1.56216	0.367647	0.545716	0.826717	chr16	68395988	68396573	586	*	Intron (uc010cfe.3/55512, intron 5 of 6)	16	68392230	68406290	14061	2	55512	uc010cfe.3	9717	ENSG00000103056	SMPD3	sphingomyelin phosphodiesterase 3
All_autism_PFC_H3K27ac_samples_MACS2_peak_100206	chr16	68397837	68398325	Microglia,Neuron	Multiple	-0.039385	1.31136	0.261783	0.610069	0.860127	chr16	68397837	68398325	489	*	Intron (uc010cfe.3/55512, intron 3 of 6)	16	68392230	68406290	14061	2	55512	uc010cfe.3	7965	ENSG00000103056	SMPD3	sphingomyelin phosphodiesterase 3
All_autism_PFC_H3K27ac_samples_MACS2_peak_100207	chr16	68398762	68399714	Microglia,Neuron	Multiple	-0.273535	2.35132	12.3949	0.000659559	0.0308957	chr16	68398762	68399714	953	*	Exon (uc010cfe.3/55512, exon 2 of 7)	16	68392230	68406290	14061	2	55512	uc010cfe.3	6576	ENSG00000103056	SMPD3	sphingomyelin phosphodiesterase 3
All_autism_PFC_H3K27ac_samples_MACS2_peak_100208	chr16	68403530	68405315	Neuron	Neuron	-0.210329	3.21358	10.5903	0.00156896	0.050271	chr16	68403530	68405315	1786	*	Promoter (<=1kb)	16	68392230	68406290	14061	2	55512	uc010cfe.3	975	ENSG00000103056	SMPD3	sphingomyelin phosphodiesterase 3
All_autism_PFC_H3K27ac_samples_MACS2_peak_100209	chr16	68408640	68409353	Neuron	Neuron	-0.149376	1.77661	2.63758	0.107631	0.428181	chr16	68408640	68409353	714	*	Promoter (2-3kb)	16	68392230	68406290	14061	2	55512	uc010vlh.2	-2350	ENSG00000103056	SMPD3	sphingomyelin phosphodiesterase 3
All_autism_PFC_H3K27ac_samples_MACS2_peak_10021	chr1	70785533	70785854	Other	Other	-0.126226	-0.256656	0.897577	0.345804	0.696499	chr1	70785533	70785854	322	*	Intron (uc001dex.4/81573, intron 3 of 12)	1	70724685	70820417	95733	2	81573	uc001dex.4	34563	ENSG00000118454	ANKRD13C	ankyrin repeat domain 13C
All_autism_PFC_H3K27ac_samples_MACS2_peak_100210	chr16	68412471	68412769	Neuron	Neuron	0.055912	0.817659	0.241238	0.624431	0.867021	chr16	68412471	68412769	299	*	Intron (uc002ewa.3/55512, intron 2 of 8)	16	68392230	68406290	14061	2	55512	uc010vlh.2	-6181	ENSG00000103056	SMPD3	sphingomyelin phosphodiesterase 3
All_autism_PFC_H3K27ac_samples_MACS2_peak_100211	chr16	68413477	68414662	Neuron	Neuron	-0.00973293	2.39643	0.020499	0.886451	0.973408	chr16	68413477	68414662	1186	*	Intron (uc002ewa.3/55512, intron 2 of 8)	16	68392230	68406290	14061	2	55512	uc010vlh.2	-7187	ENSG00000103056	SMPD3	sphingomyelin phosphodiesterase 3
All_autism_PFC_H3K27ac_samples_MACS2_peak_100212	chr16	68415022	68415786	Neuron	Neuron	0.0775841	1.81394	0.845514	0.360122	0.707395	chr16	68415022	68415786	765	*	Intron (uc002ewa.3/55512, intron 2 of 8)	16	68392230	68406290	14061	2	55512	uc010vlh.2	-8732	ENSG00000103056	SMPD3	sphingomyelin phosphodiesterase 3
All_autism_PFC_H3K27ac_samples_MACS2_peak_100213	chr16	68416152	68416397	Neuron	Neuron	-0.0700881	0.443816	0.397545	0.529853	0.818179	chr16	68416152	68416397	246	*	Intron (uc002ewa.3/55512, intron 2 of 8)	16	68392230	68406290	14061	2	55512	uc010vlh.2	-9862	ENSG00000103056	SMPD3	sphingomyelin phosphodiesterase 3
All_autism_PFC_H3K27ac_samples_MACS2_peak_100214	chr16	68421847	68423849	Astrocyte,Neuron,Oligodendrocyte	Multiple	-0.0097547	2.59441	0.0238441	0.877605	0.970426	chr16	68421847	68423849	2003	*	Intron (uc002ewa.3/55512, intron 1 of 8)	16	68392230	68406290	14061	2	55512	uc010vlh.2	-15557	ENSG00000103056	SMPD3	sphingomyelin phosphodiesterase 3
All_autism_PFC_H3K27ac_samples_MACS2_peak_100215	chr16	68430013	68430548	Other	Other	-0.0698064	0.235775	0.337151	0.562835	0.836421	chr16	68430013	68430548	536	*	Intron (uc002ewa.3/55512, intron 1 of 8)	16	68392230	68406290	14061	2	55512	uc010vlh.2	-23723	ENSG00000103056	SMPD3	sphingomyelin phosphodiesterase 3
All_autism_PFC_H3K27ac_samples_MACS2_peak_100216	chr16	68431580	68431876	Other	Other	0.00977142	-0.263994	0.00519123	0.942711	0.989453	chr16	68431580	68431876	297	*	Intron (uc002ewa.3/55512, intron 1 of 8)	16	68392230	68406290	14061	2	55512	uc010vlh.2	-25290	ENSG00000103056	SMPD3	sphingomyelin phosphodiesterase 3
All_autism_PFC_H3K27ac_samples_MACS2_peak_100218	chr16	68440243	68441156	Neuron,Oligodendrocyte	Multiple	-0.0836555	1.40093	1.25779	0.264859	0.626869	chr16	68440243	68441156	914	*	Intron (uc002ewa.3/55512, intron 1 of 8)	16	68392230	68406290	14061	2	55512	uc010vlh.2	-33953	ENSG00000103056	SMPD3	sphingomyelin phosphodiesterase 3
All_autism_PFC_H3K27ac_samples_MACS2_peak_100219	chr16	68442874	68443213	Neuron	Neuron	-0.00240783	0.085845	0.000477508	0.982611	0.997474	chr16	68442874	68443213	340	*	Intron (uc002ewa.3/55512, intron 1 of 8)	16	68392230	68406290	14061	2	55512	uc010vlh.2	-36584	ENSG00000103056	SMPD3	sphingomyelin phosphodiesterase 3
All_autism_PFC_H3K27ac_samples_MACS2_peak_10022	chr1	70794063	70794347	Other	Other	0.167314	-0.279721	2.18312	0.142795	0.483802	chr1	70794063	70794347	285	*	Intron (uc001dex.4/81573, intron 2 of 12)	1	70724685	70820417	95733	2	81573	uc001dex.4	26070	ENSG00000118454	ANKRD13C	ankyrin repeat domain 13C
All_autism_PFC_H3K27ac_samples_MACS2_peak_100220	chr16	68444848	68446482	Neuron	Neuron	0.0826013	1.97611	1.22008	0.272097	0.633644	chr16	68444848	68446482	1635	*	Intron (uc002ewa.3/55512, intron 1 of 8)	16	68392230	68482409	90180	2	55512	uc002ewa.3	35927	ENSG00000103056	SMPD3	sphingomyelin phosphodiesterase 3
All_autism_PFC_H3K27ac_samples_MACS2_peak_100221	chr16	68450632	68451436	Neuron	Neuron	3.25477796562075e-06	1.31726	1.50680402386503e-06	0.999023	0.999873	chr16	68450632	68451436	805	*	Intron (uc002ewa.3/55512, intron 1 of 8)	16	68392230	68482409	90180	2	55512	uc002ewa.3	30973	ENSG00000103056	SMPD3	sphingomyelin phosphodiesterase 3
All_autism_PFC_H3K27ac_samples_MACS2_peak_100222	chr16	68451662	68452201	Neuron	Neuron	0.0952065	0.921087	1.28677	0.259459	0.621618	chr16	68451662	68452201	540	*	Intron (uc002ewa.3/55512, intron 1 of 8)	16	68392230	68482409	90180	2	55512	uc002ewa.3	30208	ENSG00000103056	SMPD3	sphingomyelin phosphodiesterase 3
All_autism_PFC_H3K27ac_samples_MACS2_peak_100223	chr16	68452457	68453421	Neuron	Neuron	0.158702	1.89702	3.10408	0.0812699	0.378898	chr16	68452457	68453421	965	*	Intron (uc002ewa.3/55512, intron 1 of 8)	16	68392230	68482409	90180	2	55512	uc002ewa.3	28988	ENSG00000103056	SMPD3	sphingomyelin phosphodiesterase 3
All_autism_PFC_H3K27ac_samples_MACS2_peak_100224	chr16	68455871	68457075	Neuron	Neuron	-0.0285721	1.52713	0.11834	0.731592	0.915801	chr16	68455871	68457075	1205	*	Intron (uc002ewa.3/55512, intron 1 of 8)	16	68392230	68482409	90180	2	55512	uc002ewa.3	25334	ENSG00000103056	SMPD3	sphingomyelin phosphodiesterase 3
All_autism_PFC_H3K27ac_samples_MACS2_peak_100225	chr16	68457661	68457917	Neuron	Neuron	-0.241213	-0.104434	4.34902	0.0396753	0.271476	chr16	68457661	68457917	257	*	Intron (uc002ewa.3/55512, intron 1 of 8)	16	68392230	68482409	90180	2	55512	uc002ewa.3	24492	ENSG00000103056	SMPD3	sphingomyelin phosphodiesterase 3
All_autism_PFC_H3K27ac_samples_MACS2_peak_100226	chr16	68462710	68463739	Other	Other	-0.0100015	1.30659	0.0131167	0.909058	0.98017	chr16	68462710	68463739	1030	*	Intron (uc002ewa.3/55512, intron 1 of 8)	16	68392230	68482409	90180	2	55512	uc002ewa.3	18670	ENSG00000103056	SMPD3	sphingomyelin phosphodiesterase 3
All_autism_PFC_H3K27ac_samples_MACS2_peak_100227	chr16	68467228	68467649	Neuron	Neuron	-0.0566919	0.337998	0.291845	0.590288	0.85067	chr16	68467228	68467649	422	*	Intron (uc002ewa.3/55512, intron 1 of 8)	16	68392230	68482409	90180	2	55512	uc002ewa.3	14760	ENSG00000103056	SMPD3	sphingomyelin phosphodiesterase 3
All_autism_PFC_H3K27ac_samples_MACS2_peak_100228	chr16	68468279	68469869	Neuron	Neuron	-0.0751145	2.14911	1.02367	0.314187	0.671557	chr16	68468279	68469869	1591	*	Intron (uc002ewa.3/55512, intron 1 of 8)	16	68392230	68482409	90180	2	55512	uc002ewa.3	12540	ENSG00000103056	SMPD3	sphingomyelin phosphodiesterase 3
All_autism_PFC_H3K27ac_samples_MACS2_peak_100229	chr16	68480467	68482282	Neuron,Oligodendrocyte	Multiple	0.0119347	2.87632	0.0239416	0.877358	0.970363	chr16	68480467	68482282	1816	*	Promoter (<=1kb)	16	68392230	68482409	90180	2	55512	uc002ewa.3	127	ENSG00000103056	SMPD3	sphingomyelin phosphodiesterase 3
All_autism_PFC_H3K27ac_samples_MACS2_peak_10023	chr1	70795391	70796210	Other	Other	-0.0991866	0.798283	0.904896	0.343854	0.695096	chr1	70795391	70796210	820	*	Intron (uc001dex.4/81573, intron 2 of 12)	1	70724685	70820417	95733	2	81573	uc001dex.4	24207	ENSG00000118454	ANKRD13C	ankyrin repeat domain 13C
All_autism_PFC_H3K27ac_samples_MACS2_peak_100230	chr16	68482507	68483303	Astrocyte,Neuron,Oligodendrocyte	Multiple	0.189549	1.88906	2.77138	0.099214	0.413481	chr16	68482507	68483303	797	*	Promoter (<=1kb)	16	68392230	68482409	90180	2	55512	uc002ewa.3	-98	ENSG00000103056	SMPD3	sphingomyelin phosphodiesterase 3
All_autism_PFC_H3K27ac_samples_MACS2_peak_100231	chr16	68487760	68488719	Neuron	Neuron	0.022374	0.8763	0.0462804	0.830122	0.954211	chr16	68487760	68488719	960	*	Distal Intergenic	16	68392230	68482409	90180	2	55512	uc002ewa.3	-5351	ENSG00000103056	SMPD3	sphingomyelin phosphodiesterase 3
All_autism_PFC_H3K27ac_samples_MACS2_peak_100232	chr16	68503777	68505893	Microglia	Microglia	-0.17431	2.92526	3.99867	0.0483535	0.298303	chr16	68503777	68505893	2117	*	Distal Intergenic	16	68392230	68482409	90180	2	55512	uc002ewa.3	-21368	ENSG00000103056	SMPD3	sphingomyelin phosphodiesterase 3
All_autism_PFC_H3K27ac_samples_MACS2_peak_100233	chr16	68512478	68512734	Other	Other	-0.105384	-0.426401	0.467811	0.495639	0.798611	chr16	68512478	68512734	257	*	Distal Intergenic	16	68392230	68482409	90180	2	55512	uc002ewa.3	-30069	ENSG00000103056	SMPD3	sphingomyelin phosphodiesterase 3
All_autism_PFC_H3K27ac_samples_MACS2_peak_100234	chr16	68513109	68513344	Other	Other	-0.260819	-0.419176	3.43283	0.0669754	0.346927	chr16	68513109	68513344	236	*	Distal Intergenic	16	68392230	68482409	90180	2	55512	uc002ewa.3	-30700	ENSG00000103056	SMPD3	sphingomyelin phosphodiesterase 3
All_autism_PFC_H3K27ac_samples_MACS2_peak_100235	chr16	68520401	68522335	Neuron	Neuron	0.078583	1.98993	0.920371	0.33978	0.691961	chr16	68520401	68522335	1935	*	Distal Intergenic	16	68392230	68482409	90180	2	55512	uc002ewa.3	-37992	ENSG00000103056	SMPD3	sphingomyelin phosphodiesterase 3
All_autism_PFC_H3K27ac_samples_MACS2_peak_100236	chr16	68522873	68523264	Neuron	Neuron	0.225101	-0.0808941	3.42546	0.0672638	0.347726	chr16	68522873	68523264	392	*	Distal Intergenic	16	68392230	68482409	90180	2	55512	uc002ewa.3	-40464	ENSG00000103056	SMPD3	sphingomyelin phosphodiesterase 3
All_autism_PFC_H3K27ac_samples_MACS2_peak_100237	chr16	68540026	68541572	Neuron	Neuron	0.0145469	1.90034	0.0311354	0.860309	0.964738	chr16	68540026	68541572	1547	*	Distal Intergenic	16	68564048	68601039	36992	1	146198	uc002ewb.3	-22476	ENSG00000184939	ZFP90	ZFP90 zinc finger protein
All_autism_PFC_H3K27ac_samples_MACS2_peak_100238	chr16	68542410	68542690	Neuron	Neuron	-0.154078	-0.12316	1.28219	0.260305	0.622521	chr16	68542410	68542690	281	*	Distal Intergenic	16	68564048	68601039	36992	1	146198	uc002ewb.3	-21358	ENSG00000184939	ZFP90	ZFP90 zinc finger protein
All_autism_PFC_H3K27ac_samples_MACS2_peak_100239	chr16	68543408	68544574	Neuron	Neuron	-0.00125931	1.41361	0.000166482	0.989732	0.998746	chr16	68543408	68544574	1167	*	Distal Intergenic	16	68564048	68601039	36992	1	146198	uc002ewb.3	-19474	ENSG00000184939	ZFP90	ZFP90 zinc finger protein
All_autism_PFC_H3K27ac_samples_MACS2_peak_10024	chr1	70796785	70797468	Other	Other	-0.0458614	0.536524	0.198452	0.656973	0.883136	chr1	70796785	70797468	684	*	Intron (uc001dex.4/81573, intron 2 of 12)	1	70724685	70820417	95733	2	81573	uc001dex.4	22949	ENSG00000118454	ANKRD13C	ankyrin repeat domain 13C
All_autism_PFC_H3K27ac_samples_MACS2_peak_100240	chr16	68554400	68555118	Neuron	Neuron	0.118501	0.659513	0.953033	0.331395	0.685302	chr16	68554400	68555118	719	*	Distal Intergenic	16	68564048	68601039	36992	1	146198	uc002ewb.3	-8930	ENSG00000184939	ZFP90	ZFP90 zinc finger protein
All_autism_PFC_H3K27ac_samples_MACS2_peak_100241	chr16	68562382	68563272	Astrocyte,Neuron	Multiple	0.176986	1.17336	2.65152	0.106719	0.426618	chr16	68562382	68563272	891	*	Promoter (<=1kb)	16	68564048	68601039	36992	1	146198	uc002ewb.3	-776	ENSG00000184939	ZFP90	ZFP90 zinc finger protein
All_autism_PFC_H3K27ac_samples_MACS2_peak_100242	chr16	68563498	68565545	Astrocyte,Microglia,Neuron,Oligodendrocyte	Multiple	0.198686	2.39029	6.24711	0.0141315	0.16327	chr16	68563498	68565545	2048	*	Promoter (<=1kb)	16	68564048	68601039	36992	1	146198	uc002ewb.3	0	ENSG00000184939	ZFP90	ZFP90 zinc finger protein
All_autism_PFC_H3K27ac_samples_MACS2_peak_100243	chr16	68572623	68574152	Astrocyte,Microglia,Neuron,Oligodendrocyte	Multiple	0.125013	3.37841	2.9614	0.0884858	0.393311	chr16	68572623	68574152	1530	*	Promoter (<=1kb)	16	68573116	68601039	27924	1	146198	uc010cff.3	0	ENSG00000184939	ZFP90	ZFP90 zinc finger protein
All_autism_PFC_H3K27ac_samples_MACS2_peak_100245	chr16	68624644	68624880	Other	Other	-0.0556154	-0.333021	0.18479	0.668249	0.888143	chr16	68624644	68624880	237	*	Distal Intergenic	16	68573661	68601039	27379	1	146198	uc002ewe.3	50983	ENSG00000184939	ZFP90	ZFP90 zinc finger protein
All_autism_PFC_H3K27ac_samples_MACS2_peak_100246	chr16	68676205	68677365	Neuron,Oligodendrocyte	Multiple	-0.0670667	1.16904	0.510929	0.476467	0.787076	chr16	68676205	68677365	1161	*	Promoter (<=1kb)	16	68678151	68732957	54807	1	1001	uc002ewf.2	-786	ENSG00000062038	CDH3	cadherin 3
All_autism_PFC_H3K27ac_samples_MACS2_peak_100247	chr16	68677782	68678014	Other	Other	0.210395	-0.460839	2.38944	0.125437	0.457666	chr16	68677782	68678014	233	*	Promoter (<=1kb)	16	68678151	68732957	54807	1	1001	uc002ewf.2	-137	ENSG00000062038	CDH3	cadherin 3
All_autism_PFC_H3K27ac_samples_MACS2_peak_100248	chr16	68678716	68679279	Neuron,Oligodendrocyte	Multiple	-0.0488899	0.319382	0.181184	0.671307	0.889591	chr16	68678716	68679279	564	*	Promoter (<=1kb)	16	68678151	68732957	54807	1	1001	uc010vli.1	565	ENSG00000062038	CDH3	cadherin 3
All_autism_PFC_H3K27ac_samples_MACS2_peak_100249	chr16	68679521	68680314	Neuron,Oligodendrocyte	Multiple	-0.210483	0.668671	3.49234	0.0646931	0.341724	chr16	68679521	68680314	794	*	Promoter (1-2kb)	16	68678151	68732957	54807	1	1001	uc010vli.1	1370	ENSG00000062038	CDH3	cadherin 3
All_autism_PFC_H3K27ac_samples_MACS2_peak_10025	chr1	70798104	70798767	Neuron	Neuron	0.175783	0.881866	3.07545	0.0826645	0.381673	chr1	70798104	70798767	664	*	Intron (uc001dex.4/81573, intron 2 of 12)	1	70724685	70820417	95733	2	81573	uc001dex.4	21650	ENSG00000118454	ANKRD13C	ankyrin repeat domain 13C
All_autism_PFC_H3K27ac_samples_MACS2_peak_100250	chr16	68733132	68735316	Oligodendrocyte	Oligodendrocyte	0.0331599	2.21694	0.249838	0.61833	0.86396	chr16	68733132	68735316	2185	*	Downstream (<=300bp)	16	68771195	68869444	98250	1	999	uc002ewg.1	-35879	ENSG00000039068	CDH1	cadherin 1
All_autism_PFC_H3K27ac_samples_MACS2_peak_100251	chr16	68738186	68739141	Oligodendrocyte	Oligodendrocyte	0.071559	1.72492	0.502472	0.480129	0.789424	chr16	68738186	68739141	956	*	Distal Intergenic	16	68771195	68869444	98250	1	999	uc002ewg.1	-32054	ENSG00000039068	CDH1	cadherin 1
All_autism_PFC_H3K27ac_samples_MACS2_peak_100252	chr16	68740171	68740391	Other	Other	-0.203723	-0.305085	2.46258	0.119868	0.448513	chr16	68740171	68740391	221	*	Distal Intergenic	16	68771195	68869444	98250	1	999	uc002ewg.1	-30804	ENSG00000039068	CDH1	cadherin 1
All_autism_PFC_H3K27ac_samples_MACS2_peak_100253	chr16	68740677	68741677	Other	Other	0.0248399	1.4519	0.0524096	0.819408	0.950378	chr16	68740677	68741677	1001	*	Distal Intergenic	16	68771195	68869444	98250	1	999	uc002ewg.1	-29518	ENSG00000039068	CDH1	cadherin 1
All_autism_PFC_H3K27ac_samples_MACS2_peak_100254	chr16	68745340	68746258	Oligodendrocyte	Oligodendrocyte	0.0437569	0.966063	0.220883	0.63943	0.874331	chr16	68745340	68746258	919	*	Distal Intergenic	16	68771195	68869444	98250	1	999	uc002ewg.1	-24937	ENSG00000039068	CDH1	cadherin 1
All_autism_PFC_H3K27ac_samples_MACS2_peak_100255	chr16	68766074	68766605	Other	Other	-0.0321376	0.282773	0.0612822	0.805008	0.944978	chr16	68766074	68766605	532	*	Distal Intergenic	16	68771195	68869444	98250	1	999	uc002ewg.1	-4590	ENSG00000039068	CDH1	cadherin 1
All_autism_PFC_H3K27ac_samples_MACS2_peak_100256	chr16	68771418	68772782	Oligodendrocyte	Oligodendrocyte	-0.163789	3.93515	3.45819	0.0659921	0.344983	chr16	68771418	68772782	1365	*	Promoter (<=1kb)	16	68771195	68869444	98250	1	999	uc010vlj.1	223	ENSG00000039068	CDH1	cadherin 1
All_autism_PFC_H3K27ac_samples_MACS2_peak_100257	chr16	68775607	68776527	Oligodendrocyte	Oligodendrocyte	-0.0328363	2.70645	0.234235	0.6295	0.869498	chr16	68775607	68776527	921	*	Intron (uc002ewg.1/999, intron 2 of 15)	16	68771195	68869444	98250	1	999	uc010vlj.1	4412	ENSG00000039068	CDH1	cadherin 1
All_autism_PFC_H3K27ac_samples_MACS2_peak_100258	chr16	68778177	68779108	Oligodendrocyte	Oligodendrocyte	0.00497145	2.24527	0.00353424	0.952717	0.991857	chr16	68778177	68779108	932	*	Intron (uc002ewg.1/999, intron 2 of 15)	16	68771195	68869444	98250	1	999	uc010vlj.1	6982	ENSG00000039068	CDH1	cadherin 1
All_autism_PFC_H3K27ac_samples_MACS2_peak_100259	chr16	68780990	68781247	Other	Other	-0.0979365	0.727272	0.576049	0.449719	0.769864	chr16	68780990	68781247	258	*	Intron (uc002ewg.1/999, intron 2 of 15)	16	68771195	68869444	98250	1	999	uc010vlj.1	9795	ENSG00000039068	CDH1	cadherin 1
All_autism_PFC_H3K27ac_samples_MACS2_peak_10026	chr1	70799094	70799380	Other	Other	0.167248	-0.238509	1.38062	0.242893	0.604732	chr1	70799094	70799380	287	*	Intron (uc001dex.4/81573, intron 2 of 12)	1	70724685	70820417	95733	2	81573	uc001dex.4	21037	ENSG00000118454	ANKRD13C	ankyrin repeat domain 13C
All_autism_PFC_H3K27ac_samples_MACS2_peak_100260	chr16	68782768	68783789	Oligodendrocyte	Oligodendrocyte	-0.0435669	2.2506	0.278102	0.599161	0.854913	chr16	68782768	68783789	1022	*	Intron (uc002ewg.1/999, intron 2 of 15)	16	68771195	68869444	98250	1	999	uc010vlj.1	11573	ENSG00000039068	CDH1	cadherin 1
All_autism_PFC_H3K27ac_samples_MACS2_peak_100261	chr16	68784168	68784416	Oligodendrocyte	Oligodendrocyte	-0.0932619	0.577052	0.789802	0.376375	0.719673	chr16	68784168	68784416	249	*	Intron (uc002ewg.1/999, intron 2 of 15)	16	68771195	68869444	98250	1	999	uc010vlj.1	12973	ENSG00000039068	CDH1	cadherin 1
All_autism_PFC_H3K27ac_samples_MACS2_peak_100263	chr16	68788052	68788326	Oligodendrocyte	Oligodendrocyte	-0.291149	0.960558	6.01931	0.0159482	0.173103	chr16	68788052	68788326	275	*	Intron (uc002ewg.1/999, intron 2 of 15)	16	68771195	68869444	98250	1	999	uc010vlj.1	16857	ENSG00000039068	CDH1	cadherin 1
All_autism_PFC_H3K27ac_samples_MACS2_peak_100264	chr16	68790649	68791282	Oligodendrocyte	Oligodendrocyte	-0.115932	2.57953	2.25453	0.136496	0.47454	chr16	68790649	68791282	634	*	Intron (uc002ewg.1/999, intron 2 of 15)	16	68771195	68869444	98250	1	999	uc010vlj.1	19454	ENSG00000039068	CDH1	cadherin 1
All_autism_PFC_H3K27ac_samples_MACS2_peak_100265	chr16	68794217	68798794	Oligodendrocyte	Oligodendrocyte	-0.147211	5.85995	4.45674	0.0373539	0.263905	chr16	68794217	68798794	4578	*	Intron (uc002ewg.1/999, intron 2 of 15)	16	68771195	68869444	98250	1	999	uc010vlj.1	23022	ENSG00000039068	CDH1	cadherin 1
All_autism_PFC_H3K27ac_samples_MACS2_peak_100266	chr16	68804027	68804976	Oligodendrocyte	Oligodendrocyte	-0.184883	2.11819	3.70001	0.0573657	0.323215	chr16	68804027	68804976	950	*	Intron (uc002ewg.1/999, intron 2 of 15)	16	68771195	68869444	98250	1	999	uc010vlj.1	32832	ENSG00000039068	CDH1	cadherin 1
All_autism_PFC_H3K27ac_samples_MACS2_peak_100267	chr16	68810831	68811135	Oligodendrocyte	Oligodendrocyte	-0.0519006	1.1888	0.297415	0.586769	0.848985	chr16	68810831	68811135	305	*	Intron (uc002ewg.1/999, intron 2 of 15)	16	68771195	68869444	98250	1	999	uc010vlj.1	39636	ENSG00000039068	CDH1	cadherin 1
All_autism_PFC_H3K27ac_samples_MACS2_peak_100268	chr16	68812050	68813382	Oligodendrocyte	Oligodendrocyte	-0.0930832	3.34105	1.96781	0.163896	0.513451	chr16	68812050	68813382	1333	*	Intron (uc002ewg.1/999, intron 2 of 15)	16	68771195	68869444	98250	1	999	uc010vlj.1	40855	ENSG00000039068	CDH1	cadherin 1
All_autism_PFC_H3K27ac_samples_MACS2_peak_100269	chr16	68814658	68814926	Oligodendrocyte	Oligodendrocyte	-0.132014	1.58115	1.6344	0.204168	0.561894	chr16	68814658	68814926	269	*	Intron (uc002ewg.1/999, intron 2 of 15)	16	68771195	68869444	98250	1	999	uc010vlj.1	43463	ENSG00000039068	CDH1	cadherin 1
All_autism_PFC_H3K27ac_samples_MACS2_peak_10027	chr1	70802950	70803233	Other	Other	-0.017123	-0.281597	0.0171421	0.896106	0.976324	chr1	70802950	70803233	284	*	Intron (uc001dex.4/81573, intron 1 of 12)	1	70724685	70820417	95733	2	81573	uc001dex.4	17184	ENSG00000118454	ANKRD13C	ankyrin repeat domain 13C
All_autism_PFC_H3K27ac_samples_MACS2_peak_100270	chr16	68817924	68818201	Oligodendrocyte	Oligodendrocyte	-0.0206263	2.30799	0.0333402	0.855501	0.963351	chr16	68817924	68818201	278	*	Intron (uc002ewg.1/999, intron 2 of 15)	16	68771195	68869444	98250	1	999	uc010vlj.1	46729	ENSG00000039068	CDH1	cadherin 1
All_autism_PFC_H3K27ac_samples_MACS2_peak_100271	chr16	68819263	68819521	Oligodendrocyte	Oligodendrocyte	-0.014988	2.34027	0.0288278	0.865533	0.966352	chr16	68819263	68819521	259	*	Intron (uc002ewg.1/999, intron 2 of 15)	16	68771195	68869444	98250	1	999	uc010vlj.1	48068	ENSG00000039068	CDH1	cadherin 1
All_autism_PFC_H3K27ac_samples_MACS2_peak_100272	chr16	68819770	68820543	Oligodendrocyte	Oligodendrocyte	-0.21751	3.92635	6.29759	0.0137591	0.161229	chr16	68819770	68820543	774	*	Intron (uc002ewg.1/999, intron 2 of 15)	16	68771195	68869444	98250	1	999	uc010vlj.1	48575	ENSG00000039068	CDH1	cadherin 1
All_autism_PFC_H3K27ac_samples_MACS2_peak_100273	chr16	68820764	68822426	Astrocyte,Oligodendrocyte	Multiple	-0.125252	5.10622	2.77118	0.0992261	0.413504	chr16	68820764	68822426	1663	*	Intron (uc002ewg.1/999, intron 2 of 15)	16	68771195	68869444	98250	1	999	uc010vlj.1	49569	ENSG00000039068	CDH1	cadherin 1
All_autism_PFC_H3K27ac_samples_MACS2_peak_100274	chr16	68824036	68824575	Oligodendrocyte	Oligodendrocyte	-0.0465883	2.88613	0.322088	0.571676	0.841097	chr16	68824036	68824575	540	*	Intron (uc002ewg.1/999, intron 2 of 15)	16	68771195	68869444	98250	1	999	uc010vlj.1	52841	ENSG00000039068	CDH1	cadherin 1
All_autism_PFC_H3K27ac_samples_MACS2_peak_100275	chr16	68826911	68827760	Oligodendrocyte	Oligodendrocyte	-0.0657874	2.93292	0.786937	0.377238	0.720278	chr16	68826911	68827760	850	*	Intron (uc002ewg.1/999, intron 2 of 15)	16	68877509	68901883	24375	1	79613	uc002ewh.3	-49749	ENSG00000103047	TANGO6	transport and golgi organization 6 homolog
All_autism_PFC_H3K27ac_samples_MACS2_peak_100276	chr16	68829918	68830822	Oligodendrocyte	Oligodendrocyte	0.0647619	2.43946	0.801343	0.372924	0.717213	chr16	68829918	68830822	905	*	Intron (uc002ewg.1/999, intron 2 of 15)	16	68877509	68901883	24375	1	79613	uc002ewh.3	-46687	ENSG00000103047	TANGO6	transport and golgi organization 6 homolog
All_autism_PFC_H3K27ac_samples_MACS2_peak_100277	chr16	68833000	68833222	Oligodendrocyte	Oligodendrocyte	-0.142062	0.549711	1.9411	0.191865	0.547984	chr16	68833000	68833222	223	*	Intron (uc002ewg.1/999, intron 2 of 15)	16	68877509	68901883	24375	1	79613	uc002ewh.3	-44287	ENSG00000103047	TANGO6	transport and golgi organization 6 homolog
All_autism_PFC_H3K27ac_samples_MACS2_peak_100278	chr16	68833684	68834844	Oligodendrocyte	Oligodendrocyte	0.136056	2.37051	2.04193	0.156252	0.502662	chr16	68833684	68834844	1161	*	Intron (uc002ewg.1/999, intron 2 of 15)	16	68877509	68901883	24375	1	79613	uc002ewh.3	-42665	ENSG00000103047	TANGO6	transport and golgi organization 6 homolog
All_autism_PFC_H3K27ac_samples_MACS2_peak_100279	chr16	68839122	68839895	Other	Other	-0.129374	1.19155	1.54805	0.216444	0.576226	chr16	68839122	68839895	774	*	Intron (uc002ewg.1/999, intron 3 of 15)	16	68877509	68901883	24375	1	79613	uc002ewh.3	-37614	ENSG00000103047	TANGO6	transport and golgi organization 6 homolog
All_autism_PFC_H3K27ac_samples_MACS2_peak_100280	chr16	68840583	68840871	Other	Other	0.169117	-0.0049927	1.75886	0.187904	0.543464	chr16	68840583	68840871	289	*	Intron (uc002ewg.1/999, intron 3 of 15)	16	68877509	68901883	24375	1	79613	uc002ewh.3	-36638	ENSG00000103047	TANGO6	transport and golgi organization 6 homolog
All_autism_PFC_H3K27ac_samples_MACS2_peak_100281	chr16	68845847	68846253	Other	Other	-0.172721	0.0742484	1.75712	0.18812	0.543725	chr16	68845847	68846253	407	*	Exon (uc002ewg.1/999, exon 8 of 16)	16	68877509	68901883	24375	1	79613	uc002ewh.3	-31256	ENSG00000103047	TANGO6	transport and golgi organization 6 homolog
All_autism_PFC_H3K27ac_samples_MACS2_peak_100283	chr16	68853650	68854031	Other	Other	-0.0725209	-0.0772763	0.335219	0.563954	0.837098	chr16	68853650	68854031	382	*	Intron (uc002ewg.1/999, intron 11 of 15)	16	68877509	68901883	24375	1	79613	uc002ewh.3	-23478	ENSG00000103047	TANGO6	transport and golgi organization 6 homolog
All_autism_PFC_H3K27ac_samples_MACS2_peak_100285	chr16	68876987	68878494	Astrocyte,Microglia,Neuron,Oligodendrocyte	Multiple	0.0697665	3.73152	1.40659	0.238542	0.600021	chr16	68876987	68878494	1508	*	Promoter (<=1kb)	16	68877509	68901883	24375	1	79613	uc002ewh.3	0	ENSG00000103047	TANGO6	transport and golgi organization 6 homolog
All_autism_PFC_H3K27ac_samples_MACS2_peak_100286	chr16	68918452	68919466	Oligodendrocyte	Oligodendrocyte	-0.0646825	1.08158	0.598025	0.441227	0.764164	chr16	68918452	68919466	1015	*	Intron (uc002ewi.4/79613, intron 7 of 17)	16	68877509	69119085	241577	1	79613	uc002ewi.4	40943	ENSG00000103047	TANGO6	transport and golgi organization 6 homolog
All_autism_PFC_H3K27ac_samples_MACS2_peak_100287	chr16	68923175	68923730	Other	Other	0.0218837	0.249359	0.0315323	0.859431	0.964472	chr16	68923175	68923730	556	*	Intron (uc002ewi.4/79613, intron 7 of 17)	16	68877509	69119085	241577	1	79613	uc002ewi.4	45666	ENSG00000103047	TANGO6	transport and golgi organization 6 homolog
All_autism_PFC_H3K27ac_samples_MACS2_peak_100288	chr16	68924275	68924814	Other	Other	-0.089833	0.302952	0.565825	0.453758	0.772469	chr16	68924275	68924814	540	*	Intron (uc002ewi.4/79613, intron 7 of 17)	16	68877509	69119085	241577	1	79613	uc002ewi.4	46766	ENSG00000103047	TANGO6	transport and golgi organization 6 homolog
All_autism_PFC_H3K27ac_samples_MACS2_peak_100289	chr16	68931982	68932248	Other	Other	-0.100817	0.109576	0.730731	0.394768	0.732998	chr16	68931982	68932248	267	*	Intron (uc002ewi.4/79613, intron 7 of 17)	16	68877509	69119085	241577	1	79613	uc002ewi.4	54473	ENSG00000103047	TANGO6	transport and golgi organization 6 homolog
All_autism_PFC_H3K27ac_samples_MACS2_peak_100290	chr16	68934033	68936796	Neuron,Oligodendrocyte	Multiple	0.00862586	3.22425	0.0158295	0.90014	0.977485	chr16	68934033	68936796	2764	*	Exon (uc002ewi.4/79613, exon 8 of 18)	16	68877509	69119085	241577	1	79613	uc002ewi.4	56524	ENSG00000103047	TANGO6	transport and golgi organization 6 homolog
All_autism_PFC_H3K27ac_samples_MACS2_peak_100291	chr16	68943094	68943341	Other	Other	0.0731365	-0.375963	0.353888	0.601799	0.856077	chr16	68943094	68943341	248	*	Exon (uc002ewi.4/79613, exon 11 of 18)	16	68877509	69119085	241577	1	79613	uc002ewi.4	65585	ENSG00000103047	TANGO6	transport and golgi organization 6 homolog
All_autism_PFC_H3K27ac_samples_MACS2_peak_100292	chr16	68943598	68944769	Oligodendrocyte	Oligodendrocyte	0.0284155	1.53101	0.105092	0.746505	0.922065	chr16	68943598	68944769	1172	*	Intron (uc002ewi.4/79613, intron 11 of 17)	16	68877509	69119085	241577	1	79613	uc002ewi.4	66089	ENSG00000103047	TANGO6	transport and golgi organization 6 homolog
All_autism_PFC_H3K27ac_samples_MACS2_peak_100293	chr16	68950457	68950926	Other	Other	-0.113599	0.168666	0.961278	0.329322	0.683661	chr16	68950457	68950926	470	*	Intron (uc002ewi.4/79613, intron 11 of 17)	16	68877509	69119085	241577	1	79613	uc002ewi.4	72948	ENSG00000103047	TANGO6	transport and golgi organization 6 homolog
All_autism_PFC_H3K27ac_samples_MACS2_peak_100294	chr16	68970330	68971118	Other	Other	0.0596796	0.816819	0.388193	0.534724	0.821006	chr16	68970330	68971118	789	*	Intron (uc002ewi.4/79613, intron 14 of 17)	16	68877509	69119085	241577	1	79613	uc002ewi.4	92821	ENSG00000103047	TANGO6	transport and golgi organization 6 homolog
All_autism_PFC_H3K27ac_samples_MACS2_peak_100295	chr16	68994581	68995370	Other	Other	-0.112086	0.661792	1.40901	0.238141	0.599581	chr16	68994581	68995370	790	*	Intron (uc002ewi.4/79613, intron 14 of 17)	16	68877509	69119085	241577	1	79613	uc002ewi.4	117072	ENSG00000103047	TANGO6	transport and golgi organization 6 homolog
All_autism_PFC_H3K27ac_samples_MACS2_peak_100296	chr16	69001099	69001436	Other	Other	-0.197	-0.185962	2.05559	0.154888	0.500938	chr16	69001099	69001436	338	*	Intron (uc002ewi.4/79613, intron 14 of 17)	16	68877509	69119085	241577	1	79613	uc002ewi.4	123590	ENSG00000103047	TANGO6	transport and golgi organization 6 homolog
All_autism_PFC_H3K27ac_samples_MACS2_peak_100297	chr16	69006487	69007007	Other	Other	-0.0325981	0.211605	0.0917898	0.762568	0.928485	chr16	69006487	69007007	521	*	Intron (uc002ewi.4/79613, intron 14 of 17)	16	68877509	69119085	241577	1	79613	uc002ewi.4	128978	ENSG00000103047	TANGO6	transport and golgi organization 6 homolog
All_autism_PFC_H3K27ac_samples_MACS2_peak_100299	chr16	69019385	69020809	Other	Other	-0.00718387	1.26168	0.0071507	0.932785	0.986996	chr16	69019385	69020809	1425	*	Intron (uc002ewi.4/79613, intron 15 of 17)	16	69139467	69151570	12104	1	3038	uc010cfh.3	-118658	ENSG00000103044	HAS3	hyaluronan synthase 3
All_autism_PFC_H3K27ac_samples_MACS2_peak_1003	chr1	6972643	6973767	Astrocyte	Astrocyte	-0.077553	1.99151	0.908252	0.342965	0.694353	chr1	6972643	6973767	1125	*	Intron (uc001aoi.3/23261, intron 3 of 22)	1	6845384	7829766	984383	1	23261	uc001aoi.3	127259	ENSG00000171735	CAMTA1	calmodulin binding transcription activator 1
All_autism_PFC_H3K27ac_samples_MACS2_peak_10030	chr1	70813130	70813396	Other	Other	-0.131751	-0.320034	0.929606	0.33738	0.690098	chr1	70813130	70813396	267	*	Intron (uc001dex.4/81573, intron 1 of 12)	1	70724685	70820417	95733	2	81573	uc001dex.4	7021	ENSG00000118454	ANKRD13C	ankyrin repeat domain 13C
All_autism_PFC_H3K27ac_samples_MACS2_peak_100300	chr16	69021257	69021627	Other	Other	-0.228121	0.0671098	3.8712	0.0519986	0.308707	chr16	69021257	69021627	371	*	Intron (uc002ewi.4/79613, intron 15 of 17)	16	69139467	69151570	12104	1	3038	uc010cfh.3	-117840	ENSG00000103044	HAS3	hyaluronan synthase 3
All_autism_PFC_H3K27ac_samples_MACS2_peak_100301	chr16	69021984	69022237	Other	Other	-0.178944	-0.331587	1.71521	0.193427	0.549772	chr16	69021984	69022237	254	*	Intron (uc002ewi.4/79613, intron 15 of 17)	16	69139467	69151570	12104	1	3038	uc010cfh.3	-117230	ENSG00000103044	HAS3	hyaluronan synthase 3
All_autism_PFC_H3K27ac_samples_MACS2_peak_100302	chr16	69026445	69026925	Other	Other	-0.00944935	0.309929	0.00926579	0.923515	0.984304	chr16	69026445	69026925	481	*	Intron (uc002ewi.4/79613, intron 15 of 17)	16	69139467	69151570	12104	1	3038	uc010cfh.3	-112542	ENSG00000103044	HAS3	hyaluronan synthase 3
All_autism_PFC_H3K27ac_samples_MACS2_peak_100303	chr16	69029311	69030579	Other	Other	-0.00929515	1.39573	0.0143606	0.904863	0.978973	chr16	69029311	69030579	1269	*	Intron (uc002ewi.4/79613, intron 15 of 17)	16	69139467	69151570	12104	1	3038	uc010cfh.3	-108888	ENSG00000103044	HAS3	hyaluronan synthase 3
All_autism_PFC_H3K27ac_samples_MACS2_peak_100304	chr16	69030857	69033381	Oligodendrocyte	Oligodendrocyte	-0.0276322	2.42222	0.137429	0.711665	0.907093	chr16	69030857	69033381	2525	*	Intron (uc002ewi.4/79613, intron 15 of 17)	16	69139467	69151570	12104	1	3038	uc010cfh.3	-106086	ENSG00000103044	HAS3	hyaluronan synthase 3
All_autism_PFC_H3K27ac_samples_MACS2_peak_100305	chr16	69039948	69040200	Other	Other	0.00788512	-0.342785	0.00419336	0.948502	0.990844	chr16	69039948	69040200	253	*	Intron (uc002ewi.4/79613, intron 15 of 17)	16	69139467	69151570	12104	1	3038	uc010cfh.3	-99267	ENSG00000103044	HAS3	hyaluronan synthase 3
All_autism_PFC_H3K27ac_samples_MACS2_peak_100306	chr16	69048562	69049284	Oligodendrocyte	Oligodendrocyte	-0.108234	1.09257	1.8112	0.181525	0.535553	chr16	69048562	69049284	723	*	Intron (uc002ewi.4/79613, intron 15 of 17)	16	69139467	69151570	12104	1	3038	uc010cfh.3	-90183	ENSG00000103044	HAS3	hyaluronan synthase 3
All_autism_PFC_H3K27ac_samples_MACS2_peak_100307	chr16	69050584	69051916	Oligodendrocyte	Oligodendrocyte	-0.0888984	2.64597	1.29998	0.257045	0.618956	chr16	69050584	69051916	1333	*	Intron (uc002ewi.4/79613, intron 15 of 17)	16	69139467	69151570	12104	1	3038	uc010cfh.3	-87551	ENSG00000103044	HAS3	hyaluronan synthase 3
All_autism_PFC_H3K27ac_samples_MACS2_peak_100311	chr16	69077536	69078727	Neuron	Neuron	0.0160993	1.23216	0.0284538	0.8664	0.966628	chr16	69077536	69078727	1192	*	Intron (uc002ewi.4/79613, intron 17 of 17)	16	69139467	69151570	12104	1	3038	uc010cfh.3	-60740	ENSG00000103044	HAS3	hyaluronan synthase 3
All_autism_PFC_H3K27ac_samples_MACS2_peak_100313	chr16	69097918	69099457	Neuron	Neuron	0.000687486	1.73213	9.03606838894195e-05	0.992435	0.999067	chr16	69097918	69099457	1540	*	Intron (uc002ewi.4/79613, intron 17 of 17)	16	69139467	69151570	12104	1	3038	uc010cfh.3	-40010	ENSG00000103044	HAS3	hyaluronan synthase 3
All_autism_PFC_H3K27ac_samples_MACS2_peak_100314	chr16	69117455	69118456	Oligodendrocyte	Oligodendrocyte	-0.0427461	0.951011	0.216399	0.642848	0.876062	chr16	69117455	69118456	1002	*	3' UTR	16	69139467	69151570	12104	1	3038	uc010cfh.3	-21011	ENSG00000103044	HAS3	hyaluronan synthase 3
All_autism_PFC_H3K27ac_samples_MACS2_peak_100315	chr16	69122640	69124277	Neuron	Neuron	-0.267979	2.23983	12.7666	0.000553275	0.0280717	chr16	69122640	69124277	1638	*	Distal Intergenic	16	69139467	69151570	12104	1	3038	uc010cfh.3	-15190	ENSG00000103044	HAS3	hyaluronan synthase 3
All_autism_PFC_H3K27ac_samples_MACS2_peak_100316	chr16	69133841	69135301	Astrocyte,Oligodendrocyte	Multiple	-0.103733	1.7614	1.72285	0.192446	0.548571	chr16	69133841	69135301	1461	*	Distal Intergenic	16	69139467	69151570	12104	1	3038	uc010cfh.3	-4166	ENSG00000103044	HAS3	hyaluronan synthase 3
All_autism_PFC_H3K27ac_samples_MACS2_peak_100317	chr16	69139467	69139741	Other	Other	-0.0908583	-0.309064	0.481501	0.489414	0.79522	chr16	69139467	69139741	275	*	Promoter (<=1kb)	16	69139467	69151570	12104	1	3038	uc010cfh.3	0	ENSG00000103044	HAS3	hyaluronan synthase 3
All_autism_PFC_H3K27ac_samples_MACS2_peak_100318	chr16	69150546	69151078	Other	Other	-0.059409	0.325007	0.274678	0.601415	0.855873	chr16	69150546	69151078	533	*	3' UTR	16	69141443	69151570	10128	1	3038	uc002ewl.3	9103	ENSG00000103044	HAS3	hyaluronan synthase 3
All_autism_PFC_H3K27ac_samples_MACS2_peak_10032	chr1	70819398	70820963	Astrocyte,Microglia,Neuron,Oligodendrocyte	Multiple	0.0754723	4.84734	2.40161	0.124491	0.455977	chr1	70819398	70820963	1566	*	Promoter (<=1kb)	1	70724685	70820417	95733	2	81573	uc001dex.4	0	ENSG00000118454	ANKRD13C	ankyrin repeat domain 13C
All_autism_PFC_H3K27ac_samples_MACS2_peak_100320	chr16	69157873	69158513	Other	Other	0.0114156	0.486503	0.0109381	0.916922	0.982549	chr16	69157873	69158513	641	*	Intron (uc002ewn.2/54921, intron 1 of 3)	16	69151912	69166071	14160	2	54921	uc002ewn.2	7558	ENSG00000168802	CHTF8	chromosome transmission fidelity factor 8
All_autism_PFC_H3K27ac_samples_MACS2_peak_100322	chr16	69165016	69166177	Astrocyte,Microglia,Neuron,Oligodendrocyte	Multiple	0.0846729	2.93886	1.31156	0.254952	0.616982	chr16	69165016	69166177	1162	*	Promoter (<=1kb)	16	69151912	69166071	14160	2	54921	uc002ewn.2	0	ENSG00000168802	CHTF8	chromosome transmission fidelity factor 8
All_autism_PFC_H3K27ac_samples_MACS2_peak_100323	chr16	69166529	69167114	Astrocyte,Microglia,Neuron,Oligodendrocyte	Multiple	0.210042	1.57284	4.84459	0.0301226	0.238176	chr16	69166529	69167114	586	*	Promoter (<=1kb)	16	69166499	69202937	36439	1	84916	uc002ewt.4	30	ENSG00000141076	UTP4	UTP4 small subunit processome component
All_autism_PFC_H3K27ac_samples_MACS2_peak_100324	chr16	69177071	69177411	Other	Other	-0.118192	-0.20125	0.846295	0.359902	0.707246	chr16	69177071	69177411	341	*	Promoter (<=1kb)	16	69177072	69187969	10898	1	84916	uc010cfj.1	0	ENSG00000141076	UTP4	UTP4 small subunit processome component
All_autism_PFC_H3K27ac_samples_MACS2_peak_100325	chr16	69183082	69185837	Neuron	Neuron	-0.03303	3.4458	0.181842	0.670747	0.889312	chr16	69183082	69185837	2756	*	Exon (uc002ewr.2/84916, exon 7 of 15)	16	69177072	69187969	10898	1	84916	uc010cfj.1	6010	ENSG00000141076	UTP4	UTP4 small subunit processome component
All_autism_PFC_H3K27ac_samples_MACS2_peak_100326	chr16	69186747	69187113	Neuron	Neuron	0.0853166	0.7773	0.638469	0.426232	0.754425	chr16	69186747	69187113	367	*	Intron (uc002ewr.2/84916, intron 8 of 14)	16	69177072	69187969	10898	1	84916	uc010cfj.1	9675	ENSG00000141076	UTP4	UTP4 small subunit processome component
All_autism_PFC_H3K27ac_samples_MACS2_peak_100327	chr16	69190259	69191160	Neuron	Neuron	-0.0617093	1.79456	0.375047	0.54171	0.824678	chr16	69190259	69191160	902	*	Exon (uc002ewr.2/84916, exon 12 of 15)	16	69177072	69187969	10898	1	84916	uc010cfj.1	13187	ENSG00000141076	UTP4	UTP4 small subunit processome component
All_autism_PFC_H3K27ac_samples_MACS2_peak_100328	chr16	69191529	69192476	Neuron	Neuron	0.0236123	1.80613	0.0422356	0.837605	0.956928	chr16	69191529	69192476	948	*	Intron (uc002ewr.2/84916, intron 12 of 14)	16	69177072	69187969	10898	1	84916	uc010cfj.1	14457	ENSG00000141076	UTP4	UTP4 small subunit processome component
All_autism_PFC_H3K27ac_samples_MACS2_peak_100329	chr16	69193057	69193778	Neuron	Neuron	-0.0501883	1.39811	0.225461	0.635985	0.872495	chr16	69193057	69193778	722	*	Intron (uc002ewr.2/84916, intron 12 of 14)	16	69177072	69187969	10898	1	84916	uc010cfj.1	15985	ENSG00000141076	UTP4	UTP4 small subunit processome component
All_autism_PFC_H3K27ac_samples_MACS2_peak_10033	chr1	70827661	70828325	Neuron	Neuron	0.131421	0.452284	1.36641	0.245315	0.607375	chr1	70827661	70828325	665	*	Intron (uc001dfa.3/11147, intron 1 of 2)	1	70820493	70833705	13213	1	11147	uc010oqp.2	7168	ENSG00000197568	ANKRD13C-DT	ANKRD13C divergent transcript
All_autism_PFC_H3K27ac_samples_MACS2_peak_100330	chr16	69194136	69194402	Neuron	Neuron	0.332237	0.351636	8.09269	0.00542932	0.0993862	chr16	69194136	69194402	267	*	Exon (uc002ewr.2/84916, exon 13 of 15)	16	69177072	69187969	10898	1	84916	uc010cfj.1	17064	ENSG00000141076	UTP4	UTP4 small subunit processome component
All_autism_PFC_H3K27ac_samples_MACS2_peak_100331	chr16	69199188	69201949	Neuron	Neuron	0.0335896	3.26771	0.278662	0.598794	0.854761	chr16	69199188	69201949	2762	*	3' UTR	16	69221050	69342955	121906	1	6645	uc002ewu.3	-19101	ENSG00000168807	SNTB2	syntrophin beta 2
All_autism_PFC_H3K27ac_samples_MACS2_peak_100332	chr16	69204914	69205596	Astrocyte,Neuron	Multiple	0.0561673	1.32413	0.430339	0.513387	0.808647	chr16	69204914	69205596	683	*	Distal Intergenic	16	69221050	69342955	121906	1	6645	uc002ewu.3	-15454	ENSG00000168807	SNTB2	syntrophin beta 2
All_autism_PFC_H3K27ac_samples_MACS2_peak_100333	chr16	69206740	69208247	Astrocyte,Neuron	Multiple	-0.0514004	2.39915	0.505578	0.478778	0.788575	chr16	69206740	69208247	1508	*	Distal Intergenic	16	69221050	69342955	121906	1	6645	uc002ewu.3	-12803	ENSG00000168807	SNTB2	syntrophin beta 2
All_autism_PFC_H3K27ac_samples_MACS2_peak_100334	chr16	69212859	69214455	Astrocyte,Neuron,Oligodendrocyte	Multiple	-0.00671341	2.32465	0.0102562	0.919544	0.983332	chr16	69212859	69214455	1597	*	Distal Intergenic	16	69221050	69342955	121906	1	6645	uc002ewu.3	-6595	ENSG00000168807	SNTB2	syntrophin beta 2
All_autism_PFC_H3K27ac_samples_MACS2_peak_100335	chr16	69215098	69215331	Neuron	Neuron	-0.118797	0.0426242	0.892774	0.347091	0.697535	chr16	69215098	69215331	234	*	Distal Intergenic	16	69221050	69342955	121906	1	6645	uc002ewu.3	-5719	ENSG00000168807	SNTB2	syntrophin beta 2
All_autism_PFC_H3K27ac_samples_MACS2_peak_100336	chr16	69216633	69216890	Neuron	Neuron	-0.0573762	0.32667	0.33492	0.564127	0.837206	chr16	69216633	69216890	258	*	Distal Intergenic	16	69221050	69342955	121906	1	6645	uc002ewu.3	-4160	ENSG00000168807	SNTB2	syntrophin beta 2
All_autism_PFC_H3K27ac_samples_MACS2_peak_100337	chr16	69220374	69221205	Astrocyte,Microglia,Neuron,Oligodendrocyte	Multiple	0.302514	2.11239	9.20153	0.00310815	0.0732285	chr16	69220374	69221205	832	*	Promoter (<=1kb)	16	69221050	69342955	121906	1	6645	uc002ewu.3	0	ENSG00000168807	SNTB2	syntrophin beta 2
All_autism_PFC_H3K27ac_samples_MACS2_peak_100338	chr16	69221468	69222857	Astrocyte,Microglia,Neuron,Oligodendrocyte	Multiple	0.188887	2.25241	6.93458	0.00985025	0.136062	chr16	69221468	69222857	1390	*	Promoter (<=1kb)	16	69221050	69342955	121906	1	6645	uc021tkg.1	418	ENSG00000168807	SNTB2	syntrophin beta 2
All_autism_PFC_H3K27ac_samples_MACS2_peak_100339	chr16	69223370	69223591	Neuron	Neuron	0.222251	0.0631256	3.21475	0.076117	0.36791	chr16	69223370	69223591	222	*	Promoter (2-3kb)	16	69221050	69342955	121906	1	6645	uc021tkg.1	2320	ENSG00000168807	SNTB2	syntrophin beta 2
All_autism_PFC_H3K27ac_samples_MACS2_peak_10034	chr1	70875861	70877458	Astrocyte,Microglia,Neuron,Oligodendrocyte	Multiple	0.173248	4.21068	5.56765	0.0203136	0.196121	chr1	70875861	70877458	1598	*	Promoter (<=1kb)	1	70876901	70897918	21018	1	1491	uc009wbl.2	0	ENSG00000116761	CTH	cystathionine gamma-lyase
All_autism_PFC_H3K27ac_samples_MACS2_peak_100340	chr16	69225741	69226045	Other	Other	-0.0498189	0.294471	0.206662	0.650419	0.879879	chr16	69225741	69226045	305	*	Intron (uc002ewu.3/6645, intron 1 of 6)	16	69221050	69342955	121906	1	6645	uc021tkg.1	4691	ENSG00000168807	SNTB2	syntrophin beta 2
All_autism_PFC_H3K27ac_samples_MACS2_peak_100341	chr16	69227353	69228209	Neuron	Neuron	0.138198	1.00362	2.06744	0.153716	0.499265	chr16	69227353	69228209	857	*	Intron (uc002ewu.3/6645, intron 1 of 6)	16	69221050	69342955	121906	1	6645	uc021tkg.1	6303	ENSG00000168807	SNTB2	syntrophin beta 2
All_autism_PFC_H3K27ac_samples_MACS2_peak_100342	chr16	69228527	69228762	Neuron	Neuron	0.374668	-0.09297	7.86833	0.0060867	0.1056	chr16	69228527	69228762	236	*	Intron (uc002ewu.3/6645, intron 1 of 6)	16	69221050	69342955	121906	1	6645	uc021tkg.1	7477	ENSG00000168807	SNTB2	syntrophin beta 2
All_autism_PFC_H3K27ac_samples_MACS2_peak_100343	chr16	69229554	69230632	Neuron	Neuron	0.0843194	1.65938	0.698057	0.405506	0.740788	chr16	69229554	69230632	1079	*	Intron (uc002ewu.3/6645, intron 1 of 6)	16	69221050	69342955	121906	1	6645	uc021tkg.1	8504	ENSG00000168807	SNTB2	syntrophin beta 2
All_autism_PFC_H3K27ac_samples_MACS2_peak_100344	chr16	69232121	69232395	Neuron	Neuron	0.214871	0.0380826	2.86936	0.0935131	0.402753	chr16	69232121	69232395	275	*	Intron (uc002ewu.3/6645, intron 1 of 6)	16	69221050	69342955	121906	1	6645	uc021tkg.1	11071	ENSG00000168807	SNTB2	syntrophin beta 2
All_autism_PFC_H3K27ac_samples_MACS2_peak_100346	chr16	69236986	69237462	Other	Other	-0.0516731	0.566879	0.275371	0.632781	0.871053	chr16	69236986	69237462	477	*	Intron (uc002ewu.3/6645, intron 1 of 6)	16	69221050	69342955	121906	1	6645	uc021tkg.1	15936	ENSG00000168807	SNTB2	syntrophin beta 2
All_autism_PFC_H3K27ac_samples_MACS2_peak_100347	chr16	69237739	69240063	Astrocyte,Neuron	Multiple	-0.0922441	2.47486	1.61566	0.206759	0.564974	chr16	69237739	69240063	2325	*	Intron (uc002ewu.3/6645, intron 1 of 6)	16	69221050	69342955	121906	1	6645	uc021tkg.1	16689	ENSG00000168807	SNTB2	syntrophin beta 2
All_autism_PFC_H3K27ac_samples_MACS2_peak_100348	chr16	69249686	69249908	Neuron	Neuron	0.181337	-0.20441	2.2502	0.136869	0.475039	chr16	69249686	69249908	223	*	Intron (uc002ewu.3/6645, intron 1 of 6)	16	69221050	69342955	121906	1	6645	uc021tkg.1	28636	ENSG00000168807	SNTB2	syntrophin beta 2
All_autism_PFC_H3K27ac_samples_MACS2_peak_100349	chr16	69250445	69251441	Neuron	Neuron	0.278774	1.54937	6.53959	0.0121113	0.15125	chr16	69250445	69251441	997	*	Intron (uc002ewu.3/6645, intron 1 of 6)	16	69221050	69342955	121906	1	6645	uc021tkg.1	29395	ENSG00000168807	SNTB2	syntrophin beta 2
All_autism_PFC_H3K27ac_samples_MACS2_peak_10035	chr1	70902519	70902913	Neuron	Neuron	0.221943	0.218991	3.7258	0.0565204	0.320939	chr1	70902519	70902913	395	*	Intron (uc001dfd.3/1491, intron 10 of 11)	1	70876901	70905534	28634	1	1491	uc010oqq.2	25618	ENSG00000116761	CTH	cystathionine gamma-lyase
All_autism_PFC_H3K27ac_samples_MACS2_peak_100350	chr16	69251797	69253080	Neuron	Neuron	0.317068	1.68326	8.87309	0.00366223	0.0799722	chr16	69251797	69253080	1284	*	Intron (uc002ewu.3/6645, intron 1 of 6)	16	69221050	69342955	121906	1	6645	uc021tkg.1	30747	ENSG00000168807	SNTB2	syntrophin beta 2
All_autism_PFC_H3K27ac_samples_MACS2_peak_100351	chr16	69258785	69259335	Astrocyte	Astrocyte	0.185911	0.413076	2.10969	0.14962	0.493497	chr16	69258785	69259335	551	*	Intron (uc002ewu.3/6645, intron 1 of 6)	16	69221050	69342955	121906	1	6645	uc021tkg.1	37735	ENSG00000168807	SNTB2	syntrophin beta 2
All_autism_PFC_H3K27ac_samples_MACS2_peak_100352	chr16	69259578	69260080	Astrocyte	Astrocyte	-0.0114593	0.167784	0.0126903	0.974336	0.996002	chr16	69259578	69260080	503	*	Intron (uc002ewu.3/6645, intron 1 of 6)	16	69221050	69342955	121906	1	6645	uc021tkg.1	38528	ENSG00000168807	SNTB2	syntrophin beta 2
All_autism_PFC_H3K27ac_samples_MACS2_peak_100353	chr16	69260495	69260735	Other	Other	0.17798	-0.437567	1.92506	0.168502	0.51933	chr16	69260495	69260735	241	*	Intron (uc002ewu.3/6645, intron 1 of 6)	16	69221050	69342955	121906	1	6645	uc021tkg.1	39445	ENSG00000168807	SNTB2	syntrophin beta 2
All_autism_PFC_H3K27ac_samples_MACS2_peak_100354	chr16	69264767	69265474	Other	Other	-0.0899511	0.47312	0.830376	0.433164	0.758793	chr16	69264767	69265474	708	*	Intron (uc002ewu.3/6645, intron 1 of 6)	16	69221050	69342955	121906	1	6645	uc021tkg.1	43717	ENSG00000168807	SNTB2	syntrophin beta 2
All_autism_PFC_H3K27ac_samples_MACS2_peak_100355	chr16	69266915	69267201	Neuron	Neuron	0.158637	-0.277034	1.0066	0.318233	0.674864	chr16	69266915	69267201	287	*	Intron (uc002ewu.3/6645, intron 1 of 6)	16	69221050	69342955	121906	1	6645	uc021tkg.1	45865	ENSG00000168807	SNTB2	syntrophin beta 2
All_autism_PFC_H3K27ac_samples_MACS2_peak_100356	chr16	69267669	69268217	Other	Other	0.14451	0.235143	1.34661	0.24874	0.610735	chr16	69267669	69268217	549	*	Intron (uc002ewu.3/6645, intron 1 of 6)	16	69221050	69342955	121906	1	6645	uc021tkg.1	46619	ENSG00000168807	SNTB2	syntrophin beta 2
All_autism_PFC_H3K27ac_samples_MACS2_peak_100357	chr16	69287306	69288337	Other	Other	-0.0145681	1.03235	0.0264241	0.87121	0.968227	chr16	69287306	69288337	1032	*	Intron (uc002ewu.3/6645, intron 2 of 6)	16	69345287	69358946	13660	1	27183	uc002eww.3	-56950	ENSG00000132612	VPS4A	vacuolar protein sorting 4 homolog A
All_autism_PFC_H3K27ac_samples_MACS2_peak_100359	chr16	69306160	69306767	Neuron	Neuron	0.0252088	0.577646	0.0498917	0.823725	0.95191	chr16	69306160	69306767	608	*	Intron (uc002ewu.3/6645, intron 4 of 6)	16	69345287	69358946	13660	1	27183	uc002eww.3	-38520	ENSG00000132612	VPS4A	vacuolar protein sorting 4 homolog A
All_autism_PFC_H3K27ac_samples_MACS2_peak_10036	chr1	70903784	70904086	Neuron	Neuron	0.340408	-0.21624	5.97675	0.0163139	0.175229	chr1	70903784	70904086	303	*	Intron (uc001dfd.3/1491, intron 10 of 11)	1	70876901	70905534	28634	1	1491	uc010oqq.2	26883	ENSG00000116761	CTH	cystathionine gamma-lyase
All_autism_PFC_H3K27ac_samples_MACS2_peak_100361	chr16	69308909	69309577	Other	Other	0.0917814	0.599001	0.971596	0.326753	0.681464	chr16	69308909	69309577	669	*	Intron (uc002ewu.3/6645, intron 4 of 6)	16	69345287	69358946	13660	1	27183	uc002eww.3	-35710	ENSG00000132612	VPS4A	vacuolar protein sorting 4 homolog A
All_autism_PFC_H3K27ac_samples_MACS2_peak_100362	chr16	69310126	69311203	Other	Other	0.13338	1.05942	1.98833	0.161738	0.510391	chr16	69310126	69311203	1078	*	Intron (uc002ewu.3/6645, intron 4 of 6)	16	69345287	69358946	13660	1	27183	uc002eww.3	-34084	ENSG00000132612	VPS4A	vacuolar protein sorting 4 homolog A
All_autism_PFC_H3K27ac_samples_MACS2_peak_100363	chr16	69311775	69312140	Other	Other	0.0780514	-0.0739914	0.538601	0.548934	0.828433	chr16	69311775	69312140	366	*	Intron (uc002ewu.3/6645, intron 4 of 6)	16	69345287	69358946	13660	1	27183	uc002eww.3	-33147	ENSG00000132612	VPS4A	vacuolar protein sorting 4 homolog A
All_autism_PFC_H3K27ac_samples_MACS2_peak_100364	chr16	69316846	69319035	Neuron	Neuron	0.024398	2.12434	0.111219	0.739486	0.918984	chr16	69316846	69319035	2190	*	Exon (uc002ewu.3/6645, exon 5 of 7)	16	69345287	69358946	13660	1	27183	uc002eww.3	-26252	ENSG00000132612	VPS4A	vacuolar protein sorting 4 homolog A
All_autism_PFC_H3K27ac_samples_MACS2_peak_100365	chr16	69319712	69320535	Neuron	Neuron	-0.0988907	0.886892	1.34706	0.248663	0.610665	chr16	69319712	69320535	824	*	Intron (uc002ewu.3/6645, intron 5 of 6)	16	69345287	69358946	13660	1	27183	uc002eww.3	-24752	ENSG00000132612	VPS4A	vacuolar protein sorting 4 homolog A
All_autism_PFC_H3K27ac_samples_MACS2_peak_100366	chr16	69321187	69321651	Neuron	Neuron	0.00102425	0.38074	7.66085366597965e-05	0.993035	0.99915	chr16	69321187	69321651	465	*	Intron (uc002ewu.3/6645, intron 5 of 6)	16	69345287	69358946	13660	1	27183	uc002eww.3	-23636	ENSG00000132612	VPS4A	vacuolar protein sorting 4 homolog A
All_autism_PFC_H3K27ac_samples_MACS2_peak_100367	chr16	69327147	69327799	Other	Other	0.0157853	0.289771	0.0250097	0.874674	0.969433	chr16	69327147	69327799	653	*	Intron (uc002ewu.3/6645, intron 5 of 6)	16	69345287	69358946	13660	1	27183	uc002eww.3	-17488	ENSG00000132612	VPS4A	vacuolar protein sorting 4 homolog A
All_autism_PFC_H3K27ac_samples_MACS2_peak_100369	chr16	69334919	69335546	Other	Other	-0.0441982	0.501676	0.189387	0.664401	0.886522	chr16	69334919	69335546	628	*	3' UTR	16	69345287	69358946	13660	1	27183	uc002eww.3	-9741	ENSG00000132612	VPS4A	vacuolar protein sorting 4 homolog A
All_autism_PFC_H3K27ac_samples_MACS2_peak_10037	chr1	70906409	70908392	Neuron	Neuron	0.224499	1.95037	10.914	0.00134076	0.0462389	chr1	70906409	70908392	1984	*	Distal Intergenic	1	70876901	70905534	28634	1	1491	uc010oqq.2	29508	ENSG00000116761	CTH	cystathionine gamma-lyase
All_autism_PFC_H3K27ac_samples_MACS2_peak_100370	chr16	69335797	69336128	Other	Other	0.0290231	0.0217471	0.0666439	0.796838	0.942027	chr16	69335797	69336128	332	*	3' UTR	16	69345287	69358946	13660	1	27183	uc002eww.3	-9159	ENSG00000132612	VPS4A	vacuolar protein sorting 4 homolog A
All_autism_PFC_H3K27ac_samples_MACS2_peak_100371	chr16	69343044	69343876	Astrocyte,Oligodendrocyte	Multiple	0.0883047	2.51191	1.29163	0.258568	0.620587	chr16	69343044	69343876	833	*	Promoter (1-2kb)	16	69345287	69358946	13660	1	27183	uc002eww.3	-1411	ENSG00000132612	VPS4A	vacuolar protein sorting 4 homolog A
All_autism_PFC_H3K27ac_samples_MACS2_peak_100372	chr16	69344421	69344985	Astrocyte,Microglia,Neuron,Oligodendrocyte	Multiple	0.139286	2.43193	3.10173	0.0813836	0.379042	chr16	69344421	69344985	565	*	Promoter (<=1kb)	16	69345287	69358946	13660	1	27183	uc002eww.3	-302	ENSG00000132612	VPS4A	vacuolar protein sorting 4 homolog A
All_autism_PFC_H3K27ac_samples_MACS2_peak_100373	chr16	69345659	69346068	Astrocyte,Microglia,Neuron,Oligodendrocyte	Multiple	0.222214	1.60451	4.99931	0.0276666	0.228116	chr16	69345659	69346068	410	*	Promoter (<=1kb)	16	69345287	69358946	13660	1	27183	uc002eww.3	372	ENSG00000132612	VPS4A	vacuolar protein sorting 4 homolog A
All_autism_PFC_H3K27ac_samples_MACS2_peak_100374	chr16	69348284	69350889	Astrocyte,Neuron,Oligodendrocyte	Multiple	0.0950947	3.62382	1.43683	0.233595	0.595077	chr16	69348284	69350889	2606	*	Promoter (2-3kb)	16	69345287	69358946	13660	1	27183	uc002eww.3	2997	ENSG00000132612	VPS4A	vacuolar protein sorting 4 homolog A
All_autism_PFC_H3K27ac_samples_MACS2_peak_100375	chr16	69355620	69355935	Neuron	Neuron	0.0130541	0.584117	0.0132639	0.908551	0.98006	chr16	69355620	69355935	316	*	Intron (uc002eww.3/27183, intron 9 of 10)	16	69362524	69364498	1975	2	64146	uc002ewx.1	8563	ENSG00000258429	PDF	peptide deformylase, mitochondrial
All_autism_PFC_H3K27ac_samples_MACS2_peak_100376	chr16	69357316	69357658	Neuron	Neuron	-0.238944	0.648305	5.84565	0.0174969	0.181697	chr16	69357316	69357658	343	*	Intron (uc002eww.3/27183, intron 10 of 10)	16	69362524	69364498	1975	2	64146	uc002ewx.1	6840	ENSG00000258429	PDF	peptide deformylase, mitochondrial
All_autism_PFC_H3K27ac_samples_MACS2_peak_100377	chr16	69357934	69358377	Other	Other	-0.0493494	0.998411	0.263135	0.609149	0.859752	chr16	69357934	69358377	444	*	3' UTR	16	69362524	69364498	1975	2	64146	uc002ewx.1	6121	ENSG00000258429	PDF	peptide deformylase, mitochondrial
All_autism_PFC_H3K27ac_samples_MACS2_peak_100378	chr16	69362280	69364022	Astrocyte,Microglia,Neuron,Oligodendrocyte	Multiple	0.0474686	2.86197	0.364029	0.547696	0.827688	chr16	69362280	69364022	1743	*	Promoter (<=1kb)	16	69362524	69364498	1975	2	64146	uc002ewx.1	476	ENSG00000258429	PDF	peptide deformylase, mitochondrial
All_autism_PFC_H3K27ac_samples_MACS2_peak_100379	chr16	69364624	69365285	Astrocyte,Microglia,Neuron,Oligodendrocyte	Multiple	0.0226067	2.17754	0.0544589	0.815974	0.949223	chr16	69364624	69365285	662	*	Promoter (<=1kb)	16	69362524	69364498	1975	2	64146	uc002ewx.1	-126	ENSG00000258429	PDF	peptide deformylase, mitochondrial
All_autism_PFC_H3K27ac_samples_MACS2_peak_10038	chr1	70909498	70910107	Neuron	Neuron	0.0900022	0.297345	0.732998	0.394039	0.732571	chr1	70909498	70910107	610	*	Distal Intergenic	1	70876901	70905534	28634	1	1491	uc010oqq.2	32597	ENSG00000116761	CTH	cystathionine gamma-lyase
All_autism_PFC_H3K27ac_samples_MACS2_peak_100380	chr16	69372565	69374182	Astrocyte,Microglia,Neuron,Oligodendrocyte	Multiple	0.193156	3.67514	7.65814	0.00677777	0.111828	chr16	69372565	69374182	1618	*	Promoter (<=1kb)	16	69373415	69377013	3599	1	51388	uc002exa.3	0	ENSG00000132603	NIP7	nucleolar pre-rRNA processing protein NIP7
All_autism_PFC_H3K27ac_samples_MACS2_peak_100381	chr16	69377527	69378923	Oligodendrocyte	Oligodendrocyte	-0.079291	2.99946	1.3201	0.253421	0.615365	chr16	69377527	69378923	1397	*	Exon (uc002exc.2/146456, exon 4 of 4)	16	69362524	69373526	11003	2	84342	uc002ewy.2	-4001	ENSG00000213380	COG8	component of oligomeric golgi complex 8
All_autism_PFC_H3K27ac_samples_MACS2_peak_100382	chr16	69383538	69383860	Neuron	Neuron	-0.138566	0.16656	1.34566	0.248907	0.610939	chr16	69383538	69383860	323	*	Promoter (1-2kb)	16	69377149	69385712	8564	2	146456	uc002exc.2	1852	ENSG00000157315	TMED6	transmembrane p24 trafficking protein 6
All_autism_PFC_H3K27ac_samples_MACS2_peak_100383	chr16	69388860	69389168	Neuron	Neuron	-0.00804958	1.05762	0.00487078	0.944505	0.989861	chr16	69388860	69389168	309	*	Distal Intergenic	16	69377149	69385712	8564	2	146456	uc002exc.2	-3148	ENSG00000157315	TMED6	transmembrane p24 trafficking protein 6
All_autism_PFC_H3K27ac_samples_MACS2_peak_100384	chr16	69389515	69392195	Astrocyte,Neuron,Oligodendrocyte	Multiple	0.039464	4.49768	0.47406	0.492781	0.79713	chr16	69389515	69392195	2681	*	3' UTR	16	69377149	69385712	8564	2	146456	uc002exc.2	-3803	ENSG00000157315	TMED6	transmembrane p24 trafficking protein 6
All_autism_PFC_H3K27ac_samples_MACS2_peak_100385	chr16	69396097	69396394	Neuron	Neuron	-0.131448	0.475804	1.41489	0.237171	0.598606	chr16	69396097	69396394	298	*	Intron (uc002exd.4/7014, intron 7 of 9)	16	69377149	69385712	8564	2	146456	uc002exc.2	-10385	ENSG00000157315	TMED6	transmembrane p24 trafficking protein 6
All_autism_PFC_H3K27ac_samples_MACS2_peak_100386	chr16	69397280	69397527	Neuron	Neuron	0.0225122	0.0675274	0.0352622	0.851443	0.96193	chr16	69397280	69397527	248	*	Intron (uc002exd.4/7014, intron 7 of 9)	16	69377149	69385712	8564	2	146456	uc002exc.2	-11568	ENSG00000157315	TMED6	transmembrane p24 trafficking protein 6
All_autism_PFC_H3K27ac_samples_MACS2_peak_100387	chr16	69398057	69398621	Other	Other	-0.0915352	0.789034	0.831402	0.364145	0.710311	chr16	69398057	69398621	565	*	Intron (uc002exd.4/7014, intron 7 of 9)	16	69377149	69385712	8564	2	146456	uc002exc.2	-12345	ENSG00000157315	TMED6	transmembrane p24 trafficking protein 6
All_autism_PFC_H3K27ac_samples_MACS2_peak_100388	chr16	69399162	69399415	Neuron	Neuron	0.00711592	0.0575919	0.00365096	0.951944	0.991641	chr16	69399162	69399415	254	*	Intron (uc002exd.4/7014, intron 7 of 9)	16	69377149	69385712	8564	2	146456	uc002exc.2	-13450	ENSG00000157315	TMED6	transmembrane p24 trafficking protein 6
All_autism_PFC_H3K27ac_samples_MACS2_peak_100389	chr16	69400444	69401012	Neuron	Neuron	-0.0120578	0.758383	0.0144504	0.904567	0.978859	chr16	69400444	69401012	569	*	Exon (uc002exd.4/7014, exon 7 of 10)	16	69377149	69385712	8564	2	146456	uc002exc.2	-14732	ENSG00000157315	TMED6	transmembrane p24 trafficking protein 6
All_autism_PFC_H3K27ac_samples_MACS2_peak_10039	chr1	70910384	70910971	Neuron	Neuron	-0.069631	0.245547	0.322291	0.571555	0.841018	chr1	70910384	70910971	588	*	Distal Intergenic	1	70876901	70905534	28634	1	1491	uc010oqq.2	33483	ENSG00000116761	CTH	cystathionine gamma-lyase
All_autism_PFC_H3K27ac_samples_MACS2_peak_100390	chr16	69401827	69402323	Neuron	Neuron	-0.215169	0.536843	3.20216	0.0766849	0.368932	chr16	69401827	69402323	497	*	Exon (uc002exd.4/7014, exon 6 of 10)	16	69377149	69385712	8564	2	146456	uc002exc.2	-16115	ENSG00000157315	TMED6	transmembrane p24 trafficking protein 6
All_autism_PFC_H3K27ac_samples_MACS2_peak_100391	chr16	69406545	69407902	Other	Other	-0.15237	1.40102	3.65085	0.0590152	0.327397	chr16	69406545	69407902	1358	*	Intron (uc002exd.4/7014, intron 3 of 9)	16	69389464	69419891	30428	2	7014	uc002exd.4	11989	ENSG00000132604	TERF2	telomeric repeat binding factor 2
All_autism_PFC_H3K27ac_samples_MACS2_peak_100392	chr16	69412053	69412605	Neuron	Neuron	-0.0749714	0.683466	0.586144	0.445787	0.767154	chr16	69412053	69412605	553	*	Intron (uc002exd.4/7014, intron 3 of 9)	16	69389464	69419891	30428	2	7014	uc002exd.4	7286	ENSG00000132604	TERF2	telomeric repeat binding factor 2
All_autism_PFC_H3K27ac_samples_MACS2_peak_100393	chr16	69413024	69413409	Other	Other	-0.00529676	0.194209	0.00223496	0.962392	0.994081	chr16	69413024	69413409	386	*	Intron (uc002exd.4/7014, intron 3 of 9)	16	69389464	69419891	30428	2	7014	uc002exd.4	6482	ENSG00000132604	TERF2	telomeric repeat binding factor 2
All_autism_PFC_H3K27ac_samples_MACS2_peak_100394	chr16	69413820	69414130	Other	Other	0.0896604	0.0464304	0.665776	0.416542	0.747979	chr16	69413820	69414130	311	*	Intron (uc002exd.4/7014, intron 3 of 9)	16	69389464	69419891	30428	2	7014	uc002exd.4	5761	ENSG00000132604	TERF2	telomeric repeat binding factor 2
All_autism_PFC_H3K27ac_samples_MACS2_peak_100395	chr16	69418889	69419633	Astrocyte,Microglia,Neuron,Oligodendrocyte	Multiple	0.00805916	2.37908	0.0158233	0.90016	0.977486	chr16	69418889	69419633	745	*	Promoter (<=1kb)	16	69389464	69419891	30428	2	7014	uc002exd.4	258	ENSG00000132604	TERF2	telomeric repeat binding factor 2
All_autism_PFC_H3K27ac_samples_MACS2_peak_100396	chr16	69419870	69420479	Astrocyte,Microglia,Neuron,Oligodendrocyte	Multiple	0.121522	2.77249	1.87388	0.174217	0.526716	chr16	69419870	69420479	610	*	Promoter (<=1kb)	16	69389464	69419891	30428	2	7014	uc002exd.4	0	ENSG00000132604	TERF2	telomeric repeat binding factor 2
All_autism_PFC_H3K27ac_samples_MACS2_peak_100397	chr16	69429899	69431015	Astrocyte,Microglia,Neuron,Oligodendrocyte	Multiple	0.0706294	2.78687	0.518863	0.473072	0.784765	chr16	69429899	69431015	1117	*	Distal Intergenic	16	69404112	69419891	15780	2	7014	uc002exe.4	-10008	ENSG00000132604	TERF2	telomeric repeat binding factor 2
All_autism_PFC_H3K27ac_samples_MACS2_peak_100398	chr16	69431354	69432923	Astrocyte,Neuron,Oligodendrocyte	Multiple	0.0393241	2.91645	0.338913	0.561818	0.83589	chr16	69431354	69432923	1570	*	Distal Intergenic	16	69404112	69419891	15780	2	7014	uc002exe.4	-11463	ENSG00000132604	TERF2	telomeric repeat binding factor 2
All_autism_PFC_H3K27ac_samples_MACS2_peak_100399	chr16	69437710	69440110	Astrocyte,Neuron	Multiple	-0.120756	2.50775	2.38244	0.125986	0.458623	chr16	69437710	69440110	2401	*	Distal Intergenic	16	69404112	69419891	15780	2	7014	uc002exe.4	-17819	ENSG00000132604	TERF2	telomeric repeat binding factor 2
All_autism_PFC_H3K27ac_samples_MACS2_peak_1004	chr1	6974303	6974857	Astrocyte,Oligodendrocyte	Multiple	-0.0755168	1.4549	0.52138	0.472003	0.784041	chr1	6974303	6974857	555	*	Intron (uc001aoi.3/23261, intron 3 of 22)	1	6845384	7829766	984383	1	23261	uc001aoi.3	128919	ENSG00000171735	CAMTA1	calmodulin binding transcription activator 1
All_autism_PFC_H3K27ac_samples_MACS2_peak_10040	chr1	70911720	70912191	Neuron	Neuron	-0.0348672	0.117304	0.0743629	0.785671	0.937734	chr1	70911720	70912191	472	*	Distal Intergenic	1	70876901	70905534	28634	1	1491	uc010oqq.2	34819	ENSG00000116761	CTH	cystathionine gamma-lyase
All_autism_PFC_H3K27ac_samples_MACS2_peak_100400	chr16	69443672	69445007	Astrocyte	Astrocyte	-0.100114	1.22816	1.3182	0.25376	0.615695	chr16	69443672	69445007	1336	*	Distal Intergenic	16	69458498	69484124	25627	1	80777	uc002exf.3	-13491	ENSG00000103018	CYB5B	cytochrome b5 type B
All_autism_PFC_H3K27ac_samples_MACS2_peak_100402	chr16	69450656	69453198	Astrocyte	Astrocyte	0.048446	2.78132	0.246556	0.620642	0.864969	chr16	69450656	69453198	2543	*	Distal Intergenic	16	69458498	69484124	25627	1	80777	uc002exf.3	-5300	ENSG00000103018	CYB5B	cytochrome b5 type B
All_autism_PFC_H3K27ac_samples_MACS2_peak_100403	chr16	69457645	69459258	Astrocyte,Microglia,Neuron,Oligodendrocyte	Multiple	0.105679	3.57607	2.87215	0.093356	0.402492	chr16	69457645	69459258	1614	*	Promoter (<=1kb)	16	69458498	69484124	25627	1	80777	uc002exf.3	0	ENSG00000103018	CYB5B	cytochrome b5 type B
All_autism_PFC_H3K27ac_samples_MACS2_peak_100404	chr16	69465441	69465659	Other	Other	-0.0633275	-0.373636	0.250003	0.618214	0.863909	chr16	69465441	69465659	219	*	Intron (uc002exf.3/80777, intron 1 of 2)	16	69458498	69500167	41670	1	80777	uc002exg.1	6943	ENSG00000103018	CYB5B	cytochrome b5 type B
All_autism_PFC_H3K27ac_samples_MACS2_peak_100405	chr16	69469772	69470489	Other	Other	-0.0576684	0.755629	0.455655	0.526843	0.816377	chr16	69469772	69470489	718	*	Intron (uc002exf.3/80777, intron 1 of 2)	16	69458498	69500167	41670	1	80777	uc002exg.1	11274	ENSG00000103018	CYB5B	cytochrome b5 type B
All_autism_PFC_H3K27ac_samples_MACS2_peak_100406	chr16	69477084	69479317	Astrocyte,Neuron,Oligodendrocyte	Multiple	0.102329	3.70415	1.67293	0.198961	0.556219	chr16	69477084	69479317	2234	*	Intron (uc002exf.3/80777, intron 1 of 2)	16	69458498	69500167	41670	1	80777	uc002exg.1	18586	ENSG00000103018	CYB5B	cytochrome b5 type B
All_autism_PFC_H3K27ac_samples_MACS2_peak_100407	chr16	69482653	69483018	Astrocyte	Astrocyte	-0.0646391	0.696084	0.45733	0.532617	0.819909	chr16	69482653	69483018	366	*	3' UTR	16	69458498	69500167	41670	1	80777	uc002exg.1	24155	ENSG00000103018	CYB5B	cytochrome b5 type B
All_autism_PFC_H3K27ac_samples_MACS2_peak_100408	chr16	69487421	69487867	Neuron	Neuron	0.0178259	0.428408	0.0323031	0.857742	0.963997	chr16	69487421	69487867	447	*	Intron (uc002exg.1/80777, intron 3 of 4)	16	69458498	69500167	41670	1	80777	uc002exg.1	28923	ENSG00000103018	CYB5B	cytochrome b5 type B
All_autism_PFC_H3K27ac_samples_MACS2_peak_100409	chr16	69488512	69489075	Other	Other	0.0587142	0.280763	0.283311	0.595766	0.853374	chr16	69488512	69489075	564	*	Intron (uc002exg.1/80777, intron 3 of 4)	16	69458498	69500167	41670	1	80777	uc002exg.1	30014	ENSG00000103018	CYB5B	cytochrome b5 type B
All_autism_PFC_H3K27ac_samples_MACS2_peak_100410	chr16	69489403	69489820	Other	Other	-0.107216	0.0618188	1.06535	0.304583	0.663402	chr16	69489403	69489820	418	*	Intron (uc002exg.1/80777, intron 3 of 4)	16	69458498	69500167	41670	1	80777	uc002exg.1	30905	ENSG00000103018	CYB5B	cytochrome b5 type B
All_autism_PFC_H3K27ac_samples_MACS2_peak_100411	chr16	69490106	69491105	Astrocyte	Astrocyte	0.107449	0.932202	1.31428	0.254461	0.616461	chr16	69490106	69491105	1000	*	Intron (uc002exg.1/80777, intron 3 of 4)	16	69458498	69500167	41670	1	80777	uc002exg.1	31608	ENSG00000103018	CYB5B	cytochrome b5 type B
All_autism_PFC_H3K27ac_samples_MACS2_peak_100412	chr16	69491700	69492344	Oligodendrocyte	Oligodendrocyte	-0.0587088	0.588738	0.334477	0.564385	0.83732	chr16	69491700	69492344	645	*	Intron (uc002exg.1/80777, intron 3 of 4)	16	69458498	69500167	41670	1	80777	uc002exg.1	33202	ENSG00000103018	CYB5B	cytochrome b5 type B
All_autism_PFC_H3K27ac_samples_MACS2_peak_100413	chr16	69497131	69498157	Astrocyte,Oligodendrocyte	Multiple	0.0913422	1.73445	0.890151	0.347798	0.698067	chr16	69497131	69498157	1027	*	3' UTR	16	69458498	69500167	41670	1	80777	uc002exg.1	38633	ENSG00000103018	CYB5B	cytochrome b5 type B
All_autism_PFC_H3K27ac_samples_MACS2_peak_100414	chr16	69498378	69500591	Neuron,Oligodendrocyte	Multiple	0.00248253	3.13734	0.000904122	0.976075	0.996445	chr16	69498378	69500591	2214	*	3' UTR	16	69458498	69500167	41670	1	80777	uc002exg.1	39880	ENSG00000103018	CYB5B	cytochrome b5 type B
All_autism_PFC_H3K27ac_samples_MACS2_peak_100415	chr16	69507249	69507510	Other	Other	0.0181634	-0.363695	0.0183969	0.892393	0.975234	chr16	69507249	69507510	262	*	Distal Intergenic	16	69458498	69500167	41670	1	80777	uc002exg.1	48751	ENSG00000103018	CYB5B	cytochrome b5 type B
All_autism_PFC_H3K27ac_samples_MACS2_peak_100416	chr16	69510793	69511105	Other	Other	-0.0579741	-0.152831	0.236434	0.627899	0.868765	chr16	69510793	69511105	313	*	Distal Intergenic	16	69458498	69500167	41670	1	80777	uc002exg.1	52295	ENSG00000103018	CYB5B	cytochrome b5 type B
All_autism_PFC_H3K27ac_samples_MACS2_peak_100417	chr16	69515496	69516936	Astrocyte,Neuron,Oligodendrocyte	Multiple	-0.0218609	3.09011	0.0853022	0.770865	0.931686	chr16	69515496	69516936	1441	*	Distal Intergenic	16	69458498	69500167	41670	1	80777	uc002exg.1	56998	ENSG00000103018	CYB5B	cytochrome b5 type B
All_autism_PFC_H3K27ac_samples_MACS2_peak_100418	chr16	69517599	69517817	Astrocyte	Astrocyte	-0.155489	-0.0578998	1.57301	0.212807	0.571916	chr16	69517599	69517817	219	*	Distal Intergenic	16	69458498	69500167	41670	1	80777	uc002exg.1	59101	ENSG00000103018	CYB5B	cytochrome b5 type B
All_autism_PFC_H3K27ac_samples_MACS2_peak_100419	chr16	69524120	69525473	Astrocyte,Oligodendrocyte	Multiple	0.0127805	2.22039	0.0170852	0.896277	0.976406	chr16	69524120	69525473	1354	*	Distal Intergenic	16	69458498	69500167	41670	1	80777	uc002exg.1	65622	ENSG00000103018	CYB5B	cytochrome b5 type B
All_autism_PFC_H3K27ac_samples_MACS2_peak_10042	chr1	70923244	70924759	Astrocyte,Neuron,Oligodendrocyte	Multiple	0.133914	2.00285	2.11533	0.149083	0.492708	chr1	70923244	70924759	1516	*	Distal Intergenic	1	70876901	70905534	28634	1	1491	uc010oqq.2	46343	ENSG00000116761	CTH	cystathionine gamma-lyase
All_autism_PFC_H3K27ac_samples_MACS2_peak_100420	chr16	69529282	69531944	Astrocyte,Neuron	Multiple	-0.249082	3.01775	13.569	0.000379765	0.0226919	chr16	69529282	69531944	2663	*	Distal Intergenic	16	69599711	69599771	61	2	100302119	uc021tkh.1	67827	ENSG00000223109	MIR1538	microRNA 1538
All_autism_PFC_H3K27ac_samples_MACS2_peak_100421	chr16	69541006	69541454	Neuron	Neuron	0.108997	0.061791	0.775956	0.380574	0.722576	chr16	69541006	69541454	449	*	Distal Intergenic	16	69599711	69599771	61	2	100302119	uc021tkh.1	58317	ENSG00000223109	MIR1538	microRNA 1538
All_autism_PFC_H3K27ac_samples_MACS2_peak_100422	chr16	69542274	69542565	Neuron	Neuron	0.196241	-0.252216	2.0854	0.151959	0.496762	chr16	69542274	69542565	292	*	Distal Intergenic	16	69599711	69599771	61	2	100302119	uc021tkh.1	57206	ENSG00000223109	MIR1538	microRNA 1538
All_autism_PFC_H3K27ac_samples_MACS2_peak_100423	chr16	69547819	69548201	Microglia	Microglia	0.0773062	0.0578891	0.397699	0.529774	0.818119	chr16	69547819	69548201	383	*	Distal Intergenic	16	69599711	69599771	61	2	100302119	uc021tkh.1	51570	ENSG00000223109	MIR1538	microRNA 1538
All_autism_PFC_H3K27ac_samples_MACS2_peak_100424	chr16	69548498	69549126	Microglia	Microglia	0.0275992	0.336283	0.0685933	0.808523	0.946256	chr16	69548498	69549126	629	*	Distal Intergenic	16	69599711	69599771	61	2	100302119	uc021tkh.1	50645	ENSG00000223109	MIR1538	microRNA 1538
All_autism_PFC_H3K27ac_samples_MACS2_peak_100425	chr16	69563626	69565119	Neuron	Neuron	0.113051	1.56687	1.57527	0.212481	0.571577	chr16	69563626	69565119	1494	*	Distal Intergenic	16	69599711	69599771	61	2	100302119	uc021tkh.1	34652	ENSG00000223109	MIR1538	microRNA 1538
All_autism_PFC_H3K27ac_samples_MACS2_peak_100426	chr16	69568741	69569039	Other	Other	-0.081012	-0.147898	0.502489	0.480121	0.789422	chr16	69568741	69569039	299	*	Distal Intergenic	16	69599711	69599771	61	2	100302119	uc021tkh.1	30732	ENSG00000223109	MIR1538	microRNA 1538
All_autism_PFC_H3K27ac_samples_MACS2_peak_100427	chr16	69569310	69569837	Neuron	Neuron	-0.199238	0.586884	3.2799	0.0732514	0.361745	chr16	69569310	69569837	528	*	Distal Intergenic	16	69599711	69599771	61	2	100302119	uc021tkh.1	29934	ENSG00000223109	MIR1538	microRNA 1538
All_autism_PFC_H3K27ac_samples_MACS2_peak_100428	chr16	69570556	69572469	Neuron	Neuron	-0.187694	1.90891	5.72793	0.018636	0.187941	chr16	69570556	69572469	1914	*	Distal Intergenic	16	69599711	69599771	61	2	100302119	uc021tkh.1	27302	ENSG00000223109	MIR1538	microRNA 1538
All_autism_PFC_H3K27ac_samples_MACS2_peak_100429	chr16	69599161	69602106	Astrocyte,Microglia,Neuron,Oligodendrocyte	Multiple	0.122957	4.79886	3.66702	0.0584673	0.326128	chr16	69599161	69602106	2946	*	Promoter (<=1kb)	16	69599711	69599771	61	2	100302119	uc021tkh.1	0	ENSG00000223109	MIR1538	microRNA 1538
All_autism_PFC_H3K27ac_samples_MACS2_peak_10043	chr1	70925631	70926012	Neuron	Neuron	-0.0354617	0.057975	0.0795022	0.778578	0.934749	chr1	70925631	70926012	382	*	Distal Intergenic	1	70876901	70905534	28634	1	1491	uc010oqq.2	48730	ENSG00000116761	CTH	cystathionine gamma-lyase
All_autism_PFC_H3K27ac_samples_MACS2_peak_100430	chr16	69610509	69611170	Other	Other	-0.0986965	0.499941	0.818861	0.367772	0.713178	chr16	69610509	69611170	662	*	Intron (uc002exh.2/10725, intron 2 of 12)	16	69599869	69738569	138701	1	10725	uc002exn.2	10640	ENSG00000102908	NFAT5	nuclear factor of activated T cells 5
All_autism_PFC_H3K27ac_samples_MACS2_peak_100432	chr16	69620328	69620597	Other	Other	-0.00189719	-0.313685	0.000255579	0.987278	0.998345	chr16	69620328	69620597	270	*	Intron (uc002exh.2/10725, intron 2 of 12)	16	69599869	69738569	138701	1	10725	uc002exn.2	20459	ENSG00000102908	NFAT5	nuclear factor of activated T cells 5
All_autism_PFC_H3K27ac_samples_MACS2_peak_100433	chr16	69622011	69622333	Other	Other	-0.142885	-0.227214	1.26573	0.263366	0.625284	chr16	69622011	69622333	323	*	Intron (uc002exh.2/10725, intron 2 of 12)	16	69599869	69738569	138701	1	10725	uc002exn.2	22142	ENSG00000102908	NFAT5	nuclear factor of activated T cells 5
All_autism_PFC_H3K27ac_samples_MACS2_peak_100434	chr16	69623024	69623296	Other	Other	-0.255882	-0.280694	3.09004	0.0819505	0.38016	chr16	69623024	69623296	273	*	Intron (uc002exh.2/10725, intron 2 of 12)	16	69599869	69738569	138701	1	10725	uc002exn.2	23155	ENSG00000102908	NFAT5	nuclear factor of activated T cells 5
All_autism_PFC_H3K27ac_samples_MACS2_peak_100435	chr16	69624646	69625121	Other	Other	-0.109546	0.176647	0.99093	0.32201	0.677764	chr16	69624646	69625121	476	*	Intron (uc002exh.2/10725, intron 2 of 12)	16	69599869	69738569	138701	1	10725	uc002exn.2	24777	ENSG00000102908	NFAT5	nuclear factor of activated T cells 5
All_autism_PFC_H3K27ac_samples_MACS2_peak_100436	chr16	69628721	69629318	Other	Other	-0.103612	0.303755	1.20541	0.274981	0.636449	chr16	69628721	69629318	598	*	Intron (uc002exh.2/10725, intron 2 of 12)	16	69599869	69738569	138701	1	10725	uc002exn.2	28852	ENSG00000102908	NFAT5	nuclear factor of activated T cells 5
All_autism_PFC_H3K27ac_samples_MACS2_peak_100437	chr16	69631755	69632250	Other	Other	-0.177239	0.140684	2.23961	0.137786	0.476326	chr16	69631755	69632250	496	*	Intron (uc002exh.2/10725, intron 2 of 12)	16	69599869	69738569	138701	1	10725	uc002exn.2	31886	ENSG00000102908	NFAT5	nuclear factor of activated T cells 5
All_autism_PFC_H3K27ac_samples_MACS2_peak_100438	chr16	69632523	69632881	Other	Other	-0.104382	0.028165	0.933051	0.349468	0.699358	chr16	69632523	69632881	359	*	Intron (uc002exh.2/10725, intron 2 of 12)	16	69599869	69738569	138701	1	10725	uc002exn.2	32654	ENSG00000102908	NFAT5	nuclear factor of activated T cells 5
All_autism_PFC_H3K27ac_samples_MACS2_peak_100439	chr16	69633156	69633867	Other	Other	0.00693268	0.611562	0.00440921	0.947196	0.990442	chr16	69633156	69633867	712	*	Intron (uc002exh.2/10725, intron 2 of 12)	16	69599869	69738569	138701	1	10725	uc002exn.2	33287	ENSG00000102908	NFAT5	nuclear factor of activated T cells 5
All_autism_PFC_H3K27ac_samples_MACS2_peak_100440	chr16	69644454	69644932	Astrocyte	Astrocyte	0.213757	0.427363	3.96719	0.0492274	0.30067	chr16	69644454	69644932	479	*	Intron (uc002exh.2/10725, intron 2 of 12)	16	69599869	69738569	138701	1	10725	uc002exn.2	44585	ENSG00000102908	NFAT5	nuclear factor of activated T cells 5
All_autism_PFC_H3K27ac_samples_MACS2_peak_100441	chr16	69645354	69645794	Other	Other	0.0221393	0.481897	0.0530553	0.818318	0.950012	chr16	69645354	69645794	441	*	Intron (uc002exh.2/10725, intron 2 of 12)	16	69599869	69738569	138701	1	10725	uc002exn.2	45485	ENSG00000102908	NFAT5	nuclear factor of activated T cells 5
All_autism_PFC_H3K27ac_samples_MACS2_peak_100442	chr16	69646495	69647873	Other	Other	0.060245	1.94888	0.650911	0.421775	0.75163	chr16	69646495	69647873	1379	*	Intron (uc002exh.2/10725, intron 2 of 12)	16	69599869	69738569	138701	1	10725	uc002exn.2	46626	ENSG00000102908	NFAT5	nuclear factor of activated T cells 5
All_autism_PFC_H3K27ac_samples_MACS2_peak_100444	chr16	69652251	69652594	Astrocyte	Astrocyte	0.0566022	0.237953	0.171828	0.679414	0.893193	chr16	69652251	69652594	344	*	Intron (uc002exh.2/10725, intron 2 of 12)	16	69599869	69738569	138701	1	10725	uc002exn.2	52382	ENSG00000102908	NFAT5	nuclear factor of activated T cells 5
All_autism_PFC_H3K27ac_samples_MACS2_peak_100445	chr16	69652837	69654463	Astrocyte,Oligodendrocyte	Multiple	0.0527309	1.85683	0.384256	0.536799	0.822259	chr16	69652837	69654463	1627	*	Intron (uc002exh.2/10725, intron 2 of 12)	16	69599869	69738569	138701	1	10725	uc002exn.2	52968	ENSG00000102908	NFAT5	nuclear factor of activated T cells 5
All_autism_PFC_H3K27ac_samples_MACS2_peak_100446	chr16	69660031	69660470	Other	Other	-0.169711	0.1284	2.51285	0.133381	0.470067	chr16	69660031	69660470	440	*	5' UTR	16	69599869	69738569	138701	1	10725	uc002exn.2	60162	ENSG00000102908	NFAT5	nuclear factor of activated T cells 5
All_autism_PFC_H3K27ac_samples_MACS2_peak_100447	chr16	69680892	69681242	Other	Other	-0.195628	-0.0877082	2.5421	0.114125	0.438986	chr16	69680892	69681242	351	*	5' UTR	16	69726772	69738569	11798	1	10725	uc002exo.2	-45530	ENSG00000102908	NFAT5	nuclear factor of activated T cells 5
All_autism_PFC_H3K27ac_samples_MACS2_peak_100448	chr16	69685042	69685450	Other	Other	-0.191447	0.0627256	2.47284	0.119108	0.447208	chr16	69685042	69685450	409	*	Intron (uc002exh.2/10725, intron 6 of 12)	16	69726772	69738569	11798	1	10725	uc002exo.2	-41322	ENSG00000102908	NFAT5	nuclear factor of activated T cells 5
All_autism_PFC_H3K27ac_samples_MACS2_peak_10045	chr1	70928842	70929114	Other	Other	-0.284161	-0.330052	3.60098	0.0607411	0.332068	chr1	70928842	70929114	273	*	Distal Intergenic	1	70876901	70905534	28634	1	1491	uc010oqq.2	51941	ENSG00000116761	CTH	cystathionine gamma-lyase
All_autism_PFC_H3K27ac_samples_MACS2_peak_100451	chr16	69705266	69706159	Other	Other	-0.0728581	0.794422	0.619957	0.432997	0.758685	chr16	69705266	69706159	894	*	Intron (uc002exh.2/10725, intron 11 of 12)	16	69726772	69738569	11798	1	10725	uc002exo.2	-20613	ENSG00000102908	NFAT5	nuclear factor of activated T cells 5
All_autism_PFC_H3K27ac_samples_MACS2_peak_100452	chr16	69709247	69709888	Astrocyte	Astrocyte	0.0132687	0.601777	0.0153864	0.901541	0.977908	chr16	69709247	69709888	642	*	Intron (uc002exh.2/10725, intron 11 of 12)	16	69726772	69738569	11798	1	10725	uc002exo.2	-16884	ENSG00000102908	NFAT5	nuclear factor of activated T cells 5
All_autism_PFC_H3K27ac_samples_MACS2_peak_100453	chr16	69710673	69710902	Other	Other	0.0379697	-0.463554	0.0869646	0.768707	0.930894	chr16	69710673	69710902	230	*	Intron (uc002exh.2/10725, intron 11 of 12)	16	69726772	69738569	11798	1	10725	uc002exo.2	-15870	ENSG00000102908	NFAT5	nuclear factor of activated T cells 5
All_autism_PFC_H3K27ac_samples_MACS2_peak_100454	chr16	69712289	69712644	Other	Other	-0.0123184	-0.127417	0.00987367	0.921054	0.98375	chr16	69712289	69712644	356	*	Intron (uc002exh.2/10725, intron 12 of 12)	16	69726772	69738569	11798	1	10725	uc002exo.2	-14128	ENSG00000102908	NFAT5	nuclear factor of activated T cells 5
All_autism_PFC_H3K27ac_samples_MACS2_peak_100455	chr16	69713744	69714037	Other	Other	-0.131247	-0.153266	0.948319	0.332588	0.686337	chr16	69713744	69714037	294	*	Intron (uc002exh.2/10725, intron 12 of 12)	16	69726772	69738569	11798	1	10725	uc002exo.2	-12735	ENSG00000102908	NFAT5	nuclear factor of activated T cells 5
All_autism_PFC_H3K27ac_samples_MACS2_peak_100458	chr16	69718301	69718613	Other	Other	-0.183546	-0.110892	2.41692	0.123311	0.453922	chr16	69718301	69718613	313	*	Intron (uc002exh.2/10725, intron 12 of 12)	16	69726772	69738569	11798	1	10725	uc002exo.2	-8159	ENSG00000102908	NFAT5	nuclear factor of activated T cells 5
All_autism_PFC_H3K27ac_samples_MACS2_peak_100459	chr16	69719261	69720292	Other	Other	-0.0980444	1.06814	1.35579	0.247145	0.609041	chr16	69719261	69720292	1032	*	3' UTR	16	69726772	69738569	11798	1	10725	uc002exo.2	-6480	ENSG00000102908	NFAT5	nuclear factor of activated T cells 5
All_autism_PFC_H3K27ac_samples_MACS2_peak_10046	chr1	70933123	70934799	Neuron	Neuron	0.0175358	1.68595	0.0272581	0.869211	0.967528	chr1	70933123	70934799	1677	*	Distal Intergenic	1	70876901	70905534	28634	1	1491	uc010oqq.2	56222	ENSG00000116761	CTH	cystathionine gamma-lyase
All_autism_PFC_H3K27ac_samples_MACS2_peak_100460	chr16	69725337	69728314	Neuron,Oligodendrocyte	Multiple	0.0116074	3.63296	0.0368492	0.848177	0.960765	chr16	69725337	69728314	2978	*	Promoter (<=1kb)	16	69726772	69738569	11798	1	10725	uc002exo.2	0	ENSG00000102908	NFAT5	nuclear factor of activated T cells 5
All_autism_PFC_H3K27ac_samples_MACS2_peak_100461	chr16	69729019	69729268	Neuron	Neuron	-0.0477958	0.370561	0.209992	0.720632	0.910797	chr16	69729019	69729268	250	*	Promoter (2-3kb)	16	69726772	69738569	11798	1	10725	uc002exo.2	2247	ENSG00000102908	NFAT5	nuclear factor of activated T cells 5
All_autism_PFC_H3K27ac_samples_MACS2_peak_100463	chr16	69740344	69740726	Other	Other	0.116641	0.648531	1.10501	0.2958	0.655135	chr16	69740344	69740726	383	*	Distal Intergenic	16	69726772	69738569	11798	1	10725	uc002exo.2	13572	ENSG00000102908	NFAT5	nuclear factor of activated T cells 5
All_autism_PFC_H3K27ac_samples_MACS2_peak_100464	chr16	69742920	69744559	Astrocyte,Neuron,Oligodendrocyte	Multiple	0.0539431	3.00168	0.365227	0.547039	0.827312	chr16	69742920	69744559	1640	*	3' UTR	16	69743304	69760533	17230	2	1728	uc002exp.3	15974	ENSG00000181019	NQO1	NAD(P)H quinone dehydrogenase 1
All_autism_PFC_H3K27ac_samples_MACS2_peak_100465	chr16	69745131	69746038	Neuron	Neuron	0.0194925	1.65229	0.0597588	0.807398	0.945911	chr16	69745131	69746038	908	*	Exon (uc002exp.3/1728, exon 6 of 6)	16	69743304	69760533	17230	2	1728	uc002exp.3	14495	ENSG00000181019	NQO1	NAD(P)H quinone dehydrogenase 1
All_autism_PFC_H3K27ac_samples_MACS2_peak_100466	chr16	69750540	69751892	Oligodendrocyte	Oligodendrocyte	0.0511847	2.90953	0.606803	0.437904	0.761979	chr16	69750540	69751892	1353	*	Intron (uc002exp.3/1728, intron 3 of 5)	16	69743304	69760533	17230	2	1728	uc002exp.3	8641	ENSG00000181019	NQO1	NAD(P)H quinone dehydrogenase 1
All_autism_PFC_H3K27ac_samples_MACS2_peak_100467	chr16	69758861	69759565	Astrocyte,Neuron,Oligodendrocyte	Multiple	0.167079	2.05806	4.82254	0.030491	0.239411	chr16	69758861	69759565	705	*	Promoter (<=1kb)	16	69743304	69760533	17230	2	1728	uc002exp.3	968	ENSG00000181019	NQO1	NAD(P)H quinone dehydrogenase 1
All_autism_PFC_H3K27ac_samples_MACS2_peak_100468	chr16	69759799	69762042	Astrocyte,Microglia,Neuron,Oligodendrocyte	Multiple	0.1291	4.35618	4.82715	0.0304137	0.239163	chr16	69759799	69762042	2244	*	Promoter (<=1kb)	16	69743304	69760533	17230	2	1728	uc002exp.3	0	ENSG00000181019	NQO1	NAD(P)H quinone dehydrogenase 1
All_autism_PFC_H3K27ac_samples_MACS2_peak_100469	chr16	69771513	69772146	Other	Other	-0.285775	0.824724	9.011	0.00341806	0.0769814	chr16	69771513	69772146	634	*	Distal Intergenic	16	69743304	69760533	17230	2	1728	uc010vll.2	-10980	ENSG00000181019	NQO1	NAD(P)H quinone dehydrogenase 1
All_autism_PFC_H3K27ac_samples_MACS2_peak_10047	chr1	70952480	70952938	Other	Other	-0.117887	0.0412322	0.975632	0.325755	0.68076	chr1	70952480	70952938	459	*	Distal Intergenic	1	70876901	70905534	28634	1	1491	uc010oqq.2	75579	ENSG00000116761	CTH	cystathionine gamma-lyase
All_autism_PFC_H3K27ac_samples_MACS2_peak_100470	chr16	69773895	69776650	Astrocyte,Neuron	Multiple	-0.102093	3.12065	2.01914	0.158558	0.505891	chr16	69773895	69776650	2756	*	3' UTR	16	69775757	69788871	13115	2	28987	uc002exs.4	12221	ENSG00000141101	NOB1	NIN1 (RPN12) binding protein 1 homolog
All_autism_PFC_H3K27ac_samples_MACS2_peak_100472	chr16	69788191	69789372	Astrocyte,Microglia,Neuron,Oligodendrocyte	Multiple	0.317437	3.07144	12.7398	0.000560313	0.028303	chr16	69788191	69789372	1182	*	Promoter (<=1kb)	16	69775757	69788871	13115	2	28987	uc002exs.4	0	ENSG00000141101	NOB1	NIN1 (RPN12) binding protein 1 homolog
All_autism_PFC_H3K27ac_samples_MACS2_peak_100473	chr16	69795587	69797416	Astrocyte,Microglia,Neuron,Oligodendrocyte	Multiple	0.1481	3.56834	4.4526	0.0374404	0.264145	chr16	69795587	69797416	1830	*	Promoter (<=1kb)	16	69796187	69944308	148122	1	11060	uc031qwu.1	0	ENSG00000198373	WWP2	WW domain containing E3 ubiquitin protein ligase 2
All_autism_PFC_H3K27ac_samples_MACS2_peak_100474	chr16	69806251	69807615	Neuron	Neuron	-0.049872	1.34747	0.389968	0.533793	0.820543	chr16	69806251	69807615	1365	*	Intron (uc031qwu.1/11060, intron 1 of 8)	16	69796187	69975644	179458	1	11060	uc002exv.2	10064	ENSG00000198373	WWP2	WW domain containing E3 ubiquitin protein ligase 2
All_autism_PFC_H3K27ac_samples_MACS2_peak_100475	chr16	69830199	69831159	Oligodendrocyte	Oligodendrocyte	0.0629855	2.22371	0.630391	0.429164	0.756514	chr16	69830199	69831159	961	*	Intron (uc031qwu.1/11060, intron 2 of 8)	16	69796187	69975644	179458	1	11060	uc002exv.2	34012	ENSG00000198373	WWP2	WW domain containing E3 ubiquitin protein ligase 2
All_autism_PFC_H3K27ac_samples_MACS2_peak_100476	chr16	69831852	69832213	Oligodendrocyte	Oligodendrocyte	0.0635891	0.95838	0.379781	0.539174	0.823517	chr16	69831852	69832213	362	*	Intron (uc031qwu.1/11060, intron 2 of 8)	16	69796187	69975644	179458	1	11060	uc002exv.2	35665	ENSG00000198373	WWP2	WW domain containing E3 ubiquitin protein ligase 2
All_autism_PFC_H3K27ac_samples_MACS2_peak_100477	chr16	69832536	69834421	Neuron,Oligodendrocyte	Multiple	-0.0855259	3.67397	1.79815	0.18309	0.537521	chr16	69832536	69834421	1886	*	Exon (uc031qwu.1/11060, exon 3 of 9)	16	69796187	69975644	179458	1	11060	uc002exv.2	36349	ENSG00000198373	WWP2	WW domain containing E3 ubiquitin protein ligase 2
All_autism_PFC_H3K27ac_samples_MACS2_peak_100478	chr16	69842999	69844465	Oligodendrocyte	Oligodendrocyte	-0.145742	2.24544	5.16087	0.0253269	0.218609	chr16	69842999	69844465	1467	*	Intron (uc031qwu.1/11060, intron 4 of 8)	16	69872640	69975644	103005	1	11060	uc010vlm.2	-28175	ENSG00000198373	WWP2	WW domain containing E3 ubiquitin protein ligase 2
All_autism_PFC_H3K27ac_samples_MACS2_peak_100479	chr16	69845280	69846012	Oligodendrocyte	Oligodendrocyte	-0.0937024	1.28943	1.10577	0.295636	0.655015	chr16	69845280	69846012	733	*	Intron (uc031qwu.1/11060, intron 4 of 8)	16	69872640	69975644	103005	1	11060	uc010vlm.2	-26628	ENSG00000198373	WWP2	WW domain containing E3 ubiquitin protein ligase 2
All_autism_PFC_H3K27ac_samples_MACS2_peak_100480	chr16	69848079	69848714	Oligodendrocyte	Oligodendrocyte	-0.0707474	0.948268	0.709089	0.476431	0.787076	chr16	69848079	69848714	636	*	Intron (uc031qwu.1/11060, intron 4 of 8)	16	69872640	69975644	103005	1	11060	uc010vlm.2	-23926	ENSG00000198373	WWP2	WW domain containing E3 ubiquitin protein ligase 2
All_autism_PFC_H3K27ac_samples_MACS2_peak_100481	chr16	69854564	69855626	Astrocyte,Oligodendrocyte	Multiple	-0.0711246	3.54306	1.21816	0.272473	0.633934	chr16	69854564	69855626	1063	*	Intron (uc031qwu.1/11060, intron 4 of 8)	16	69872640	69975644	103005	1	11060	uc010vlm.2	-17014	ENSG00000198373	WWP2	WW domain containing E3 ubiquitin protein ligase 2
All_autism_PFC_H3K27ac_samples_MACS2_peak_100482	chr16	69855966	69856342	Oligodendrocyte	Oligodendrocyte	-0.0944704	1.27975	0.872327	0.352648	0.701884	chr16	69855966	69856342	377	*	Intron (uc031qwu.1/11060, intron 4 of 8)	16	69872640	69975644	103005	1	11060	uc010vlm.2	-16298	ENSG00000198373	WWP2	WW domain containing E3 ubiquitin protein ligase 2
All_autism_PFC_H3K27ac_samples_MACS2_peak_100483	chr16	69857580	69858314	Microglia,Oligodendrocyte	Multiple	-0.226803	2.34128	9.73721	0.00238329	0.0632888	chr16	69857580	69858314	735	*	Intron (uc031qwu.1/11060, intron 4 of 8)	16	69872640	69975644	103005	1	11060	uc010vlm.2	-14326	ENSG00000198373	WWP2	WW domain containing E3 ubiquitin protein ligase 2
All_autism_PFC_H3K27ac_samples_MACS2_peak_100484	chr16	69864212	69865286	Oligodendrocyte	Oligodendrocyte	-0.161001	2.50791	5.56632	0.0203282	0.196208	chr16	69864212	69865286	1075	*	Intron (uc031qwu.1/11060, intron 4 of 8)	16	69872640	69975644	103005	1	11060	uc010vlm.2	-7354	ENSG00000198373	WWP2	WW domain containing E3 ubiquitin protein ligase 2
All_autism_PFC_H3K27ac_samples_MACS2_peak_100486	chr16	69872152	69875101	Astrocyte,Oligodendrocyte	Multiple	-0.0540333	4.71112	0.936645	0.335567	0.68859	chr16	69872152	69875101	2950	*	Promoter (<=1kb)	16	69872640	69975644	103005	1	11060	uc010vlm.2	0	ENSG00000198373	WWP2	WW domain containing E3 ubiquitin protein ligase 2
All_autism_PFC_H3K27ac_samples_MACS2_peak_100487	chr16	69882068	69883335	Astrocyte,Microglia,Neuron,Oligodendrocyte	Multiple	-0.0691069	3.22892	1.45435	0.230785	0.592077	chr16	69882068	69883335	1268	*	Intron (uc031qwu.1/11060, intron 6 of 8)	16	69872640	69975644	103005	1	11060	uc010vlm.2	9428	ENSG00000198373	WWP2	WW domain containing E3 ubiquitin protein ligase 2
All_autism_PFC_H3K27ac_samples_MACS2_peak_100488	chr16	69886046	69888318	Oligodendrocyte	Oligodendrocyte	-0.00867596	4.48572	0.0195379	0.889127	0.974262	chr16	69886046	69888318	2273	*	Intron (uc031qwu.1/11060, intron 6 of 8)	16	69872640	69975644	103005	1	11060	uc010vlm.2	13406	ENSG00000198373	WWP2	WW domain containing E3 ubiquitin protein ligase 2
All_autism_PFC_H3K27ac_samples_MACS2_peak_100489	chr16	69893014	69893620	Oligodendrocyte	Oligodendrocyte	-0.0660961	1.52555	0.682893	0.410635	0.744308	chr16	69893014	69893620	607	*	Intron (uc031qwu.1/11060, intron 6 of 8)	16	69872640	69975644	103005	1	11060	uc010vlm.2	20374	ENSG00000198373	WWP2	WW domain containing E3 ubiquitin protein ligase 2
All_autism_PFC_H3K27ac_samples_MACS2_peak_10049	chr1	71093036	71094623	Neuron	Neuron	-0.0820813	1.62123	0.651411	0.421598	0.751507	chr1	71093036	71094623	1588	*	Distal Intergenic	1	70876901	70905534	28634	1	1491	uc010oqq.2	216135	ENSG00000116761	CTH	cystathionine gamma-lyase
All_autism_PFC_H3K27ac_samples_MACS2_peak_100490	chr16	69893902	69896462	Astrocyte,Microglia,Neuron,Oligodendrocyte	Multiple	-0.0987271	3.68232	3.15571	0.0788199	0.37377	chr16	69893902	69896462	2561	*	Intron (uc031qwu.1/11060, intron 6 of 8)	16	69872640	69975644	103005	1	11060	uc010vlm.2	21262	ENSG00000198373	WWP2	WW domain containing E3 ubiquitin protein ligase 2
All_autism_PFC_H3K27ac_samples_MACS2_peak_100491	chr16	69901305	69902506	Other	Other	-0.14438	1.61928	2.47456	0.118982	0.446966	chr16	69901305	69902506	1202	*	Intron (uc031qwu.1/11060, intron 6 of 8)	16	69872640	69975644	103005	1	11060	uc010vlm.2	28665	ENSG00000198373	WWP2	WW domain containing E3 ubiquitin protein ligase 2
All_autism_PFC_H3K27ac_samples_MACS2_peak_100492	chr16	69904795	69905199	Other	Other	-0.0718915	0.487681	0.531724	0.467653	0.781007	chr16	69904795	69905199	405	*	Intron (uc031qwu.1/11060, intron 6 of 8)	16	69872640	69975644	103005	1	11060	uc010vlm.2	32155	ENSG00000198373	WWP2	WW domain containing E3 ubiquitin protein ligase 2
All_autism_PFC_H3K27ac_samples_MACS2_peak_100493	chr16	69907033	69908345	Neuron	Neuron	-0.0902356	2.07101	1.39138	0.241078	0.602677	chr16	69907033	69908345	1313	*	Intron (uc031qwu.1/11060, intron 7 of 8)	16	69872640	69975644	103005	1	11060	uc010vlm.2	34393	ENSG00000198373	WWP2	WW domain containing E3 ubiquitin protein ligase 2
All_autism_PFC_H3K27ac_samples_MACS2_peak_100494	chr16	69914249	69915418	Astrocyte,Oligodendrocyte	Multiple	0.00901879	3.43152	0.016677	0.897517	0.976738	chr16	69914249	69915418	1170	*	Intron (uc031qwu.1/11060, intron 7 of 8)	16	69951486	69975644	24159	1	11060	uc010vln.2	-36068	ENSG00000198373	WWP2	WW domain containing E3 ubiquitin protein ligase 2
All_autism_PFC_H3K27ac_samples_MACS2_peak_100495	chr16	69921954	69922435	Astrocyte,Neuron,Oligodendrocyte	Multiple	-0.0598262	2.46576	0.741898	0.391193	0.730265	chr16	69921954	69922435	482	*	Exon (uc031qwu.1/11060, exon 8 of 9)	16	69951486	69975644	24159	1	11060	uc010vln.2	-29051	ENSG00000198373	WWP2	WW domain containing E3 ubiquitin protein ligase 2
All_autism_PFC_H3K27ac_samples_MACS2_peak_100496	chr16	69922671	69925743	Astrocyte,Neuron,Oligodendrocyte	Multiple	-0.050327	5.59226	0.89367	0.346851	0.697364	chr16	69922671	69925743	3073	*	Intron (uc031qwu.1/11060, intron 8 of 8)	16	69951486	69975644	24159	1	11060	uc010vln.2	-25743	ENSG00000198373	WWP2	WW domain containing E3 ubiquitin protein ligase 2
All_autism_PFC_H3K27ac_samples_MACS2_peak_100497	chr16	69928190	69929699	Astrocyte,Oligodendrocyte	Multiple	-0.101533	4.38574	2.73051	0.101705	0.417722	chr16	69928190	69929699	1510	*	Intron (uc031qwu.1/11060, intron 8 of 8)	16	69951486	69975644	24159	1	11060	uc010vln.2	-21787	ENSG00000198373	WWP2	WW domain containing E3 ubiquitin protein ligase 2
All_autism_PFC_H3K27ac_samples_MACS2_peak_100498	chr16	69937816	69938233	Oligodendrocyte	Oligodendrocyte	0.0376125	0.102033	0.127934	0.721366	0.911103	chr16	69937816	69938233	418	*	Intron (uc031qwu.1/11060, intron 8 of 8)	16	69951486	69975644	24159	1	11060	uc010vln.2	-13253	ENSG00000198373	WWP2	WW domain containing E3 ubiquitin protein ligase 2
All_autism_PFC_H3K27ac_samples_MACS2_peak_1005	chr1	6975373	6977068	Astrocyte,Oligodendrocyte	Multiple	0.0845112	2.86646	0.934163	0.336205	0.689154	chr1	6975373	6977068	1696	*	Intron (uc001aoi.3/23261, intron 3 of 22)	1	6845384	7829766	984383	1	23261	uc001aoi.3	129989	ENSG00000171735	CAMTA1	calmodulin binding transcription activator 1
All_autism_PFC_H3K27ac_samples_MACS2_peak_10050	chr1	71356685	71356956	Neuron	Neuron	0.0538023	-0.374935	0.161201	0.688943	0.897611	chr1	71356685	71356956	272	*	Intron (uc001dfg.1/5733, intron 4 of 4)	1	71512189	71532865	20677	1	100132618	uc001dfr.3	-155233	NA	ZRANB2-AS1	ZRANB2 antisense RNA 1
All_autism_PFC_H3K27ac_samples_MACS2_peak_100501	chr16	69945057	69945469	Other	Other	-0.209814	0.0230819	2.73405	0.101487	0.417242	chr16	69945057	69945469	413	*	Intron (uc002exu.2/11060, intron 10 of 24)	16	69951486	69975644	24159	1	11060	uc010vln.2	-6017	ENSG00000198373	WWP2	WW domain containing E3 ubiquitin protein ligase 2
All_autism_PFC_H3K27ac_samples_MACS2_peak_100502	chr16	69950131	69950665	Other	Other	-0.0657291	0.954183	0.455783	0.50122	0.801564	chr16	69950131	69950665	535	*	Promoter (<=1kb)	16	69951486	69975644	24159	1	11060	uc010vln.2	-821	ENSG00000198373	WWP2	WW domain containing E3 ubiquitin protein ligase 2
All_autism_PFC_H3K27ac_samples_MACS2_peak_100503	chr16	69951096	69952132	Neuron	Neuron	-0.300605	1.89188	11.4204	0.00105013	0.0402688	chr16	69951096	69952132	1037	*	Promoter (<=1kb)	16	69951486	69975644	24159	1	11060	uc010vln.2	0	ENSG00000198373	WWP2	WW domain containing E3 ubiquitin protein ligase 2
All_autism_PFC_H3K27ac_samples_MACS2_peak_100504	chr16	69954756	69955888	Astrocyte,Neuron,Oligodendrocyte	Multiple	-0.187598	2.89597	8.30646	0.0048714	0.093634	chr16	69954756	69955888	1133	*	Promoter (2-3kb)	16	69958886	69975644	16759	1	11060	uc002exw.2	-2998	ENSG00000198373	WWP2	WW domain containing E3 ubiquitin protein ligase 2
All_autism_PFC_H3K27ac_samples_MACS2_peak_100505	chr16	69958899	69959650	Neuron,Oligodendrocyte	Multiple	-0.191755	2.15866	7.34877	0.0079469	0.121747	chr16	69958899	69959650	752	*	Promoter (<=1kb)	16	69958886	69975644	16759	1	11060	uc002exw.2	13	ENSG00000198373	WWP2	WW domain containing E3 ubiquitin protein ligase 2
All_autism_PFC_H3K27ac_samples_MACS2_peak_100506	chr16	69960487	69961713	Astrocyte,Neuron,Oligodendrocyte	Multiple	-0.127276	3.09869	3.73971	0.0560701	0.319788	chr16	69960487	69961713	1227	*	Promoter (1-2kb)	16	69958886	69975644	16759	1	11060	uc002exw.2	1601	ENSG00000198373	WWP2	WW domain containing E3 ubiquitin protein ligase 2
All_autism_PFC_H3K27ac_samples_MACS2_peak_100507	chr16	69963935	69964172	Oligodendrocyte	Oligodendrocyte	-0.0327121	1.26671	0.102517	0.749524	0.92319	chr16	69963935	69964172	238	*	Promoter (2-3kb)	16	69966984	69967083	100	1	406932	uc002exx.1	-2812	ENSG00000208017	MIR140	microRNA 140
All_autism_PFC_H3K27ac_samples_MACS2_peak_100508	chr16	69965565	69967218	Oligodendrocyte	Oligodendrocyte	-0.0427786	4.13219	0.402452	0.52733	0.816628	chr16	69965565	69967218	1654	*	Promoter (<=1kb)	16	69966984	69967083	100	1	406932	uc002exx.1	0	ENSG00000208017	MIR140	microRNA 140
All_autism_PFC_H3K27ac_samples_MACS2_peak_100509	chr16	69969360	69969716	Neuron,Oligodendrocyte	Multiple	-0.0686595	1.40687	0.591955	0.443547	0.765665	chr16	69969360	69969716	357	*	Promoter (2-3kb)	16	69966984	69967083	100	1	406932	uc002exx.1	2376	ENSG00000208017	MIR140	microRNA 140
All_autism_PFC_H3K27ac_samples_MACS2_peak_10051	chr1	71357689	71358452	Neuron	Neuron	-0.118657	0.526695	0.953555	0.331263	0.685218	chr1	71357689	71358452	764	*	Intron (uc001dfg.1/5733, intron 4 of 4)	1	71512189	71532865	20677	1	100132618	uc001dfr.3	-153737	NA	ZRANB2-AS1	ZRANB2 antisense RNA 1
All_autism_PFC_H3K27ac_samples_MACS2_peak_100510	chr16	69970970	69971885	Neuron,Oligodendrocyte	Multiple	0.0319872	2.26318	0.183126	0.669656	0.888812	chr16	69970970	69971885	916	*	Exon (uc002exu.2/11060, exon 21 of 25)	16	69966984	69967083	100	1	406932	uc002exx.1	3986	ENSG00000208017	MIR140	microRNA 140
All_autism_PFC_H3K27ac_samples_MACS2_peak_100512	chr16	69976632	69978604	Oligodendrocyte	Oligodendrocyte	-0.108575	2.18548	1.74134	0.190098	0.545962	chr16	69976632	69978604	1973	*	Distal Intergenic	16	69984608	70220798	236191	1	283971	uc002exy.4	-6004	ENSG00000157335	CLEC18C	C-type lectin domain family 18 member C
All_autism_PFC_H3K27ac_samples_MACS2_peak_100513	chr16	69998754	69999000	Other	Other	0.105404	-0.45269	0.338531	0.562038	0.836018	chr16	69998754	69999000	247	*	Intron (uc002exy.4/283971, intron 4 of 12)	16	69985164	69995303	10140	1	348174	uc010vlp.2	13590	ENSG00000157322	CLEC18A	C-type lectin domain family 18 member A
All_autism_PFC_H3K27ac_samples_MACS2_peak_100515	chr16	70033264	70033572	Other	Other	-0.200054	-0.139269	2.91198	0.0911469	0.398388	chr16	70033264	70033572	309	*	Intron (uc002exy.4/283971, intron 4 of 12)	16	70010448	70024111	13664	2	283970	uc010vlq.1	-9153	ENSG00000196696	PDXDC2P-NPIPB14P	PDXDC2P-NPIPB14P readthrough, transcribed pseudogene
All_autism_PFC_H3K27ac_samples_MACS2_peak_100516	chr16	70045193	70045696	Other	Other	-0.0355582	0.155427	0.0636914	0.801292	0.943802	chr16	70045193	70045696	504	*	Intron (uc002exy.4/283971, intron 4 of 12)	16	70064249	70064325	77	1	100302243	uc021tki.1	-18553	ENSG00000238728	MIR1972-1	microRNA 1972-1
All_autism_PFC_H3K27ac_samples_MACS2_peak_100517	chr16	70049964	70051672	Other	Other	-0.0367778	1.85913	0.220354	0.639831	0.874521	chr16	70049964	70051672	1709	*	Intron (uc002exy.4/283971, intron 4 of 12)	16	70064249	70064325	77	1	100302243	uc021tki.1	-12577	ENSG00000238728	MIR1972-1	microRNA 1972-1
All_autism_PFC_H3K27ac_samples_MACS2_peak_100518	chr16	70052075	70052576	Other	Other	-0.0805584	0.26983	0.563436	0.454709	0.772965	chr16	70052075	70052576	502	*	Intron (uc002exy.4/283971, intron 4 of 12)	16	70064249	70064325	77	1	100302243	uc021tki.1	-11673	ENSG00000238728	MIR1972-1	microRNA 1972-1
All_autism_PFC_H3K27ac_samples_MACS2_peak_100519	chr16	70052818	70053117	Other	Other	-0.0974017	-0.238315	0.750779	0.388384	0.728426	chr16	70052818	70053117	300	*	Intron (uc002exy.4/283971, intron 4 of 12)	16	70064249	70064325	77	1	100302243	uc021tki.1	-11132	ENSG00000238728	MIR1972-1	microRNA 1972-1
All_autism_PFC_H3K27ac_samples_MACS2_peak_10052	chr1	71358721	71359310	Neuron	Neuron	0.0280373	0.509991	0.0641139	0.800648	0.943521	chr1	71358721	71359310	590	*	Intron (uc001dfg.1/5733, intron 4 of 4)	1	71512189	71532865	20677	1	100132618	uc001dfr.3	-152879	NA	ZRANB2-AS1	ZRANB2 antisense RNA 1
All_autism_PFC_H3K27ac_samples_MACS2_peak_100520	chr16	70057198	70058442	Other	Other	0.0142171	1.36701	0.0284805	0.866338	0.96662	chr16	70057198	70058442	1245	*	Exon (uc002eyb.3/283970, exon 9 of 24)	16	70064249	70064325	77	1	100302243	uc021tki.1	-5807	ENSG00000238728	MIR1972-1	microRNA 1972-1
All_autism_PFC_H3K27ac_samples_MACS2_peak_100521	chr16	70059524	70060915	Other	Other	0.0102556	1.28402	0.0146537	0.903902	0.978753	chr16	70059524	70060915	1392	*	Intron (uc002exy.4/283971, intron 4 of 12)	16	70064249	70064325	77	1	100302243	uc021tki.1	-3334	ENSG00000238728	MIR1972-1	microRNA 1972-1
All_autism_PFC_H3K27ac_samples_MACS2_peak_100522	chr16	70065550	70066419	Other	Other	0.216457	1.03261	3.43852	0.0667533	0.346471	chr16	70065550	70066419	870	*	Promoter (1-2kb)	16	70064249	70064325	77	1	100302243	uc021tki.1	1301	ENSG00000238728	MIR1972-1	microRNA 1972-1
All_autism_PFC_H3K27ac_samples_MACS2_peak_100523	chr16	70066747	70067389	Other	Other	0.069862	0.447195	0.353968	0.553271	0.831067	chr16	70066747	70067389	643	*	Promoter (2-3kb)	16	70064249	70064325	77	1	100302243	uc021tki.1	2498	ENSG00000238728	MIR1972-1	microRNA 1972-1
All_autism_PFC_H3K27ac_samples_MACS2_peak_100525	chr16	70098628	70099362	Astrocyte,Microglia,Neuron,Oligodendrocyte	Multiple	0.0149689	1.78052	0.0302297	0.862335	0.965295	chr16	70098628	70099362	735	*	Promoter (<=1kb)	16	70010202	70099851	89650	2	283970	uc002eyc.3	489	ENSG00000196696	PDXDC2P-NPIPB14P	PDXDC2P-NPIPB14P readthrough, transcribed pseudogene
All_autism_PFC_H3K27ac_samples_MACS2_peak_100526	chr16	70099589	70100951	Astrocyte,Microglia,Neuron,Oligodendrocyte	Multiple	0.104886	2.30302	1.66362	0.200205	0.557489	chr16	70099589	70100951	1363	*	Promoter (<=1kb)	16	70010202	70099851	89650	2	283970	uc002eyc.3	0	ENSG00000196696	PDXDC2P-NPIPB14P	PDXDC2P-NPIPB14P readthrough, transcribed pseudogene
All_autism_PFC_H3K27ac_samples_MACS2_peak_100527	chr16	70117538	70117875	Other	Other	0.145316	-0.0656595	1.39231	0.240922	0.60247	chr16	70117538	70117875	338	*	Intron (uc002exy.4/283971, intron 4 of 12)	16	70010202	70099851	89650	2	283970	uc002eyc.3	-17687	ENSG00000196696	PDXDC2P-NPIPB14P	PDXDC2P-NPIPB14P readthrough, transcribed pseudogene
All_autism_PFC_H3K27ac_samples_MACS2_peak_100528	chr16	70147063	70149014	Astrocyte,Microglia,Neuron,Oligodendrocyte	Multiple	0.15786	3.33331	3.82793	0.0533021	0.312289	chr16	70147063	70149014	1952	*	Promoter (<=1kb)	16	70147529	70195184	47656	1	55066	uc002eyf.1	0	ENSG00000090857	PDPR	pyruvate dehydrogenase phosphatase regulatory subunit
All_autism_PFC_H3K27ac_samples_MACS2_peak_100529	chr16	70153991	70154618	Other	Other	0.0241419	0.361677	0.0381404	0.845573	0.959877	chr16	70153991	70154618	628	*	5' UTR	16	70147529	70195184	47656	1	55066	uc010vlr.1	6462	ENSG00000090857	PDPR	pyruvate dehydrogenase phosphatase regulatory subunit
All_autism_PFC_H3K27ac_samples_MACS2_peak_10053	chr1	71361377	71361645	Other	Other	0.277411	-0.358095	3.58281	0.0613836	0.333711	chr1	71361377	71361645	269	*	Intron (uc001dfg.1/5733, intron 4 of 4)	1	71512189	71532865	20677	1	100132618	uc001dfr.3	-150544	NA	ZRANB2-AS1	ZRANB2 antisense RNA 1
All_autism_PFC_H3K27ac_samples_MACS2_peak_100530	chr16	70155728	70156622	Other	Other	-0.133963	0.96226	1.22609	0.270927	0.632608	chr16	70155728	70156622	895	*	Intron (uc002exy.4/283971, intron 4 of 12)	16	70147529	70195184	47656	1	55066	uc010vlr.1	8199	ENSG00000090857	PDPR	pyruvate dehydrogenase phosphatase regulatory subunit
All_autism_PFC_H3K27ac_samples_MACS2_peak_100531	chr16	70157363	70158550	Other	Other	-0.0402792	1.15991	0.162225	0.688009	0.897246	chr16	70157363	70158550	1188	*	Intron (uc002exy.4/283971, intron 4 of 12)	16	70165836	70195184	29349	1	55066	uc002eyg.1	-7286	ENSG00000090857	PDPR	pyruvate dehydrogenase phosphatase regulatory subunit
All_autism_PFC_H3K27ac_samples_MACS2_peak_100532	chr16	70160635	70161101	Other	Other	-0.0498177	0.550392	0.164439	0.686002	0.896389	chr16	70160635	70161101	467	*	Intron (uc002exy.4/283971, intron 4 of 12)	16	70165836	70195184	29349	1	55066	uc002eyg.1	-4735	ENSG00000090857	PDPR	pyruvate dehydrogenase phosphatase regulatory subunit
All_autism_PFC_H3K27ac_samples_MACS2_peak_100533	chr16	70161887	70162312	Other	Other	-0.0446528	0.300314	0.135026	0.714083	0.908094	chr16	70161887	70162312	426	*	Intron (uc002exy.4/283971, intron 4 of 12)	16	70165836	70195184	29349	1	55066	uc002eyg.1	-3524	ENSG00000090857	PDPR	pyruvate dehydrogenase phosphatase regulatory subunit
All_autism_PFC_H3K27ac_samples_MACS2_peak_100534	chr16	70163868	70164802	Other	Other	-0.0273416	1.18822	0.0834554	0.773289	0.93276	chr16	70163868	70164802	935	*	Promoter (1-2kb)	16	70165836	70195184	29349	1	55066	uc002eyg.1	-1034	ENSG00000090857	PDPR	pyruvate dehydrogenase phosphatase regulatory subunit
All_autism_PFC_H3K27ac_samples_MACS2_peak_100535	chr16	70165373	70165883	Other	Other	0.00808437	0.668426	0.00405173	0.949378	0.99107	chr16	70165373	70165883	511	*	Promoter (<=1kb)	16	70165836	70195184	29349	1	55066	uc002eyg.1	0	ENSG00000090857	PDPR	pyruvate dehydrogenase phosphatase regulatory subunit
All_autism_PFC_H3K27ac_samples_MACS2_peak_100536	chr16	70166585	70166902	Other	Other	-0.126465	0.11726	0.965687	0.328221	0.682777	chr16	70166585	70166902	318	*	Promoter (<=1kb)	16	70165836	70195184	29349	1	55066	uc002eyg.1	749	ENSG00000090857	PDPR	pyruvate dehydrogenase phosphatase regulatory subunit
All_autism_PFC_H3K27ac_samples_MACS2_peak_100539	chr16	70170590	70170850	Other	Other	-0.0181877	-0.15434	0.0188029	0.891219	0.974894	chr16	70170590	70170850	261	*	Intron (uc002exy.4/283971, intron 4 of 12)	16	70165836	70195184	29349	1	55066	uc002eyg.1	4754	ENSG00000090857	PDPR	pyruvate dehydrogenase phosphatase regulatory subunit
All_autism_PFC_H3K27ac_samples_MACS2_peak_10054	chr1	71407717	71407932	Neuron	Neuron	0.442946	-0.498485	6.26863	0.0139714	0.162401	chr1	71407717	71407932	216	*	Intron (uc001dfg.1/5733, intron 4 of 4)	1	71512189	71532865	20677	1	100132618	uc001dfr.3	-104257	NA	ZRANB2-AS1	ZRANB2 antisense RNA 1
All_autism_PFC_H3K27ac_samples_MACS2_peak_100541	chr16	70173944	70174176	Other	Other	-0.146139	-0.252248	1.11471	0.293702	0.653308	chr16	70173944	70174176	233	*	Intron (uc002exy.4/283971, intron 4 of 12)	16	70179658	70195184	15527	1	55066	uc002eyh.2	-5482	ENSG00000090857	PDPR	pyruvate dehydrogenase phosphatase regulatory subunit
All_autism_PFC_H3K27ac_samples_MACS2_peak_100542	chr16	70174522	70176236	Other	Other	-0.0581464	1.78324	0.356767	0.551709	0.830076	chr16	70174522	70176236	1715	*	Exon (uc002eyf.1/55066, exon 12 of 19)	16	70179658	70195184	15527	1	55066	uc002eyh.2	-3422	ENSG00000090857	PDPR	pyruvate dehydrogenase phosphatase regulatory subunit
All_autism_PFC_H3K27ac_samples_MACS2_peak_100543	chr16	70176688	70177633	Other	Other	0.00348041	0.879749	0.00086305	0.976624	0.99645	chr16	70176688	70177633	946	*	Promoter (2-3kb)	16	70179658	70195184	15527	1	55066	uc002eyh.2	-2025	ENSG00000090857	PDPR	pyruvate dehydrogenase phosphatase regulatory subunit
All_autism_PFC_H3K27ac_samples_MACS2_peak_100544	chr16	70178585	70179581	Other	Other	-0.19115	1.06644	2.90047	0.0917797	0.399668	chr16	70178585	70179581	997	*	Promoter (<=1kb)	16	70179658	70195184	15527	1	55066	uc002eyh.2	-77	ENSG00000090857	PDPR	pyruvate dehydrogenase phosphatase regulatory subunit
All_autism_PFC_H3K27ac_samples_MACS2_peak_100545	chr16	70181874	70182659	Other	Other	-0.0784895	1.09223	0.527671	0.46935	0.782198	chr16	70181874	70182659	786	*	Promoter (2-3kb)	16	70179658	70195184	15527	1	55066	uc010vls.1	2216	ENSG00000090857	PDPR	pyruvate dehydrogenase phosphatase regulatory subunit
All_autism_PFC_H3K27ac_samples_MACS2_peak_100546	chr16	70185427	70187324	Other	Other	-0.0451055	2.13979	0.162599	0.687669	0.897087	chr16	70185427	70187324	1898	*	Exon (uc002eyf.1/55066, exon 18 of 19)	16	70179658	70195184	15527	1	55066	uc010vls.1	5769	ENSG00000090857	PDPR	pyruvate dehydrogenase phosphatase regulatory subunit
All_autism_PFC_H3K27ac_samples_MACS2_peak_100547	chr16	70195373	70197041	Neuron	Neuron	-0.0537829	2.5259	0.345572	0.558007	0.834039	chr16	70195373	70197041	1669	*	Exon (uc002eyi.1/uc002eyi.1, exon 2 of 5)	16	70207928	70220798	12871	1	283971	uc002eyk.3	-10887	ENSG00000157335	CLEC18C	C-type lectin domain family 18 member C
All_autism_PFC_H3K27ac_samples_MACS2_peak_100548	chr16	70197468	70197805	Other	Other	-0.106038	0.467799	0.856945	0.356909	0.705026	chr16	70197468	70197805	338	*	Intron (uc002exy.4/283971, intron 4 of 12)	16	70207928	70220798	12871	1	283971	uc002eyk.3	-10123	ENSG00000157335	CLEC18C	C-type lectin domain family 18 member C
All_autism_PFC_H3K27ac_samples_MACS2_peak_100549	chr16	70198962	70200483	Other	Other	0.0732027	1.80481	0.481234	0.489534	0.795255	chr16	70198962	70200483	1522	*	Intron (uc002exy.4/283971, intron 4 of 12)	16	70207928	70220798	12871	1	283971	uc002eyk.3	-7445	ENSG00000157335	CLEC18C	C-type lectin domain family 18 member C
All_autism_PFC_H3K27ac_samples_MACS2_peak_10055	chr1	71484827	71485331	Oligodendrocyte	Oligodendrocyte	0.0318649	0.296722	0.0609577	0.805514	0.945151	chr1	71484827	71485331	505	*	Intron (uc001dfg.1/5733, intron 1 of 4)	1	71512189	71532865	20677	1	100132618	uc001dfr.3	-26858	NA	ZRANB2-AS1	ZRANB2 antisense RNA 1
All_autism_PFC_H3K27ac_samples_MACS2_peak_100550	chr16	70230925	70231221	Other	Other	0.123396	-0.167485	0.958413	0.33004	0.684279	chr16	70230925	70231221	297	*	Distal Intergenic	16	70207928	70220798	12871	1	283971	uc002eyk.3	22997	ENSG00000157335	CLEC18C	C-type lectin domain family 18 member C
All_autism_PFC_H3K27ac_samples_MACS2_peak_100551	chr16	70232210	70233365	Astrocyte	Astrocyte	0.0622191	1.41354	0.499681	0.481347	0.790192	chr16	70232210	70233365	1156	*	Distal Intergenic	16	70207928	70220798	12871	1	283971	uc002eyk.3	24282	ENSG00000157335	CLEC18C	C-type lectin domain family 18 member C
All_autism_PFC_H3K27ac_samples_MACS2_peak_100552	chr16	70242480	70242830	Other	Other	-0.181417	0.0504225	2.44972	0.120826	0.450008	chr16	70242480	70242830	351	*	Distal Intergenic	16	70253484	70259936	6453	2	100506060	uc002eyl.1	17106	ENSG00000261556	SMG1P7	SMG1 pseudogene 7
All_autism_PFC_H3K27ac_samples_MACS2_peak_100553	chr16	70273489	70273984	Other	Other	-0.0593743	0.203015	0.179994	0.672325	0.890087	chr16	70273489	70273984	496	*	Distal Intergenic	16	70284134	70285833	1700	2	118460	uc002eym.1	11849	ENSG00000223496	EXOSC6	exosome component 6
All_autism_PFC_H3K27ac_samples_MACS2_peak_100555	chr16	70281697	70281939	Other	Other	0.0166597	-0.147274	0.0173342	0.895529	0.976143	chr16	70281697	70281939	243	*	Distal Intergenic	16	70284134	70285833	1700	2	118460	uc002eym.1	3894	ENSG00000223496	EXOSC6	exosome component 6
All_autism_PFC_H3K27ac_samples_MACS2_peak_100556	chr16	70284185	70285029	Astrocyte,Microglia,Neuron,Oligodendrocyte	Multiple	0.115274	1.59774	1.81216	0.18141	0.535377	chr16	70284185	70285029	845	*	Promoter (<=1kb)	16	70284134	70285833	1700	2	118460	uc002eym.1	804	ENSG00000223496	EXOSC6	exosome component 6
All_autism_PFC_H3K27ac_samples_MACS2_peak_100557	chr16	70285719	70286918	Astrocyte,Microglia,Neuron,Oligodendrocyte	Multiple	-0.0246144	2.23694	0.087068	0.768573	0.93084	chr16	70285719	70286918	1200	*	Promoter (<=1kb)	16	70284134	70285833	1700	2	118460	uc002eym.1	0	ENSG00000223496	EXOSC6	exosome component 6
All_autism_PFC_H3K27ac_samples_MACS2_peak_100558	chr16	70287339	70288370	Astrocyte	Astrocyte	-0.0993798	1.64966	1.54647	0.216676	0.576534	chr16	70287339	70288370	1032	*	Promoter (1-2kb)	16	70284134	70285833	1700	2	118460	uc002eym.1	-1506	ENSG00000223496	EXOSC6	exosome component 6
All_autism_PFC_H3K27ac_samples_MACS2_peak_100561	chr16	70301405	70302992	Other	Other	-0.153781	1.67231	4.15372	0.0442855	0.286572	chr16	70301405	70302992	1588	*	Promoter (2-3kb)	16	70286297	70305899	19603	2	16	uc010vlu.1	2907	ENSG00000090861	AARS1	alanyl-tRNA synthetase 1
All_autism_PFC_H3K27ac_samples_MACS2_peak_100562	chr16	70303447	70303812	Other	Other	0.0289824	0.1251	0.0535088	0.817557	0.949805	chr16	70303447	70303812	366	*	Promoter (2-3kb)	16	70286297	70305899	19603	2	16	uc010vlu.1	2087	ENSG00000090861	AARS1	alanyl-tRNA synthetase 1
All_autism_PFC_H3K27ac_samples_MACS2_peak_100563	chr16	70304138	70304512	Other	Other	-0.138333	0.100635	1.4167	0.236874	0.598312	chr16	70304138	70304512	375	*	Promoter (1-2kb)	16	70286297	70305899	19603	2	16	uc010vlu.1	1387	ENSG00000090861	AARS1	alanyl-tRNA synthetase 1
All_autism_PFC_H3K27ac_samples_MACS2_peak_100565	chr16	70310788	70311485	Neuron	Neuron	-0.125189	1.05607	1.61727	0.206536	0.564727	chr16	70310788	70311485	698	*	Exon (uc002eyn.1/16, exon 3 of 21)	16	70286297	70305899	19603	2	16	uc010vlu.1	-4889	ENSG00000090861	AARS1	alanyl-tRNA synthetase 1
All_autism_PFC_H3K27ac_samples_MACS2_peak_100566	chr16	70312720	70313062	Other	Other	0.0229475	0.0556569	0.0432045	0.86155	0.965068	chr16	70312720	70313062	343	*	Intron (uc002eyn.1/16, intron 2 of 20)	16	70286297	70305899	19603	2	16	uc010vlu.1	-6821	ENSG00000090861	AARS1	alanyl-tRNA synthetase 1
All_autism_PFC_H3K27ac_samples_MACS2_peak_100567	chr16	70321658	70324358	Astrocyte,Microglia,Neuron,Oligodendrocyte	Multiple	0.249531	4.14968	13.6899	0.000358954	0.0220558	chr16	70321658	70324358	2701	*	Promoter (<=1kb)	16	70286297	70323412	37116	2	16	uc002eyn.1	0	ENSG00000090861	AARS1	alanyl-tRNA synthetase 1
All_autism_PFC_H3K27ac_samples_MACS2_peak_100568	chr16	70332417	70333847	Astrocyte,Microglia,Neuron,Oligodendrocyte	Multiple	0.145738	4.29609	6.32147	0.0135865	0.160289	chr16	70332417	70333847	1431	*	Promoter (<=1kb)	16	70333062	70367735	34674	1	11269	uc002eyo.4	0	ENSG00000157349	DDX19B	DEAD-box helicase 19B
All_autism_PFC_H3K27ac_samples_MACS2_peak_100569	chr16	70338024	70339346	Microglia	Microglia	0.0767406	2.32368	0.899824	0.345203	0.696088	chr16	70338024	70339346	1323	*	Intron (uc031qwx.1/11269, intron 1 of 9)	16	70333062	70407281	74220	1	55308	uc002eys.4	4962	ENSG00000168872	DDX19A	DEAD-box helicase 19A
All_autism_PFC_H3K27ac_samples_MACS2_peak_10057	chr1	71519810	71520674	Other	Other	0.0551494	0.785205	0.297933	0.586444	0.8488	chr1	71519810	71520674	865	*	Intron (uc001dfr.3/100132618, intron 2 of 2)	1	71471537	71513491	41955	2	5733	uc001dfq.3	-6319	ENSG00000050628	PTGER3	prostaglandin E receptor 3
All_autism_PFC_H3K27ac_samples_MACS2_peak_100570	chr16	70340100	70340317	Microglia	Microglia	-0.236633	-0.287448	3.85134	0.0525926	0.310354	chr16	70340100	70340317	218	*	Intron (uc031qwx.1/11269, intron 1 of 9)	16	70333062	70407281	74220	1	55308	uc002eys.4	7038	ENSG00000168872	DDX19A	DEAD-box helicase 19A
All_autism_PFC_H3K27ac_samples_MACS2_peak_100572	chr16	70357554	70358158	Other	Other	-0.0801265	0.43581	0.617452	0.433925	0.759326	chr16	70357554	70358158	605	*	Intron (uc031qwx.1/11269, intron 3 of 9)	16	70349543	70380650	31108	2	100506083	uc002eyt.3	22492	ENSG00000261777	DDX19A-DT	DDX19A divergent transcript
All_autism_PFC_H3K27ac_samples_MACS2_peak_100573	chr16	70363535	70364052	Other	Other	-0.0626775	0.467423	0.292169	0.590082	0.850587	chr16	70363535	70364052	518	*	Exon (uc031qwx.1/11269, exon 7 of 10)	16	70349543	70380650	31108	2	100506083	uc002eyt.3	16598	ENSG00000261777	DDX19A-DT	DDX19A divergent transcript
All_autism_PFC_H3K27ac_samples_MACS2_peak_100574	chr16	70364568	70366936	Neuron	Neuron	0.148406	2.70669	4.33134	0.0400706	0.272937	chr16	70364568	70366936	2369	*	Exon (uc031qwx.1/11269, exon 8 of 10)	16	70349543	70380650	31108	2	100506083	uc002eyt.3	13714	ENSG00000261777	DDX19A-DT	DDX19A divergent transcript
All_autism_PFC_H3K27ac_samples_MACS2_peak_100575	chr16	70373943	70374673	Other	Other	-0.154337	0.615179	2.49871	0.117219	0.44408	chr16	70373943	70374673	731	*	Intron (uc002eys.4/55308, intron 4 of 11)	16	70349543	70380650	31108	2	100506083	uc002eyt.3	5977	ENSG00000261777	DDX19A-DT	DDX19A divergent transcript
All_autism_PFC_H3K27ac_samples_MACS2_peak_100576	chr16	70380109	70381472	Astrocyte,Microglia,Neuron,Oligodendrocyte	Multiple	0.206673	3.52888	5.82263	0.0177137	0.182977	chr16	70380109	70381472	1364	*	Promoter (<=1kb)	16	70349543	70380650	31108	2	100506083	uc002eyt.3	0	ENSG00000261777	DDX19A-DT	DDX19A divergent transcript
All_autism_PFC_H3K27ac_samples_MACS2_peak_100577	chr16	70391978	70393777	Neuron	Neuron	0.15107	1.72621	2.8761	0.0931348	0.402141	chr16	70391978	70393777	1800	*	Promoter (1-2kb)	16	70390764	70407281	16518	1	55308	uc010vma.3	1214	ENSG00000168872	DDX19A	DEAD-box helicase 19A
All_autism_PFC_H3K27ac_samples_MACS2_peak_100579	chr16	70398456	70398982	Neuron	Neuron	-0.228916	0.413852	4.617	0.0341643	0.252488	chr16	70398456	70398982	527	*	5' UTR	16	70390764	70407281	16518	1	55308	uc010vma.3	7692	ENSG00000168872	DDX19A	DEAD-box helicase 19A
All_autism_PFC_H3K27ac_samples_MACS2_peak_100580	chr16	70400334	70400902	Other	Other	-0.105524	0.514679	0.891516	0.34743	0.697828	chr16	70400334	70400902	569	*	Exon (uc002eys.4/55308, exon 9 of 12)	16	70390764	70407281	16518	1	55308	uc010vma.3	9570	ENSG00000168872	DDX19A	DEAD-box helicase 19A
All_autism_PFC_H3K27ac_samples_MACS2_peak_100581	chr16	70403655	70404656	Neuron	Neuron	0.00431205	1.41104	0.00282267	0.957739	0.992995	chr16	70403655	70404656	1002	*	3' UTR	16	70390764	70407281	16518	1	55308	uc010vma.3	12891	ENSG00000168872	DDX19A	DEAD-box helicase 19A
All_autism_PFC_H3K27ac_samples_MACS2_peak_100582	chr16	70409085	70410099	Neuron	Neuron	-0.091642	2.15773	1.30955	0.255312	0.617339	chr16	70409085	70410099	1015	*	Distal Intergenic	16	70390764	70407281	16518	1	55308	uc010vma.3	18321	ENSG00000168872	DDX19A	DEAD-box helicase 19A
All_autism_PFC_H3K27ac_samples_MACS2_peak_100583	chr16	70414049	70416071	Astrocyte,Microglia,Neuron,Oligodendrocyte	Multiple	0.0627856	4.40297	1.31661	0.254044	0.615929	chr16	70414049	70416071	2023	*	3' UTR	16	70413338	70434541	21204	2	6483	uc002eyw.2	18470	ENSG00000157350	ST3GAL2	ST3 beta-galactoside alpha-2,3-sialyltransferase 2
All_autism_PFC_H3K27ac_samples_MACS2_peak_100584	chr16	70422126	70422351	Neuron	Neuron	-0.167248	0.0353158	2.26722	0.13541	0.472925	chr16	70422126	70422351	226	*	Exon (uc002eyw.2/6483, exon 3 of 6)	16	70413338	70434541	21204	2	6483	uc002eyw.2	12190	ENSG00000157350	ST3GAL2	ST3 beta-galactoside alpha-2,3-sialyltransferase 2
All_autism_PFC_H3K27ac_samples_MACS2_peak_100585	chr16	70424959	70426733	Neuron	Neuron	-0.140372	2.71741	2.83263	0.0956067	0.406836	chr16	70424959	70426733	1775	*	Intron (uc002eyw.2/6483, intron 2 of 5)	16	70413338	70434541	21204	2	6483	uc002eyw.2	7808	ENSG00000157350	ST3GAL2	ST3 beta-galactoside alpha-2,3-sialyltransferase 2
All_autism_PFC_H3K27ac_samples_MACS2_peak_100586	chr16	70427176	70429010	Neuron	Neuron	-0.0136763	3.00255	0.0420358	0.837984	0.957023	chr16	70427176	70429010	1835	*	Exon (uc002eyw.2/6483, exon 2 of 6)	16	70413338	70434541	21204	2	6483	uc002eyw.2	5531	ENSG00000157350	ST3GAL2	ST3 beta-galactoside alpha-2,3-sialyltransferase 2
All_autism_PFC_H3K27ac_samples_MACS2_peak_100587	chr16	70438017	70438836	Microglia	Microglia	0.357624	0.948115	8.37429	0.00470708	0.091862	chr16	70438017	70438836	820	*	Intron (uc002eyx.2/6483, intron 1 of 6)	16	70413338	70434541	21204	2	6483	uc002eyw.2	-3476	ENSG00000157350	ST3GAL2	ST3 beta-galactoside alpha-2,3-sialyltransferase 2
All_autism_PFC_H3K27ac_samples_MACS2_peak_100588	chr16	70441518	70442599	Astrocyte	Astrocyte	-0.00998064	1.30109	0.0152464	0.901987	0.97806	chr16	70441518	70442599	1082	*	Intron (uc002eyx.2/6483, intron 1 of 6)	16	70413338	70434541	21204	2	6483	uc002eyw.2	-6977	ENSG00000157350	ST3GAL2	ST3 beta-galactoside alpha-2,3-sialyltransferase 2
All_autism_PFC_H3K27ac_samples_MACS2_peak_100589	chr16	70444276	70445244	Astrocyte,Oligodendrocyte	Multiple	0.126103	1.43445	2.09647	0.150888	0.495389	chr16	70444276	70445244	969	*	Intron (uc002eyx.2/6483, intron 1 of 6)	16	70413338	70434541	21204	2	6483	uc002eyw.2	-9735	ENSG00000157350	ST3GAL2	ST3 beta-galactoside alpha-2,3-sialyltransferase 2
All_autism_PFC_H3K27ac_samples_MACS2_peak_10059	chr1	71545927	71547515	Astrocyte,Microglia,Neuron,Oligodendrocyte	Multiple	0.172819	3.38884	5.20644	0.0247055	0.215725	chr1	71545927	71547515	1589	*	Promoter (<=1kb)	1	71528974	71546972	17999	2	9406	uc001dfs.3	0	ENSG00000132485	ZRANB2	zinc finger RANBP2-type containing 2
All_autism_PFC_H3K27ac_samples_MACS2_peak_100590	chr16	70447866	70448579	Neuron	Neuron	0.119833	1.17993	2.08952	0.15156	0.496306	chr16	70447866	70448579	714	*	Intron (uc002eyx.2/6483, intron 1 of 6)	16	70413338	70434541	21204	2	6483	uc002eyw.2	-13325	ENSG00000157350	ST3GAL2	ST3 beta-galactoside alpha-2,3-sialyltransferase 2
All_autism_PFC_H3K27ac_samples_MACS2_peak_100591	chr16	70450679	70451526	Neuron	Neuron	-0.0838271	1.17404	0.851818	0.358345	0.706005	chr16	70450679	70451526	848	*	Intron (uc002eyx.2/6483, intron 1 of 6)	16	70413338	70434541	21204	2	6483	uc002eyw.2	-16138	ENSG00000157350	ST3GAL2	ST3 beta-galactoside alpha-2,3-sialyltransferase 2
All_autism_PFC_H3K27ac_samples_MACS2_peak_100592	chr16	70452097	70452441	Neuron	Neuron	-0.0400699	0.289169	0.134272	0.808868	0.946416	chr16	70452097	70452441	345	*	Intron (uc002eyx.2/6483, intron 1 of 6)	16	70413338	70434541	21204	2	6483	uc002eyw.2	-17556	ENSG00000157350	ST3GAL2	ST3 beta-galactoside alpha-2,3-sialyltransferase 2
All_autism_PFC_H3K27ac_samples_MACS2_peak_100593	chr16	70453305	70453619	Other	Other	-0.0178383	0.221867	0.0232476	0.879134	0.970757	chr16	70453305	70453619	315	*	Intron (uc002eyx.2/6483, intron 1 of 6)	16	70413338	70434541	21204	2	6483	uc002eyw.2	-18764	ENSG00000157350	ST3GAL2	ST3 beta-galactoside alpha-2,3-sialyltransferase 2
All_autism_PFC_H3K27ac_samples_MACS2_peak_100596	chr16	70457676	70457932	Microglia	Microglia	0.694076	0.273197	16.5019	9.91234293265348e-05	0.0105506	chr16	70457676	70457932	257	*	Intron (uc002eyx.2/6483, intron 1 of 6)	16	70413338	70472991	59654	2	6483	uc002eyx.2	15059	ENSG00000157350	ST3GAL2	ST3 beta-galactoside alpha-2,3-sialyltransferase 2
All_autism_PFC_H3K27ac_samples_MACS2_peak_100597	chr16	70461613	70463279	Astrocyte,Microglia,Oligodendrocyte	Multiple	0.28634	3.21905	9.45199	0.00274441	0.0685026	chr16	70461613	70463279	1667	*	Intron (uc002eyx.2/6483, intron 1 of 6)	16	70413338	70472991	59654	2	6483	uc002eyx.2	9712	ENSG00000157350	ST3GAL2	ST3 beta-galactoside alpha-2,3-sialyltransferase 2
All_autism_PFC_H3K27ac_samples_MACS2_peak_100598	chr16	70463946	70464896	Astrocyte,Microglia	Multiple	0.271537	2.09315	8.19672	0.00514997	0.0964242	chr16	70463946	70464896	951	*	Intron (uc002eyx.2/6483, intron 1 of 6)	16	70413338	70472991	59654	2	6483	uc002eyx.2	8095	ENSG00000157350	ST3GAL2	ST3 beta-galactoside alpha-2,3-sialyltransferase 2
All_autism_PFC_H3K27ac_samples_MACS2_peak_100599	chr16	70465160	70465455	Astrocyte,Microglia	Multiple	0.367948	0.787356	14.6097	0.00023447	0.0175053	chr16	70465160	70465455	296	*	Intron (uc002eyx.2/6483, intron 1 of 6)	16	70413338	70472991	59654	2	6483	uc002eyx.2	7536	ENSG00000157350	ST3GAL2	ST3 beta-galactoside alpha-2,3-sialyltransferase 2
All_autism_PFC_H3K27ac_samples_MACS2_peak_10060	chr1	71548572	71549399	Oligodendrocyte	Oligodendrocyte	-0.0395344	1.95812	0.211649	0.646515	0.877902	chr1	71548572	71549399	828	*	Promoter (1-2kb)	1	71547007	71703406	156400	1	100852410	uc001dfu.2	1565	NA	ZRANB2-DT	ZRANB2 divergent transcript
All_autism_PFC_H3K27ac_samples_MACS2_peak_100600	chr16	70471554	70472533	Astrocyte,Microglia,Neuron,Oligodendrocyte	Multiple	0.20392	2.04322	4.45451	0.0374005	0.264015	chr16	70471554	70472533	980	*	Promoter (<=1kb)	16	70413338	70472991	59654	2	6483	uc002eyx.2	458	ENSG00000157350	ST3GAL2	ST3 beta-galactoside alpha-2,3-sialyltransferase 2
All_autism_PFC_H3K27ac_samples_MACS2_peak_100601	chr16	70473127	70473953	Astrocyte,Microglia,Neuron,Oligodendrocyte	Multiple	0.148322	2.93265	3.59326	0.0610134	0.3328	chr16	70473127	70473953	827	*	Promoter (<=1kb)	16	70413338	70472991	59654	2	6483	uc002eyx.2	-136	ENSG00000157350	ST3GAL2	ST3 beta-galactoside alpha-2,3-sialyltransferase 2
All_autism_PFC_H3K27ac_samples_MACS2_peak_100602	chr16	70487846	70488970	Astrocyte,Microglia,Neuron,Oligodendrocyte	Multiple	-0.00539646	3.73478	0.00654508	0.935688	0.987767	chr16	70487846	70488970	1125	*	Promoter (<=1kb)	16	70488498	70501374	12877	1	197258	uc010vmb.1	0	ENSG00000157353	FCSK	fucose kinase
All_autism_PFC_H3K27ac_samples_MACS2_peak_100603	chr16	70494554	70495265	Other	Other	-0.119149	0.532605	1.32827	0.251967	0.613787	chr16	70494554	70495265	712	*	Intron (uc010vmb.1/197258, intron 1 of 4)	16	70488498	70514177	25680	1	197258	uc010cft.3	6056	ENSG00000157353	FCSK	fucose kinase
All_autism_PFC_H3K27ac_samples_MACS2_peak_100605	chr16	70506592	70506899	Other	Other	0.160445	0.410805	1.61043	0.20749	0.56577	chr16	70506592	70506899	308	*	5' UTR	16	70488498	70514177	25680	1	197258	uc010cft.3	18094	ENSG00000157353	FCSK	fucose kinase
All_autism_PFC_H3K27ac_samples_MACS2_peak_100606	chr16	70508905	70510616	Neuron	Neuron	-0.0168629	2.73728	0.040427	0.841072	0.958219	chr16	70508905	70510616	1712	*	Exon (uc002eyy.3/197258, exon 18 of 24)	16	70488498	70514177	25680	1	197258	uc010cft.3	20407	ENSG00000157353	FCSK	fucose kinase
All_autism_PFC_H3K27ac_samples_MACS2_peak_100607	chr16	70512018	70513485	Neuron	Neuron	-0.182178	2.4403	3.76471	0.0552703	0.317329	chr16	70512018	70513485	1468	*	Exon (uc002eyy.3/197258, exon 21 of 24)	16	70488498	70514177	25680	1	197258	uc010cft.3	23520	ENSG00000157353	FCSK	fucose kinase
All_autism_PFC_H3K27ac_samples_MACS2_peak_100608	chr16	70515673	70516097	Neuron	Neuron	0.0108869	0.699997	0.0124012	0.953683	0.992057	chr16	70515673	70516097	425	*	Exon (uc002ezc.3/25839, exon 16 of 19)	16	70488498	70514177	25680	1	197258	uc010cft.3	27175	ENSG00000157353	FCSK	fucose kinase
All_autism_PFC_H3K27ac_samples_MACS2_peak_100609	chr16	70516373	70516766	Neuron	Neuron	0.0441065	0.709574	0.197213	0.657976	0.883548	chr16	70516373	70516766	394	*	Exon (uc002ezc.3/25839, exon 15 of 19)	16	70488498	70514177	25680	1	197258	uc010cft.3	27875	ENSG00000157353	FCSK	fucose kinase
All_autism_PFC_H3K27ac_samples_MACS2_peak_10061	chr1	71555139	71555678	Neuron	Neuron	0.211984	0.394596	3.47531	0.0653372	0.343455	chr1	71555139	71555678	540	*	Intron (uc001dfu.2/100852410, intron 1 of 3)	1	71547007	71703406	156400	1	100852410	uc001dfu.2	8132	NA	ZRANB2-DT	ZRANB2 divergent transcript
All_autism_PFC_H3K27ac_samples_MACS2_peak_100611	chr16	70523611	70525124	Neuron	Neuron	0.021357	2.01055	0.0537085	0.817223	0.949655	chr16	70523611	70525124	1514	*	Exon (uc002ezc.3/25839, exon 13 of 19)	16	70514472	70557457	42986	2	25839	uc002ezc.3	32333	ENSG00000103051	COG4	component of oligomeric golgi complex 4
All_autism_PFC_H3K27ac_samples_MACS2_peak_100612	chr16	70528864	70529079	Other	Other	-0.344091	-0.288608	7.71611	0.0065794	0.110096	chr16	70528864	70529079	216	*	Intron (uc002ezc.3/25839, intron 12 of 18)	16	70514472	70557457	42986	2	25839	uc002ezc.3	28378	ENSG00000103051	COG4	component of oligomeric golgi complex 4
All_autism_PFC_H3K27ac_samples_MACS2_peak_100613	chr16	70529319	70531348	Neuron	Neuron	-0.0151037	2.21116	0.0414094	0.839179	0.957394	chr16	70529319	70531348	2030	*	Exon (uc002ezc.3/25839, exon 11 of 19)	16	70514472	70557457	42986	2	25839	uc002ezc.3	26109	ENSG00000103051	COG4	component of oligomeric golgi complex 4
All_autism_PFC_H3K27ac_samples_MACS2_peak_100614	chr16	70556971	70558913	Astrocyte,Microglia,Neuron,Oligodendrocyte	Multiple	0.0190003	4.19324	0.0895549	0.765389	0.929574	chr16	70556971	70558913	1943	*	Promoter (<=1kb)	16	70514472	70557457	42986	2	25839	uc002ezc.3	0	ENSG00000103051	COG4	component of oligomeric golgi complex 4
All_autism_PFC_H3K27ac_samples_MACS2_peak_100615	chr16	70567804	70568123	Other	Other	0.0676052	-0.131635	0.346964	0.557216	0.8335	chr16	70567804	70568123	320	*	Intron (uc002ezf.3/23450, intron 5 of 25)	16	70571908	70572001	94	1	692214	uc002ezg.1	-3785	ENSG00000221066	SNORD111	small nucleolar RNA, C/D box 111
All_autism_PFC_H3K27ac_samples_MACS2_peak_100616	chr16	70581709	70582433	Other	Other	-0.0371455	0.499425	0.114683	0.735612	0.917499	chr16	70581709	70582433	725	*	Exon (uc002ezf.3/23450, exon 11 of 26)	16	70571908	70572001	94	1	692214	uc002ezg.1	9801	ENSG00000221066	SNORD111	small nucleolar RNA, C/D box 111
All_autism_PFC_H3K27ac_samples_MACS2_peak_100617	chr16	70584460	70584708	Other	Other	-0.0321568	-0.375278	0.0586493	0.809159	0.946568	chr16	70584460	70584708	249	*	Intron (uc002ezf.3/23450, intron 11 of 25)	16	70571908	70572001	94	1	692214	uc002ezg.1	12552	ENSG00000221066	SNORD111	small nucleolar RNA, C/D box 111
All_autism_PFC_H3K27ac_samples_MACS2_peak_100618	chr16	70587119	70587371	Other	Other	-0.139025	-0.313068	1.25124	0.266098	0.627855	chr16	70587119	70587371	253	*	Intron (uc002ezf.3/23450, intron 11 of 25)	16	70571908	70572001	94	1	692214	uc002ezg.1	15211	ENSG00000221066	SNORD111	small nucleolar RNA, C/D box 111
All_autism_PFC_H3K27ac_samples_MACS2_peak_100619	chr16	70589974	70590337	Other	Other	-0.222424	-0.0387731	2.92905	0.0902182	0.396629	chr16	70589974	70590337	364	*	Exon (uc002ezf.3/23450, exon 14 of 26)	16	70571908	70572001	94	1	692214	uc002ezg.1	18066	ENSG00000221066	SNORD111	small nucleolar RNA, C/D box 111
All_autism_PFC_H3K27ac_samples_MACS2_peak_10062	chr1	71582108	71582574	Neuron	Neuron	-0.299282	0.259287	6.71186	0.0110649	0.144394	chr1	71582108	71582574	467	*	Intron (uc001dfu.2/100852410, intron 2 of 3)	1	71547007	71703406	156400	1	100852410	uc001dfu.2	35101	NA	ZRANB2-DT	ZRANB2 divergent transcript
All_autism_PFC_H3K27ac_samples_MACS2_peak_100620	chr16	70594339	70595844	Astrocyte,Neuron	Multiple	0.0338019	1.77977	0.235996	0.628217	0.868878	chr16	70594339	70595844	1506	*	Exon (uc002ezf.3/23450, exon 16 of 26)	16	70613798	70694585	80788	1	146433	uc002ezh.2	-17954	ENSG00000157368	IL34	interleukin 34
All_autism_PFC_H3K27ac_samples_MACS2_peak_100622	chr16	70598457	70599378	Other	Other	-0.0418575	1.13427	0.285278	0.743445	0.920644	chr16	70598457	70599378	922	*	Exon (uc002ezf.3/23450, exon 19 of 26)	16	70613798	70694585	80788	1	146433	uc002ezh.2	-14420	ENSG00000157368	IL34	interleukin 34
All_autism_PFC_H3K27ac_samples_MACS2_peak_100623	chr16	70605784	70608676	Astrocyte,Neuron	Multiple	-0.0593216	3.12145	0.890819	0.347618	0.697956	chr16	70605784	70608676	2893	*	3' UTR	16	70613798	70694585	80788	1	146433	uc002ezh.2	-5122	ENSG00000157368	IL34	interleukin 34
All_autism_PFC_H3K27ac_samples_MACS2_peak_100624	chr16	70609325	70609632	Neuron	Neuron	-0.0347009	0.339094	0.105912	0.813845	0.948416	chr16	70609325	70609632	308	*	3' UTR	16	70613798	70694585	80788	1	146433	uc002ezh.2	-4166	ENSG00000157368	IL34	interleukin 34
All_autism_PFC_H3K27ac_samples_MACS2_peak_100625	chr16	70610346	70610831	Other	Other	-0.00193628	0.701881	0.000381567	0.984456	0.997771	chr16	70610346	70610831	486	*	Promoter (2-3kb)	16	70613798	70694585	80788	1	146433	uc002ezh.2	-2967	ENSG00000157368	IL34	interleukin 34
All_autism_PFC_H3K27ac_samples_MACS2_peak_100626	chr16	70611072	70611370	Other	Other	-0.044471	0.203458	0.122239	0.727382	0.913959	chr16	70611072	70611370	299	*	Promoter (2-3kb)	16	70613798	70694585	80788	1	146433	uc002ezh.2	-2428	ENSG00000157368	IL34	interleukin 34
All_autism_PFC_H3K27ac_samples_MACS2_peak_100627	chr16	70624480	70625273	Other	Other	-0.287	0.581728	5.25909	0.0240074	0.212599	chr16	70624480	70625273	794	*	Intron (uc002ezh.2/146433, intron 1 of 6)	16	70613798	70694585	80788	1	146433	uc002ezi.2	10682	ENSG00000157368	IL34	interleukin 34
All_autism_PFC_H3K27ac_samples_MACS2_peak_100629	chr16	70638100	70639151	Oligodendrocyte	Oligodendrocyte	0.164703	1.20293	3.2231	0.0757431	0.367199	chr16	70638100	70639151	1052	*	Intron (uc002ezh.2/146433, intron 1 of 6)	16	70657895	70694585	36691	1	146433	uc021tkk.1	-18744	ENSG00000157368	IL34	interleukin 34
All_autism_PFC_H3K27ac_samples_MACS2_peak_10063	chr1	71583077	71583289	Other	Other	-0.101378	-0.533541	0.463471	0.49764	0.799666	chr1	71583077	71583289	213	*	Intron (uc001dfu.2/100852410, intron 2 of 3)	1	71547007	71703406	156400	1	100852410	uc001dfu.2	36070	NA	ZRANB2-DT	ZRANB2 divergent transcript
All_autism_PFC_H3K27ac_samples_MACS2_peak_100630	chr16	70669133	70669520	Other	Other	-0.0264576	0.0327683	0.0496509	0.824144	0.952089	chr16	70669133	70669520	388	*	Intron (uc002ezh.2/146433, intron 1 of 6)	16	70657895	70694585	36691	1	146433	uc021tkk.1	11238	ENSG00000157368	IL34	interleukin 34
All_autism_PFC_H3K27ac_samples_MACS2_peak_100631	chr16	70672911	70673877	Oligodendrocyte	Oligodendrocyte	0.121129	1.16522	1.50536	0.222839	0.583346	chr16	70672911	70673877	967	*	Intron (uc002ezh.2/146433, intron 1 of 6)	16	70657895	70694585	36691	1	146433	uc021tkk.1	15016	ENSG00000157368	IL34	interleukin 34
All_autism_PFC_H3K27ac_samples_MACS2_peak_100632	chr16	70680034	70682306	Astrocyte,Neuron	Multiple	-0.163266	3.81718	6.27084	0.0139552	0.162283	chr16	70680034	70682306	2273	*	5' UTR	16	70657895	70694585	36691	1	146433	uc021tkk.1	22139	ENSG00000157368	IL34	interleukin 34
All_autism_PFC_H3K27ac_samples_MACS2_peak_100633	chr16	70682634	70683100	Neuron	Neuron	-0.167757	1.25563	2.11069	0.149524	0.493372	chr16	70682634	70683100	467	*	Intron (uc002ezh.2/146433, intron 2 of 6)	16	70657895	70694585	36691	1	146433	uc021tkk.1	24739	ENSG00000157368	IL34	interleukin 34
All_autism_PFC_H3K27ac_samples_MACS2_peak_100634	chr16	70687853	70688333	Astrocyte,Neuron	Multiple	0.31979	0.752274	7.88856	0.00602417	0.105059	chr16	70687853	70688333	481	*	Intron (uc002ezh.2/146433, intron 2 of 6)	16	70710784	70713958	3175	2	92154	uc002ezk.1	25625	ENSG00000132613	MTSS2	MTSS I-BAR domain containing 2
All_autism_PFC_H3K27ac_samples_MACS2_peak_100635	chr16	70690536	70691029	Other	Other	-0.112433	0.641536	1.01519	0.316188	0.673249	chr16	70690536	70691029	494	*	Exon (uc002ezh.2/146433, exon 4 of 7)	16	70710784	70713958	3175	2	92154	uc002ezk.1	22929	ENSG00000132613	MTSS2	MTSS I-BAR domain containing 2
All_autism_PFC_H3K27ac_samples_MACS2_peak_100636	chr16	70694026	70694583	Neuron	Neuron	-0.105725	1.36822	0.96697	0.327901	0.68251	chr16	70694026	70694583	558	*	3' UTR	16	70710784	70713958	3175	2	92154	uc002ezk.1	19375	ENSG00000132613	MTSS2	MTSS I-BAR domain containing 2
All_autism_PFC_H3K27ac_samples_MACS2_peak_100637	chr16	70695602	70698046	Astrocyte,Neuron	Multiple	-0.153492	3.47534	3.8361	0.0530531	0.31154	chr16	70695602	70698046	2445	*	3' UTR	16	70710784	70713958	3175	2	92154	uc002ezk.1	15912	ENSG00000132613	MTSS2	MTSS I-BAR domain containing 2
All_autism_PFC_H3K27ac_samples_MACS2_peak_100638	chr16	70698319	70700159	Astrocyte,Neuron	Multiple	-0.172353	3.01874	4.19404	0.0432888	0.283406	chr16	70698319	70700159	1841	*	Exon (uc002ezj.3/92154, exon 12 of 15)	16	70710784	70713958	3175	2	92154	uc002ezk.1	13799	ENSG00000132613	MTSS2	MTSS I-BAR domain containing 2
All_autism_PFC_H3K27ac_samples_MACS2_peak_100639	chr16	70706731	70707314	Astrocyte,Neuron	Multiple	0.0552866	1.37507	0.42955	0.513773	0.808775	chr16	70706731	70707314	584	*	Intron (uc002ezj.3/92154, intron 11 of 14)	16	70710784	70713958	3175	2	92154	uc002ezk.1	6644	ENSG00000132613	MTSS2	MTSS I-BAR domain containing 2
All_autism_PFC_H3K27ac_samples_MACS2_peak_10064	chr1	71657313	71659045	Neuron	Neuron	0.0875497	1.98878	0.727626	0.395771	0.733678	chr1	71657313	71659045	1733	*	Intron (uc001dfu.2/100852410, intron 2 of 3)	1	71547007	71703406	156400	1	100852410	uc001dfu.2	110306	NA	ZRANB2-DT	ZRANB2 divergent transcript
All_autism_PFC_H3K27ac_samples_MACS2_peak_100640	chr16	70708170	70708643	Astrocyte,Neuron	Multiple	-0.166578	1.42559	2.72065	0.102317	0.418767	chr16	70708170	70708643	474	*	Exon (uc002ezj.3/92154, exon 11 of 15)	16	70710784	70713958	3175	2	92154	uc002ezk.1	5315	ENSG00000132613	MTSS2	MTSS I-BAR domain containing 2
All_autism_PFC_H3K27ac_samples_MACS2_peak_100642	chr16	70714186	70716481	Astrocyte,Neuron,Oligodendrocyte	Multiple	0.124952	5.17898	5.00003	0.0276557	0.228057	chr16	70714186	70716481	2296	*	Promoter (<=1kb)	16	70710784	70713958	3175	2	92154	uc002ezk.1	-228	ENSG00000132613	MTSS2	MTSS I-BAR domain containing 2
All_autism_PFC_H3K27ac_samples_MACS2_peak_100643	chr16	70717338	70717828	Astrocyte,Neuron,Oligodendrocyte	Multiple	0.114299	2.93131	2.41357	0.123569	0.454389	chr16	70717338	70717828	491	*	Promoter (2-3kb)	16	70695107	70719954	24848	2	92154	uc002ezj.3	2126	ENSG00000132613	MTSS2	MTSS I-BAR domain containing 2
All_autism_PFC_H3K27ac_samples_MACS2_peak_100644	chr16	70718589	70718944	Astrocyte,Neuron,Oligodendrocyte	Multiple	0.116924	2.77358	2.91991	0.0907142	0.397587	chr16	70718589	70718944	356	*	Promoter (1-2kb)	16	70695107	70719954	24848	2	92154	uc002ezj.3	1010	ENSG00000132613	MTSS2	MTSS I-BAR domain containing 2
All_autism_PFC_H3K27ac_samples_MACS2_peak_100645	chr16	70720328	70721228	Astrocyte,Neuron,Oligodendrocyte	Multiple	0.0739771	3.73065	1.55408	0.215558	0.575071	chr16	70720328	70721228	901	*	Promoter (<=1kb)	16	70695107	70719954	24848	2	92154	uc002ezj.3	-374	ENSG00000132613	MTSS2	MTSS I-BAR domain containing 2
All_autism_PFC_H3K27ac_samples_MACS2_peak_100646	chr16	70721540	70722997	Astrocyte,Neuron,Oligodendrocyte	Multiple	0.108111	4.69546	3.99604	0.0484261	0.29846	chr16	70721540	70722997	1458	*	Promoter (1-2kb)	16	70695107	70719954	24848	2	92154	uc002ezj.3	-1586	ENSG00000132613	MTSS2	MTSS I-BAR domain containing 2
All_autism_PFC_H3K27ac_samples_MACS2_peak_100647	chr16	70725041	70728022	Astrocyte,Neuron,Oligodendrocyte	Multiple	0.0185858	5.30094	0.105661	0.745845	0.921813	chr16	70725041	70728022	2982	*	Exon (uc002ezl.3/55697, exon 5 of 6)	16	70695107	70719954	24848	2	92154	uc002ezj.3	-5087	ENSG00000132613	MTSS2	MTSS I-BAR domain containing 2
All_autism_PFC_H3K27ac_samples_MACS2_peak_100648	chr16	70733837	70735471	Astrocyte,Neuron,Oligodendrocyte	Multiple	0.323189	3.76943	20.3252	1.84098780054443e-05	0.00391906	chr16	70733837	70735471	1635	*	Intron (uc002ezl.3/55697, intron 1 of 5)	16	70695107	70719954	24848	2	92154	uc002ezj.3	-13883	ENSG00000132613	MTSS2	MTSS I-BAR domain containing 2
All_autism_PFC_H3K27ac_samples_MACS2_peak_100649	chr16	70736143	70738605	Astrocyte,Neuron,Oligodendrocyte	Multiple	0.149387	4.20771	5.11598	0.0259552	0.221674	chr16	70736143	70738605	2463	*	Intron (uc002ezl.3/55697, intron 1 of 5)	16	70695107	70719954	24848	2	92154	uc002ezj.3	-16189	ENSG00000132613	MTSS2	MTSS I-BAR domain containing 2
All_autism_PFC_H3K27ac_samples_MACS2_peak_10065	chr1	71659269	71660263	Neuron	Neuron	-0.104501	1.47679	0.922103	0.339328	0.691542	chr1	71659269	71660263	995	*	Intron (uc001dfu.2/100852410, intron 2 of 3)	1	71547007	71703406	156400	1	100852410	uc001dfu.2	112262	NA	ZRANB2-DT	ZRANB2 divergent transcript
All_autism_PFC_H3K27ac_samples_MACS2_peak_100650	chr16	70747201	70747458	Astrocyte,Neuron,Oligodendrocyte	Multiple	0.0988946	1.29317	1.35302	0.247625	0.609563	chr16	70747201	70747458	258	*	Intron (uc002ezl.3/55697, intron 1 of 5)	16	70721342	70765462	44121	2	55697	uc002ezl.3	18004	ENSG00000103043	VAC14	VAC14 component of PIKFYVE complex
All_autism_PFC_H3K27ac_samples_MACS2_peak_100651	chr16	70748182	70751264	Astrocyte,Neuron,Oligodendrocyte	Multiple	0.128461	4.48351	5.28475	0.0236748	0.211272	chr16	70748182	70751264	3083	*	Intron (uc002ezl.3/55697, intron 1 of 5)	16	70721342	70765462	44121	2	55697	uc002ezl.3	14198	ENSG00000103043	VAC14	VAC14 component of PIKFYVE complex
All_autism_PFC_H3K27ac_samples_MACS2_peak_100653	chr16	70757779	70760980	Astrocyte,Microglia,Neuron,Oligodendrocyte	Multiple	0.124143	4.52664	4.32501	0.0402132	0.273398	chr16	70757779	70760980	3202	*	Intron (uc002ezl.3/55697, intron 1 of 5)	16	70721342	70765462	44121	2	55697	uc002ezl.3	4482	ENSG00000103043	VAC14	VAC14 component of PIKFYVE complex
All_autism_PFC_H3K27ac_samples_MACS2_peak_100654	chr16	70761442	70762222	Astrocyte,Microglia,Neuron,Oligodendrocyte	Multiple	-0.0444693	2.33641	0.35244	0.554127	0.831601	chr16	70761442	70762222	781	*	Intron (uc002ezl.3/55697, intron 1 of 5)	16	70721342	70765462	44121	2	55697	uc002ezl.3	3240	ENSG00000103043	VAC14	VAC14 component of PIKFYVE complex
All_autism_PFC_H3K27ac_samples_MACS2_peak_100655	chr16	70764141	70764433	Astrocyte,Neuron,Oligodendrocyte	Multiple	0.206227	1.18422	4.30999	0.0405538	0.274557	chr16	70764141	70764433	293	*	Promoter (1-2kb)	16	70721342	70765462	44121	2	55697	uc002ezl.3	1029	ENSG00000103043	VAC14	VAC14 component of PIKFYVE complex
All_autism_PFC_H3K27ac_samples_MACS2_peak_100656	chr16	70764659	70765407	Astrocyte,Neuron,Oligodendrocyte	Multiple	0.168699	1.88708	4.45371	0.0374173	0.264102	chr16	70764659	70765407	749	*	Promoter (<=1kb)	16	70721342	70765462	44121	2	55697	uc002ezl.3	55	ENSG00000103043	VAC14	VAC14 component of PIKFYVE complex
All_autism_PFC_H3K27ac_samples_MACS2_peak_100657	chr16	70768969	70770078	Astrocyte,Microglia,Neuron,Oligodendrocyte	Multiple	0.0724917	2.39498	0.941412	0.334346	0.687722	chr16	70768969	70770078	1110	*	Intron (uc002ezm.3/55697, intron 13 of 18)	16	70721342	70765462	44121	2	55697	uc002ezl.3	-3507	ENSG00000103043	VAC14	VAC14 component of PIKFYVE complex
All_autism_PFC_H3K27ac_samples_MACS2_peak_100658	chr16	70770439	70773024	Astrocyte,Microglia,Neuron,Oligodendrocyte	Multiple	-0.0609321	3.78423	0.860663	0.355873	0.704209	chr16	70770439	70773024	2586	*	Intron (uc002ezm.3/55697, intron 13 of 18)	16	70721342	70765462	44121	2	55697	uc002ezl.3	-4977	ENSG00000103043	VAC14	VAC14 component of PIKFYVE complex
All_autism_PFC_H3K27ac_samples_MACS2_peak_100659	chr16	70779563	70779835	Astrocyte,Neuron,Oligodendrocyte	Multiple	0.250049	1.267	5.67341	0.0191896	0.190658	chr16	70779563	70779835	273	*	Promoter (1-2kb)	16	70730793	70778541	47749	2	55697	uc010cfx.1	-1022	ENSG00000103043	VAC14	VAC14 component of PIKFYVE complex
All_autism_PFC_H3K27ac_samples_MACS2_peak_100660	chr16	70780221	70780752	Astrocyte,Neuron,Oligodendrocyte	Multiple	0.0389921	2.13729	0.246888	0.620408	0.864866	chr16	70780221	70780752	532	*	Promoter (1-2kb)	16	70730793	70778541	47749	2	55697	uc010cfx.1	-1680	ENSG00000103043	VAC14	VAC14 component of PIKFYVE complex
All_autism_PFC_H3K27ac_samples_MACS2_peak_100661	chr16	70782039	70782834	Astrocyte,Neuron,Oligodendrocyte	Multiple	0.0459725	2.56336	0.421883	0.517545	0.810918	chr16	70782039	70782834	796	*	Intron (uc002ezm.3/55697, intron 12 of 18)	16	70730793	70778541	47749	2	55697	uc010cfx.1	-3498	ENSG00000103043	VAC14	VAC14 component of PIKFYVE complex
All_autism_PFC_H3K27ac_samples_MACS2_peak_100662	chr16	70783088	70784125	Astrocyte,Neuron,Oligodendrocyte	Multiple	0.0354727	3.57605	0.339404	0.561535	0.835772	chr16	70783088	70784125	1038	*	Intron (uc002ezm.3/55697, intron 12 of 18)	16	70730793	70778541	47749	2	55697	uc010cfx.1	-4547	ENSG00000103043	VAC14	VAC14 component of PIKFYVE complex
All_autism_PFC_H3K27ac_samples_MACS2_peak_100663	chr16	70784408	70784847	Astrocyte,Neuron,Oligodendrocyte	Multiple	0.107826	2.25469	2.16405	0.202571	0.560125	chr16	70784408	70784847	440	*	Intron (uc002ezm.3/55697, intron 12 of 18)	16	70788963	70807154	18192	1	100130894	uc002ezp.2	-4116	ENSG00000214353	VAC14-AS1	VAC14 antisense RNA 1
All_autism_PFC_H3K27ac_samples_MACS2_peak_100664	chr16	70787753	70788650	Astrocyte,Neuron,Oligodendrocyte	Multiple	0.0329866	3.29391	0.216334	0.642898	0.876102	chr16	70787753	70788650	898	*	Promoter (<=1kb)	16	70788963	70807154	18192	1	100130894	uc002ezp.2	-313	ENSG00000214353	VAC14-AS1	VAC14 antisense RNA 1
All_autism_PFC_H3K27ac_samples_MACS2_peak_100665	chr16	70788970	70789389	Astrocyte,Neuron,Oligodendrocyte	Multiple	-0.0509145	2.27208	0.519603	0.472757	0.784543	chr16	70788970	70789389	420	*	Promoter (<=1kb)	16	70788963	70807154	18192	1	100130894	uc002ezp.2	7	ENSG00000214353	VAC14-AS1	VAC14 antisense RNA 1
All_autism_PFC_H3K27ac_samples_MACS2_peak_100666	chr16	70789729	70791685	Astrocyte,Microglia,Neuron,Oligodendrocyte	Multiple	0.0864874	3.9831	2.15924	0.144975	0.486707	chr16	70789729	70791685	1957	*	Promoter (<=1kb)	16	70788963	70807154	18192	1	100130894	uc002ezp.2	766	ENSG00000214353	VAC14-AS1	VAC14 antisense RNA 1
All_autism_PFC_H3K27ac_samples_MACS2_peak_100667	chr16	70793698	70794574	Astrocyte,Neuron,Oligodendrocyte	Multiple	0.239347	2.74702	10.3604	0.00175511	0.0533607	chr16	70793698	70794574	877	*	Intron (uc002ezp.2/100130894, intron 2 of 5)	16	70788963	70807154	18192	1	100130894	uc002ezp.2	4735	ENSG00000214353	VAC14-AS1	VAC14 antisense RNA 1
All_autism_PFC_H3K27ac_samples_MACS2_peak_100668	chr16	70794983	70796198	Astrocyte,Neuron,Oligodendrocyte	Multiple	0.0944458	3.49196	2.20604	0.140738	0.480853	chr16	70794983	70796198	1216	*	Exon (uc002ezp.2/100130894, exon 3 of 6)	16	70788963	70807154	18192	1	100130894	uc002ezp.2	6020	ENSG00000214353	VAC14-AS1	VAC14 antisense RNA 1
All_autism_PFC_H3K27ac_samples_MACS2_peak_100669	chr16	70803110	70805380	Astrocyte,Neuron,Oligodendrocyte	Multiple	0.228416	2.69996	9.00417	0.00342975	0.0771317	chr16	70803110	70805380	2271	*	Exon (uc002ezq.3/uc002ezq.3, exon 1 of 1)	16	70788963	70807154	18192	1	100130894	uc002ezp.2	14147	ENSG00000214353	VAC14-AS1	VAC14 antisense RNA 1
All_autism_PFC_H3K27ac_samples_MACS2_peak_10067	chr1	71668494	71668930	Neuron	Neuron	0.0402935	0.290873	0.142486	0.706652	0.90509	chr1	71668494	71668930	437	*	Intron (uc001dfu.2/100852410, intron 2 of 3)	1	71547007	71703406	156400	1	100852410	uc001dfu.2	121487	NA	ZRANB2-DT	ZRANB2 divergent transcript
All_autism_PFC_H3K27ac_samples_MACS2_peak_100670	chr16	70811356	70812229	Other	Other	-0.163963	0.63219	2.56362	0.112624	0.43642	chr16	70811356	70812229	874	*	Exon (uc021tkl.1/uc021tkl.1, exon 1 of 1)	16	70788963	70807154	18192	1	100130894	uc002ezp.2	22393	ENSG00000214353	VAC14-AS1	VAC14 antisense RNA 1
All_autism_PFC_H3K27ac_samples_MACS2_peak_100671	chr16	70812871	70813259	Other	Other	0.0673352	0.0807948	0.342407	0.559812	0.834881	chr16	70812871	70813259	389	*	Exon (uc021tkn.1/uc021tkn.1, exon 1 of 1)	16	70721342	70835061	113720	2	55697	uc002ezm.3	21802	ENSG00000103043	VAC14	VAC14 component of PIKFYVE complex
All_autism_PFC_H3K27ac_samples_MACS2_peak_100672	chr16	70821282	70821505	Other	Other	-0.182417	-0.374787	1.84886	0.177092	0.530338	chr16	70821282	70821505	224	*	Intron (uc002ezm.3/55697, intron 1 of 18)	16	70721342	70835061	113720	2	55697	uc002ezm.3	13556	ENSG00000103043	VAC14	VAC14 component of PIKFYVE complex
All_autism_PFC_H3K27ac_samples_MACS2_peak_100673	chr16	70822357	70824408	Neuron	Neuron	-0.0258665	2.01982	0.125833	0.723568	0.912074	chr16	70822357	70824408	2052	*	Exon (uc021tko.1/uc021tko.1, exon 1 of 1)	16	70721342	70835061	113720	2	55697	uc002ezm.3	10653	ENSG00000103043	VAC14	VAC14 component of PIKFYVE complex
All_autism_PFC_H3K27ac_samples_MACS2_peak_100674	chr16	70834278	70835488	Astrocyte,Microglia,Neuron,Oligodendrocyte	Multiple	0.196385	1.79204	5.78667	0.0180581	0.184799	chr16	70834278	70835488	1211	*	Promoter (<=1kb)	16	70721342	70835061	113720	2	55697	uc002ezm.3	0	ENSG00000103043	VAC14	VAC14 component of PIKFYVE complex
All_autism_PFC_H3K27ac_samples_MACS2_peak_100675	chr16	71239339	71239917	Other	Other	-0.15469	0.324416	1.66231	0.20038	0.557649	chr16	71239339	71239917	579	*	Intron (uc031qwy.1/54768, intron 1 of 85)	16	71059286	71220821	161536	2	54768	uc010cfz.2	-18518	ENSG00000157423	HYDIN	HYDIN axonemal central pair apparatus protein
All_autism_PFC_H3K27ac_samples_MACS2_peak_100677	chr16	71275275	71277711	Microglia	Microglia	-0.177209	2.66022	3.65091	0.0590132	0.327397	chr16	71275275	71277711	2437	*	Distal Intergenic	16	71100380	71264625	164246	2	54768	uc002ezw.4	-10650	ENSG00000157423	HYDIN	HYDIN axonemal central pair apparatus protein
All_autism_PFC_H3K27ac_samples_MACS2_peak_100678	chr16	71278236	71278480	Microglia	Microglia	-0.175698	-0.182306	1.32706	0.252182	0.614013	chr16	71278236	71278480	245	*	Distal Intergenic	16	71100380	71264625	164246	2	54768	uc002ezw.4	-13611	ENSG00000157423	HYDIN	HYDIN axonemal central pair apparatus protein
All_autism_PFC_H3K27ac_samples_MACS2_peak_100679	chr16	71282741	71283856	Microglia	Microglia	-0.0670847	0.965329	0.551378	0.459563	0.776132	chr16	71282741	71283856	1116	*	Distal Intergenic	16	71100380	71264625	164246	2	54768	uc002ezw.4	-18116	ENSG00000157423	HYDIN	HYDIN axonemal central pair apparatus protein
All_autism_PFC_H3K27ac_samples_MACS2_peak_10068	chr1	71669345	71669653	Other	Other	-0.00624722	-0.211829	0.0023949	0.96107	0.99379	chr1	71669345	71669653	309	*	Intron (uc001dfu.2/100852410, intron 2 of 3)	1	71547007	71703406	156400	1	100852410	uc001dfu.2	122338	NA	ZRANB2-DT	ZRANB2 divergent transcript
All_autism_PFC_H3K27ac_samples_MACS2_peak_100680	chr16	71288819	71290240	Astrocyte,Microglia,Oligodendrocyte	Multiple	0.0567587	2.37355	0.416887	0.52003	0.812248	chr16	71288819	71290240	1422	*	Distal Intergenic	16	71100380	71264625	164246	2	54768	uc002ezw.4	-24194	ENSG00000157423	HYDIN	HYDIN axonemal central pair apparatus protein
All_autism_PFC_H3K27ac_samples_MACS2_peak_100681	chr16	71322574	71324311	Astrocyte,Microglia,Neuron,Oligodendrocyte	Multiple	0.0624011	3.45458	1.04277	0.309736	0.667966	chr16	71322574	71324311	1738	*	Promoter (<=1kb)	16	71316203	71323315	7113	2	55783	uc010cga.3	0	ENSG00000180917	CMTR2	cap methyltransferase 2
All_autism_PFC_H3K27ac_samples_MACS2_peak_100682	chr16	71387104	71388628	Neuron	Neuron	0.101976	2.18682	1.44501	0.232279	0.59356	chr16	71387104	71388628	1525	*	Distal Intergenic	16	71392616	71424342	31727	1	794	uc002faa.4	-3988	ENSG00000172137	CALB2	calbindin 2
All_autism_PFC_H3K27ac_samples_MACS2_peak_100683	chr16	71392715	71393290	Neuron	Neuron	0.000825176	0.219823	3.05983016738672e-05	0.995598	0.999579	chr16	71392715	71393290	576	*	Promoter (<=1kb)	16	71392616	71424342	31727	1	794	uc010vme.2	99	ENSG00000172137	CALB2	calbindin 2
All_autism_PFC_H3K27ac_samples_MACS2_peak_100684	chr16	71398002	71398909	Other	Other	-0.22362	0.73139	4.8834	0.0294856	0.235628	chr16	71398002	71398909	908	*	Intron (uc002faa.4/794, intron 1 of 10)	16	71392616	71424342	31727	1	794	uc010vme.2	5386	ENSG00000172137	CALB2	calbindin 2
All_autism_PFC_H3K27ac_samples_MACS2_peak_100686	chr16	71419338	71419660	Neuron	Neuron	-0.166278	-0.224995	1.6463	0.202542	0.560107	chr16	71419338	71419660	323	*	3' UTR	16	71392616	71424342	31727	1	794	uc010vme.2	26722	ENSG00000172137	CALB2	calbindin 2
All_autism_PFC_H3K27ac_samples_MACS2_peak_100687	chr16	71420078	71420591	Neuron	Neuron	-0.0631207	0.387441	0.276119	0.600464	0.855499	chr16	71420078	71420591	514	*	Intron (uc002faa.4/794, intron 10 of 10)	16	71392616	71424342	31727	1	794	uc010vme.2	27462	ENSG00000172137	CALB2	calbindin 2
All_autism_PFC_H3K27ac_samples_MACS2_peak_100688	chr16	71495556	71496755	Astrocyte,Microglia,Neuron,Oligodendrocyte	Multiple	0.0660684	3.19007	0.897889	0.34572	0.696435	chr16	71495556	71496755	1200	*	Promoter (<=1kb)	16	71481503	71496117	14615	2	7571	uc002faf.3	0	ENSG00000167377	ZNF23	zinc finger protein 23
All_autism_PFC_H3K27ac_samples_MACS2_peak_100689	chr16	71507836	71508211	Astrocyte	Astrocyte	0.0589343	-0.112096	0.219492	0.640486	0.874764	chr16	71507836	71508211	376	*	3' UTR	16	71507976	71518651	10676	2	7567	uc002fak.1	10440	ENSG00000157429	ZNF19	zinc finger protein 19
All_autism_PFC_H3K27ac_samples_MACS2_peak_10069	chr1	71688425	71688664	Other	Other	0.113465	-0.442446	0.66631	0.416356	0.747846	chr1	71688425	71688664	240	*	Intron (uc001dfu.2/100852410, intron 2 of 3)	1	71547007	71703406	156400	1	100852410	uc001dfu.2	141418	NA	ZRANB2-DT	ZRANB2 divergent transcript
All_autism_PFC_H3K27ac_samples_MACS2_peak_100690	chr16	71517800	71519160	Astrocyte,Microglia,Neuron,Oligodendrocyte	Multiple	0.0627169	3.98508	1.09186	0.298676	0.658012	chr16	71517800	71519160	1361	*	Promoter (<=1kb)	16	71507976	71518651	10676	2	7567	uc002fak.1	0	ENSG00000157429	ZNF19	zinc finger protein 19
All_autism_PFC_H3K27ac_samples_MACS2_peak_100691	chr16	71598069	71599705	Astrocyte,Microglia,Neuron,Oligodendrocyte	Multiple	0.0273943	2.82605	0.20778	0.649539	0.879497	chr16	71598069	71599705	1637	*	Distal Intergenic	16	71600754	71610998	10245	2	6898	uc002fap.2	11293	ENSG00000198650	TAT	tyrosine aminotransferase
All_autism_PFC_H3K27ac_samples_MACS2_peak_100692	chr16	71614681	71615142	Other	Other	-0.145843	0.284181	1.40759	0.238375	0.599791	chr16	71614681	71615142	462	*	Distal Intergenic	16	71609327	71610998	1672	2	6898	uc002far.3	-3683	ENSG00000198650	TAT	tyrosine aminotransferase
All_autism_PFC_H3K27ac_samples_MACS2_peak_100693	chr16	71615441	71615875	Other	Other	-0.0410462	0.19394	0.0909888	0.763574	0.928884	chr16	71615441	71615875	435	*	Distal Intergenic	16	71609327	71610998	1672	2	6898	uc002far.3	-4443	ENSG00000198650	TAT	tyrosine aminotransferase
All_autism_PFC_H3K27ac_samples_MACS2_peak_100694	chr16	71634725	71635339	Oligodendrocyte	Oligodendrocyte	0.00899382	0.446414	0.00591045	0.938879	0.988523	chr16	71634725	71635339	615	*	Distal Intergenic	16	71609327	71610998	1672	2	6898	uc002far.3	-23727	ENSG00000198650	TAT	tyrosine aminotransferase
All_autism_PFC_H3K27ac_samples_MACS2_peak_100696	chr16	71669310	71669880	Oligodendrocyte	Oligodendrocyte	0.125542	0.445529	1.66598	0.199888	0.557161	chr16	71669310	71669880	571	*	3' UTR	16	71660056	71675868	15813	1	91862	uc010cge.4	9254	ENSG00000140832	MARVELD3	MARVEL domain containing 3
All_autism_PFC_H3K27ac_samples_MACS2_peak_100698	chr16	71686599	71686879	Other	Other	-0.224519	-0.329335	2.8122	0.0967934	0.409172	chr16	71686599	71686879	281	*	Exon (uc002fav.3/23035, exon 13 of 15)	16	71660056	71675868	15813	1	91862	uc010cge.4	26543	ENSG00000140832	MARVELD3	MARVEL domain containing 3
All_autism_PFC_H3K27ac_samples_MACS2_peak_1007	chr1	6982314	6982873	Astrocyte,Oligodendrocyte	Multiple	0.0115229	1.07802	0.015341	0.901685	0.977962	chr1	6982314	6982873	560	*	Intron (uc001aoi.3/23261, intron 3 of 22)	1	6845384	7829766	984383	1	23261	uc001aoi.3	136930	ENSG00000171735	CAMTA1	calmodulin binding transcription activator 1
All_autism_PFC_H3K27ac_samples_MACS2_peak_10070	chr1	71689054	71689635	Neuron	Neuron	-0.12693	0.637225	1.02817	0.31313	0.670705	chr1	71689054	71689635	582	*	Intron (uc001dfu.2/100852410, intron 3 of 3)	1	71547007	71703406	156400	1	100852410	uc001dfu.2	142047	NA	ZRANB2-DT	ZRANB2 divergent transcript
All_autism_PFC_H3K27ac_samples_MACS2_peak_100700	chr16	71689124	71689980	Neuron	Neuron	0.0255649	0.627359	0.0750656	0.784686	0.937374	chr16	71689124	71689980	857	*	Exon (uc002fav.3/23035, exon 12 of 15)	16	71671738	71715808	44071	2	23035	uc002fav.3	25828	ENSG00000040199	PHLPP2	PH domain and leucine rich repeat protein phosphatase 2
All_autism_PFC_H3K27ac_samples_MACS2_peak_100701	chr16	71692478	71693449	Astrocyte	Astrocyte	0.118804	1.06857	1.53935	0.217729	0.577806	chr16	71692478	71693449	972	*	Exon (uc002fav.3/23035, exon 9 of 15)	16	71671738	71715808	44071	2	23035	uc002fav.3	22359	ENSG00000040199	PHLPP2	PH domain and leucine rich repeat protein phosphatase 2
All_autism_PFC_H3K27ac_samples_MACS2_peak_100703	chr16	71703855	71704379	Neuron	Neuron	0.135618	0.400607	1.90129	0.171128	0.522706	chr16	71703855	71704379	525	*	Intron (uc002fav.3/23035, intron 5 of 14)	16	71671738	71715808	44071	2	23035	uc002fav.3	11429	ENSG00000040199	PHLPP2	PH domain and leucine rich repeat protein phosphatase 2
All_autism_PFC_H3K27ac_samples_MACS2_peak_100704	chr16	71704642	71704959	Other	Other	-0.150585	-0.177928	1.10014	0.29686	0.656248	chr16	71704642	71704959	318	*	Intron (uc002fav.3/23035, intron 5 of 14)	16	71671738	71715808	44071	2	23035	uc002fav.3	10849	ENSG00000040199	PHLPP2	PH domain and leucine rich repeat protein phosphatase 2
All_autism_PFC_H3K27ac_samples_MACS2_peak_100705	chr16	71708752	71709092	Other	Other	0.1871	-0.208795	2.33402	0.129853	0.464393	chr16	71708752	71709092	341	*	Intron (uc002fav.3/23035, intron 4 of 14)	16	71671738	71715808	44071	2	23035	uc002fav.3	6716	ENSG00000040199	PHLPP2	PH domain and leucine rich repeat protein phosphatase 2
All_autism_PFC_H3K27ac_samples_MACS2_peak_100706	chr16	71709379	71710943	Other	Other	-0.0248928	1.48759	0.13231	0.716846	0.909204	chr16	71709379	71710943	1565	*	Exon (uc002fav.3/23035, exon 4 of 15)	16	71671738	71715808	44071	2	23035	uc002fav.3	4865	ENSG00000040199	PHLPP2	PH domain and leucine rich repeat protein phosphatase 2
All_autism_PFC_H3K27ac_samples_MACS2_peak_100707	chr16	71718286	71719302	Neuron	Neuron	0.0525124	1.11538	0.254207	0.61528	0.862817	chr16	71718286	71719302	1017	*	Promoter (2-3kb)	16	71671738	71715808	44071	2	23035	uc002fav.3	-2478	ENSG00000040199	PHLPP2	PH domain and leucine rich repeat protein phosphatase 2
All_autism_PFC_H3K27ac_samples_MACS2_peak_100708	chr16	71719866	71720526	Neuron	Neuron	0.0914183	0.550281	0.675994	0.413001	0.745664	chr16	71719866	71720526	661	*	Intron (uc002fax.3/23035, intron 3 of 17)	16	71671738	71715808	44071	2	23035	uc002fav.3	-4058	ENSG00000040199	PHLPP2	PH domain and leucine rich repeat protein phosphatase 2
All_autism_PFC_H3K27ac_samples_MACS2_peak_100709	chr16	71721849	71722098	Other	Other	-0.0721202	-0.326205	0.35888	0.550536	0.829375	chr16	71721849	71722098	250	*	Intron (uc002fax.3/23035, intron 3 of 17)	16	71671738	71715808	44071	2	23035	uc002fav.3	-6041	ENSG00000040199	PHLPP2	PH domain and leucine rich repeat protein phosphatase 2
All_autism_PFC_H3K27ac_samples_MACS2_peak_10071	chr1	71689992	71690876	Neuron	Neuron	-0.225229	1.361	3.00035	0.0864488	0.389166	chr1	71689992	71690876	885	*	Intron (uc001dfu.2/100852410, intron 3 of 3)	1	71547007	71703406	156400	1	100852410	uc001dfu.2	142985	NA	ZRANB2-DT	ZRANB2 divergent transcript
All_autism_PFC_H3K27ac_samples_MACS2_peak_100710	chr16	71722633	71723074	Neuron	Neuron	-0.0291527	0.151165	0.0697978	0.907031	0.979581	chr16	71722633	71723074	442	*	Intron (uc002fax.3/23035, intron 3 of 17)	16	71671738	71715808	44071	2	23035	uc002fav.3	-6825	ENSG00000040199	PHLPP2	PH domain and leucine rich repeat protein phosphatase 2
All_autism_PFC_H3K27ac_samples_MACS2_peak_100711	chr16	71723443	71723751	Other	Other	0.0156986	-0.205134	0.0163218	0.898608	0.977062	chr16	71723443	71723751	309	*	Intron (uc002fax.3/23035, intron 3 of 17)	16	71671738	71715808	44071	2	23035	uc002fav.3	-7635	ENSG00000040199	PHLPP2	PH domain and leucine rich repeat protein phosphatase 2
All_autism_PFC_H3K27ac_samples_MACS2_peak_100712	chr16	71724133	71724609	Other	Other	0.0230163	0.00926483	0.0385916	0.844674	0.959611	chr16	71724133	71724609	477	*	Exon (uc002fax.3/23035, exon 3 of 18)	16	71732470	71732604	135	2	100379141	uc021tkx.1	7995	ENSG00000263666	SNORA70D	small nucleolar RNA, H/ACA box 70D
All_autism_PFC_H3K27ac_samples_MACS2_peak_100714	chr16	71745831	71746073	Other	Other	0.110561	-0.404089	0.585078	0.446199	0.767383	chr16	71745831	71746073	243	*	Promoter (2-3kb)	16	71678852	71748704	69853	2	23035	uc002fax.3	2631	ENSG00000040199	PHLPP2	PH domain and leucine rich repeat protein phosphatase 2
All_autism_PFC_H3K27ac_samples_MACS2_peak_100715	chr16	71756737	71757306	Astrocyte,Microglia,Neuron,Oligodendrocyte	Multiple	-0.00862412	1.78344	0.00756674	0.930862	0.986423	chr16	71756737	71757306	570	*	Promoter (<=1kb)	16	71711377	71757715	46339	2	23035	uc002fay.1	409	ENSG00000040199	PHLPP2	PH domain and leucine rich repeat protein phosphatase 2
All_autism_PFC_H3K27ac_samples_MACS2_peak_100716	chr16	71757983	71759240	Astrocyte,Microglia,Neuron,Oligodendrocyte	Multiple	0.0711999	2.73333	1.24352	0.26757	0.629348	chr16	71757983	71759240	1258	*	Promoter (<=1kb)	16	71711377	71757715	46339	2	23035	uc002fay.1	-268	ENSG00000040199	PHLPP2	PH domain and leucine rich repeat protein phosphatase 2
All_autism_PFC_H3K27ac_samples_MACS2_peak_100717	chr16	71760152	71761291	Microglia,Neuron	Multiple	0.188335	2.41434	6.32154	0.0135861	0.160289	chr16	71760152	71761291	1140	*	Promoter (2-3kb)	16	71711377	71757715	46339	2	23035	uc002fay.1	-2437	ENSG00000040199	PHLPP2	PH domain and leucine rich repeat protein phosphatase 2
All_autism_PFC_H3K27ac_samples_MACS2_peak_100719	chr16	71766002	71767145	Astrocyte,Oligodendrocyte	Multiple	0.0106177	2.00282	0.0153049	0.9018	0.977987	chr16	71766002	71767145	1144	*	3' UTR	16	71711377	71757715	46339	2	23035	uc002fay.1	-8287	ENSG00000040199	PHLPP2	PH domain and leucine rich repeat protein phosphatase 2
All_autism_PFC_H3K27ac_samples_MACS2_peak_10072	chr1	71693549	71694021	Neuron	Neuron	-0.018901	0.470387	0.0282447	0.866887	0.966814	chr1	71693549	71694021	473	*	Intron (uc001dfu.2/100852410, intron 3 of 3)	1	71547007	71703406	156400	1	100852410	uc001dfu.2	146542	NA	ZRANB2-DT	ZRANB2 divergent transcript
All_autism_PFC_H3K27ac_samples_MACS2_peak_100720	chr16	71768251	71769528	Oligodendrocyte	Oligodendrocyte	-0.0412096	2.13522	0.306743	0.58097	0.846099	chr16	71768251	71769528	1278	*	Exon (uc002faz.3/164, exon 6 of 7)	16	71711377	71757715	46339	2	23035	uc002fay.1	-10536	ENSG00000040199	PHLPP2	PH domain and leucine rich repeat protein phosphatase 2
All_autism_PFC_H3K27ac_samples_MACS2_peak_100721	chr16	71779084	71779717	Astrocyte	Astrocyte	0.205675	0.547815	4.98629	0.0278649	0.228763	chr16	71779084	71779717	634	*	Promoter (1-2kb)	16	71762905	71781154	18250	2	164	uc002faz.3	1437	ENSG00000166747	AP1G1	adaptor related protein complex 1 subunit gamma 1
All_autism_PFC_H3K27ac_samples_MACS2_peak_100722	chr16	71779953	71780889	Other	Other	0.053036	0.854056	0.245862	0.621134	0.865223	chr16	71779953	71780889	937	*	Promoter (<=1kb)	16	71762905	71781154	18250	2	164	uc002faz.3	265	ENSG00000166747	AP1G1	adaptor related protein complex 1 subunit gamma 1
All_autism_PFC_H3K27ac_samples_MACS2_peak_100723	chr16	71782261	71783310	Other	Other	-0.106205	1.07716	1.67836	0.198239	0.555427	chr16	71782261	71783310	1050	*	Promoter (1-2kb)	16	71762905	71781154	18250	2	164	uc002faz.3	-1107	ENSG00000166747	AP1G1	adaptor related protein complex 1 subunit gamma 1
All_autism_PFC_H3K27ac_samples_MACS2_peak_100724	chr16	71787154	71787528	Other	Other	0.0105735	0.147484	0.00763627	0.930546	0.986321	chr16	71787154	71787528	375	*	Intron (uc021tky.1/164, intron 13 of 22)	16	71792305	71792390	86	2	692111	uc002fbc.1	4862	ENSG00000223224	SNORD71	small nucleolar RNA, C/D box 71
All_autism_PFC_H3K27ac_samples_MACS2_peak_100725	chr16	71788421	71788694	Other	Other	-0.121821	-0.0515966	0.866447	0.354269	0.703035	chr16	71788421	71788694	274	*	Intron (uc021tky.1/164, intron 12 of 22)	16	71792305	71792390	86	2	692111	uc002fbc.1	3696	ENSG00000223224	SNORD71	small nucleolar RNA, C/D box 71
All_autism_PFC_H3K27ac_samples_MACS2_peak_100726	chr16	71791622	71793550	Oligodendrocyte	Oligodendrocyte	-0.0613878	2.44463	0.582526	0.44719	0.768103	chr16	71791622	71793550	1929	*	Promoter (<=1kb)	16	71792305	71792390	86	2	692111	uc002fbc.1	0	ENSG00000223224	SNORD71	small nucleolar RNA, C/D box 71
All_autism_PFC_H3K27ac_samples_MACS2_peak_100727	chr16	71800458	71802355	Astrocyte,Oligodendrocyte	Multiple	-0.0839074	3.28716	0.56369	0.454608	0.77288	chr16	71800458	71802355	1898	*	Exon (uc021tky.1/164, exon 6 of 23)	16	71792305	71792390	86	2	692111	uc002fbc.1	-8068	ENSG00000223224	SNORD71	small nucleolar RNA, C/D box 71
All_autism_PFC_H3K27ac_samples_MACS2_peak_100728	chr16	71802612	71803793	Oligodendrocyte	Oligodendrocyte	-0.133849	2.21154	1.98617	0.161964	0.510756	chr16	71802612	71803793	1182	*	5' UTR	16	71792305	71792390	86	2	692111	uc002fbc.1	-10222	ENSG00000223224	SNORD71	small nucleolar RNA, C/D box 71
All_autism_PFC_H3K27ac_samples_MACS2_peak_100729	chr16	71811079	71811926	Other	Other	-0.0814595	1.33093	0.550954	0.459735	0.776274	chr16	71811079	71811926	848	*	Intron (uc021tky.1/164, intron 1 of 22)	16	71762905	71823385	60481	2	164	uc021tky.1	11459	ENSG00000166747	AP1G1	adaptor related protein complex 1 subunit gamma 1
All_autism_PFC_H3K27ac_samples_MACS2_peak_10073	chr1	71694370	71695148	Neuron	Neuron	-0.254984	0.860235	7.17824	0.00867939	0.127606	chr1	71694370	71695148	779	*	Intron (uc001dfu.2/100852410, intron 3 of 3)	1	71547007	71703406	156400	1	100852410	uc001dfu.2	147363	NA	ZRANB2-DT	ZRANB2 divergent transcript
All_autism_PFC_H3K27ac_samples_MACS2_peak_100730	chr16	71816470	71818695	Oligodendrocyte	Oligodendrocyte	0.0329394	2.96147	0.206359	0.650658	0.879989	chr16	71816470	71818695	2226	*	Intron (uc021tky.1/164, intron 1 of 22)	16	71762905	71823385	60481	2	164	uc021tky.1	4690	ENSG00000166747	AP1G1	adaptor related protein complex 1 subunit gamma 1
All_autism_PFC_H3K27ac_samples_MACS2_peak_100733	chr16	71826475	71827909	Other	Other	-0.170018	1.37607	4.26618	0.0415648	0.277808	chr16	71826475	71827909	1435	*	Intron (uc002fbb.3/164, intron 4 of 25)	16	71762905	71823385	60481	2	164	uc021tky.1	-3090	ENSG00000166747	AP1G1	adaptor related protein complex 1 subunit gamma 1
All_autism_PFC_H3K27ac_samples_MACS2_peak_100734	chr16	71828941	71830096	Other	Other	-0.126575	1.08958	2.54471	0.113941	0.438648	chr16	71828941	71830096	1156	*	Intron (uc002fbb.3/164, intron 4 of 25)	16	71762905	71823385	60481	2	164	uc021tky.1	-5556	ENSG00000166747	AP1G1	adaptor related protein complex 1 subunit gamma 1
All_autism_PFC_H3K27ac_samples_MACS2_peak_100736	chr16	71841907	71843726	Astrocyte,Microglia,Neuron,Oligodendrocyte	Multiple	0.131485	4.74971	5.56568	0.0203352	0.196245	chr16	71841907	71843726	1820	*	Promoter (<=1kb)	16	71762905	71842976	80072	2	164	uc002fbb.3	0	ENSG00000166747	AP1G1	adaptor related protein complex 1 subunit gamma 1
All_autism_PFC_H3K27ac_samples_MACS2_peak_100737	chr16	71850017	71852203	Astrocyte,Neuron,Oligodendrocyte	Multiple	0.156751	3.13122	5.09635	0.0262351	0.222743	chr16	71850017	71852203	2187	*	Distal Intergenic	16	71800342	71842976	42635	2	164	uc010vmh.1	-7041	ENSG00000166747	AP1G1	adaptor related protein complex 1 subunit gamma 1
All_autism_PFC_H3K27ac_samples_MACS2_peak_100738	chr16	71879067	71880650	Astrocyte,Microglia,Neuron,Oligodendrocyte	Multiple	0.214214	3.21387	7.59104	0.00701516	0.113786	chr16	71879067	71880650	1584	*	Promoter (<=1kb)	16	71879894	71891236	11343	1	342371	uc002fbd.3	0	ENSG00000224470	ATXN1L	ataxin 1 like
All_autism_PFC_H3K27ac_samples_MACS2_peak_100739	chr16	71885058	71886065	Neuron	Neuron	0.0300368	1.56484	0.116488	0.733619	0.916666	chr16	71885058	71886065	1008	*	3' UTR	16	71879894	71891236	11343	1	342371	uc002fbd.3	5164	ENSG00000224470	ATXN1L	ataxin 1 like
All_autism_PFC_H3K27ac_samples_MACS2_peak_100740	chr16	71886310	71886938	Neuron	Neuron	-0.159103	0.606741	2.71307	0.102789	0.419688	chr16	71886310	71886938	629	*	3' UTR	16	71879894	71891236	11343	1	342371	uc002fbd.3	6416	ENSG00000224470	ATXN1L	ataxin 1 like
All_autism_PFC_H3K27ac_samples_MACS2_peak_100743	chr16	71893624	71893923	Other	Other	-0.257865	0.136296	4.33838	0.0399126	0.272303	chr16	71893624	71893923	300	*	3' UTR	16	71879894	71891236	11343	1	342371	uc002fbd.3	13730	ENSG00000224470	ATXN1L	ataxin 1 like
All_autism_PFC_H3K27ac_samples_MACS2_peak_100744	chr16	71894175	71894460	Other	Other	-0.268584	-0.0222134	2.6632	0.10596	0.425389	chr16	71894175	71894460	286	*	3' UTR	16	71879894	71891236	11343	1	342371	uc002fbd.3	14281	ENSG00000224470	ATXN1L	ataxin 1 like
All_autism_PFC_H3K27ac_samples_MACS2_peak_100745	chr16	71898536	71898986	Other	Other	0.154484	0.40691	1.57603	0.212372	0.571388	chr16	71898536	71898986	451	*	5' UTR	16	71893583	71914379	20797	2	55565	uc002fbe.3	15393	ENSG00000102984	ZNF821	zinc finger protein 821
All_autism_PFC_H3K27ac_samples_MACS2_peak_100748	chr16	71901759	71902334	Other	Other	0.0397197	0.722633	0.1796	0.672662	0.890252	chr16	71901759	71902334	576	*	5' UTR	16	71893583	71914379	20797	2	55565	uc002fbe.3	12045	ENSG00000102984	ZNF821	zinc finger protein 821
All_autism_PFC_H3K27ac_samples_MACS2_peak_10075	chr1	71761093	71761475	Other	Other	-0.0621481	-0.106783	0.229574	0.632926	0.871086	chr1	71761093	71761475	383	*	Distal Intergenic	1	71547007	71703406	156400	1	100852410	uc001dfu.2	214086	NA	ZRANB2-DT	ZRANB2 divergent transcript
All_autism_PFC_H3K27ac_samples_MACS2_peak_100750	chr16	71904432	71904778	Other	Other	-0.0513341	0.137304	0.163345	0.686992	0.896789	chr16	71904432	71904778	347	*	Intron (uc002fbe.3/55565, intron 2 of 6)	16	71893583	71914379	20797	2	55565	uc002fbe.3	9601	ENSG00000102984	ZNF821	zinc finger protein 821
All_autism_PFC_H3K27ac_samples_MACS2_peak_100751	chr16	71906883	71907258	Astrocyte	Astrocyte	0.133272	0.158284	1.49444	0.224512	0.585302	chr16	71906883	71907258	376	*	Intron (uc002fbe.3/55565, intron 2 of 6)	16	71893583	71914379	20797	2	55565	uc002fbe.3	7121	ENSG00000102984	ZNF821	zinc finger protein 821
All_autism_PFC_H3K27ac_samples_MACS2_peak_100752	chr16	71908925	71909408	Other	Other	-0.222373	0.300468	4.17724	0.0437011	0.284705	chr16	71908925	71909408	484	*	Intron (uc002fbe.3/55565, intron 2 of 6)	16	71893583	71914379	20797	2	55565	uc002fbe.3	4971	ENSG00000102984	ZNF821	zinc finger protein 821
All_autism_PFC_H3K27ac_samples_MACS2_peak_100753	chr16	71909707	71910010	Other	Other	0.142919	-0.0703386	1.38263	0.242552	0.604376	chr16	71909707	71910010	304	*	Intron (uc002fbe.3/55565, intron 2 of 6)	16	71893583	71914379	20797	2	55565	uc002fbe.3	4369	ENSG00000102984	ZNF821	zinc finger protein 821
All_autism_PFC_H3K27ac_samples_MACS2_peak_100754	chr16	71916575	71917850	Astrocyte,Microglia,Neuron,Oligodendrocyte	Multiple	0.0733744	2.85566	0.861465	0.35565	0.7041	chr16	71916575	71917850	1276	*	Promoter (<=1kb)	16	71893583	71917444	23862	2	55565	uc002fbf.3	0	ENSG00000102984	ZNF821	zinc finger protein 821
All_autism_PFC_H3K27ac_samples_MACS2_peak_100755	chr16	71918200	71919442	Astrocyte,Microglia,Neuron,Oligodendrocyte	Multiple	0.118626	3.26155	3.24043	0.0749731	0.365545	chr16	71918200	71919442	1243	*	Promoter (<=1kb)	16	71893583	71918093	24511	2	55565	uc021tlc.1	-107	ENSG00000102984	ZNF821	zinc finger protein 821
All_autism_PFC_H3K27ac_samples_MACS2_peak_100756	chr16	71927909	71930222	Astrocyte,Microglia,Neuron,Oligodendrocyte	Multiple	0.0502062	5.13274	1.09202	0.298639	0.65801	chr16	71927909	71930222	2314	*	Promoter (<=1kb)	16	71928311	71964540	36230	1	9798	uc010cgh.2	0	ENSG00000182149	IST1	IST1 factor associated with ESCRT-III
All_autism_PFC_H3K27ac_samples_MACS2_peak_100757	chr16	71935187	71935421	Neuron	Neuron	0.109079	0.0632667	0.839388	0.361861	0.708622	chr16	71935187	71935421	235	*	Intron (uc010cgh.2/9798, intron 2 of 10)	16	71929396	71964540	35145	1	9798	uc031qwz.1	5791	ENSG00000182149	IST1	IST1 factor associated with ESCRT-III
All_autism_PFC_H3K27ac_samples_MACS2_peak_100758	chr16	71936089	71936421	Other	Other	0.0904965	0.23768	0.671004	0.414725	0.746728	chr16	71936089	71936421	333	*	Intron (uc010cgh.2/9798, intron 2 of 10)	16	71929396	71964540	35145	1	9798	uc031qwz.1	6693	ENSG00000182149	IST1	IST1 factor associated with ESCRT-III
All_autism_PFC_H3K27ac_samples_MACS2_peak_100759	chr16	71937513	71938438	Other	Other	0.0418232	1.22818	0.196466	0.658583	0.883837	chr16	71937513	71938438	926	*	Intron (uc010cgh.2/9798, intron 2 of 10)	16	71929396	71964540	35145	1	9798	uc031qwz.1	8117	ENSG00000182149	IST1	IST1 factor associated with ESCRT-III
All_autism_PFC_H3K27ac_samples_MACS2_peak_10076	chr1	71762332	71763224	Neuron	Neuron	-0.0957545	0.763983	1.02612	0.331814	0.685646	chr1	71762332	71763224	893	*	Distal Intergenic	1	71547007	71703406	156400	1	100852410	uc001dfu.2	215325	NA	ZRANB2-DT	ZRANB2 divergent transcript
All_autism_PFC_H3K27ac_samples_MACS2_peak_100760	chr16	71939360	71939594	Neuron	Neuron	-0.038749	-0.197789	0.0824285	0.77465	0.933376	chr16	71939360	71939594	235	*	Intron (uc010cgh.2/9798, intron 2 of 10)	16	71929396	71964540	35145	1	9798	uc031qwz.1	9964	ENSG00000182149	IST1	IST1 factor associated with ESCRT-III
All_autism_PFC_H3K27ac_samples_MACS2_peak_100762	chr16	71941812	71942045	Other	Other	-0.143756	-0.310009	1.19637	0.276778	0.638108	chr16	71941812	71942045	234	*	Intron (uc010cgh.2/9798, intron 2 of 10)	16	71929396	71964540	35145	1	9798	uc031qwz.1	12416	ENSG00000182149	IST1	IST1 factor associated with ESCRT-III
All_autism_PFC_H3K27ac_samples_MACS2_peak_100764	chr16	71948755	71949359	Astrocyte,Microglia,Oligodendrocyte	Multiple	-0.00806118	1.07618	0.0078243	0.929699	0.986069	chr16	71948755	71949359	605	*	Intron (uc010cgh.2/9798, intron 2 of 10)	16	71956377	71964540	8164	1	9798	uc010vml.2	-7018	ENSG00000182149	IST1	IST1 factor associated with ESCRT-III
All_autism_PFC_H3K27ac_samples_MACS2_peak_100765	chr16	71949707	71951059	Astrocyte,Microglia	Multiple	0.0393571	2.12115	0.270767	0.604012	0.857279	chr16	71949707	71951059	1353	*	Exon (uc010cgh.2/9798, exon 4 of 11)	16	71956377	71964540	8164	1	9798	uc010vml.2	-5318	ENSG00000182149	IST1	IST1 factor associated with ESCRT-III
All_autism_PFC_H3K27ac_samples_MACS2_peak_100766	chr16	71952517	71954005	Microglia,Neuron	Multiple	0.00807267	2.17397	0.0113734	0.915292	0.982122	chr16	71952517	71954005	1489	*	Promoter (2-3kb)	16	71956377	71964540	8164	1	9798	uc010vml.2	-2372	ENSG00000182149	IST1	IST1 factor associated with ESCRT-III
All_autism_PFC_H3K27ac_samples_MACS2_peak_100767	chr16	71954675	71955012	Other	Other	-0.0658676	0.450527	0.322121	0.571657	0.841097	chr16	71954675	71955012	338	*	Promoter (1-2kb)	16	71956377	71964540	8164	1	9798	uc010vml.2	-1365	ENSG00000182149	IST1	IST1 factor associated with ESCRT-III
All_autism_PFC_H3K27ac_samples_MACS2_peak_100768	chr16	71960949	71963544	Astrocyte,Neuron,Oligodendrocyte	Multiple	-0.00183067	3.39676	0.000778352	0.9778	0.996558	chr16	71960949	71963544	2596	*	3' UTR	16	71956377	71964540	8164	1	9798	uc010vml.2	4572	ENSG00000182149	IST1	IST1 factor associated with ESCRT-III
All_autism_PFC_H3K27ac_samples_MACS2_peak_100769	chr16	71966968	71969892	Astrocyte,Neuron	Multiple	0.044964	3.23028	0.640749	0.42541	0.753965	chr16	71966968	71969892	2925	*	Exon (uc010vmm.2/342372, exon 27 of 31)	16	71956377	71964540	8164	1	9798	uc010vml.2	10591	ENSG00000182149	IST1	IST1 factor associated with ESCRT-III
All_autism_PFC_H3K27ac_samples_MACS2_peak_10077	chr1	71763767	71764583	Neuron	Neuron	0.0263889	0.596341	0.0612425	0.80507	0.945018	chr1	71763767	71764583	817	*	Distal Intergenic	1	71547007	71703406	156400	1	100852410	uc001dfu.2	216760	NA	ZRANB2-DT	ZRANB2 divergent transcript
All_autism_PFC_H3K27ac_samples_MACS2_peak_100771	chr16	71972734	71973297	Other	Other	-0.00518142	0.706523	0.00259834	0.959452	0.993412	chr16	71972734	71973297	564	*	Intron (uc010vmm.2/342372, intron 25 of 30)	16	71956377	71964540	8164	1	9798	uc010vml.2	16357	ENSG00000182149	IST1	IST1 factor associated with ESCRT-III
All_autism_PFC_H3K27ac_samples_MACS2_peak_100772	chr16	71995060	71996136	Other	Other	0.188977	1.40978	2.70027	0.103593	0.421149	chr16	71995060	71996136	1077	*	Intron (uc010vmm.2/342372, intron 16 of 30)	16	71963441	72033877	70437	2	342372	uc010vmm.2	37741	ENSG00000277481	PKD1L3	polycystin 1 like 3, transient receptor potential channel interacting
All_autism_PFC_H3K27ac_samples_MACS2_peak_100773	chr16	72000886	72001228	Other	Other	0.230771	-0.0251805	3.91251	0.050786	0.305236	chr16	72000886	72001228	343	*	Exon (uc010vmm.2/342372, exon 15 of 31)	16	71963441	72033877	70437	2	342372	uc010vmm.2	32649	ENSG00000277481	PKD1L3	polycystin 1 like 3, transient receptor potential channel interacting
All_autism_PFC_H3K27ac_samples_MACS2_peak_100774	chr16	72041932	72043117	Astrocyte,Microglia,Neuron,Oligodendrocyte	Multiple	0.0622724	2.20623	0.375665	0.541378	0.824579	chr16	72041932	72043117	1186	*	Promoter (<=1kb)	16	72042643	72059316	16674	1	1723	uc002fbp.3	0	ENSG00000102967	DHODH	dihydroorotate dehydrogenase (quinone)
All_autism_PFC_H3K27ac_samples_MACS2_peak_100776	chr16	72049983	72051400	Astrocyte	Astrocyte	0.0370228	1.63684	0.164362	0.686071	0.896407	chr16	72049983	72051400	1418	*	Exon (uc002fbp.3/1723, exon 4 of 9)	16	72042643	72059316	16674	1	1723	uc002fbp.3	7340	ENSG00000102967	DHODH	dihydroorotate dehydrogenase (quinone)
All_autism_PFC_H3K27ac_samples_MACS2_peak_100778	chr16	72058727	72060624	Astrocyte,Oligodendrocyte	Multiple	-0.0193978	3.03485	0.076509	0.782678	0.936503	chr16	72058727	72060624	1898	*	3' UTR	16	72042643	72059316	16674	1	1723	uc002fbp.3	16084	ENSG00000102967	DHODH	dihydroorotate dehydrogenase (quinone)
All_autism_PFC_H3K27ac_samples_MACS2_peak_100780	chr16	72100517	72101247	Astrocyte,Microglia	Multiple	0.120533	1.16455	1.39713	0.240115	0.601621	chr16	72100517	72101247	731	*	Intron (uc002fby.3/3250, intron 1 of 4)	16	72097125	72111145	14021	1	3250	uc002fby.3	3392	ENSG00000261701	HPR	haptoglobin-related protein
All_autism_PFC_H3K27ac_samples_MACS2_peak_100781	chr16	72105485	72108903	Astrocyte,Oligodendrocyte	Multiple	0.0190274	5.03991	0.0588851	0.808783	0.946383	chr16	72105485	72108903	3419	*	Exon (uc002fby.3/3250, exon 2 of 5)	16	72097125	72111145	14021	1	3250	uc002fby.3	8360	ENSG00000261701	HPR	haptoglobin-related protein
All_autism_PFC_H3K27ac_samples_MACS2_peak_100782	chr16	72109259	72109501	Astrocyte	Astrocyte	0.0293766	1.19859	0.0527093	0.818901	0.950216	chr16	72109259	72109501	243	*	Intron (uc002fby.3/3250, intron 4 of 4)	16	72097125	72111145	14021	1	3250	uc002fby.3	12134	ENSG00000261701	HPR	haptoglobin-related protein
All_autism_PFC_H3K27ac_samples_MACS2_peak_100783	chr16	72117044	72117505	Other	Other	0.0582405	0.180128	0.255912	0.614099	0.862083	chr16	72117044	72117505	462	*	Intron (uc010cgl.2/54957, intron 3 of 5)	16	72072001	72127539	55539	2	54957	uc010cgl.2	10034	ENSG00000140830	TXNL4B	thioredoxin like 4B
All_autism_PFC_H3K27ac_samples_MACS2_peak_100784	chr16	72118945	72119332	Other	Other	-0.295821	-0.0778554	4.95014	0.0284234	0.231114	chr16	72118945	72119332	388	*	3' UTR	16	72072001	72127539	55539	2	54957	uc010cgl.2	8207	ENSG00000140830	TXNL4B	thioredoxin like 4B
All_autism_PFC_H3K27ac_samples_MACS2_peak_100786	chr16	72126984	72128422	Astrocyte,Microglia,Neuron,Oligodendrocyte	Multiple	0.124773	3.7244	4.27966	0.041251	0.276946	chr16	72126984	72128422	1439	*	Promoter (<=1kb)	16	72072001	72127539	55539	2	54957	uc010cgl.2	0	ENSG00000140830	TXNL4B	thioredoxin like 4B
All_autism_PFC_H3K27ac_samples_MACS2_peak_100788	chr16	72135644	72136117	Microglia	Microglia	-0.186031	0.0289572	2.23238	0.138415	0.477347	chr16	72135644	72136117	474	*	Intron (uc002fcb.3/9785, intron 11 of 26)	16	72130721	72134496	3776	1	9785	uc010cgn.1	4923	ENSG00000140829	DHX38	DEAH-box helicase 38
All_autism_PFC_H3K27ac_samples_MACS2_peak_10079	chr1	71817964	71818281	Neuron	Neuron	-0.077653	-0.156301	0.392898	0.532264	0.819753	chr1	71817964	71818281	318	*	Distal Intergenic	1	71547007	71703406	156400	1	100852410	uc001dfu.2	270957	NA	ZRANB2-DT	ZRANB2 divergent transcript
All_autism_PFC_H3K27ac_samples_MACS2_peak_100792	chr16	72158322	72160658	Microglia,Oligodendrocyte	Multiple	0.142536	3.58344	5.35041	0.0228456	0.207605	chr16	72158322	72160658	2337	*	Promoter (2-3kb)	16	72158666	72162693	4028	2	83449	uc010cgo.1	2035	ENSG00000118557	PMFBP1	polyamine modulated factor 1 binding protein 1
All_autism_PFC_H3K27ac_samples_MACS2_peak_100794	chr16	72205713	72207154	Microglia,Neuron	Multiple	0.137252	1.45178	2.23362	0.138307	0.477169	chr16	72205713	72207154	1442	*	Promoter (<=1kb)	16	72152996	72206064	53069	2	83449	uc002fcc.4	0	ENSG00000118557	PMFBP1	polyamine modulated factor 1 binding protein 1
All_autism_PFC_H3K27ac_samples_MACS2_peak_100795	chr16	72223237	72223766	Microglia	Microglia	0.23083	0.184965	2.55913	0.112935	0.437026	chr16	72223237	72223766	530	*	Distal Intergenic	16	72152996	72206349	53354	2	83449	uc002fcf.3	-16888	ENSG00000118557	PMFBP1	polyamine modulated factor 1 binding protein 1
All_autism_PFC_H3K27ac_samples_MACS2_peak_100797	chr16	72230736	72232629	Neuron,Oligodendrocyte	Multiple	0.121233	3.59154	3.01926	0.0854784	0.38721	chr16	72230736	72232629	1894	*	Distal Intergenic	16	72152996	72206349	53354	2	83449	uc002fcf.3	-24387	ENSG00000118557	PMFBP1	polyamine modulated factor 1 binding protein 1
All_autism_PFC_H3K27ac_samples_MACS2_peak_100798	chr16	72232878	72233210	Neuron,Oligodendrocyte	Multiple	-0.0279644	1.42229	0.104136	0.747621	0.922389	chr16	72232878	72233210	333	*	Distal Intergenic	16	72152996	72206349	53354	2	83449	uc002fcf.3	-26529	ENSG00000118557	PMFBP1	polyamine modulated factor 1 binding protein 1
All_autism_PFC_H3K27ac_samples_MACS2_peak_100799	chr16	72235975	72236293	Microglia	Microglia	0.00451687	1.4496	0.00240965	0.960951	0.993749	chr16	72235975	72236293	319	*	Distal Intergenic	16	72152996	72206349	53354	2	83449	uc002fcf.3	-29626	ENSG00000118557	PMFBP1	polyamine modulated factor 1 binding protein 1
All_autism_PFC_H3K27ac_samples_MACS2_peak_1008	chr1	6983158	6986012	Astrocyte,Neuron,Oligodendrocyte	Multiple	0.0375271	3.18335	0.307891	0.580264	0.845721	chr1	6983158	6986012	2855	*	Intron (uc001aoi.3/23261, intron 3 of 22)	1	6845384	7829766	984383	1	23261	uc001aoi.3	137774	ENSG00000171735	CAMTA1	calmodulin binding transcription activator 1
All_autism_PFC_H3K27ac_samples_MACS2_peak_10080	chr1	71857420	71857778	Other	Other	-0.191005	-0.13717	2.63281	0.107946	0.42872	chr1	71857420	71857778	359	*	Distal Intergenic	1	71547007	71703406	156400	1	100852410	uc001dfu.2	310413	NA	ZRANB2-DT	ZRANB2 divergent transcript
All_autism_PFC_H3K27ac_samples_MACS2_peak_100800	chr16	72236648	72239001	Microglia,Neuron	Multiple	-0.131067	4.17572	2.60013	0.110128	0.432227	chr16	72236648	72239001	2354	*	Distal Intergenic	16	72152996	72206349	53354	2	83449	uc002fcf.3	-30299	ENSG00000118557	PMFBP1	polyamine modulated factor 1 binding protein 1
All_autism_PFC_H3K27ac_samples_MACS2_peak_100801	chr16	72275937	72276236	Oligodendrocyte	Oligodendrocyte	-0.088586	-0.0773621	0.519765	0.472689	0.78451	chr16	72275937	72276236	300	*	Distal Intergenic	16	72152996	72206349	53354	2	83449	uc002fcf.3	-69588	ENSG00000118557	PMFBP1	polyamine modulated factor 1 binding protein 1
All_autism_PFC_H3K27ac_samples_MACS2_peak_100802	chr16	72295950	72297553	Oligodendrocyte	Oligodendrocyte	-0.0183995	2.73256	0.0482648	0.826576	0.952813	chr16	72295950	72297553	1604	*	Distal Intergenic	16	72152996	72206349	53354	2	83449	uc002fcf.3	-89601	ENSG00000118557	PMFBP1	polyamine modulated factor 1 binding protein 1
All_autism_PFC_H3K27ac_samples_MACS2_peak_100803	chr16	72317298	72317984	Oligodendrocyte	Oligodendrocyte	-0.214277	0.652796	4.73521	0.0319978	0.244981	chr16	72317298	72317984	687	*	Distal Intergenic	16	72152996	72206349	53354	2	83449	uc002fcf.3	-110949	ENSG00000118557	PMFBP1	polyamine modulated factor 1 binding protein 1
All_autism_PFC_H3K27ac_samples_MACS2_peak_100804	chr16	72322636	72323739	Oligodendrocyte	Oligodendrocyte	-0.0232315	1.4269	0.0665171	0.797027	0.9421	chr16	72322636	72323739	1104	*	Distal Intergenic	16	72152996	72206349	53354	2	83449	uc002fcf.3	-116287	ENSG00000118557	PMFBP1	polyamine modulated factor 1 binding protein 1
All_autism_PFC_H3K27ac_samples_MACS2_peak_100805	chr16	72324769	72326453	Neuron	Neuron	0.163521	2.41418	2.47516	0.118938	0.446867	chr16	72324769	72326453	1685	*	Distal Intergenic	16	72152996	72206349	53354	2	83449	uc002fcf.3	-118420	ENSG00000118557	PMFBP1	polyamine modulated factor 1 binding protein 1
All_autism_PFC_H3K27ac_samples_MACS2_peak_100806	chr16	72334075	72335965	Neuron	Neuron	-0.0575293	1.76344	0.511225	0.476339	0.787018	chr16	72334075	72335965	1891	*	Distal Intergenic	16	72152996	72206349	53354	2	83449	uc002fcf.3	-127726	ENSG00000118557	PMFBP1	polyamine modulated factor 1 binding protein 1
All_autism_PFC_H3K27ac_samples_MACS2_peak_100807	chr16	72346498	72347495	Neuron,Oligodendrocyte	Multiple	-0.144575	1.32494	2.32961	0.130211	0.464955	chr16	72346498	72347495	998	*	Distal Intergenic	16	72152996	72206349	53354	2	83449	uc002fcf.3	-140149	ENSG00000118557	PMFBP1	polyamine modulated factor 1 binding protein 1
All_autism_PFC_H3K27ac_samples_MACS2_peak_100808	chr16	72351578	72351947	Neuron	Neuron	-0.0820947	0.0443745	0.417502	0.519723	0.812088	chr16	72351578	72351947	370	*	Distal Intergenic	16	72152996	72206349	53354	2	83449	uc002fcf.3	-145229	ENSG00000118557	PMFBP1	polyamine modulated factor 1 binding protein 1
All_autism_PFC_H3K27ac_samples_MACS2_peak_100809	chr16	72434821	72435071	Oligodendrocyte	Oligodendrocyte	-0.00455772	-0.420054	0.00148193	0.969372	0.995253	chr16	72434821	72435071	251	*	Distal Intergenic	16	72152996	72206349	53354	2	83449	uc002fcf.3	-228472	ENSG00000118557	PMFBP1	polyamine modulated factor 1 binding protein 1
All_autism_PFC_H3K27ac_samples_MACS2_peak_10081	chr1	71859223	71859869	Other	Other	-0.233155	0.368923	4.73309	0.0320353	0.245083	chr1	71859223	71859869	647	*	Distal Intergenic	1	71547007	71703406	156400	1	100852410	uc001dfu.2	312216	NA	ZRANB2-DT	ZRANB2 divergent transcript
All_autism_PFC_H3K27ac_samples_MACS2_peak_100810	chr16	72459430	72464168	Astrocyte,Neuron,Oligodendrocyte	Multiple	-0.137456	6.25163	3.65899	0.0587387	0.326739	chr16	72459430	72464168	4739	*	Exon (uc002fch.1/uc002fch.1, exon 1 of 1)	16	72152996	72206349	53354	2	83449	uc002fcf.3	-253081	ENSG00000118557	PMFBP1	polyamine modulated factor 1 binding protein 1
All_autism_PFC_H3K27ac_samples_MACS2_peak_100811	chr16	72508152	72508826	Astrocyte,Oligodendrocyte	Multiple	-0.0345171	0.59353	0.100328	0.752122	0.924344	chr16	72508152	72508826	675	*	Intron (uc002fci.1/uc002fci.1, intron 1 of 1)	16	72152996	72206349	53354	2	83449	uc002fcf.3	-301803	ENSG00000118557	PMFBP1	polyamine modulated factor 1 binding protein 1
All_autism_PFC_H3K27ac_samples_MACS2_peak_100812	chr16	72623928	72624605	Other	Other	-0.136627	0.48565	1.25486	0.265412	0.627344	chr16	72623928	72624605	678	*	Distal Intergenic	16	72152996	72206349	53354	2	83449	uc002fcf.3	-417579	ENSG00000118557	PMFBP1	polyamine modulated factor 1 binding protein 1
All_autism_PFC_H3K27ac_samples_MACS2_peak_100813	chr16	72698377	72699390	Astrocyte,Microglia,Neuron,Oligodendrocyte	Multiple	0.164425	1.37901	3.05285	0.0837838	0.383874	chr16	72698377	72699390	1014	*	Exon (uc002fcj.1/uc002fcj.1, exon 1 of 7)	16	72816786	73082274	265489	2	463	uc002fck.3	382884	ENSG00000140836	ZFHX3	zinc finger homeobox 3
All_autism_PFC_H3K27ac_samples_MACS2_peak_100814	chr16	72749535	72749856	Neuron	Neuron	-0.046442	-0.117822	0.118801	0.73109	0.91561	chr16	72749535	72749856	322	*	Intron (uc002fcj.1/uc002fcj.1, intron 3 of 6)	16	72816786	73082274	265489	2	463	uc002fck.3	332418	ENSG00000140836	ZFHX3	zinc finger homeobox 3
All_autism_PFC_H3K27ac_samples_MACS2_peak_100815	chr16	72756444	72756833	Oligodendrocyte	Oligodendrocyte	-0.0343572	0.102007	0.0823908	0.7747	0.933392	chr16	72756444	72756833	390	*	Intron (uc002fcj.1/uc002fcj.1, intron 3 of 6)	16	72816786	73082274	265489	2	463	uc002fck.3	325441	ENSG00000140836	ZFHX3	zinc finger homeobox 3
All_autism_PFC_H3K27ac_samples_MACS2_peak_100816	chr16	72817796	72818114	Other	Other	-0.034968	-0.0139805	0.10534	0.746218	0.921942	chr16	72817796	72818114	319	*	3' UTR	16	72816786	73082274	265489	2	463	uc002fck.3	264160	ENSG00000140836	ZFHX3	zinc finger homeobox 3
All_autism_PFC_H3K27ac_samples_MACS2_peak_100817	chr16	72821037	72823332	Astrocyte,Microglia,Neuron,Oligodendrocyte	Multiple	-0.0502908	2.83007	0.505607	0.478766	0.788573	chr16	72821037	72823332	2296	*	3' UTR	16	72816786	73082274	265489	2	463	uc002fck.3	258942	ENSG00000140836	ZFHX3	zinc finger homeobox 3
All_autism_PFC_H3K27ac_samples_MACS2_peak_100818	chr16	72830838	72831835	Other	Other	-0.175343	0.954209	3.88408	0.051617	0.307653	chr16	72830838	72831835	998	*	Exon (uc002fck.3/463, exon 9 of 10)	16	72816786	73082274	265489	2	463	uc002fck.3	250439	ENSG00000140836	ZFHX3	zinc finger homeobox 3
All_autism_PFC_H3K27ac_samples_MACS2_peak_100819	chr16	72834389	72834945	Astrocyte	Astrocyte	0.032677	0.270367	0.101497	0.759327	0.9271	chr16	72834389	72834945	557	*	Intron (uc002fck.3/463, intron 7 of 9)	16	72816786	73082274	265489	2	463	uc002fck.3	247329	ENSG00000140836	ZFHX3	zinc finger homeobox 3
All_autism_PFC_H3K27ac_samples_MACS2_peak_10082	chr1	71863473	71864318	Other	Other	-0.145117	0.716845	2.14963	0.145862	0.488161	chr1	71863473	71864318	846	*	Distal Intergenic	1	71547007	71703406	156400	1	100852410	uc001dfu.2	316466	NA	ZRANB2-DT	ZRANB2 divergent transcript
All_autism_PFC_H3K27ac_samples_MACS2_peak_100820	chr16	72845304	72845906	Neuron	Neuron	-0.163895	0.314929	1.6635	0.200221	0.557502	chr16	72845304	72845906	603	*	Exon (uc002fck.3/463, exon 6 of 10)	16	72816786	73082274	265489	2	463	uc002fck.3	236368	ENSG00000140836	ZFHX3	zinc finger homeobox 3
All_autism_PFC_H3K27ac_samples_MACS2_peak_100821	chr16	72846440	72846973	Other	Other	-0.243951	0.162456	4.09853	0.0456898	0.29047	chr16	72846440	72846973	534	*	Intron (uc002fck.3/463, intron 5 of 9)	16	72816786	73082274	265489	2	463	uc002fck.3	235301	ENSG00000140836	ZFHX3	zinc finger homeobox 3
All_autism_PFC_H3K27ac_samples_MACS2_peak_100822	chr16	72851950	72852759	Astrocyte	Astrocyte	0.0957956	0.701087	1.20786	0.276236	0.63763	chr16	72851950	72852759	810	*	Intron (uc002fck.3/463, intron 5 of 9)	16	72816786	73082274	265489	2	463	uc002fck.3	229515	ENSG00000140836	ZFHX3	zinc finger homeobox 3
All_autism_PFC_H3K27ac_samples_MACS2_peak_100823	chr16	72853253	72854135	Astrocyte	Astrocyte	0.135023	0.680504	1.6574	0.201041	0.558466	chr16	72853253	72854135	883	*	Intron (uc002fck.3/463, intron 5 of 9)	16	72816786	73082274	265489	2	463	uc002fck.3	228139	ENSG00000140836	ZFHX3	zinc finger homeobox 3
All_autism_PFC_H3K27ac_samples_MACS2_peak_100824	chr16	72860806	72861053	Microglia	Microglia	-0.094123	-0.338898	0.549643	0.460268	0.776614	chr16	72860806	72861053	248	*	Intron (uc002fck.3/463, intron 5 of 9)	16	72816786	73082274	265489	2	463	uc002fck.3	221221	ENSG00000140836	ZFHX3	zinc finger homeobox 3
All_autism_PFC_H3K27ac_samples_MACS2_peak_100825	chr16	72861471	72862869	Microglia	Microglia	-0.122028	1.65557	2.75573	0.10016	0.415005	chr16	72861471	72862869	1399	*	Intron (uc002fck.3/463, intron 5 of 9)	16	72816786	73082274	265489	2	463	uc002fck.3	219405	ENSG00000140836	ZFHX3	zinc finger homeobox 3
All_autism_PFC_H3K27ac_samples_MACS2_peak_100826	chr16	72865978	72868068	Neuron	Neuron	0.124054	2.27517	3.86967	0.052044	0.308789	chr16	72865978	72868068	2091	*	Intron (uc002fck.3/463, intron 4 of 9)	16	72816786	73082274	265489	2	463	uc002fck.3	214206	ENSG00000140836	ZFHX3	zinc finger homeobox 3
All_autism_PFC_H3K27ac_samples_MACS2_peak_100828	chr16	72874564	72875735	Astrocyte	Astrocyte	0.0119649	1.14672	0.0211555	0.966561	0.994824	chr16	72874564	72875735	1172	*	Intron (uc002fck.3/463, intron 4 of 9)	16	72816786	73082274	265489	2	463	uc002fck.3	206539	ENSG00000140836	ZFHX3	zinc finger homeobox 3
All_autism_PFC_H3K27ac_samples_MACS2_peak_100829	chr16	72877849	72878483	Astrocyte	Astrocyte	-0.00706306	0.827801	0.0062508	0.937147	0.988076	chr16	72877849	72878483	635	*	Intron (uc002fck.3/463, intron 4 of 9)	16	72816786	73082274	265489	2	463	uc002fck.3	203791	ENSG00000140836	ZFHX3	zinc finger homeobox 3
All_autism_PFC_H3K27ac_samples_MACS2_peak_10083	chr1	71873026	71873420	Neuron	Neuron	0.0377581	-0.0749028	0.0900174	0.764802	0.92941	chr1	71873026	71873420	395	*	3' UTR	1	71547007	71703406	156400	1	100852410	uc001dfu.2	326019	NA	ZRANB2-DT	ZRANB2 divergent transcript
All_autism_PFC_H3K27ac_samples_MACS2_peak_100830	chr16	72881240	72883529	Astrocyte,Neuron	Multiple	0.0420732	2.75664	0.456825	0.500732	0.801328	chr16	72881240	72883529	2290	*	Intron (uc002fck.3/463, intron 4 of 9)	16	72816786	73082274	265489	2	463	uc002fck.3	198745	ENSG00000140836	ZFHX3	zinc finger homeobox 3
All_autism_PFC_H3K27ac_samples_MACS2_peak_100831	chr16	72887963	72888459	Astrocyte,Microglia	Multiple	-0.0575922	0.774912	0.373842	0.545156	0.826411	chr16	72887963	72888459	497	*	Intron (uc002fck.3/463, intron 4 of 9)	16	72816786	73082274	265489	2	463	uc002fck.3	193815	ENSG00000140836	ZFHX3	zinc finger homeobox 3
All_autism_PFC_H3K27ac_samples_MACS2_peak_100832	chr16	72891777	72893841	Astrocyte	Astrocyte	-0.0483959	2.64201	0.517772	0.473536	0.785126	chr16	72891777	72893841	2065	*	Intron (uc002fck.3/463, intron 4 of 9)	16	72816786	73082274	265489	2	463	uc002fck.3	188433	ENSG00000140836	ZFHX3	zinc finger homeobox 3
All_autism_PFC_H3K27ac_samples_MACS2_peak_100833	chr16	72899262	72899932	Other	Other	-0.165208	0.368405	2.36812	0.127116	0.460225	chr16	72899262	72899932	671	*	Intron (uc002fck.3/463, intron 4 of 9)	16	72816786	73082274	265489	2	463	uc002fck.3	182342	ENSG00000140836	ZFHX3	zinc finger homeobox 3
All_autism_PFC_H3K27ac_samples_MACS2_peak_100834	chr16	72909011	72910428	Astrocyte,Microglia	Multiple	-0.232497	1.39558	7.90132	0.00598508	0.104704	chr16	72909011	72910428	1418	*	Intron (uc002fck.3/463, intron 4 of 9)	16	72816786	73082274	265489	2	463	uc002fck.3	171846	ENSG00000140836	ZFHX3	zinc finger homeobox 3
All_autism_PFC_H3K27ac_samples_MACS2_peak_100835	chr16	72910648	72911236	Microglia	Microglia	-0.372135	0.520793	10.4794	0.00165609	0.0518317	chr16	72910648	72911236	589	*	Intron (uc002fck.3/463, intron 4 of 9)	16	72816786	73082274	265489	2	463	uc002fck.3	171038	ENSG00000140836	ZFHX3	zinc finger homeobox 3
All_autism_PFC_H3K27ac_samples_MACS2_peak_100836	chr16	72911656	72912910	Other	Other	-0.28822	1.34921	11.5246	0.000998878	0.0390452	chr16	72911656	72912910	1255	*	Intron (uc002fck.3/463, intron 4 of 9)	16	72816786	73082274	265489	2	463	uc002fck.3	169364	ENSG00000140836	ZFHX3	zinc finger homeobox 3
All_autism_PFC_H3K27ac_samples_MACS2_peak_100838	chr16	72916295	72916688	Astrocyte	Astrocyte	0.0998505	0.110685	0.627068	0.430379	0.757257	chr16	72916295	72916688	394	*	Intron (uc002fck.3/463, intron 4 of 9)	16	72816786	73082274	265489	2	463	uc002fck.3	165586	ENSG00000140836	ZFHX3	zinc finger homeobox 3
All_autism_PFC_H3K27ac_samples_MACS2_peak_100839	chr16	72918145	72918830	Astrocyte	Astrocyte	0.0789813	0.475004	0.576626	0.449493	0.769707	chr16	72918145	72918830	686	*	Intron (uc002fck.3/463, intron 4 of 9)	16	72816786	73082274	265489	2	463	uc002fck.3	163444	ENSG00000140836	ZFHX3	zinc finger homeobox 3
All_autism_PFC_H3K27ac_samples_MACS2_peak_10084	chr1	71879826	71880687	Neuron	Neuron	0.0426225	0.680394	0.153334	0.696234	0.900889	chr1	71879826	71880687	862	*	Intron (uc001dfv.3/257194, intron 6 of 6)	1	71547007	71703406	156400	1	100852410	uc001dfu.2	332819	NA	ZRANB2-DT	ZRANB2 divergent transcript
All_autism_PFC_H3K27ac_samples_MACS2_peak_100840	chr16	72922330	72922669	Other	Other	-0.070108	-0.141928	0.367503	0.545795	0.826744	chr16	72922330	72922669	340	*	Intron (uc002fck.3/463, intron 4 of 9)	16	72816786	73082274	265489	2	463	uc002fck.3	159605	ENSG00000140836	ZFHX3	zinc finger homeobox 3
All_autism_PFC_H3K27ac_samples_MACS2_peak_100842	chr16	72927793	72929592	Astrocyte	Astrocyte	-0.0471317	2.16686	0.387735	0.534964	0.821135	chr16	72927793	72929592	1800	*	Intron (uc002fck.3/463, intron 3 of 9)	16	72816786	73082274	265489	2	463	uc002fck.3	152682	ENSG00000140836	ZFHX3	zinc finger homeobox 3
All_autism_PFC_H3K27ac_samples_MACS2_peak_100843	chr16	72929973	72930514	Astrocyte	Astrocyte	-0.00746909	0.717281	0.00571951	0.939872	0.988769	chr16	72929973	72930514	542	*	Intron (uc002fck.3/463, intron 3 of 9)	16	72816786	73082274	265489	2	463	uc002fck.3	151760	ENSG00000140836	ZFHX3	zinc finger homeobox 3
All_autism_PFC_H3K27ac_samples_MACS2_peak_100844	chr16	72930733	72931117	Astrocyte	Astrocyte	-0.0713297	0.262203	0.470488	0.494411	0.797855	chr16	72930733	72931117	385	*	Intron (uc002fck.3/463, intron 3 of 9)	16	72816786	73082274	265489	2	463	uc002fck.3	151157	ENSG00000140836	ZFHX3	zinc finger homeobox 3
All_autism_PFC_H3K27ac_samples_MACS2_peak_100845	chr16	72935547	72935789	Other	Other	0.0373051	-0.379071	0.0605626	0.806133	0.9454	chr16	72935547	72935789	243	*	Intron (uc002fck.3/463, intron 3 of 9)	16	72816786	73082274	265489	2	463	uc002fck.3	146485	ENSG00000140836	ZFHX3	zinc finger homeobox 3
All_autism_PFC_H3K27ac_samples_MACS2_peak_100846	chr16	72936152	72937340	Astrocyte	Astrocyte	-0.0275646	1.03176	0.0872408	0.768351	0.930773	chr16	72936152	72937340	1189	*	Intron (uc002fck.3/463, intron 3 of 9)	16	72816786	73082274	265489	2	463	uc002fck.3	144934	ENSG00000140836	ZFHX3	zinc finger homeobox 3
All_autism_PFC_H3K27ac_samples_MACS2_peak_100847	chr16	72942021	72942956	Oligodendrocyte	Oligodendrocyte	0.10414	0.800376	1.06202	0.305336	0.664098	chr16	72942021	72942956	936	*	Intron (uc002fck.3/463, intron 3 of 9)	16	72816786	73082274	265489	2	463	uc002fck.3	139318	ENSG00000140836	ZFHX3	zinc finger homeobox 3
All_autism_PFC_H3K27ac_samples_MACS2_peak_100848	chr16	72955054	72956556	Astrocyte,Microglia,Neuron,Oligodendrocyte	Multiple	-0.10578	2.11001	2.16105	0.144808	0.48642	chr16	72955054	72956556	1503	*	Intron (uc002fck.3/463, intron 3 of 9)	16	72816786	73082274	265489	2	463	uc002fck.3	125718	ENSG00000140836	ZFHX3	zinc finger homeobox 3
All_autism_PFC_H3K27ac_samples_MACS2_peak_10085	chr1	71887540	71888881	Oligodendrocyte	Oligodendrocyte	0.0801096	3.20461	0.448567	0.504619	0.803717	chr1	71887540	71888881	1342	*	Intron (uc001dfv.3/257194, intron 6 of 6)	1	71547007	71703406	156400	1	100852410	uc001dfu.2	340533	NA	ZRANB2-DT	ZRANB2 divergent transcript
All_autism_PFC_H3K27ac_samples_MACS2_peak_100850	chr16	72961204	72961859	Astrocyte	Astrocyte	0.0142088	0.805378	0.02079	0.989692	0.998744	chr16	72961204	72961859	656	*	Intron (uc002fck.3/463, intron 3 of 9)	16	72816786	73082274	265489	2	463	uc002fck.3	120415	ENSG00000140836	ZFHX3	zinc finger homeobox 3
All_autism_PFC_H3K27ac_samples_MACS2_peak_100852	chr16	72963252	72964099	Astrocyte	Astrocyte	-0.0517229	1.08882	0.299308	0.585582	0.848303	chr16	72963252	72964099	848	*	Intron (uc002fck.3/463, intron 3 of 9)	16	72816786	73082274	265489	2	463	uc002fck.3	118175	ENSG00000140836	ZFHX3	zinc finger homeobox 3
All_autism_PFC_H3K27ac_samples_MACS2_peak_100853	chr16	72965556	72966291	Astrocyte,Microglia	Multiple	0.109181	0.80755	1.32244	0.253002	0.614891	chr16	72965556	72966291	736	*	Intron (uc002fck.3/463, intron 3 of 9)	16	72816786	73082274	265489	2	463	uc002fck.3	115983	ENSG00000140836	ZFHX3	zinc finger homeobox 3
All_autism_PFC_H3K27ac_samples_MACS2_peak_100854	chr16	72971894	72973812	Astrocyte,Microglia	Multiple	-0.00493375	2.14984	0.004129	0.948899	0.990972	chr16	72971894	72973812	1919	*	Intron (uc002fck.3/463, intron 3 of 9)	16	72816786	73082274	265489	2	463	uc002fck.3	108462	ENSG00000140836	ZFHX3	zinc finger homeobox 3
All_autism_PFC_H3K27ac_samples_MACS2_peak_100856	chr16	72980468	72982046	Astrocyte	Astrocyte	-0.10879	1.47203	1.95633	0.165119	0.514936	chr16	72980468	72982046	1579	*	Intron (uc002fck.3/463, intron 3 of 9)	16	72816786	73082274	265489	2	463	uc002fck.3	100228	ENSG00000140836	ZFHX3	zinc finger homeobox 3
All_autism_PFC_H3K27ac_samples_MACS2_peak_100857	chr16	72986003	72986770	Astrocyte,Microglia	Multiple	-0.122386	0.620998	1.76976	0.186554	0.541754	chr16	72986003	72986770	768	*	Intron (uc002fck.3/463, intron 2 of 9)	16	72816786	73082274	265489	2	463	uc002fck.3	95504	ENSG00000140836	ZFHX3	zinc finger homeobox 3
All_autism_PFC_H3K27ac_samples_MACS2_peak_100858	chr16	72987015	72988095	Astrocyte	Astrocyte	-0.0696015	0.948302	0.720828	0.397978	0.735263	chr16	72987015	72988095	1081	*	Intron (uc002fck.3/463, intron 2 of 9)	16	72816786	73082274	265489	2	463	uc002fck.3	94179	ENSG00000140836	ZFHX3	zinc finger homeobox 3
All_autism_PFC_H3K27ac_samples_MACS2_peak_10086	chr1	71893526	71894054	Neuron,Oligodendrocyte	Multiple	0.019944	0.517203	0.0387139	0.844431	0.9595	chr1	71893526	71894054	529	*	Intron (uc001dfv.3/257194, intron 6 of 6)	1	71547007	71703406	156400	1	100852410	uc001dfu.2	346519	NA	ZRANB2-DT	ZRANB2 divergent transcript
All_autism_PFC_H3K27ac_samples_MACS2_peak_100860	chr16	72994959	72995496	Astrocyte	Astrocyte	-0.116673	0.253316	1.13129	0.290159	0.649959	chr16	72994959	72995496	538	*	Intron (uc002fck.3/463, intron 1 of 9)	16	72816786	73082274	265489	2	463	uc002fck.3	86778	ENSG00000140836	ZFHX3	zinc finger homeobox 3
All_autism_PFC_H3K27ac_samples_MACS2_peak_100861	chr16	72997126	72998112	Astrocyte	Astrocyte	-0.01258	0.764728	0.0200423	0.969721	0.995335	chr16	72997126	72998112	987	*	Intron (uc002fck.3/463, intron 1 of 9)	16	72816786	73082274	265489	2	463	uc002fck.3	84162	ENSG00000140836	ZFHX3	zinc finger homeobox 3
All_autism_PFC_H3K27ac_samples_MACS2_peak_100862	chr16	73003094	73003990	Astrocyte,Microglia	Multiple	-0.00645707	0.728447	0.00493759	0.991486	0.998894	chr16	73003094	73003990	897	*	Intron (uc002fck.3/463, intron 1 of 9)	16	72816786	73082274	265489	2	463	uc002fck.3	78284	ENSG00000140836	ZFHX3	zinc finger homeobox 3
All_autism_PFC_H3K27ac_samples_MACS2_peak_100863	chr16	73010407	73013027	Microglia	Microglia	0.000461145	2.14428	4.12760457520602e-05	0.994887	0.999479	chr16	73010407	73013027	2621	*	Intron (uc002fck.3/463, intron 1 of 9)	16	72816786	73082274	265489	2	463	uc002fck.3	69247	ENSG00000140836	ZFHX3	zinc finger homeobox 3
All_autism_PFC_H3K27ac_samples_MACS2_peak_100865	chr16	73018915	73020458	Astrocyte,Microglia	Multiple	-0.119886	1.81088	2.19466	0.141755	0.482474	chr16	73018915	73020458	1544	*	Intron (uc002fck.3/463, intron 1 of 9)	16	72816786	73082274	265489	2	463	uc002fck.3	61816	ENSG00000140836	ZFHX3	zinc finger homeobox 3
All_autism_PFC_H3K27ac_samples_MACS2_peak_100866	chr16	73023154	73024744	Astrocyte,Microglia	Multiple	-0.0045181	2.01576	0.00317653	0.955171	0.992369	chr16	73023154	73024744	1591	*	Intron (uc002fck.3/463, intron 1 of 9)	16	72816786	73082274	265489	2	463	uc002fck.3	57530	ENSG00000140836	ZFHX3	zinc finger homeobox 3
All_autism_PFC_H3K27ac_samples_MACS2_peak_100867	chr16	73026072	73026393	Astrocyte	Astrocyte	-0.0695581	0.0384404	0.378233	0.540001	0.823987	chr16	73026072	73026393	322	*	Intron (uc002fck.3/463, intron 1 of 9)	16	72816786	73082274	265489	2	463	uc002fck.3	55881	ENSG00000140836	ZFHX3	zinc finger homeobox 3
All_autism_PFC_H3K27ac_samples_MACS2_peak_100868	chr16	73033481	73035159	Astrocyte,Oligodendrocyte	Multiple	0.0544764	2.63041	0.666528	0.41628	0.747813	chr16	73033481	73035159	1679	*	Intron (uc002fck.3/463, intron 1 of 9)	16	72816786	73082274	265489	2	463	uc002fck.3	47115	ENSG00000140836	ZFHX3	zinc finger homeobox 3
All_autism_PFC_H3K27ac_samples_MACS2_peak_10087	chr1	71895102	71896098	Oligodendrocyte	Oligodendrocyte	0.11639	1.09239	1.72645	0.191987	0.548068	chr1	71895102	71896098	997	*	Intron (uc001dfv.3/257194, intron 6 of 6)	1	71547007	71703406	156400	1	100852410	uc001dfu.2	348095	NA	ZRANB2-DT	ZRANB2 divergent transcript
All_autism_PFC_H3K27ac_samples_MACS2_peak_100870	chr16	73043948	73045010	Astrocyte,Microglia	Multiple	-0.0428966	1.29782	0.241317	0.624375	0.866991	chr16	73043948	73045010	1063	*	Intron (uc002fck.3/463, intron 1 of 9)	16	72816786	73082274	265489	2	463	uc002fck.3	37264	ENSG00000140836	ZFHX3	zinc finger homeobox 3
All_autism_PFC_H3K27ac_samples_MACS2_peak_100871	chr16	73045955	73046465	Microglia	Microglia	0.14159	0.230108	1.73101	0.191406	0.54758	chr16	73045955	73046465	511	*	Intron (uc002fck.3/463, intron 1 of 9)	16	72816786	73082274	265489	2	463	uc002fck.3	35809	ENSG00000140836	ZFHX3	zinc finger homeobox 3
All_autism_PFC_H3K27ac_samples_MACS2_peak_100872	chr16	73049586	73049950	Other	Other	0.172906	0.0287147	1.3728	0.244222	0.606156	chr16	73049586	73049950	365	*	Intron (uc002fck.3/463, intron 1 of 9)	16	72816786	73082274	265489	2	463	uc002fck.3	32324	ENSG00000140836	ZFHX3	zinc finger homeobox 3
All_autism_PFC_H3K27ac_samples_MACS2_peak_100873	chr16	73050616	73050939	Astrocyte,Microglia	Multiple	0.0541054	-0.0631982	0.148247	0.701065	0.902719	chr16	73050616	73050939	324	*	Intron (uc002fck.3/463, intron 1 of 9)	16	72816786	73082274	265489	2	463	uc002fck.3	31335	ENSG00000140836	ZFHX3	zinc finger homeobox 3
All_autism_PFC_H3K27ac_samples_MACS2_peak_100874	chr16	73052785	73054659	Astrocyte	Astrocyte	0.02205	1.80725	0.102201	0.924065	0.984463	chr16	73052785	73054659	1875	*	Intron (uc002fck.3/463, intron 1 of 9)	16	72816786	73082274	265489	2	463	uc002fck.3	27615	ENSG00000140836	ZFHX3	zinc finger homeobox 3
All_autism_PFC_H3K27ac_samples_MACS2_peak_100875	chr16	73056079	73056312	Astrocyte	Astrocyte	-0.0956016	-0.342192	0.474421	0.492616	0.796999	chr16	73056079	73056312	234	*	Intron (uc002fck.3/463, intron 1 of 9)	16	72816786	73082274	265489	2	463	uc002fck.3	25962	ENSG00000140836	ZFHX3	zinc finger homeobox 3
All_autism_PFC_H3K27ac_samples_MACS2_peak_100876	chr16	73059138	73059913	Other	Other	-0.12679	0.692812	1.49299	0.224735	0.585515	chr16	73059138	73059913	776	*	Intron (uc002fck.3/463, intron 1 of 9)	16	72816786	73082274	265489	2	463	uc002fck.3	22361	ENSG00000140836	ZFHX3	zinc finger homeobox 3
All_autism_PFC_H3K27ac_samples_MACS2_peak_100877	chr16	73065546	73066338	Astrocyte,Microglia	Multiple	0.00811387	1.54658	0.010724	0.917736	0.982746	chr16	73065546	73066338	793	*	Intron (uc002fck.3/463, intron 1 of 9)	16	72816786	73082274	265489	2	463	uc002fck.3	15936	ENSG00000140836	ZFHX3	zinc finger homeobox 3
All_autism_PFC_H3K27ac_samples_MACS2_peak_100878	chr16	73066632	73067880	Astrocyte,Microglia	Multiple	-0.0893963	2.49348	1.15126	0.285967	0.646139	chr16	73066632	73067880	1249	*	Intron (uc002fck.3/463, intron 1 of 9)	16	72816786	73082274	265489	2	463	uc002fck.3	14394	ENSG00000140836	ZFHX3	zinc finger homeobox 3
All_autism_PFC_H3K27ac_samples_MACS2_peak_10088	chr1	71921010	71921382	Neuron	Neuron	0.00976692	-0.0916509	0.0050509	0.94349	0.989684	chr1	71921010	71921382	373	*	Intron (uc001dfv.3/257194, intron 6 of 6)	1	71547007	71703406	156400	1	100852410	uc001dfu.2	374003	NA	ZRANB2-DT	ZRANB2 divergent transcript
All_autism_PFC_H3K27ac_samples_MACS2_peak_100880	chr16	73069504	73070705	Astrocyte,Microglia	Multiple	-0.157003	2.42715	4.41921	0.0381458	0.266541	chr16	73069504	73070705	1202	*	Intron (uc002fck.3/463, intron 1 of 9)	16	72816786	73082274	265489	2	463	uc002fck.3	11569	ENSG00000140836	ZFHX3	zinc finger homeobox 3
All_autism_PFC_H3K27ac_samples_MACS2_peak_100881	chr16	73076026	73076638	Astrocyte,Microglia	Multiple	-0.0625368	1.47974	0.479549	0.490293	0.795667	chr16	73076026	73076638	613	*	Intron (uc002fck.3/463, intron 1 of 9)	16	72816786	73082274	265489	2	463	uc002fck.3	5636	ENSG00000140836	ZFHX3	zinc finger homeobox 3
All_autism_PFC_H3K27ac_samples_MACS2_peak_100882	chr16	73076854	73078382	Astrocyte,Microglia,Oligodendrocyte	Multiple	-0.0696338	2.64114	0.980477	0.324563	0.6798	chr16	73076854	73078382	1529	*	Intron (uc002fck.3/463, intron 1 of 9)	16	72816786	73082274	265489	2	463	uc002fck.3	3892	ENSG00000140836	ZFHX3	zinc finger homeobox 3
All_autism_PFC_H3K27ac_samples_MACS2_peak_100883	chr16	73080654	73080977	Astrocyte,Microglia	Multiple	-0.165286	1.22297	2.70075	0.103563	0.421117	chr16	73080654	73080977	324	*	Promoter (1-2kb)	16	72816786	73082274	265489	2	463	uc002fck.3	1297	ENSG00000140836	ZFHX3	zinc finger homeobox 3
All_autism_PFC_H3K27ac_samples_MACS2_peak_100884	chr16	73081223	73081881	Astrocyte,Microglia,Neuron,Oligodendrocyte	Multiple	-0.158547	2.18683	3.15713	0.0787539	0.373589	chr16	73081223	73081881	659	*	Promoter (<=1kb)	16	72816786	73082274	265489	2	463	uc002fck.3	393	ENSG00000140836	ZFHX3	zinc finger homeobox 3
All_autism_PFC_H3K27ac_samples_MACS2_peak_100885	chr16	73082399	73083290	Astrocyte,Microglia,Neuron,Oligodendrocyte	Multiple	-0.106304	2.69	1.96491	0.164205	0.513856	chr16	73082399	73083290	892	*	Promoter (<=1kb)	16	72816786	73082274	265489	2	463	uc002fck.3	-125	ENSG00000140836	ZFHX3	zinc finger homeobox 3
All_autism_PFC_H3K27ac_samples_MACS2_peak_100886	chr16	73084496	73085047	Astrocyte,Microglia	Multiple	-0.139094	1.98134	2.31148	0.131698	0.467666	chr16	73084496	73085047	552	*	Promoter (2-3kb)	16	72816786	73082274	265489	2	463	uc002fck.3	-2222	ENSG00000140836	ZFHX3	zinc finger homeobox 3
All_autism_PFC_H3K27ac_samples_MACS2_peak_100887	chr16	73086743	73087928	Astrocyte,Microglia	Multiple	-0.121116	3.05415	2.48383	0.118302	0.445797	chr16	73086743	73087928	1186	*	Intron (uc002fcl.3/463, intron 1 of 8)	16	72816786	73082274	265489	2	463	uc002fck.3	-4469	ENSG00000140836	ZFHX3	zinc finger homeobox 3
All_autism_PFC_H3K27ac_samples_MACS2_peak_100888	chr16	73089102	73089446	Astrocyte,Microglia	Multiple	-0.222928	1.52046	5.00381	0.0275984	0.22785	chr16	73089102	73089446	345	*	Intron (uc002fcl.3/463, intron 1 of 8)	16	72816786	73092534	275749	2	463	uc002fcl.3	3088	ENSG00000140836	ZFHX3	zinc finger homeobox 3
All_autism_PFC_H3K27ac_samples_MACS2_peak_100889	chr16	73089675	73091543	Astrocyte,Microglia,Oligodendrocyte	Multiple	-0.161916	3.64843	3.21267	0.0762107	0.368132	chr16	73089675	73091543	1869	*	Promoter (<=1kb)	16	72816786	73092534	275749	2	463	uc002fcl.3	991	ENSG00000140836	ZFHX3	zinc finger homeobox 3
All_autism_PFC_H3K27ac_samples_MACS2_peak_100890	chr16	73092907	73093218	Astrocyte,Microglia,Oligodendrocyte	Multiple	-0.279879	1.54973	7.18653	0.00864219	0.12732	chr16	73092907	73093218	312	*	Promoter (<=1kb)	16	72816786	73092534	275749	2	463	uc002fcl.3	-373	ENSG00000140836	ZFHX3	zinc finger homeobox 3
All_autism_PFC_H3K27ac_samples_MACS2_peak_100891	chr16	73093470	73093934	Microglia	Microglia	-0.116283	1.73266	0.835995	0.362829	0.70935	chr16	73093470	73093934	465	*	Promoter (<=1kb)	16	72816786	73092534	275749	2	463	uc002fcl.3	-936	ENSG00000140836	ZFHX3	zinc finger homeobox 3
All_autism_PFC_H3K27ac_samples_MACS2_peak_100892	chr16	73097377	73099162	Microglia	Microglia	-0.0585049	3.41954	0.398535	0.529343	0.817914	chr16	73097377	73099162	1786	*	Distal Intergenic	16	72816786	73092534	275749	2	463	uc002fcl.3	-4843	ENSG00000140836	ZFHX3	zinc finger homeobox 3
All_autism_PFC_H3K27ac_samples_MACS2_peak_100893	chr16	73099848	73101588	Microglia	Microglia	-0.149047	3.53805	2.9728	0.0878839	0.392091	chr16	73099848	73101588	1741	*	Distal Intergenic	16	72816786	73092534	275749	2	463	uc002fcl.3	-7314	ENSG00000140836	ZFHX3	zinc finger homeobox 3
All_autism_PFC_H3K27ac_samples_MACS2_peak_100894	chr16	73101954	73103522	Microglia	Microglia	-0.171513	3.34891	4.78842	0.0310705	0.241475	chr16	73101954	73103522	1569	*	Distal Intergenic	16	72816786	73092534	275749	2	463	uc002fcl.3	-9420	ENSG00000140836	ZFHX3	zinc finger homeobox 3
All_autism_PFC_H3K27ac_samples_MACS2_peak_100895	chr16	73105228	73105543	Microglia	Microglia	-0.409171	0.809471	20.7915	1.50641881492017e-05	0.00343866	chr16	73105228	73105543	316	*	Distal Intergenic	16	72816786	73092534	275749	2	463	uc002fcl.3	-12694	ENSG00000140836	ZFHX3	zinc finger homeobox 3
All_autism_PFC_H3K27ac_samples_MACS2_peak_100897	chr16	73120014	73120815	Microglia	Microglia	0.0130549	0.89779	0.0142835	0.905118	0.979016	chr16	73120014	73120815	802	*	Distal Intergenic	16	73126248	73127672	1425	1	283902	uc010vmq.2	-5433	ENSG00000260880	HCCAT5	hepatocellular carcinoma associated transcript 5
All_autism_PFC_H3K27ac_samples_MACS2_peak_100898	chr16	73125771	73127472	Microglia,Oligodendrocyte	Multiple	-0.0761398	2.7381	0.991891	0.321777	0.67766	chr16	73125771	73127472	1702	*	Promoter (<=1kb)	16	73126248	73127672	1425	1	283902	uc010vmq.2	0	ENSG00000260880	HCCAT5	hepatocellular carcinoma associated transcript 5
All_autism_PFC_H3K27ac_samples_MACS2_peak_100899	chr16	73146327	73147126	Microglia	Microglia	-0.0222779	0.537133	0.041804	0.838425	0.957177	chr16	73146327	73147126	800	*	Distal Intergenic	16	73126248	73127672	1425	1	283902	uc010vmq.2	20079	ENSG00000260880	HCCAT5	hepatocellular carcinoma associated transcript 5
All_autism_PFC_H3K27ac_samples_MACS2_peak_1009	chr1	6994703	6995007	Other	Other	0.0789991	-0.318106	0.399299	0.588244	0.849746	chr1	6994703	6995007	305	*	Intron (uc001aoi.3/23261, intron 3 of 22)	1	6845384	7829766	984383	1	23261	uc001aoi.3	149319	ENSG00000171735	CAMTA1	calmodulin binding transcription activator 1
All_autism_PFC_H3K27ac_samples_MACS2_peak_10090	chr1	72001057	72001586	Other	Other	0.0882925	0.189262	0.515923	0.474325	0.785588	chr1	72001057	72001586	530	*	Intron (uc001dfv.3/257194, intron 6 of 6)	1	72259915	72302695	42781	2	100852409	uc031pmw.1	301109	ENSG00000228853	NEGR1-IT1	NEGR1 intronic transcript 1
All_autism_PFC_H3K27ac_samples_MACS2_peak_100900	chr16	73156124	73157817	Microglia	Microglia	-0.0604973	2.64685	0.698382	0.405397	0.740737	chr16	73156124	73157817	1694	*	Distal Intergenic	16	73126248	73127672	1425	1	283902	uc010vmq.2	29876	ENSG00000260880	HCCAT5	hepatocellular carcinoma associated transcript 5
All_autism_PFC_H3K27ac_samples_MACS2_peak_100901	chr16	73158042	73159049	Microglia	Microglia	0.0218549	1.90086	0.0686066	0.793936	0.94102	chr16	73158042	73159049	1008	*	Distal Intergenic	16	73126248	73127672	1425	1	283902	uc010vmq.2	31794	ENSG00000260880	HCCAT5	hepatocellular carcinoma associated transcript 5
All_autism_PFC_H3K27ac_samples_MACS2_peak_100902	chr16	73159893	73160404	Microglia,Neuron	Multiple	-0.0159157	1.11249	0.0202589	0.887114	0.973695	chr16	73159893	73160404	512	*	Distal Intergenic	16	73126248	73127672	1425	1	283902	uc010vmq.2	33645	ENSG00000260880	HCCAT5	hepatocellular carcinoma associated transcript 5
All_autism_PFC_H3K27ac_samples_MACS2_peak_100903	chr16	73160833	73161410	Microglia,Neuron	Multiple	-0.153844	0.911729	2.32949	0.130221	0.464975	chr16	73160833	73161410	578	*	Distal Intergenic	16	73126248	73127672	1425	1	283902	uc010vmq.2	34585	ENSG00000260880	HCCAT5	hepatocellular carcinoma associated transcript 5
All_autism_PFC_H3K27ac_samples_MACS2_peak_100904	chr16	73175382	73176856	Microglia	Microglia	-0.0892859	1.79118	1.55276	0.215752	0.575311	chr16	73175382	73176856	1475	*	Distal Intergenic	16	73126248	73127672	1425	1	283902	uc010vmq.2	49134	ENSG00000260880	HCCAT5	hepatocellular carcinoma associated transcript 5
All_autism_PFC_H3K27ac_samples_MACS2_peak_100905	chr16	73177087	73178467	Other	Other	-0.257539	1.25073	7.25984	0.00832051	0.124709	chr16	73177087	73178467	1381	*	Distal Intergenic	16	73126248	73127672	1425	1	283902	uc010vmq.2	50839	ENSG00000260880	HCCAT5	hepatocellular carcinoma associated transcript 5
All_autism_PFC_H3K27ac_samples_MACS2_peak_100906	chr16	73185186	73185572	Microglia	Microglia	-0.104067	0.675674	0.977092	0.325395	0.680415	chr16	73185186	73185572	387	*	Distal Intergenic	16	73126248	73127672	1425	1	283902	uc010vmq.2	58938	ENSG00000260880	HCCAT5	hepatocellular carcinoma associated transcript 5
All_autism_PFC_H3K27ac_samples_MACS2_peak_100907	chr16	73185891	73186193	Microglia	Microglia	-0.0709705	0.517486	0.313657	0.576745	0.843984	chr16	73185891	73186193	303	*	Distal Intergenic	16	73126248	73127672	1425	1	283902	uc010vmq.2	59643	ENSG00000260880	HCCAT5	hepatocellular carcinoma associated transcript 5
All_autism_PFC_H3K27ac_samples_MACS2_peak_100908	chr16	73186695	73188026	Microglia	Microglia	-0.226767	2.8065	5.5192	0.0208516	0.198429	chr16	73186695	73188026	1332	*	Distal Intergenic	16	73126248	73127672	1425	1	283902	uc010vmq.2	60447	ENSG00000260880	HCCAT5	hepatocellular carcinoma associated transcript 5
All_autism_PFC_H3K27ac_samples_MACS2_peak_100909	chr16	73188394	73189651	Microglia	Microglia	-0.112577	2.30531	1.54085	0.217507	0.577565	chr16	73188394	73189651	1258	*	Distal Intergenic	16	73126248	73127672	1425	1	283902	uc010vmq.2	62146	ENSG00000260880	HCCAT5	hepatocellular carcinoma associated transcript 5
All_autism_PFC_H3K27ac_samples_MACS2_peak_10091	chr1	72001875	72002277	Neuron	Neuron	0.0581071	0.191812	0.253569	0.615723	0.863	chr1	72001875	72002277	403	*	Intron (uc001dfv.3/257194, intron 6 of 6)	1	72259915	72302695	42781	2	100852409	uc031pmw.1	300418	ENSG00000228853	NEGR1-IT1	NEGR1 intronic transcript 1
All_autism_PFC_H3K27ac_samples_MACS2_peak_100910	chr16	73200048	73201063	Microglia	Microglia	-0.114171	1.14321	1.48283	0.226307	0.587257	chr16	73200048	73201063	1016	*	Distal Intergenic	16	73126248	73127672	1425	1	283902	uc010vmq.2	73800	ENSG00000260880	HCCAT5	hepatocellular carcinoma associated transcript 5
All_autism_PFC_H3K27ac_samples_MACS2_peak_100911	chr16	73204338	73204842	Other	Other	-0.135011	0.114748	1.18799	0.278455	0.639727	chr16	73204338	73204842	505	*	Distal Intergenic	16	73126248	73127672	1425	1	283902	uc010vmq.2	78090	ENSG00000260880	HCCAT5	hepatocellular carcinoma associated transcript 5
All_autism_PFC_H3K27ac_samples_MACS2_peak_100912	chr16	73205991	73206721	Other	Other	-0.103874	0.832859	1.27093	0.262393	0.624479	chr16	73205991	73206721	731	*	Distal Intergenic	16	73126248	73127672	1425	1	283902	uc010vmq.2	79743	ENSG00000260880	HCCAT5	hepatocellular carcinoma associated transcript 5
All_autism_PFC_H3K27ac_samples_MACS2_peak_100913	chr16	73207490	73207740	Other	Other	-0.417425	-0.425006	7.39227	0.0077706	0.120356	chr16	73207490	73207740	251	*	Distal Intergenic	16	73126248	73127672	1425	1	283902	uc010vmq.2	81242	ENSG00000260880	HCCAT5	hepatocellular carcinoma associated transcript 5
All_autism_PFC_H3K27ac_samples_MACS2_peak_100914	chr16	73225530	73226803	Microglia	Microglia	0.0470007	1.07692	0.271665	0.603414	0.856984	chr16	73225530	73226803	1274	*	Distal Intergenic	16	73126248	73127672	1425	1	283902	uc010vmq.2	99282	ENSG00000260880	HCCAT5	hepatocellular carcinoma associated transcript 5
All_autism_PFC_H3K27ac_samples_MACS2_peak_100915	chr16	73249012	73249749	Astrocyte	Astrocyte	-0.0860176	0.560834	0.674898	0.413378	0.745942	chr16	73249012	73249749	738	*	Distal Intergenic	16	73126248	73127672	1425	1	283902	uc010vmq.2	122764	ENSG00000260880	HCCAT5	hepatocellular carcinoma associated transcript 5
All_autism_PFC_H3K27ac_samples_MACS2_peak_100916	chr16	73265561	73268645	Astrocyte,Neuron,Oligodendrocyte	Multiple	-0.100738	3.09851	2.20606	0.140736	0.480853	chr16	73265561	73268645	3085	*	Distal Intergenic	16	73126248	73127672	1425	1	283902	uc010vmq.2	139313	ENSG00000260880	HCCAT5	hepatocellular carcinoma associated transcript 5
All_autism_PFC_H3K27ac_samples_MACS2_peak_100919	chr16	73355901	73357177	Neuron	Neuron	-0.209457	1.23669	5.81508	0.0177855	0.183377	chr16	73355901	73357177	1277	*	Distal Intergenic	16	73420704	73436379	15676	1	100506172	uc002fcn.4	-63527	ENSG00000258779	LOHAN2	lncRNA oncogene in head and neck cancer 2
All_autism_PFC_H3K27ac_samples_MACS2_peak_10092	chr1	72007233	72007596	Other	Other	-0.169974	-0.0500385	1.8092	0.181764	0.53594	chr1	72007233	72007596	364	*	Intron (uc001dfv.3/257194, intron 6 of 6)	1	72259915	72302695	42781	2	100852409	uc031pmw.1	295099	ENSG00000228853	NEGR1-IT1	NEGR1 intronic transcript 1
All_autism_PFC_H3K27ac_samples_MACS2_peak_100920	chr16	73357520	73358121	Other	Other	-0.184699	0.571537	3.68474	0.057873	0.324591	chr16	73357520	73358121	602	*	Distal Intergenic	16	73420704	73436379	15676	1	100506172	uc002fcn.4	-62583	ENSG00000258779	LOHAN2	lncRNA oncogene in head and neck cancer 2
All_autism_PFC_H3K27ac_samples_MACS2_peak_100921	chr16	73362729	73364664	Neuron,Oligodendrocyte	Multiple	0.0276025	3.42498	0.197067	0.658094	0.883617	chr16	73362729	73364664	1936	*	Distal Intergenic	16	73420704	73436379	15676	1	100506172	uc002fcn.4	-56040	ENSG00000258779	LOHAN2	lncRNA oncogene in head and neck cancer 2
All_autism_PFC_H3K27ac_samples_MACS2_peak_100922	chr16	73389709	73390471	Astrocyte,Oligodendrocyte	Multiple	-0.0186046	0.667038	0.0393178	0.993751	0.999333	chr16	73389709	73390471	763	*	Distal Intergenic	16	73420704	73436379	15676	1	100506172	uc002fcn.4	-30233	ENSG00000258779	LOHAN2	lncRNA oncogene in head and neck cancer 2
All_autism_PFC_H3K27ac_samples_MACS2_peak_100923	chr16	73416536	73418980	Oligodendrocyte	Oligodendrocyte	-0.0677445	2.42423	0.847119	0.359669	0.707124	chr16	73416536	73418980	2445	*	Promoter (1-2kb)	16	73420704	73436379	15676	1	100506172	uc002fcn.4	-1724	ENSG00000258779	LOHAN2	lncRNA oncogene in head and neck cancer 2
All_autism_PFC_H3K27ac_samples_MACS2_peak_100924	chr16	73435369	73435600	Oligodendrocyte	Oligodendrocyte	-0.171775	-0.363493	1.62752	0.205116	0.562948	chr16	73435369	73435600	232	*	3' UTR	16	73420704	73455295	34592	1	100506172	uc002fco.2	14665	ENSG00000258779	LOHAN2	lncRNA oncogene in head and neck cancer 2
All_autism_PFC_H3K27ac_samples_MACS2_peak_100925	chr16	73745679	73748146	Astrocyte,Neuron,Oligodendrocyte	Multiple	0.0642041	3.38485	0.725995	0.396299	0.733967	chr16	73745679	73748146	2468	*	Distal Intergenic	16	73420704	73455295	34592	1	100506172	uc002fco.2	324975	ENSG00000258779	LOHAN2	lncRNA oncogene in head and neck cancer 2
All_autism_PFC_H3K27ac_samples_MACS2_peak_100926	chr16	73751482	73752252	Astrocyte,Oligodendrocyte	Multiple	0.0529117	1.18359	0.278762	0.598728	0.854727	chr16	73751482	73752252	771	*	Distal Intergenic	16	73420704	73455295	34592	1	100506172	uc002fco.2	330778	ENSG00000258779	LOHAN2	lncRNA oncogene in head and neck cancer 2
All_autism_PFC_H3K27ac_samples_MACS2_peak_100927	chr16	73758535	73759529	Oligodendrocyte	Oligodendrocyte	0.0942611	1.01038	0.905376	0.343727	0.695034	chr16	73758535	73759529	995	*	Distal Intergenic	16	73420704	73455295	34592	1	100506172	uc002fco.2	337831	ENSG00000258779	LOHAN2	lncRNA oncogene in head and neck cancer 2
All_autism_PFC_H3K27ac_samples_MACS2_peak_100928	chr16	73826829	73827389	Other	Other	0.0168736	0.201404	0.0213928	0.88402	0.972459	chr16	73826829	73827389	561	*	Distal Intergenic	16	73420704	73455295	34592	1	100506172	uc002fco.2	406125	ENSG00000258779	LOHAN2	lncRNA oncogene in head and neck cancer 2
All_autism_PFC_H3K27ac_samples_MACS2_peak_10093	chr1	72007875	72008488	Other	Other	0.0481199	0.408931	0.240753	0.653632	0.881527	chr1	72007875	72008488	614	*	Intron (uc001dfv.3/257194, intron 6 of 6)	1	72259915	72302695	42781	2	100852409	uc031pmw.1	294207	ENSG00000228853	NEGR1-IT1	NEGR1 intronic transcript 1
All_autism_PFC_H3K27ac_samples_MACS2_peak_100930	chr16	73830158	73830833	Other	Other	-0.0492301	0.725192	0.350352	0.555301	0.83236	chr16	73830158	73830833	676	*	Distal Intergenic	16	73420704	73455295	34592	1	100506172	uc002fco.2	409454	ENSG00000258779	LOHAN2	lncRNA oncogene in head and neck cancer 2
All_autism_PFC_H3K27ac_samples_MACS2_peak_100931	chr16	73879611	73880651	Other	Other	0.285621	1.09863	9.57008	0.00258848	0.0663409	chr16	73879611	73880651	1041	*	Distal Intergenic	16	74330673	74340186	9514	1	5713	uc002fcq.3	-450022	ENSG00000103035	PSMD7	proteasome 26S subunit, non-ATPase 7
All_autism_PFC_H3K27ac_samples_MACS2_peak_100932	chr16	73886474	73887665	Oligodendrocyte	Oligodendrocyte	0.24268	1.34305	3.85711	0.0524192	0.309769	chr16	73886474	73887665	1192	*	Distal Intergenic	16	74330673	74340186	9514	1	5713	uc002fcq.3	-443008	ENSG00000103035	PSMD7	proteasome 26S subunit, non-ATPase 7
All_autism_PFC_H3K27ac_samples_MACS2_peak_100934	chr16	73922940	73923643	Other	Other	-0.373447	0.436727	10.9826	0.00129697	0.0452662	chr16	73922940	73923643	704	*	Distal Intergenic	16	74330673	74340186	9514	1	5713	uc002fcq.3	-407030	ENSG00000103035	PSMD7	proteasome 26S subunit, non-ATPase 7
All_autism_PFC_H3K27ac_samples_MACS2_peak_100935	chr16	73925033	73925473	Neuron	Neuron	-0.244815	0.12875	3.30993	0.0719701	0.358787	chr16	73925033	73925473	441	*	Distal Intergenic	16	74330673	74340186	9514	1	5713	uc002fcq.3	-405200	ENSG00000103035	PSMD7	proteasome 26S subunit, non-ATPase 7
All_autism_PFC_H3K27ac_samples_MACS2_peak_100936	chr16	73983915	73984368	Neuron	Neuron	0.0133883	0.0298342	0.0122525	0.912092	0.981164	chr16	73983915	73984368	454	*	Distal Intergenic	16	74330673	74340186	9514	1	5713	uc002fcq.3	-346305	ENSG00000103035	PSMD7	proteasome 26S subunit, non-ATPase 7
All_autism_PFC_H3K27ac_samples_MACS2_peak_100937	chr16	73985430	73985893	Other	Other	-0.110144	0.146444	1.00286	0.319129	0.67564	chr16	73985430	73985893	464	*	Distal Intergenic	16	74330673	74340186	9514	1	5713	uc002fcq.3	-344780	ENSG00000103035	PSMD7	proteasome 26S subunit, non-ATPase 7
All_autism_PFC_H3K27ac_samples_MACS2_peak_100938	chr16	74330007	74331800	Astrocyte,Microglia,Neuron,Oligodendrocyte	Multiple	0.274559	4.47115	16.344	0.000106425	0.0110368	chr16	74330007	74331800	1794	*	Promoter (<=1kb)	16	74330673	74340186	9514	1	5713	uc002fcq.3	0	ENSG00000103035	PSMD7	proteasome 26S subunit, non-ATPase 7
All_autism_PFC_H3K27ac_samples_MACS2_peak_100939	chr16	74337737	74338349	Other	Other	0.0678709	0.40685	0.353657	0.553445	0.831182	chr16	74337737	74338349	613	*	Exon (uc002fcq.3/5713, exon 6 of 7)	16	74330673	74340186	9514	1	5713	uc010vmr.2	7064	ENSG00000103035	PSMD7	proteasome 26S subunit, non-ATPase 7
All_autism_PFC_H3K27ac_samples_MACS2_peak_10094	chr1	72010779	72011432	Neuron	Neuron	-0.160006	0.820111	2.08003	0.152482	0.497611	chr1	72010779	72011432	654	*	Intron (uc001dfv.3/257194, intron 6 of 6)	1	72259915	72302695	42781	2	100852409	uc031pmw.1	291263	ENSG00000228853	NEGR1-IT1	NEGR1 intronic transcript 1
All_autism_PFC_H3K27ac_samples_MACS2_peak_100940	chr16	74341301	74341814	Other	Other	0.138352	0.255222	1.56187	0.214421	0.573802	chr16	74341301	74341814	514	*	Distal Intergenic	16	74330673	74340186	9514	1	5713	uc010vmr.2	10628	ENSG00000103035	PSMD7	proteasome 26S subunit, non-ATPase 7
All_autism_PFC_H3K27ac_samples_MACS2_peak_100941	chr16	74342325	74342552	Other	Other	0.0490807	-0.441282	0.125484	0.723936	0.912216	chr16	74342325	74342552	228	*	Distal Intergenic	16	74330673	74340186	9514	1	5713	uc010vmr.2	11652	ENSG00000103035	PSMD7	proteasome 26S subunit, non-ATPase 7
All_autism_PFC_H3K27ac_samples_MACS2_peak_100942	chr16	74343448	74343666	Other	Other	-0.278072	-0.465106	4.91067	0.0290465	0.233692	chr16	74343448	74343666	219	*	Distal Intergenic	16	74330673	74340186	9514	1	5713	uc010vmr.2	12775	ENSG00000103035	PSMD7	proteasome 26S subunit, non-ATPase 7
All_autism_PFC_H3K27ac_samples_MACS2_peak_100943	chr16	74343979	74344383	Other	Other	-0.120226	-0.0391156	1.12207	0.292123	0.651884	chr16	74343979	74344383	405	*	Distal Intergenic	16	74330673	74340186	9514	1	5713	uc010vmr.2	13306	ENSG00000103035	PSMD7	proteasome 26S subunit, non-ATPase 7
All_autism_PFC_H3K27ac_samples_MACS2_peak_100944	chr16	74354412	74355832	Astrocyte	Astrocyte	0.0493552	1.55927	0.227373	0.634559	0.871747	chr16	74354412	74355832	1421	*	Distal Intergenic	16	74330673	74340186	9514	1	5713	uc010vmr.2	23739	ENSG00000103035	PSMD7	proteasome 26S subunit, non-ATPase 7
All_autism_PFC_H3K27ac_samples_MACS2_peak_100945	chr16	74356067	74356911	Astrocyte	Astrocyte	0.331458	0.887436	7.57666	0.00706717	0.114215	chr16	74356067	74356911	845	*	Distal Intergenic	16	74330673	74340186	9514	1	5713	uc010vmr.2	25394	ENSG00000103035	PSMD7	proteasome 26S subunit, non-ATPase 7
All_autism_PFC_H3K27ac_samples_MACS2_peak_100946	chr16	74359054	74359878	Other	Other	-0.0814603	0.787883	0.703915	0.403549	0.739232	chr16	74359054	74359878	825	*	Distal Intergenic	16	74330673	74340186	9514	1	5713	uc010vmr.2	28381	ENSG00000103035	PSMD7	proteasome 26S subunit, non-ATPase 7
All_autism_PFC_H3K27ac_samples_MACS2_peak_100947	chr16	74363260	74363528	Other	Other	-0.0442238	-0.311301	0.0974615	0.755572	0.925692	chr16	74363260	74363528	269	*	Distal Intergenic	16	74330673	74340186	9514	1	5713	uc010vmr.2	32587	ENSG00000103035	PSMD7	proteasome 26S subunit, non-ATPase 7
All_autism_PFC_H3K27ac_samples_MACS2_peak_100949	chr16	74386898	74387250	Other	Other	0.0931113	0.111777	0.601638	0.439854	0.76323	chr16	74386898	74387250	353	*	Intron (uc002fcr.2/283922, intron 3 of 13)	16	74366304	74402153	35850	2	283922	uc002fcr.2	14903	ENSG00000290890	PDPR2P	pyruvate dehydrogenase phosphatase regulatory subunit 2, pseudogene
All_autism_PFC_H3K27ac_samples_MACS2_peak_10095	chr1	72012942	72015358	Neuron	Neuron	0.0346675	2.52282	0.173323	0.678101	0.892588	chr1	72012942	72015358	2417	*	Intron (uc001dfv.3/257194, intron 6 of 6)	1	72259915	72302695	42781	2	100852409	uc031pmw.1	287337	ENSG00000228853	NEGR1-IT1	NEGR1 intronic transcript 1
All_autism_PFC_H3K27ac_samples_MACS2_peak_100950	chr16	74394477	74395314	Other	Other	-0.0722003	1.01089	0.42496	0.516025	0.810003	chr16	74394477	74395314	838	*	5' UTR	16	74366304	74402153	35850	2	283922	uc002fcr.2	6839	ENSG00000290890	PDPR2P	pyruvate dehydrogenase phosphatase regulatory subunit 2, pseudogene
All_autism_PFC_H3K27ac_samples_MACS2_peak_100951	chr16	74395936	74396645	Other	Other	-0.166957	0.995528	1.81466	0.181112	0.535051	chr16	74395936	74396645	710	*	Intron (uc002fcr.2/283922, intron 1 of 13)	16	74366304	74402153	35850	2	283922	uc002fcr.2	5508	ENSG00000290890	PDPR2P	pyruvate dehydrogenase phosphatase regulatory subunit 2, pseudogene
All_autism_PFC_H3K27ac_samples_MACS2_peak_100952	chr16	74401293	74403236	Astrocyte,Microglia,Neuron,Oligodendrocyte	Multiple	0.227679	4.06625	6.43	0.0128303	0.155943	chr16	74401293	74403236	1944	*	Promoter (<=1kb)	16	74366304	74402153	35850	2	283922	uc002fcr.2	0	ENSG00000290890	PDPR2P	pyruvate dehydrogenase phosphatase regulatory subunit 2, pseudogene
All_autism_PFC_H3K27ac_samples_MACS2_peak_100954	chr16	74425439	74425780	Other	Other	-0.0498514	-0.0190141	0.114278	0.736062	0.917706	chr16	74425439	74425780	342	*	Exon (uc010vmt.1/uc010vmt.1, exon 6 of 6)	16	74445532	74446778	1247	2	497190	uc010vmv.1	20998	ENSG00000140839	CLEC18B	C-type lectin domain family 18 member B
All_autism_PFC_H3K27ac_samples_MACS2_peak_100955	chr16	74429674	74432524	Astrocyte,Oligodendrocyte	Multiple	-0.0696897	3.37222	0.429289	0.5139	0.808865	chr16	74429674	74432524	2851	*	Distal Intergenic	16	74445532	74446778	1247	2	497190	uc010vmv.1	14254	ENSG00000140839	CLEC18B	C-type lectin domain family 18 member B
All_autism_PFC_H3K27ac_samples_MACS2_peak_100956	chr16	74441279	74441525	Other	Other	-0.208319	0.339777	1.93991	0.166886	0.517304	chr16	74441279	74441525	247	*	Distal Intergenic	16	74445532	74446778	1247	2	497190	uc010vmv.1	5253	ENSG00000140839	CLEC18B	C-type lectin domain family 18 member B
All_autism_PFC_H3K27ac_samples_MACS2_peak_100957	chr16	74444092	74444405	Other	Other	-0.151682	-0.12674	0.778057	0.379933	0.722188	chr16	74444092	74444405	314	*	Promoter (2-3kb)	16	74445532	74446778	1247	2	497190	uc010vmv.1	2373	ENSG00000140839	CLEC18B	C-type lectin domain family 18 member B
All_autism_PFC_H3K27ac_samples_MACS2_peak_100958	chr16	74455056	74455596	Other	Other	0.334885	0.352201	5.25686	0.0240365	0.212719	chr16	74455056	74455596	541	*	Promoter (<=1kb)	16	74442529	74455368	12840	2	497190	uc002fct.3	0	ENSG00000140839	CLEC18B	C-type lectin domain family 18 member B
All_autism_PFC_H3K27ac_samples_MACS2_peak_100959	chr16	74463949	74464468	Other	Other	-0.103144	0.273774	0.807426	0.371124	0.715805	chr16	74463949	74464468	520	*	Distal Intergenic	16	74447477	74455649	8173	2	497190	uc010vmw.1	-8300	ENSG00000140839	CLEC18B	C-type lectin domain family 18 member B
All_autism_PFC_H3K27ac_samples_MACS2_peak_10096	chr1	72022810	72023081	Other	Other	0.0689802	-0.340607	0.236102	0.628139	0.868863	chr1	72022810	72023081	272	*	Intron (uc001dfv.3/257194, intron 6 of 6)	1	72259915	72302695	42781	2	100852409	uc031pmw.1	279614	ENSG00000228853	NEGR1-IT1	NEGR1 intronic transcript 1
All_autism_PFC_H3K27ac_samples_MACS2_peak_100961	chr16	74479635	74480004	Astrocyte	Astrocyte	-0.0316295	0.475364	0.0681827	0.794559	0.941295	chr16	74479635	74480004	370	*	Distal Intergenic	16	74447477	74455649	8173	2	497190	uc010vmw.1	-23986	ENSG00000140839	CLEC18B	C-type lectin domain family 18 member B
All_autism_PFC_H3K27ac_samples_MACS2_peak_100962	chr16	74480567	74481307	Astrocyte	Astrocyte	-0.24821	1.14932	6.40137	0.0130254	0.157139	chr16	74480567	74481307	741	*	Distal Intergenic	16	74447477	74455649	8173	2	497190	uc010vmw.1	-24918	ENSG00000140839	CLEC18B	C-type lectin domain family 18 member B
All_autism_PFC_H3K27ac_samples_MACS2_peak_100963	chr16	74481628	74482318	Astrocyte	Astrocyte	-0.385165	1.21036	21.3981	1.16211474621702e-05	0.00294579	chr16	74481628	74482318	691	*	3' UTR	16	74447477	74455649	8173	2	497190	uc010vmw.1	-25979	ENSG00000140839	CLEC18B	C-type lectin domain family 18 member B
All_autism_PFC_H3K27ac_samples_MACS2_peak_100964	chr16	74482679	74484373	Astrocyte,Microglia,Neuron	Multiple	-0.209722	2.59654	7.73681	0.00651004	0.109539	chr16	74482679	74484373	1695	*	3' UTR	16	74447477	74455649	8173	2	497190	uc010vmw.1	-27030	ENSG00000140839	CLEC18B	C-type lectin domain family 18 member B
All_autism_PFC_H3K27ac_samples_MACS2_peak_100965	chr16	74488898	74490482	Neuron	Neuron	0.0326213	2.00717	0.217472	0.642026	0.875652	chr16	74488898	74490482	1585	*	Intron (uc002fcw.4/2734, intron 24 of 25)	16	74447477	74455649	8173	2	497190	uc010vmw.1	-33249	ENSG00000140839	CLEC18B	C-type lectin domain family 18 member B
All_autism_PFC_H3K27ac_samples_MACS2_peak_100966	chr16	74493632	74493909	Other	Other	-0.01043	0.249129	0.00944964	0.93152	0.986687	chr16	74493632	74493909	278	*	Exon (uc002fcw.4/2734, exon 22 of 26)	16	74447477	74455649	8173	2	497190	uc010vmw.1	-37983	ENSG00000140839	CLEC18B	C-type lectin domain family 18 member B
All_autism_PFC_H3K27ac_samples_MACS2_peak_100967	chr16	74495430	74496645	Astrocyte,Neuron	Multiple	0.121514	2.07061	2.20296	0.141012	0.481189	chr16	74495430	74496645	1216	*	Exon (uc002fcw.4/2734, exon 20 of 26)	16	74447477	74455649	8173	2	497190	uc010vmw.1	-39781	ENSG00000140839	CLEC18B	C-type lectin domain family 18 member B
All_autism_PFC_H3K27ac_samples_MACS2_peak_100968	chr16	74497044	74497264	Astrocyte	Astrocyte	0.131451	-0.0576617	1.07558	0.302286	0.661331	chr16	74497044	74497264	221	*	Exon (uc002fcw.4/2734, exon 19 of 26)	16	74447477	74455649	8173	2	497190	uc010vmw.1	-41395	ENSG00000140839	CLEC18B	C-type lectin domain family 18 member B
All_autism_PFC_H3K27ac_samples_MACS2_peak_100969	chr16	74502777	74503268	Other	Other	-0.148546	0.33656	2.15512	0.145354	0.487421	chr16	74502777	74503268	492	*	Exon (uc002fcw.4/2734, exon 16 of 26)	16	74447477	74455649	8173	2	497190	uc010vmw.1	-47128	ENSG00000140839	CLEC18B	C-type lectin domain family 18 member B
All_autism_PFC_H3K27ac_samples_MACS2_peak_10097	chr1	72025387	72025801	Neuron	Neuron	0.0574843	0.0373283	0.188269	0.665332	0.886822	chr1	72025387	72025801	415	*	Intron (uc001dfv.3/257194, intron 6 of 6)	1	72259915	72302695	42781	2	100852409	uc031pmw.1	276894	ENSG00000228853	NEGR1-IT1	NEGR1 intronic transcript 1
All_autism_PFC_H3K27ac_samples_MACS2_peak_100972	chr16	74513274	74514865	Oligodendrocyte	Oligodendrocyte	0.0297364	2.23386	0.154584	0.695062	0.900336	chr16	74513274	74514865	1592	*	Exon (uc002fcw.4/2734, exon 10 of 26)	16	74447477	74455649	8173	2	497190	uc010vmw.1	-57625	ENSG00000140839	CLEC18B	C-type lectin domain family 18 member B
All_autism_PFC_H3K27ac_samples_MACS2_peak_100973	chr16	74516099	74516434	Other	Other	-0.0951928	0.155978	0.714633	0.400006	0.736658	chr16	74516099	74516434	336	*	Intron (uc002fcw.4/2734, intron 9 of 25)	16	74447477	74455649	8173	2	497190	uc010vmw.1	-60450	ENSG00000140839	CLEC18B	C-type lectin domain family 18 member B
All_autism_PFC_H3K27ac_samples_MACS2_peak_100974	chr16	74521569	74522237	Other	Other	-0.0231004	0.871972	0.0629703	0.802396	0.944215	chr16	74521569	74522237	669	*	Intron (uc002fcw.4/2734, intron 7 of 25)	16	74447477	74455649	8173	2	497190	uc010vmw.1	-65920	ENSG00000140839	CLEC18B	C-type lectin domain family 18 member B
All_autism_PFC_H3K27ac_samples_MACS2_peak_100975	chr16	74524793	74525149	Other	Other	-0.0411889	0.155777	0.138975	0.758903	0.927004	chr16	74524793	74525149	357	*	Exon (uc002fcw.4/2734, exon 7 of 26)	16	74447477	74455649	8173	2	497190	uc010vmw.1	-69144	ENSG00000140839	CLEC18B	C-type lectin domain family 18 member B
All_autism_PFC_H3K27ac_samples_MACS2_peak_100976	chr16	74525870	74527285	Oligodendrocyte	Oligodendrocyte	-0.0425766	1.88834	0.288246	0.592585	0.85163	chr16	74525870	74527285	1416	*	Exon (uc002fcw.4/2734, exon 6 of 26)	16	74447477	74455649	8173	2	497190	uc010vmw.1	-70221	ENSG00000140839	CLEC18B	C-type lectin domain family 18 member B
All_autism_PFC_H3K27ac_samples_MACS2_peak_100977	chr16	74533349	74536609	Astrocyte,Neuron,Oligodendrocyte	Multiple	-0.0335734	5.01707	0.202304	0.653878	0.88161	chr16	74533349	74536609	3261	*	Intron (uc002fcw.4/2734, intron 3 of 25)	16	74447477	74455649	8173	2	497190	uc010vmw.1	-77700	ENSG00000140839	CLEC18B	C-type lectin domain family 18 member B
All_autism_PFC_H3K27ac_samples_MACS2_peak_100978	chr16	74541834	74543660	Oligodendrocyte	Oligodendrocyte	0.0466595	3.09481	0.352681	0.553992	0.831504	chr16	74541834	74543660	1827	*	5' UTR	16	74447477	74455649	8173	2	497190	uc010vmw.1	-86185	ENSG00000140839	CLEC18B	C-type lectin domain family 18 member B
All_autism_PFC_H3K27ac_samples_MACS2_peak_100979	chr16	74544527	74545115	Oligodendrocyte	Oligodendrocyte	-0.0721109	1.36519	0.704908	0.403219	0.739006	chr16	74544527	74545115	589	*	Intron (uc002fcw.4/2734, intron 1 of 25)	16	74447477	74455649	8173	2	497190	uc010vmw.1	-88878	ENSG00000140839	CLEC18B	C-type lectin domain family 18 member B
All_autism_PFC_H3K27ac_samples_MACS2_peak_10098	chr1	72026296	72027474	Neuron	Neuron	0.0998454	1.51586	0.773213	0.381414	0.723117	chr1	72026296	72027474	1179	*	Intron (uc001dfv.3/257194, intron 6 of 6)	1	72259915	72302695	42781	2	100852409	uc031pmw.1	275221	ENSG00000228853	NEGR1-IT1	NEGR1 intronic transcript 1
All_autism_PFC_H3K27ac_samples_MACS2_peak_100980	chr16	74550001	74550630	Oligodendrocyte	Oligodendrocyte	-0.0405097	0.860109	0.116161	0.733978	0.916812	chr16	74550001	74550630	630	*	Intron (uc002fcw.4/2734, intron 1 of 25)	16	74481326	74641042	159717	2	2734	uc002fcw.4	90412	ENSG00000090863	GLG1	golgi glycoprotein 1
All_autism_PFC_H3K27ac_samples_MACS2_peak_100981	chr16	74554391	74556884	Astrocyte,Oligodendrocyte	Multiple	0.0569033	3.62456	0.834116	0.363366	0.709705	chr16	74554391	74556884	2494	*	Intron (uc002fcw.4/2734, intron 1 of 25)	16	74481326	74641042	159717	2	2734	uc002fcw.4	84158	ENSG00000090863	GLG1	golgi glycoprotein 1
All_autism_PFC_H3K27ac_samples_MACS2_peak_100982	chr16	74572297	74572585	Other	Other	0.154588	-0.150117	1.79039	0.18403	0.538655	chr16	74572297	74572585	289	*	Intron (uc002fcw.4/2734, intron 1 of 25)	16	74481326	74641042	159717	2	2734	uc002fcw.4	68457	ENSG00000090863	GLG1	golgi glycoprotein 1
All_autism_PFC_H3K27ac_samples_MACS2_peak_100983	chr16	74574673	74575618	Other	Other	0.0130868	0.982326	0.0198448	0.888266	0.97398	chr16	74574673	74575618	946	*	Intron (uc002fcw.4/2734, intron 1 of 25)	16	74481326	74641042	159717	2	2734	uc002fcw.4	65424	ENSG00000090863	GLG1	golgi glycoprotein 1
All_autism_PFC_H3K27ac_samples_MACS2_peak_100984	chr16	74576210	74577419	Astrocyte	Astrocyte	-0.0627564	1.47681	0.687831	0.408954	0.743312	chr16	74576210	74577419	1210	*	Intron (uc002fcw.4/2734, intron 1 of 25)	16	74481326	74641042	159717	2	2734	uc002fcw.4	63623	ENSG00000090863	GLG1	golgi glycoprotein 1
All_autism_PFC_H3K27ac_samples_MACS2_peak_100985	chr16	74578219	74578460	Other	Other	0.0725405	-0.296098	0.373194	0.558503	0.834223	chr16	74578219	74578460	242	*	Intron (uc002fcw.4/2734, intron 1 of 25)	16	74481326	74641042	159717	2	2734	uc002fcw.4	62582	ENSG00000090863	GLG1	golgi glycoprotein 1
All_autism_PFC_H3K27ac_samples_MACS2_peak_100986	chr16	74580034	74581006	Other	Other	0.144585	1.16715	2.9956	0.086694	0.389741	chr16	74580034	74581006	973	*	Intron (uc002fcw.4/2734, intron 1 of 25)	16	74481326	74641042	159717	2	2734	uc002fcw.4	60036	ENSG00000090863	GLG1	golgi glycoprotein 1
All_autism_PFC_H3K27ac_samples_MACS2_peak_100987	chr16	74581516	74582888	Neuron	Neuron	0.125933	1.64537	2.94849	0.0891728	0.394588	chr16	74581516	74582888	1373	*	Intron (uc002fcw.4/2734, intron 1 of 25)	16	74481326	74641042	159717	2	2734	uc002fcw.4	58154	ENSG00000090863	GLG1	golgi glycoprotein 1
All_autism_PFC_H3K27ac_samples_MACS2_peak_100988	chr16	74583756	74584184	Other	Other	0.146502	0.342227	1.68551	0.197295	0.554431	chr16	74583756	74584184	429	*	Intron (uc002fcw.4/2734, intron 1 of 25)	16	74481326	74641042	159717	2	2734	uc002fcw.4	56858	ENSG00000090863	GLG1	golgi glycoprotein 1
All_autism_PFC_H3K27ac_samples_MACS2_peak_100989	chr16	74584714	74585106	Other	Other	0.101596	0.157954	0.544265	0.462465	0.777947	chr16	74584714	74585106	393	*	Intron (uc002fcw.4/2734, intron 1 of 25)	16	74481326	74641042	159717	2	2734	uc002fcw.4	55936	ENSG00000090863	GLG1	golgi glycoprotein 1
All_autism_PFC_H3K27ac_samples_MACS2_peak_10099	chr1	72027710	72029874	Neuron	Neuron	0.0718768	1.98582	0.604489	0.438777	0.762522	chr1	72027710	72029874	2165	*	Intron (uc001dfv.3/257194, intron 6 of 6)	1	72259915	72302695	42781	2	100852409	uc031pmw.1	272821	ENSG00000228853	NEGR1-IT1	NEGR1 intronic transcript 1
All_autism_PFC_H3K27ac_samples_MACS2_peak_100990	chr16	74588229	74588471	Other	Other	0.0832005	-0.265307	0.486733	0.48707	0.793436	chr16	74588229	74588471	243	*	Intron (uc002fcw.4/2734, intron 1 of 25)	16	74481326	74641042	159717	2	2734	uc002fcw.4	52571	ENSG00000090863	GLG1	golgi glycoprotein 1
All_autism_PFC_H3K27ac_samples_MACS2_peak_100991	chr16	74591268	74591801	Other	Other	-0.0862577	0.643503	0.867237	0.42638	0.754511	chr16	74591268	74591801	534	*	Intron (uc002fcw.4/2734, intron 1 of 25)	16	74481326	74641042	159717	2	2734	uc002fcw.4	49241	ENSG00000090863	GLG1	golgi glycoprotein 1
All_autism_PFC_H3K27ac_samples_MACS2_peak_100992	chr16	74592819	74593319	Other	Other	0.0496837	0.620576	0.261624	0.610177	0.860157	chr16	74592819	74593319	501	*	Intron (uc002fcw.4/2734, intron 1 of 25)	16	74481326	74641042	159717	2	2734	uc002fcw.4	47723	ENSG00000090863	GLG1	golgi glycoprotein 1
All_autism_PFC_H3K27ac_samples_MACS2_peak_100993	chr16	74594348	74595344	Neuron,Oligodendrocyte	Multiple	-0.0649077	1.68996	0.756728	0.386518	0.727005	chr16	74594348	74595344	997	*	Intron (uc002fcw.4/2734, intron 1 of 25)	16	74481326	74641042	159717	2	2734	uc002fcw.4	45698	ENSG00000090863	GLG1	golgi glycoprotein 1
All_autism_PFC_H3K27ac_samples_MACS2_peak_100994	chr16	74595590	74596157	Neuron	Neuron	0.114006	0.698835	1.79327	0.183681	0.538259	chr16	74595590	74596157	568	*	Intron (uc002fcw.4/2734, intron 1 of 25)	16	74481326	74641042	159717	2	2734	uc002fcw.4	44885	ENSG00000090863	GLG1	golgi glycoprotein 1
All_autism_PFC_H3K27ac_samples_MACS2_peak_100995	chr16	74596414	74596665	Other	Other	-0.0645566	0.00910645	0.25013	0.618124	0.863853	chr16	74596414	74596665	252	*	Intron (uc002fcw.4/2734, intron 1 of 25)	16	74481326	74641042	159717	2	2734	uc002fcw.4	44377	ENSG00000090863	GLG1	golgi glycoprotein 1
All_autism_PFC_H3K27ac_samples_MACS2_peak_100996	chr16	74597927	74598157	Microglia	Microglia	0.298259	0.00750559	7.07767	0.00914399	0.131042	chr16	74597927	74598157	231	*	Intron (uc002fcw.4/2734, intron 1 of 25)	16	74481326	74641042	159717	2	2734	uc002fcw.4	42885	ENSG00000090863	GLG1	golgi glycoprotein 1
All_autism_PFC_H3K27ac_samples_MACS2_peak_100997	chr16	74604127	74605371	Oligodendrocyte	Oligodendrocyte	-0.0835462	2.41955	1.59157	0.21015	0.568871	chr16	74604127	74605371	1245	*	Intron (uc002fcw.4/2734, intron 1 of 25)	16	74481326	74641042	159717	2	2734	uc002fcw.4	35671	ENSG00000090863	GLG1	golgi glycoprotein 1
All_autism_PFC_H3K27ac_samples_MACS2_peak_100998	chr16	74606594	74606840	Other	Other	0.0627317	0.372008	0.33345	0.564983	0.837634	chr16	74606594	74606840	247	*	Intron (uc002fcw.4/2734, intron 1 of 25)	16	74481326	74641042	159717	2	2734	uc002fcw.4	34202	ENSG00000090863	GLG1	golgi glycoprotein 1
All_autism_PFC_H3K27ac_samples_MACS2_peak_100999	chr16	74607772	74608009	Oligodendrocyte	Oligodendrocyte	-0.00929377	0.378902	0.00749529	0.931189	0.986523	chr16	74607772	74608009	238	*	Intron (uc002fcw.4/2734, intron 1 of 25)	16	74481326	74641042	159717	2	2734	uc002fcw.4	33033	ENSG00000090863	GLG1	golgi glycoprotein 1
All_autism_PFC_H3K27ac_samples_MACS2_peak_101	chr1	1252889	1253666	Neuron	Neuron	0.0557723	1.75911	0.310399	0.578728	0.844904	chr1	1252889	1253666	778	*	Promoter (<=1kb)	1	1246965	1252830	5866	2	54973	uc009vjy.1	-59	ENSG00000127054	INTS11	integrator complex subunit 11
All_autism_PFC_H3K27ac_samples_MACS2_peak_1010	chr1	6995284	6996848	Oligodendrocyte	Oligodendrocyte	0.0230277	1.79715	0.0684353	0.794187	0.941152	chr1	6995284	6996848	1565	*	Intron (uc001aoi.3/23261, intron 3 of 22)	1	6845384	7829766	984383	1	23261	uc001aoi.3	149900	ENSG00000171735	CAMTA1	calmodulin binding transcription activator 1
All_autism_PFC_H3K27ac_samples_MACS2_peak_10100	chr1	72030733	72031350	Neuron	Neuron	0.129264	0.596989	1.44419	0.232409	0.593707	chr1	72030733	72031350	618	*	Intron (uc001dfv.3/257194, intron 6 of 6)	1	72259915	72302695	42781	2	100852409	uc031pmw.1	271345	ENSG00000228853	NEGR1-IT1	NEGR1 intronic transcript 1
All_autism_PFC_H3K27ac_samples_MACS2_peak_101000	chr16	74609017	74610119	Astrocyte,Oligodendrocyte	Multiple	-0.00756392	2.34798	0.0118838	0.913419	0.981554	chr16	74609017	74610119	1103	*	Intron (uc002fcw.4/2734, intron 1 of 25)	16	74481326	74641042	159717	2	2734	uc002fcw.4	30923	ENSG00000090863	GLG1	golgi glycoprotein 1
All_autism_PFC_H3K27ac_samples_MACS2_peak_101001	chr16	74611722	74612291	Other	Other	0.179093	0.8181	4.05982	0.0645965	0.3415	chr16	74611722	74612291	570	*	Intron (uc002fcw.4/2734, intron 1 of 25)	16	74481326	74641042	159717	2	2734	uc002fcw.4	28751	ENSG00000090863	GLG1	golgi glycoprotein 1
All_autism_PFC_H3K27ac_samples_MACS2_peak_101002	chr16	74617351	74618764	Astrocyte	Astrocyte	0.083642	1.40562	0.954874	0.33093	0.684994	chr16	74617351	74618764	1414	*	Intron (uc002fcw.4/2734, intron 1 of 25)	16	74481326	74641042	159717	2	2734	uc002fcw.4	22278	ENSG00000090863	GLG1	golgi glycoprotein 1
All_autism_PFC_H3K27ac_samples_MACS2_peak_101003	chr16	74623375	74623833	Astrocyte,Microglia	Multiple	0.0164686	0.70029	0.0353979	0.85116	0.961862	chr16	74623375	74623833	459	*	Intron (uc002fcw.4/2734, intron 1 of 25)	16	74481326	74641042	159717	2	2734	uc002fcw.4	17209	ENSG00000090863	GLG1	golgi glycoprotein 1
All_autism_PFC_H3K27ac_samples_MACS2_peak_101004	chr16	74625030	74625512	Other	Other	-0.145921	0.815289	1.97246	0.163404	0.51272	chr16	74625030	74625512	483	*	Intron (uc002fcw.4/2734, intron 1 of 25)	16	74481326	74641042	159717	2	2734	uc002fcw.4	15530	ENSG00000090863	GLG1	golgi glycoprotein 1
All_autism_PFC_H3K27ac_samples_MACS2_peak_101005	chr16	74625842	74627036	Neuron	Neuron	0.0847509	1.89275	1.06297	0.305122	0.663906	chr16	74625842	74627036	1195	*	Intron (uc002fcw.4/2734, intron 1 of 25)	16	74481326	74641042	159717	2	2734	uc002fcw.4	14006	ENSG00000090863	GLG1	golgi glycoprotein 1
All_autism_PFC_H3K27ac_samples_MACS2_peak_101006	chr16	74627829	74629373	Astrocyte	Astrocyte	0.0995701	2.23391	1.9145	0.169663	0.520932	chr16	74627829	74629373	1545	*	Intron (uc002fcw.4/2734, intron 1 of 25)	16	74481326	74641042	159717	2	2734	uc002fcw.4	11669	ENSG00000090863	GLG1	golgi glycoprotein 1
All_autism_PFC_H3K27ac_samples_MACS2_peak_101007	chr16	74634152	74634534	Other	Other	-0.068221	0.0952507	0.361298	0.549199	0.828623	chr16	74634152	74634534	383	*	Intron (uc002fcw.4/2734, intron 1 of 25)	16	74481326	74641042	159717	2	2734	uc002fcw.4	6508	ENSG00000090863	GLG1	golgi glycoprotein 1
All_autism_PFC_H3K27ac_samples_MACS2_peak_101008	chr16	74639953	74641623	Astrocyte,Microglia,Neuron,Oligodendrocyte	Multiple	0.0764278	3.8518	1.12948	0.290544	0.650318	chr16	74639953	74641623	1671	*	Promoter (<=1kb)	16	74481326	74641042	159717	2	2734	uc002fcw.4	0	ENSG00000090863	GLG1	golgi glycoprotein 1
All_autism_PFC_H3K27ac_samples_MACS2_peak_101009	chr16	74651031	74651725	Astrocyte	Astrocyte	0.0993694	0.47041	0.700918	0.404548	0.739951	chr16	74651031	74651725	695	*	Distal Intergenic	16	74481326	74641042	159717	2	2734	uc002fcz.4	-9989	ENSG00000090863	GLG1	golgi glycoprotein 1
All_autism_PFC_H3K27ac_samples_MACS2_peak_10101	chr1	72032310	72032760	Neuron	Neuron	-0.0626902	0.213703	0.319226	0.573387	0.841998	chr1	72032310	72032760	451	*	Intron (uc001dfv.3/257194, intron 6 of 6)	1	72259915	72302695	42781	2	100852409	uc031pmw.1	269935	ENSG00000228853	NEGR1-IT1	NEGR1 intronic transcript 1
All_autism_PFC_H3K27ac_samples_MACS2_peak_101010	chr16	74656921	74658013	Other	Other	0.174582	1.21085	4.45634	0.0373624	0.263912	chr16	74656921	74658013	1093	*	3' UTR	16	74655297	74666579	11283	2	55159	uc010vmx.2	8566	ENSG00000168411	RFWD3	ring finger and WD repeat domain 3
All_autism_PFC_H3K27ac_samples_MACS2_peak_101011	chr16	74661310	74662711	Other	Other	-0.0584946	1.63955	0.440767	0.508339	0.805744	chr16	74661310	74662711	1402	*	Exon (uc010vmx.2/55159, exon 3 of 5)	16	74655297	74666579	11283	2	55159	uc010vmx.2	3868	ENSG00000168411	RFWD3	ring finger and WD repeat domain 3
All_autism_PFC_H3K27ac_samples_MACS2_peak_101012	chr16	74685412	74686377	Other	Other	0.0881301	0.856276	1.27936	0.260827	0.622975	chr16	74685412	74686377	966	*	Exon (uc002fda.3/55159, exon 3 of 13)	16	74655297	74700779	45483	2	55159	uc002fda.3	14402	ENSG00000168411	RFWD3	ring finger and WD repeat domain 3
All_autism_PFC_H3K27ac_samples_MACS2_peak_101013	chr16	74688325	74689185	Other	Other	0.0307182	1.05081	0.115784	0.734394	0.916988	chr16	74688325	74689185	861	*	Intron (uc002fda.3/55159, intron 2 of 12)	16	74655297	74700779	45483	2	55159	uc002fda.3	11594	ENSG00000168411	RFWD3	ring finger and WD repeat domain 3
All_autism_PFC_H3K27ac_samples_MACS2_peak_101014	chr16	74690957	74691170	Microglia	Microglia	0.103452	-0.350541	0.622654	0.432001	0.758147	chr16	74690957	74691170	214	*	Intron (uc002fda.3/55159, intron 2 of 12)	16	74655297	74700779	45483	2	55159	uc002fda.3	9609	ENSG00000168411	RFWD3	ring finger and WD repeat domain 3
All_autism_PFC_H3K27ac_samples_MACS2_peak_101015	chr16	74691415	74691803	Microglia	Microglia	-0.0616997	0.303244	0.282647	0.596196	0.853599	chr16	74691415	74691803	389	*	Intron (uc002fda.3/55159, intron 2 of 12)	16	74655297	74700779	45483	2	55159	uc002fda.3	8976	ENSG00000168411	RFWD3	ring finger and WD repeat domain 3
All_autism_PFC_H3K27ac_samples_MACS2_peak_101016	chr16	74692019	74692950	Microglia	Microglia	0.0568254	1.09535	0.395594	0.530863	0.818932	chr16	74692019	74692950	932	*	Intron (uc002fda.3/55159, intron 2 of 12)	16	74655297	74700779	45483	2	55159	uc002fda.3	7829	ENSG00000168411	RFWD3	ring finger and WD repeat domain 3
All_autism_PFC_H3K27ac_samples_MACS2_peak_101017	chr16	74700302	74701942	Astrocyte,Microglia,Neuron,Oligodendrocyte	Multiple	0.137325	2.48334	3.20379	0.0766113	0.368902	chr16	74700302	74701942	1641	*	Promoter (<=1kb)	16	74655297	74700779	45483	2	55159	uc002fda.3	0	ENSG00000168411	RFWD3	ring finger and WD repeat domain 3
All_autism_PFC_H3K27ac_samples_MACS2_peak_101018	chr16	74729704	74730285	Microglia,Oligodendrocyte	Multiple	0.166553	1.35799	2.6174	0.108969	0.430485	chr16	74729704	74730285	582	*	Intron (uc002fdb.2/197259, intron 1 of 10)	16	74705753	74734789	29037	2	197259	uc002fdb.2	4504	ENSG00000168404	MLKL	mixed lineage kinase domain like pseudokinase
All_autism_PFC_H3K27ac_samples_MACS2_peak_101019	chr16	74734009	74735636	Astrocyte,Microglia,Oligodendrocyte	Multiple	0.0479301	3.57292	0.336462	0.563233	0.836664	chr16	74734009	74735636	1628	*	Promoter (<=1kb)	16	74705753	74734789	29037	2	197259	uc002fdb.2	0	ENSG00000168404	MLKL	mixed lineage kinase domain like pseudokinase
All_autism_PFC_H3K27ac_samples_MACS2_peak_10102	chr1	72037870	72038302	Neuron	Neuron	0.252926	-0.064023	4.86657	0.02976	0.236623	chr1	72037870	72038302	433	*	Intron (uc001dfv.3/257194, intron 6 of 6)	1	72259915	72302695	42781	2	100852409	uc031pmw.1	264393	ENSG00000228853	NEGR1-IT1	NEGR1 intronic transcript 1
All_autism_PFC_H3K27ac_samples_MACS2_peak_101020	chr16	74743273	74744706	Oligodendrocyte	Oligodendrocyte	0.0107385	3.88785	0.026692	0.870564	0.968032	chr16	74743273	74744706	1434	*	Distal Intergenic	16	74746856	74751004	4149	2	79152	uc002fdd.2	6298	ENSG00000103089	FA2H	fatty acid 2-hydroxylase
All_autism_PFC_H3K27ac_samples_MACS2_peak_101021	chr16	74745974	74746313	Oligodendrocyte	Oligodendrocyte	-0.106885	1.86093	1.30072	0.25691	0.618834	chr16	74745974	74746313	340	*	Distal Intergenic	16	74746856	74751004	4149	2	79152	uc002fdd.2	4691	ENSG00000103089	FA2H	fatty acid 2-hydroxylase
All_autism_PFC_H3K27ac_samples_MACS2_peak_101022	chr16	74747129	74748082	Oligodendrocyte	Oligodendrocyte	-0.154584	3.68311	3.66642	0.0584874	0.326174	chr16	74747129	74748082	954	*	Promoter (2-3kb)	16	74746856	74751004	4149	2	79152	uc002fdd.2	2922	ENSG00000103089	FA2H	fatty acid 2-hydroxylase
All_autism_PFC_H3K27ac_samples_MACS2_peak_101023	chr16	74750244	74752365	Oligodendrocyte	Oligodendrocyte	-0.0457018	4.65994	0.309536	0.579256	0.845118	chr16	74750244	74752365	2122	*	Promoter (<=1kb)	16	74746856	74751004	4149	2	79152	uc002fdd.2	0	ENSG00000103089	FA2H	fatty acid 2-hydroxylase
All_autism_PFC_H3K27ac_samples_MACS2_peak_101024	chr16	74757334	74760266	Astrocyte,Oligodendrocyte	Multiple	-0.0558683	6.14185	0.63471	0.427593	0.755306	chr16	74757334	74760266	2933	*	Exon (uc002fde.2/79152, exon 4 of 7)	16	74746856	74751004	4149	2	79152	uc002fdd.2	-6330	ENSG00000103089	FA2H	fatty acid 2-hydroxylase
All_autism_PFC_H3K27ac_samples_MACS2_peak_101025	chr16	74763583	74764621	Oligodendrocyte	Oligodendrocyte	-0.159161	4.03214	3.53387	0.0631505	0.338233	chr16	74763583	74764621	1039	*	Intron (uc002fde.2/79152, intron 2 of 6)	16	74746856	74751004	4149	2	79152	uc002fdd.2	-12579	ENSG00000103089	FA2H	fatty acid 2-hydroxylase
All_autism_PFC_H3K27ac_samples_MACS2_peak_101026	chr16	74768366	74769494	Oligodendrocyte	Oligodendrocyte	-0.0806954	4.02523	0.8377	0.362342	0.708944	chr16	74768366	74769494	1129	*	Intron (uc002fde.2/79152, intron 2 of 6)	16	74746856	74751004	4149	2	79152	uc002fdd.2	-17362	ENSG00000103089	FA2H	fatty acid 2-hydroxylase
All_autism_PFC_H3K27ac_samples_MACS2_peak_101027	chr16	74770022	74772934	Oligodendrocyte	Oligodendrocyte	-0.0964495	5.19254	1.39782	0.24	0.601544	chr16	74770022	74772934	2913	*	Intron (uc002fde.2/79152, intron 2 of 6)	16	74746856	74751004	4149	2	79152	uc002fdd.2	-19018	ENSG00000103089	FA2H	fatty acid 2-hydroxylase
All_autism_PFC_H3K27ac_samples_MACS2_peak_101028	chr16	74774645	74775496	Astrocyte,Oligodendrocyte	Multiple	0.111577	3.82841	2.37505	0.126567	0.45937	chr16	74774645	74775496	852	*	Intron (uc002fde.2/79152, intron 1 of 6)	16	74746856	74751004	4149	2	79152	uc002fdd.2	-23641	ENSG00000103089	FA2H	fatty acid 2-hydroxylase
All_autism_PFC_H3K27ac_samples_MACS2_peak_101029	chr16	74777395	74777719	Oligodendrocyte	Oligodendrocyte	-0.104726	2.9648	1.8225	0.180181	0.533873	chr16	74777395	74777719	325	*	Intron (uc002fde.2/79152, intron 1 of 6)	16	74746856	74751004	4149	2	79152	uc002fdd.2	-26391	ENSG00000103089	FA2H	fatty acid 2-hydroxylase
All_autism_PFC_H3K27ac_samples_MACS2_peak_101030	chr16	74779170	74779568	Oligodendrocyte	Oligodendrocyte	-0.199063	3.4328	4.00809	0.0480955	0.297487	chr16	74779170	74779568	399	*	Intron (uc002fde.2/79152, intron 1 of 6)	16	74746856	74751004	4149	2	79152	uc002fdd.2	-28166	ENSG00000103089	FA2H	fatty acid 2-hydroxylase
All_autism_PFC_H3K27ac_samples_MACS2_peak_101031	chr16	74779852	74780079	Oligodendrocyte	Oligodendrocyte	-0.0321965	2.86485	0.159804	0.690222	0.898126	chr16	74779852	74780079	228	*	Intron (uc002fde.2/79152, intron 1 of 6)	16	74746856	74808729	61874	2	79152	uc002fde.2	28650	ENSG00000103089	FA2H	fatty acid 2-hydroxylase
All_autism_PFC_H3K27ac_samples_MACS2_peak_101032	chr16	74780555	74784086	Astrocyte,Oligodendrocyte	Multiple	-0.12518	6.51196	3.49324	0.0646593	0.34167	chr16	74780555	74784086	3532	*	Intron (uc002fde.2/79152, intron 1 of 6)	16	74746856	74808729	61874	2	79152	uc002fde.2	24643	ENSG00000103089	FA2H	fatty acid 2-hydroxylase
All_autism_PFC_H3K27ac_samples_MACS2_peak_101034	chr16	74789903	74790542	Oligodendrocyte	Oligodendrocyte	-0.0485262	2.74785	0.365536	0.546869	0.827226	chr16	74789903	74790542	640	*	Intron (uc002fde.2/79152, intron 1 of 6)	16	74746856	74808729	61874	2	79152	uc002fde.2	18187	ENSG00000103089	FA2H	fatty acid 2-hydroxylase
All_autism_PFC_H3K27ac_samples_MACS2_peak_101035	chr16	74791132	74791932	Oligodendrocyte	Oligodendrocyte	0.0155211	2.66842	0.0453491	0.831814	0.954926	chr16	74791132	74791932	801	*	Intron (uc002fde.2/79152, intron 1 of 6)	16	74746856	74808729	61874	2	79152	uc002fde.2	16797	ENSG00000103089	FA2H	fatty acid 2-hydroxylase
All_autism_PFC_H3K27ac_samples_MACS2_peak_101036	chr16	74794018	74794762	Oligodendrocyte	Oligodendrocyte	-0.00893606	2.09538	0.0129128	0.909764	0.980447	chr16	74794018	74794762	745	*	Intron (uc002fde.2/79152, intron 1 of 6)	16	74746856	74808729	61874	2	79152	uc002fde.2	13967	ENSG00000103089	FA2H	fatty acid 2-hydroxylase
All_autism_PFC_H3K27ac_samples_MACS2_peak_101037	chr16	74802236	74802900	Oligodendrocyte	Oligodendrocyte	0.0136754	1.89518	0.020762	0.88573	0.973123	chr16	74802236	74802900	665	*	Intron (uc002fde.2/79152, intron 1 of 6)	16	74746856	74808729	61874	2	79152	uc002fde.2	5829	ENSG00000103089	FA2H	fatty acid 2-hydroxylase
All_autism_PFC_H3K27ac_samples_MACS2_peak_101038	chr16	74803645	74804172	Oligodendrocyte	Oligodendrocyte	-0.098621	2.22519	0.924392	0.338733	0.691175	chr16	74803645	74804172	528	*	Intron (uc002fde.2/79152, intron 1 of 6)	16	74746856	74808729	61874	2	79152	uc002fde.2	4557	ENSG00000103089	FA2H	fatty acid 2-hydroxylase
All_autism_PFC_H3K27ac_samples_MACS2_peak_101039	chr16	74805948	74806407	Oligodendrocyte	Oligodendrocyte	-0.0215298	2.04178	0.0661605	0.79756	0.942337	chr16	74805948	74806407	460	*	Promoter (2-3kb)	16	74746856	74808729	61874	2	79152	uc002fde.2	2322	ENSG00000103089	FA2H	fatty acid 2-hydroxylase
All_autism_PFC_H3K27ac_samples_MACS2_peak_10104	chr1	72054444	72055040	Neuron	Neuron	-0.016037	0.468257	0.0286262	0.866	0.966476	chr1	72054444	72055040	597	*	Intron (uc001dfv.3/257194, intron 6 of 6)	1	72259915	72302695	42781	2	100852409	uc031pmw.1	247655	ENSG00000228853	NEGR1-IT1	NEGR1 intronic transcript 1
All_autism_PFC_H3K27ac_samples_MACS2_peak_101040	chr16	74806849	74807077	Oligodendrocyte	Oligodendrocyte	0.104364	1.42927	1.28847	0.259147	0.621231	chr16	74806849	74807077	229	*	Promoter (1-2kb)	16	74746856	74808729	61874	2	79152	uc002fde.2	1652	ENSG00000103089	FA2H	fatty acid 2-hydroxylase
All_autism_PFC_H3K27ac_samples_MACS2_peak_101041	chr16	74807301	74808464	Astrocyte,Oligodendrocyte	Multiple	-0.114395	4.19033	1.92256	0.168776	0.51968	chr16	74807301	74808464	1164	*	Promoter (<=1kb)	16	74746856	74808729	61874	2	79152	uc002fde.2	265	ENSG00000103089	FA2H	fatty acid 2-hydroxylase
All_autism_PFC_H3K27ac_samples_MACS2_peak_101042	chr16	74808885	74809435	Oligodendrocyte	Oligodendrocyte	-0.0124258	2.65528	0.0169323	0.89674	0.976571	chr16	74808885	74809435	551	*	Promoter (<=1kb)	16	74746856	74808729	61874	2	79152	uc010vmy.2	-156	ENSG00000103089	FA2H	fatty acid 2-hydroxylase
All_autism_PFC_H3K27ac_samples_MACS2_peak_101043	chr16	74845453	74847667	Oligodendrocyte	Oligodendrocyte	0.0113616	3.64963	0.0247123	0.875415	0.969722	chr16	74845453	74847667	2215	*	Distal Intergenic	16	74746856	74808729	61874	2	79152	uc010vmy.2	-36724	ENSG00000103089	FA2H	fatty acid 2-hydroxylase
All_autism_PFC_H3K27ac_samples_MACS2_peak_101044	chr16	74872112	74872506	Other	Other	-0.663356	0.0873384	23.4726	4.84235848430553e-06	0.00182087	chr16	74872112	74872506	395	*	Distal Intergenic	16	74746856	74808729	61874	2	79152	uc010vmy.2	-63383	ENSG00000103089	FA2H	fatty acid 2-hydroxylase
All_autism_PFC_H3K27ac_samples_MACS2_peak_101045	chr16	74872962	74873331	Other	Other	-0.767354	-0.0294346	31.4403	1.96233594563499e-07	0.000270013	chr16	74872962	74873331	370	*	Distal Intergenic	16	74746856	74808729	61874	2	79152	uc010vmy.2	-64233	ENSG00000103089	FA2H	fatty acid 2-hydroxylase
All_autism_PFC_H3K27ac_samples_MACS2_peak_101046	chr16	74875280	74875532	Other	Other	-0.58117	-0.396401	14.8615	0.000208847	0.0163766	chr16	74875280	74875532	253	*	Distal Intergenic	16	74907471	74938244	30774	2	79726	uc002fdf.1	62712	ENSG00000103091	WDR59	WD repeat domain 59
All_autism_PFC_H3K27ac_samples_MACS2_peak_101047	chr16	74876839	74877177	Other	Other	-0.590328	-0.210634	15.5481	0.000152606	0.013748	chr16	74876839	74877177	339	*	Distal Intergenic	16	74907471	74938244	30774	2	79726	uc002fdf.1	61067	ENSG00000103091	WDR59	WD repeat domain 59
All_autism_PFC_H3K27ac_samples_MACS2_peak_101048	chr16	74896599	74897728	Other	Other	-0.223998	1.35828	5.78694	0.0180555	0.184799	chr16	74896599	74897728	1130	*	Distal Intergenic	16	74907471	74938244	30774	2	79726	uc002fdf.1	40516	ENSG00000103091	WDR59	WD repeat domain 59
All_autism_PFC_H3K27ac_samples_MACS2_peak_101049	chr16	74901583	74903598	Other	Other	-0.496703	2.3217	26.3036	1.50849592162426e-06	0.000908417	chr16	74901583	74903598	2016	*	Distal Intergenic	16	74907471	74938244	30774	2	79726	uc002fdf.1	34646	ENSG00000103091	WDR59	WD repeat domain 59
All_autism_PFC_H3K27ac_samples_MACS2_peak_10105	chr1	72076185	72076788	Neuron	Neuron	-0.10395	0.370876	1.31778	0.301401	0.660602	chr1	72076185	72076788	604	*	Exon (uc001dfv.3/257194, exon 5 of 7)	1	72259915	72302695	42781	2	100852409	uc031pmw.1	225907	ENSG00000228853	NEGR1-IT1	NEGR1 intronic transcript 1
All_autism_PFC_H3K27ac_samples_MACS2_peak_101050	chr16	74905645	74905981	Other	Other	-0.0415758	0.231168	0.165055	0.772943	0.93258	chr16	74905645	74905981	337	*	Distal Intergenic	16	74907471	74938244	30774	2	79726	uc002fdf.1	32263	ENSG00000103091	WDR59	WD repeat domain 59
All_autism_PFC_H3K27ac_samples_MACS2_peak_101051	chr16	74907829	74909359	Other	Other	-0.111128	1.57656	1.34058	0.249795	0.611763	chr16	74907829	74909359	1531	*	3' UTR	16	74907471	74938244	30774	2	79726	uc002fdf.1	28885	ENSG00000103091	WDR59	WD repeat domain 59
All_autism_PFC_H3K27ac_samples_MACS2_peak_101052	chr16	74912963	74913363	Other	Other	-0.118084	-0.00187991	1.11155	0.294384	0.653944	chr16	74912963	74913363	401	*	Intron (uc002fdf.1/79726, intron 8 of 8)	16	74907471	74938244	30774	2	79726	uc002fdf.1	24881	ENSG00000103091	WDR59	WD repeat domain 59
All_autism_PFC_H3K27ac_samples_MACS2_peak_101053	chr16	74929602	74931540	Neuron,Oligodendrocyte	Multiple	0.204607	2.12207	7.53899	0.0072053	0.115543	chr16	74929602	74931540	1939	*	Intron (uc002fdf.1/79726, intron 1 of 8)	16	74907471	74938244	30774	2	79726	uc002fdf.1	6704	ENSG00000103091	WDR59	WD repeat domain 59
All_autism_PFC_H3K27ac_samples_MACS2_peak_101054	chr16	74932344	74932992	Astrocyte	Astrocyte	0.230698	0.556727	6.03682	0.0158002	0.172369	chr16	74932344	74932992	649	*	Intron (uc002fdf.1/79726, intron 1 of 8)	16	74907471	74938244	30774	2	79726	uc002fdf.1	5252	ENSG00000103091	WDR59	WD repeat domain 59
All_autism_PFC_H3K27ac_samples_MACS2_peak_101056	chr16	74937727	74937997	Neuron	Neuron	0.0449539	-0.30409	0.11445	0.73587	0.917623	chr16	74937727	74937997	271	*	Promoter (<=1kb)	16	74907471	74938244	30774	2	79726	uc002fdf.1	247	ENSG00000103091	WDR59	WD repeat domain 59
All_autism_PFC_H3K27ac_samples_MACS2_peak_101057	chr16	74944656	74944994	Other	Other	0.140567	-0.086275	1.23113	0.269951	0.631646	chr16	74944656	74944994	339	*	Intron (uc002fdg.1/79726, intron 2 of 13)	16	74907471	74950025	42555	2	79726	uc002fdg.1	5031	ENSG00000103091	WDR59	WD repeat domain 59
All_autism_PFC_H3K27ac_samples_MACS2_peak_101058	chr16	74948516	74949258	Oligodendrocyte	Oligodendrocyte	0.260848	0.911123	4.92716	0.0287844	0.232698	chr16	74948516	74949258	743	*	Promoter (<=1kb)	16	74907471	74950025	42555	2	79726	uc002fdg.1	767	ENSG00000103091	WDR59	WD repeat domain 59
All_autism_PFC_H3K27ac_samples_MACS2_peak_101059	chr16	74949562	74950695	Other	Other	0.131148	1.12798	2.07372	0.153099	0.49852	chr16	74949562	74950695	1134	*	Promoter (<=1kb)	16	74907471	74950025	42555	2	79726	uc002fdg.1	0	ENSG00000103091	WDR59	WD repeat domain 59
All_autism_PFC_H3K27ac_samples_MACS2_peak_10106	chr1	72077028	72078886	Neuron	Neuron	0.0145074	1.64805	0.0416149	0.964002	0.994382	chr1	72077028	72078886	1859	*	Intron (uc001dfv.3/257194, intron 4 of 6)	1	72259915	72302695	42781	2	100852409	uc031pmw.1	223809	ENSG00000228853	NEGR1-IT1	NEGR1 intronic transcript 1
All_autism_PFC_H3K27ac_samples_MACS2_peak_101060	chr16	74955367	74957586	Astrocyte	Astrocyte	-0.074319	1.92953	0.98564	0.323299	0.678833	chr16	74955367	74957586	2220	*	Exon (uc002fdh.1/79726, exon 10 of 26)	16	74907471	74950025	42555	2	79726	uc002fdg.1	-5342	ENSG00000103091	WDR59	WD repeat domain 59
All_autism_PFC_H3K27ac_samples_MACS2_peak_101061	chr16	74975691	74977853	Astrocyte	Astrocyte	-0.0810722	2.10554	1.22768	0.27062	0.632397	chr16	74975691	74977853	2163	*	Exon (uc002fdh.1/79726, exon 7 of 26)	16	74945903	74999720	53818	2	79726	uc021tli.1	21867	ENSG00000103091	WDR59	WD repeat domain 59
All_autism_PFC_H3K27ac_samples_MACS2_peak_101062	chr16	74987967	74990356	Astrocyte,Oligodendrocyte	Multiple	0.0826196	3.34263	2.11326	0.14928	0.492998	chr16	74987967	74990356	2390	*	Intron (uc002fdh.1/79726, intron 3 of 25)	16	74945903	74999720	53818	2	79726	uc021tli.1	9364	ENSG00000103091	WDR59	WD repeat domain 59
All_autism_PFC_H3K27ac_samples_MACS2_peak_101063	chr16	74999602	75001597	Astrocyte	Astrocyte	-0.0912993	1.99171	1.50857	0.222351	0.582798	chr16	74999602	75001597	1996	*	Promoter (<=1kb)	16	74945903	74999720	53818	2	79726	uc021tli.1	0	ENSG00000103091	WDR59	WD repeat domain 59
All_autism_PFC_H3K27ac_samples_MACS2_peak_101064	chr16	75002733	75002961	Other	Other	0.200329	-0.41012	2.87335	0.0932886	0.402406	chr16	75002733	75002961	229	*	Intron (uc002fdh.1/79726, intron 1 of 25)	16	74945903	74999720	53818	2	79726	uc021tli.1	-3013	ENSG00000103091	WDR59	WD repeat domain 59
All_autism_PFC_H3K27ac_samples_MACS2_peak_101065	chr16	75011758	75013017	Other	Other	-0.0236307	1.50454	0.0372886	0.847285	0.960462	chr16	75011758	75013017	1260	*	Intron (uc002fdh.1/79726, intron 1 of 25)	16	74907471	75019017	111547	2	79726	uc002fdh.1	6000	ENSG00000103091	WDR59	WD repeat domain 59
All_autism_PFC_H3K27ac_samples_MACS2_peak_101066	chr16	75016445	75016776	Astrocyte	Astrocyte	0.225049	0.227044	3.79295	0.0543816	0.315039	chr16	75016445	75016776	332	*	Promoter (2-3kb)	16	74907471	75019017	111547	2	79726	uc002fdh.1	2241	ENSG00000103091	WDR59	WD repeat domain 59
All_autism_PFC_H3K27ac_samples_MACS2_peak_101067	chr16	75018291	75019540	Astrocyte,Microglia,Neuron,Oligodendrocyte	Multiple	0.175524	2.42724	3.42572	0.0672537	0.347696	chr16	75018291	75019540	1250	*	Promoter (<=1kb)	16	74907471	75019017	111547	2	79726	uc002fdh.1	0	ENSG00000103091	WDR59	WD repeat domain 59
All_autism_PFC_H3K27ac_samples_MACS2_peak_101068	chr16	75025202	75027024	Oligodendrocyte	Oligodendrocyte	-0.156548	3.35244	5.07121	0.0265984	0.224111	chr16	75025202	75027024	1823	*	Distal Intergenic	16	75032915	75138903	105989	1	84937	uc010vmz.1	-5891	ENSG00000186187	ZNRF1	zinc and ring finger 1
All_autism_PFC_H3K27ac_samples_MACS2_peak_101069	chr16	75032029	75032833	Astrocyte,Microglia,Neuron,Oligodendrocyte	Multiple	0.133797	2.6085	3.08308	0.0822903	0.380907	chr16	75032029	75032833	805	*	Promoter (<=1kb)	16	75032915	75138903	105989	1	84937	uc010vmz.1	-82	ENSG00000186187	ZNRF1	zinc and ring finger 1
All_autism_PFC_H3K27ac_samples_MACS2_peak_10107	chr1	72103858	72104341	Neuron	Neuron	-0.0278458	0.0446288	0.0551561	0.814821	0.94877	chr1	72103858	72104341	484	*	Intron (uc001dfv.3/257194, intron 4 of 6)	1	72259915	72302695	42781	2	100852409	uc031pmw.1	198354	ENSG00000228853	NEGR1-IT1	NEGR1 intronic transcript 1
All_autism_PFC_H3K27ac_samples_MACS2_peak_101070	chr16	75033278	75035069	Astrocyte,Microglia,Neuron,Oligodendrocyte	Multiple	-0.0316058	3.12331	0.167177	0.683541	0.895154	chr16	75033278	75035069	1792	*	Promoter (<=1kb)	16	75032915	75144892	111978	1	84937	uc010cgr.1	363	ENSG00000186187	ZNRF1	zinc and ring finger 1
All_autism_PFC_H3K27ac_samples_MACS2_peak_101071	chr16	75045317	75047544	Astrocyte,Neuron,Oligodendrocyte	Multiple	-0.148832	3.20657	5.06683	0.0266621	0.224417	chr16	75045317	75047544	2228	*	Intron (uc010vmz.1/84937, intron 1 of 2)	16	75032915	75144892	111978	1	84937	uc010cgr.1	12402	ENSG00000186187	ZNRF1	zinc and ring finger 1
All_autism_PFC_H3K27ac_samples_MACS2_peak_101072	chr16	75051512	75052074	Other	Other	-0.0928763	0.487689	1.02409	0.314087	0.671483	chr16	75051512	75052074	563	*	Intron (uc010vmz.1/84937, intron 1 of 2)	16	75032915	75144892	111978	1	84937	uc010cgr.1	18597	ENSG00000186187	ZNRF1	zinc and ring finger 1
All_autism_PFC_H3K27ac_samples_MACS2_peak_101073	chr16	75052772	75053017	Other	Other	0.0646372	-0.408963	0.225617	0.635869	0.872431	chr16	75052772	75053017	246	*	Intron (uc010vmz.1/84937, intron 1 of 2)	16	75032915	75144892	111978	1	84937	uc010cgr.1	19857	ENSG00000186187	ZNRF1	zinc and ring finger 1
All_autism_PFC_H3K27ac_samples_MACS2_peak_101074	chr16	75059358	75061115	Other	Other	-0.179126	1.55898	4.77091	0.0313724	0.242653	chr16	75059358	75061115	1758	*	Intron (uc010vmz.1/84937, intron 1 of 2)	16	75032915	75144892	111978	1	84937	uc010cgr.1	26443	ENSG00000186187	ZNRF1	zinc and ring finger 1
All_autism_PFC_H3K27ac_samples_MACS2_peak_101076	chr16	75072173	75072533	Neuron	Neuron	-0.086434	-0.0612744	0.362988	0.548268	0.827983	chr16	75072173	75072533	361	*	Intron (uc010vmz.1/84937, intron 1 of 2)	16	75032915	75144892	111978	1	84937	uc010cgr.1	39258	ENSG00000186187	ZNRF1	zinc and ring finger 1
All_autism_PFC_H3K27ac_samples_MACS2_peak_101077	chr16	75076627	75079616	Astrocyte,Neuron	Multiple	-0.103636	2.80774	2.48195	0.11844	0.446006	chr16	75076627	75079616	2990	*	Intron (uc010vmz.1/84937, intron 1 of 2)	16	75032915	75144892	111978	1	84937	uc010cgr.1	43712	ENSG00000186187	ZNRF1	zinc and ring finger 1
All_autism_PFC_H3K27ac_samples_MACS2_peak_101078	chr16	75081653	75082689	Other	Other	-0.0268476	1.17251	0.115483	0.734726	0.917142	chr16	75081653	75082689	1037	*	Intron (uc010vmz.1/84937, intron 1 of 2)	16	75032915	75144892	111978	1	84937	uc010cgr.1	48738	ENSG00000186187	ZNRF1	zinc and ring finger 1
All_autism_PFC_H3K27ac_samples_MACS2_peak_101079	chr16	75087617	75089652	Oligodendrocyte	Oligodendrocyte	-0.00099049	2.80803	0.00031358	0.985908	0.998065	chr16	75087617	75089652	2036	*	Intron (uc010vmz.1/84937, intron 1 of 2)	16	75032915	75144892	111978	1	84937	uc010cgr.1	54702	ENSG00000186187	ZNRF1	zinc and ring finger 1
All_autism_PFC_H3K27ac_samples_MACS2_peak_101080	chr16	75096050	75096604	Other	Other	-0.00510075	0.184706	0.00237603	0.961224	0.993846	chr16	75096050	75096604	555	*	Intron (uc010vmz.1/84937, intron 1 of 2)	16	75145758	75150670	4913	2	197257	uc002fdm.3	54066	ENSG00000166816	LDHD	lactate dehydrogenase D
All_autism_PFC_H3K27ac_samples_MACS2_peak_101081	chr16	75098646	75098891	Other	Other	-0.134514	-0.402497	0.717414	0.399094	0.735996	chr16	75098646	75098891	246	*	Intron (uc010vmz.1/84937, intron 1 of 2)	16	75145758	75150670	4913	2	197257	uc002fdm.3	51779	ENSG00000166816	LDHD	lactate dehydrogenase D
All_autism_PFC_H3K27ac_samples_MACS2_peak_101082	chr16	75103387	75104704	Oligodendrocyte	Oligodendrocyte	0.00949815	1.64036	0.0179233	0.893778	0.975677	chr16	75103387	75104704	1318	*	Intron (uc010vmz.1/84937, intron 1 of 2)	16	75145758	75150670	4913	2	197257	uc002fdm.3	45966	ENSG00000166816	LDHD	lactate dehydrogenase D
All_autism_PFC_H3K27ac_samples_MACS2_peak_101083	chr16	75108013	75108313	Other	Other	0.0524428	-0.0790096	0.166682	0.683984	0.895393	chr16	75108013	75108313	301	*	Intron (uc010vmz.1/84937, intron 1 of 2)	16	75145758	75150670	4913	2	197257	uc002fdm.3	42357	ENSG00000166816	LDHD	lactate dehydrogenase D
All_autism_PFC_H3K27ac_samples_MACS2_peak_101084	chr16	75109106	75109896	Other	Other	-0.115987	1.09395	1.86895	0.174778	0.527425	chr16	75109106	75109896	791	*	Intron (uc010vmz.1/84937, intron 1 of 2)	16	75145758	75150670	4913	2	197257	uc002fdm.3	40774	ENSG00000166816	LDHD	lactate dehydrogenase D
All_autism_PFC_H3K27ac_samples_MACS2_peak_101085	chr16	75113653	75114222	Neuron	Neuron	-0.0519766	0.461986	0.278935	0.598615	0.854689	chr16	75113653	75114222	570	*	Intron (uc010vmz.1/84937, intron 1 of 2)	16	75145758	75150670	4913	2	197257	uc002fdm.3	36448	ENSG00000166816	LDHD	lactate dehydrogenase D
All_autism_PFC_H3K27ac_samples_MACS2_peak_101086	chr16	75115068	75115635	Neuron	Neuron	-0.0906546	0.516748	0.748777	0.389014	0.728747	chr16	75115068	75115635	568	*	Intron (uc010vmz.1/84937, intron 1 of 2)	16	75145758	75150670	4913	2	197257	uc002fdm.3	35035	ENSG00000166816	LDHD	lactate dehydrogenase D
All_autism_PFC_H3K27ac_samples_MACS2_peak_101087	chr16	75115983	75116588	Neuron	Neuron	0.0132046	0.52083	0.0183132	0.972835	0.995828	chr16	75115983	75116588	606	*	Intron (uc010vmz.1/84937, intron 1 of 2)	16	75145758	75150670	4913	2	197257	uc002fdm.3	34082	ENSG00000166816	LDHD	lactate dehydrogenase D
All_autism_PFC_H3K27ac_samples_MACS2_peak_101088	chr16	75117599	75118060	Other	Other	-0.0329158	0.308565	0.0730348	0.787547	0.938566	chr16	75117599	75118060	462	*	Intron (uc010vmz.1/84937, intron 1 of 2)	16	75145758	75150670	4913	2	197257	uc002fdm.3	32610	ENSG00000166816	LDHD	lactate dehydrogenase D
All_autism_PFC_H3K27ac_samples_MACS2_peak_101089	chr16	75120691	75121924	Microglia	Microglia	0.0220961	1.53377	0.0925434	0.761625	0.928043	chr16	75120691	75121924	1234	*	Intron (uc010vmz.1/84937, intron 1 of 2)	16	75145758	75150670	4913	2	197257	uc002fdm.3	28746	ENSG00000166816	LDHD	lactate dehydrogenase D
All_autism_PFC_H3K27ac_samples_MACS2_peak_10109	chr1	72105780	72106137	Other	Other	-0.00792521	-0.121309	0.00612771	0.937768	0.988224	chr1	72105780	72106137	358	*	Intron (uc001dfv.3/257194, intron 4 of 6)	1	72259915	72302695	42781	2	100852409	uc031pmw.1	196558	ENSG00000228853	NEGR1-IT1	NEGR1 intronic transcript 1
All_autism_PFC_H3K27ac_samples_MACS2_peak_101090	chr16	75128605	75129947	Oligodendrocyte	Oligodendrocyte	-0.118811	2.85942	2.57568	0.111792	0.435039	chr16	75128605	75129947	1343	*	Exon (uc010cgr.1/84937, exon 3 of 6)	16	75145758	75150670	4913	2	197257	uc002fdm.3	20723	ENSG00000166816	LDHD	lactate dehydrogenase D
All_autism_PFC_H3K27ac_samples_MACS2_peak_101091	chr16	75131785	75132544	Astrocyte,Oligodendrocyte	Multiple	-0.040626	1.59934	0.279119	0.634851	0.871893	chr16	75131785	75132544	760	*	Intron (uc010vmz.1/84937, intron 2 of 2)	16	75145758	75150670	4913	2	197257	uc002fdm.3	18126	ENSG00000166816	LDHD	lactate dehydrogenase D
All_autism_PFC_H3K27ac_samples_MACS2_peak_101092	chr16	75133298	75134183	Microglia,Oligodendrocyte	Multiple	-0.130043	1.91659	2.27124	0.135068	0.472359	chr16	75133298	75134183	886	*	Intron (uc010vmz.1/84937, intron 2 of 2)	16	75145758	75150670	4913	2	197257	uc002fdm.3	16487	ENSG00000166816	LDHD	lactate dehydrogenase D
All_autism_PFC_H3K27ac_samples_MACS2_peak_101093	chr16	75138601	75140269	Astrocyte,Microglia,Neuron,Oligodendrocyte	Multiple	0.0929799	4.33741	1.80269	0.182544	0.536805	chr16	75138601	75140269	1669	*	3' UTR	16	75145758	75150670	4913	2	197257	uc002fdm.3	10401	ENSG00000166816	LDHD	lactate dehydrogenase D
All_autism_PFC_H3K27ac_samples_MACS2_peak_101094	chr16	75142693	75145675	Astrocyte,Microglia,Neuron,Oligodendrocyte	Multiple	0.060494	4.98248	1.41541	0.237086	0.598525	chr16	75142693	75145675	2983	*	3' UTR	16	75145758	75150670	4913	2	197257	uc002fdm.3	4995	ENSG00000166816	LDHD	lactate dehydrogenase D
All_autism_PFC_H3K27ac_samples_MACS2_peak_101095	chr16	75149909	75150990	Astrocyte,Microglia,Neuron,Oligodendrocyte	Multiple	0.0269614	2.94864	0.142389	0.706748	0.905122	chr16	75149909	75150990	1082	*	Promoter (<=1kb)	16	75145758	75150670	4913	2	197257	uc002fdm.3	0	ENSG00000166816	LDHD	lactate dehydrogenase D
All_autism_PFC_H3K27ac_samples_MACS2_peak_101096	chr16	75181967	75183362	Astrocyte,Microglia,Neuron,Oligodendrocyte	Multiple	0.0436569	3.24897	0.188278	0.665324	0.886822	chr16	75181967	75183362	1396	*	Promoter (<=1kb)	16	75182421	75206132	23712	1	162239	uc002fdo.3	0	ENSG00000184517	ZFP1	ZFP1 zinc finger protein
All_autism_PFC_H3K27ac_samples_MACS2_peak_101098	chr16	75191263	75192162	Other	Other	-0.0444476	0.789736	0.194947	0.659821	0.884459	chr16	75191263	75192162	900	*	Intron (uc002fdo.3/162239, intron 2 of 3)	16	75182480	75206132	23653	1	162239	uc002fdq.3	8783	ENSG00000184517	ZFP1	ZFP1 zinc finger protein
All_autism_PFC_H3K27ac_samples_MACS2_peak_1011	chr1	7009559	7010421	Neuron	Neuron	-0.0104162	1.06979	0.0130989	0.909119	0.980192	chr1	7009559	7010421	863	*	Intron (uc001aoi.3/23261, intron 3 of 22)	1	6845384	7829766	984383	1	23261	uc001aoi.3	164175	ENSG00000171735	CAMTA1	calmodulin binding transcription activator 1
All_autism_PFC_H3K27ac_samples_MACS2_peak_10110	chr1	72107164	72107766	Other	Other	-0.0624597	0.332147	0.45592	0.501155	0.801557	chr1	72107164	72107766	603	*	Intron (uc001dfv.3/257194, intron 4 of 6)	1	72259915	72302695	42781	2	100852409	uc031pmw.1	194929	ENSG00000228853	NEGR1-IT1	NEGR1 intronic transcript 1
All_autism_PFC_H3K27ac_samples_MACS2_peak_101100	chr16	75233218	75233690	Other	Other	-0.011913	0.139683	0.00405833	0.949337	0.99105	chr16	75233218	75233690	473	*	Distal Intergenic	16	75237994	75241072	3079	2	440387	uc002fdr.3	7382	ENSG00000168928	CTRB2	chymotrypsinogen B2
All_autism_PFC_H3K27ac_samples_MACS2_peak_101102	chr16	75252059	75253984	Oligodendrocyte	Oligodendrocyte	-0.160842	3.38502	3.93599	0.0501105	0.303241	chr16	75252059	75253984	1926	*	Promoter (<=1kb)	16	75252884	75258822	5939	1	1504	uc002fds.3	0	ENSG00000168925	CTRB1	chymotrypsinogen B1
All_autism_PFC_H3K27ac_samples_MACS2_peak_101103	chr16	75260068	75262051	Oligodendrocyte	Oligodendrocyte	-0.146746	2.74874	2.18392	0.142722	0.483714	chr16	75260068	75262051	1984	*	Distal Intergenic	16	75252884	75258822	5939	1	1504	uc002fds.3	7184	ENSG00000168925	CTRB1	chymotrypsinogen B1
All_autism_PFC_H3K27ac_samples_MACS2_peak_101104	chr16	75267547	75267864	Astrocyte,Neuron,Oligodendrocyte	Multiple	-0.0612541	2.47062	0.725875	0.396337	0.733969	chr16	75267547	75267864	318	*	Promoter (2-3kb)	16	75262928	75270401	7474	2	9564	uc002fdt.3	2537	ENSG00000050820	BCAR1	BCAR1 scaffold protein, Cas family member
All_autism_PFC_H3K27ac_samples_MACS2_peak_101105	chr16	75268193	75269398	Neuron,Oligodendrocyte	Multiple	-0.0786457	4.28077	1.11984	0.2926	0.6523	chr16	75268193	75269398	1206	*	Promoter (1-2kb)	16	75262928	75270401	7474	2	9564	uc002fdt.3	1003	ENSG00000050820	BCAR1	BCAR1 scaffold protein, Cas family member
All_autism_PFC_H3K27ac_samples_MACS2_peak_101106	chr16	75271271	75274257	Astrocyte,Neuron,Oligodendrocyte	Multiple	-0.0969012	6.42633	2.36935	0.127019	0.460062	chr16	75271271	75274257	2987	*	Promoter (<=1kb)	16	75262928	75272980	10053	2	9564	uc002fdu.3	0	ENSG00000050820	BCAR1	BCAR1 scaffold protein, Cas family member
All_autism_PFC_H3K27ac_samples_MACS2_peak_101107	chr16	75274662	75274909	Neuron,Oligodendrocyte	Multiple	-0.0302152	3.12625	0.141322	0.707797	0.905678	chr16	75274662	75274909	248	*	Promoter (1-2kb)	16	75262928	75272980	10053	2	9564	uc002fdu.3	-1682	ENSG00000050820	BCAR1	BCAR1 scaffold protein, Cas family member
All_autism_PFC_H3K27ac_samples_MACS2_peak_101108	chr16	75277755	75278665	Astrocyte,Microglia,Neuron,Oligodendrocyte	Multiple	-0.0949996	4.60381	1.40501	0.238803	0.600357	chr16	75277755	75278665	911	*	Intron (uc010vna.2/9564, intron 1 of 6)	16	75262928	75282224	19297	2	9564	uc010vna.2	3559	ENSG00000050820	BCAR1	BCAR1 scaffold protein, Cas family member
All_autism_PFC_H3K27ac_samples_MACS2_peak_101109	chr16	75278934	75279491	Astrocyte,Microglia,Neuron,Oligodendrocyte	Multiple	-0.17056	4.61308	7.50261	0.00734134	0.116773	chr16	75278934	75279491	558	*	Promoter (2-3kb)	16	75262928	75282224	19297	2	9564	uc010vna.2	2733	ENSG00000050820	BCAR1	BCAR1 scaffold protein, Cas family member
All_autism_PFC_H3K27ac_samples_MACS2_peak_101110	chr16	75279944	75282092	Astrocyte,Neuron,Oligodendrocyte	Multiple	-0.213729	5.82784	7.01412	0.0094509	0.133254	chr16	75279944	75282092	2149	*	Promoter (<=1kb)	16	75262928	75282224	19297	2	9564	uc010vna.2	132	ENSG00000050820	BCAR1	BCAR1 scaffold protein, Cas family member
All_autism_PFC_H3K27ac_samples_MACS2_peak_101111	chr16	75282307	75283336	Astrocyte,Neuron,Oligodendrocyte	Multiple	-0.159988	4.81491	3.75545	0.0555651	0.318176	chr16	75282307	75283336	1030	*	Promoter (<=1kb)	16	75262928	75282224	19297	2	9564	uc010vna.2	-83	ENSG00000050820	BCAR1	BCAR1 scaffold protein, Cas family member
All_autism_PFC_H3K27ac_samples_MACS2_peak_101112	chr16	75285803	75286272	Astrocyte,Neuron,Oligodendrocyte	Multiple	0.0696836	3.11238	1.17029	0.282043	0.642965	chr16	75285803	75286272	470	*	Promoter (<=1kb)	16	75262928	75285526	22599	2	9564	uc010cgu.3	-277	ENSG00000050820	BCAR1	BCAR1 scaffold protein, Cas family member
All_autism_PFC_H3K27ac_samples_MACS2_peak_101113	chr16	75287043	75287428	Astrocyte,Neuron,Oligodendrocyte	Multiple	0.00306334	2.6532	0.000941081	0.975591	0.99632	chr16	75287043	75287428	386	*	Promoter (1-2kb)	16	75262928	75285526	22599	2	9564	uc010cgu.3	-1517	ENSG00000050820	BCAR1	BCAR1 scaffold protein, Cas family member
All_autism_PFC_H3K27ac_samples_MACS2_peak_101114	chr16	75290348	75291354	Astrocyte,Neuron,Oligodendrocyte	Multiple	-0.0172475	3.26416	0.0337133	0.854704	0.963049	chr16	75290348	75291354	1007	*	Intron (uc002fdw.3/9564, intron 1 of 6)	16	75262928	75285526	22599	2	9564	uc010cgu.3	-4822	ENSG00000050820	BCAR1	BCAR1 scaffold protein, Cas family member
All_autism_PFC_H3K27ac_samples_MACS2_peak_101115	chr16	75295038	75295523	Neuron,Oligodendrocyte	Multiple	0.00115915	2.42716	0.000131618	0.99087	0.998855	chr16	75295038	75295523	486	*	Intron (uc002fdw.3/9564, intron 1 of 6)	16	75262928	75299905	36978	2	9564	uc002fdw.3	4382	ENSG00000050820	BCAR1	BCAR1 scaffold protein, Cas family member
All_autism_PFC_H3K27ac_samples_MACS2_peak_101116	chr16	75297689	75299599	Astrocyte,Microglia,Neuron,Oligodendrocyte	Multiple	0.125528	4.66775	2.67005	0.105518	0.424604	chr16	75297689	75299599	1911	*	Promoter (<=1kb)	16	75262928	75299905	36978	2	9564	uc002fdw.3	306	ENSG00000050820	BCAR1	BCAR1 scaffold protein, Cas family member
All_autism_PFC_H3K27ac_samples_MACS2_peak_101117	chr16	75299985	75302245	Astrocyte,Microglia,Neuron,Oligodendrocyte	Multiple	-0.00606017	4.65463	0.00661082	0.935367	0.987695	chr16	75299985	75302245	2261	*	Promoter (<=1kb)	16	75262928	75300707	37780	2	9564	uc010vnd.2	0	ENSG00000050820	BCAR1	BCAR1 scaffold protein, Cas family member
All_autism_PFC_H3K27ac_samples_MACS2_peak_101119	chr16	75315438	75317668	Neuron	Neuron	0.169574	2.76228	4.18968	0.0433954	0.283784	chr16	75315438	75317668	2231	*	Distal Intergenic	16	75262928	75301951	39024	2	9564	uc002fdx.3	-13487	ENSG00000050820	BCAR1	BCAR1 scaffold protein, Cas family member
All_autism_PFC_H3K27ac_samples_MACS2_peak_10112	chr1	72109790	72110239	Other	Other	-0.0262182	0.0908243	0.0441657	0.83399	0.955688	chr1	72109790	72110239	450	*	Intron (uc001dfv.3/257194, intron 4 of 6)	1	72259915	72302695	42781	2	100852409	uc031pmw.1	192456	ENSG00000228853	NEGR1-IT1	NEGR1 intronic transcript 1
All_autism_PFC_H3K27ac_samples_MACS2_peak_101120	chr16	75322570	75322877	Other	Other	-0.0891461	-0.237774	0.46017	0.499171	0.800445	chr16	75322570	75322877	308	*	Distal Intergenic	16	75262928	75301951	39024	2	9564	uc002fdx.3	-20619	ENSG00000050820	BCAR1	BCAR1 scaffold protein, Cas family member
All_autism_PFC_H3K27ac_samples_MACS2_peak_101121	chr16	75329883	75330880	Neuron,Oligodendrocyte	Multiple	0.0712908	1.98042	0.813769	0.369259	0.714203	chr16	75329883	75330880	998	*	Intron (uc002fdy.3/10428, intron 6 of 6)	16	75262928	75301951	39024	2	9564	uc002fdx.3	-27932	ENSG00000050820	BCAR1	BCAR1 scaffold protein, Cas family member
All_autism_PFC_H3K27ac_samples_MACS2_peak_101122	chr16	75331219	75333078	Oligodendrocyte	Oligodendrocyte	-0.0146864	2.69224	0.046568	0.829603	0.953985	chr16	75331219	75333078	1860	*	Intron (uc002fdy.3/10428, intron 6 of 6)	16	75262928	75301951	39024	2	9564	uc002fdx.3	-29268	ENSG00000050820	BCAR1	BCAR1 scaffold protein, Cas family member
All_autism_PFC_H3K27ac_samples_MACS2_peak_101123	chr16	75337994	75341010	Neuron,Oligodendrocyte	Multiple	-0.0235144	4.47908	0.183859	0.669035	0.88858	chr16	75337994	75341010	3017	*	Exon (uc002fdy.3/10428, exon 6 of 7)	16	75262928	75301951	39024	2	9564	uc002fdx.3	-36043	ENSG00000050820	BCAR1	BCAR1 scaffold protein, Cas family member
All_autism_PFC_H3K27ac_samples_MACS2_peak_101124	chr16	75345715	75347658	Oligodendrocyte	Oligodendrocyte	-0.052088	3.77418	0.536476	0.465676	0.779914	chr16	75345715	75347658	1944	*	Intron (uc002fdy.3/10428, intron 5 of 6)	16	75262928	75301951	39024	2	9564	uc002fdx.3	-43764	ENSG00000050820	BCAR1	BCAR1 scaffold protein, Cas family member
All_autism_PFC_H3K27ac_samples_MACS2_peak_101125	chr16	75351914	75352635	Oligodendrocyte	Oligodendrocyte	0.0620087	1.55796	0.446156	0.505764	0.80442	chr16	75351914	75352635	722	*	Intron (uc002fdy.3/10428, intron 5 of 6)	16	75262928	75301951	39024	2	9564	uc002fdx.3	-49963	ENSG00000050820	BCAR1	BCAR1 scaffold protein, Cas family member
All_autism_PFC_H3K27ac_samples_MACS2_peak_101126	chr16	75353006	75355012	Oligodendrocyte	Oligodendrocyte	0.0189609	3.38537	0.0790466	0.779197	0.934982	chr16	75353006	75355012	2007	*	Intron (uc002fdy.3/10428, intron 5 of 6)	16	75262928	75301951	39024	2	9564	uc002fdx.3	-51055	ENSG00000050820	BCAR1	BCAR1 scaffold protein, Cas family member
All_autism_PFC_H3K27ac_samples_MACS2_peak_101127	chr16	75360140	75360544	Other	Other	0.0719162	0.170553	0.516202	0.474206	0.78551	chr16	75360140	75360544	405	*	Intron (uc002fdy.3/10428, intron 5 of 6)	16	75262928	75301951	39024	2	9564	uc002fdx.3	-58189	ENSG00000050820	BCAR1	BCAR1 scaffold protein, Cas family member
All_autism_PFC_H3K27ac_samples_MACS2_peak_101128	chr16	75363958	75365505	Oligodendrocyte	Oligodendrocyte	-0.159313	1.90831	3.77754	0.0548644	0.316094	chr16	75363958	75365505	1548	*	Intron (uc002fdy.3/10428, intron 5 of 6)	16	75262928	75301951	39024	2	9564	uc002fdx.3	-62007	ENSG00000050820	BCAR1	BCAR1 scaffold protein, Cas family member
All_autism_PFC_H3K27ac_samples_MACS2_peak_101129	chr16	75370070	75370326	Other	Other	-0.0594602	-0.281806	0.19978	0.655902	0.882542	chr16	75370070	75370326	257	*	Intron (uc002fdy.3/10428, intron 5 of 6)	16	75262928	75301951	39024	2	9564	uc002fdx.3	-68119	ENSG00000050820	BCAR1	BCAR1 scaffold protein, Cas family member
All_autism_PFC_H3K27ac_samples_MACS2_peak_10113	chr1	72113256	72113577	Neuron	Neuron	0.0477207	-0.120878	0.136189	0.71291	0.907608	chr1	72113256	72113577	322	*	Intron (uc001dfv.3/257194, intron 4 of 6)	1	72259915	72302695	42781	2	100852409	uc031pmw.1	189118	ENSG00000228853	NEGR1-IT1	NEGR1 intronic transcript 1
All_autism_PFC_H3K27ac_samples_MACS2_peak_101130	chr16	75370575	75371560	Oligodendrocyte	Oligodendrocyte	0.0171421	0.932636	0.034664	0.852693	0.962377	chr16	75370575	75371560	986	*	Intron (uc002fdy.3/10428, intron 5 of 6)	16	75262928	75301951	39024	2	9564	uc002fdx.3	-68624	ENSG00000050820	BCAR1	BCAR1 scaffold protein, Cas family member
All_autism_PFC_H3K27ac_samples_MACS2_peak_101131	chr16	75371948	75372512	Oligodendrocyte	Oligodendrocyte	0.0976661	0.448695	0.705317	0.403083	0.738906	chr16	75371948	75372512	565	*	Intron (uc002fdy.3/10428, intron 5 of 6)	16	75262928	75301951	39024	2	9564	uc002fdx.3	-69997	ENSG00000050820	BCAR1	BCAR1 scaffold protein, Cas family member
All_autism_PFC_H3K27ac_samples_MACS2_peak_101133	chr16	75376475	75376926	Other	Other	-0.114287	0.0272129	1.25337	0.265694	0.627515	chr16	75376475	75376926	452	*	Intron (uc002fdy.3/10428, intron 5 of 6)	16	75262928	75301951	39024	2	9564	uc002fdx.3	-74524	ENSG00000050820	BCAR1	BCAR1 scaffold protein, Cas family member
All_autism_PFC_H3K27ac_samples_MACS2_peak_101135	chr16	75396467	75397005	Microglia,Oligodendrocyte	Multiple	-0.0275151	0.413338	0.0896986	0.933656	0.987266	chr16	75396467	75397005	539	*	Intron (uc002fdy.3/10428, intron 5 of 6)	16	75327608	75467387	139780	2	10428	uc002fdy.3	70382	ENSG00000153774	CFDP1	craniofacial development protein 1
All_autism_PFC_H3K27ac_samples_MACS2_peak_101136	chr16	75410772	75412603	Astrocyte,Oligodendrocyte	Multiple	0.0238547	2.23159	0.0722763	0.788626	0.938954	chr16	75410772	75412603	1832	*	Intron (uc002fdy.3/10428, intron 5 of 6)	16	75327608	75467387	139780	2	10428	uc002fdy.3	54784	ENSG00000153774	CFDP1	craniofacial development protein 1
All_autism_PFC_H3K27ac_samples_MACS2_peak_101137	chr16	75414221	75414628	Other	Other	-0.18028	0.308135	2.35852	0.12788	0.461288	chr16	75414221	75414628	408	*	Intron (uc002fdy.3/10428, intron 5 of 6)	16	75327608	75467387	139780	2	10428	uc002fdy.3	52759	ENSG00000153774	CFDP1	craniofacial development protein 1
All_autism_PFC_H3K27ac_samples_MACS2_peak_101138	chr16	75416341	75416822	Other	Other	0.144416	0.341668	2.14253	0.146522	0.489152	chr16	75416341	75416822	482	*	Intron (uc002fdy.3/10428, intron 5 of 6)	16	75327608	75467387	139780	2	10428	uc002fdy.3	50565	ENSG00000153774	CFDP1	craniofacial development protein 1
All_autism_PFC_H3K27ac_samples_MACS2_peak_101139	chr16	75419567	75420010	Other	Other	0.115273	0.295129	0.507129	0.478106	0.788179	chr16	75419567	75420010	444	*	Intron (uc002fdy.3/10428, intron 5 of 6)	16	75327608	75467387	139780	2	10428	uc002fdy.3	47377	ENSG00000153774	CFDP1	craniofacial development protein 1
All_autism_PFC_H3K27ac_samples_MACS2_peak_10114	chr1	72113918	72116279	Neuron	Neuron	0.101177	2.20913	0.787231	0.377149	0.720215	chr1	72113918	72116279	2362	*	Intron (uc001dfv.3/257194, intron 4 of 6)	1	72259915	72302695	42781	2	100852409	uc031pmw.1	186416	ENSG00000228853	NEGR1-IT1	NEGR1 intronic transcript 1
All_autism_PFC_H3K27ac_samples_MACS2_peak_101140	chr16	75422341	75423318	Other	Other	-0.00859337	1.21678	0.0102079	0.919733	0.983354	chr16	75422341	75423318	978	*	Intron (uc002fdy.3/10428, intron 5 of 6)	16	75327608	75467387	139780	2	10428	uc002fdy.3	44069	ENSG00000153774	CFDP1	craniofacial development protein 1
All_autism_PFC_H3K27ac_samples_MACS2_peak_101141	chr16	75423665	75424948	Neuron	Neuron	0.133816	1.50175	2.63981	0.107485	0.427936	chr16	75423665	75424948	1284	*	Intron (uc002fdy.3/10428, intron 5 of 6)	16	75327608	75467387	139780	2	10428	uc002fdy.3	42439	ENSG00000153774	CFDP1	craniofacial development protein 1
All_autism_PFC_H3K27ac_samples_MACS2_peak_101143	chr16	75432286	75432639	Other	Other	-0.103047	-0.161745	0.676534	0.412815	0.745516	chr16	75432286	75432639	354	*	Intron (uc002fdy.3/10428, intron 4 of 6)	16	75327608	75467387	139780	2	10428	uc002fdy.3	34748	ENSG00000153774	CFDP1	craniofacial development protein 1
All_autism_PFC_H3K27ac_samples_MACS2_peak_101144	chr16	75435520	75436586	Other	Other	-0.0118242	1.11227	0.014612	0.904038	0.978784	chr16	75435520	75436586	1067	*	Intron (uc002fdy.3/10428, intron 4 of 6)	16	75327608	75467387	139780	2	10428	uc002fdy.3	30801	ENSG00000153774	CFDP1	craniofacial development protein 1
All_autism_PFC_H3K27ac_samples_MACS2_peak_101145	chr16	75437005	75437440	Neuron	Neuron	0.127675	0.57604	1.63802	0.203673	0.561358	chr16	75437005	75437440	436	*	Intron (uc002fdy.3/10428, intron 4 of 6)	16	75327608	75467387	139780	2	10428	uc002fdy.3	29947	ENSG00000153774	CFDP1	craniofacial development protein 1
All_autism_PFC_H3K27ac_samples_MACS2_peak_101146	chr16	75441299	75442625	Oligodendrocyte	Oligodendrocyte	-0.199506	1.74051	6.33567	0.013485	0.159771	chr16	75441299	75442625	1327	*	Intron (uc002fdy.3/10428, intron 4 of 6)	16	75327608	75467387	139780	2	10428	uc002fdy.3	24762	ENSG00000153774	CFDP1	craniofacial development protein 1
All_autism_PFC_H3K27ac_samples_MACS2_peak_101147	chr16	75448711	75450202	Oligodendrocyte	Oligodendrocyte	0.0781201	2.41621	1.46399	0.229258	0.590546	chr16	75448711	75450202	1492	*	Intron (uc002fdy.3/10428, intron 1 of 6)	16	75327608	75467387	139780	2	10428	uc002fdy.3	17185	ENSG00000153774	CFDP1	craniofacial development protein 1
All_autism_PFC_H3K27ac_samples_MACS2_peak_101148	chr16	75454873	75455728	Microglia	Microglia	0.0377782	0.954989	0.176324	0.675487	0.891437	chr16	75454873	75455728	856	*	Intron (uc002fdy.3/10428, intron 1 of 6)	16	75327608	75467387	139780	2	10428	uc002fdy.3	11659	ENSG00000153774	CFDP1	craniofacial development protein 1
All_autism_PFC_H3K27ac_samples_MACS2_peak_101149	chr16	75457239	75458682	Neuron	Neuron	0.0938372	1.89287	0.933335	0.336418	0.689358	chr16	75457239	75458682	1444	*	Intron (uc002fdy.3/10428, intron 1 of 6)	16	75327608	75467387	139780	2	10428	uc002fdy.3	8705	ENSG00000153774	CFDP1	craniofacial development protein 1
All_autism_PFC_H3K27ac_samples_MACS2_peak_10115	chr1	72116699	72117023	Neuron	Neuron	0.192056	-0.290087	1.53511	0.218359	0.578553	chr1	72116699	72117023	325	*	Intron (uc001dfv.3/257194, intron 4 of 6)	1	72259915	72302695	42781	2	100852409	uc031pmw.1	185672	ENSG00000228853	NEGR1-IT1	NEGR1 intronic transcript 1
All_autism_PFC_H3K27ac_samples_MACS2_peak_101151	chr16	75466865	75468785	Astrocyte,Microglia,Neuron,Oligodendrocyte	Multiple	0.0362096	4.78693	0.348688	0.55624	0.832957	chr16	75466865	75468785	1921	*	Promoter (<=1kb)	16	75327608	75467387	139780	2	10428	uc002fdy.3	0	ENSG00000153774	CFDP1	craniofacial development protein 1
All_autism_PFC_H3K27ac_samples_MACS2_peak_101152	chr16	75479226	75479474	Other	Other	0.136223	-0.399819	1.11855	0.292878	0.652521	chr16	75479226	75479474	249	*	3' UTR	16	75428580	75467387	38808	2	10428	uc002fea.1	-11839	ENSG00000153774	CFDP1	craniofacial development protein 1
All_autism_PFC_H3K27ac_samples_MACS2_peak_101153	chr16	75489405	75491311	Oligodendrocyte	Oligodendrocyte	-0.0571889	2.27824	0.68713	0.426888	0.754894	chr16	75489405	75491311	1907	*	Intron (uc002feb.3/124491, intron 1 of 2)	16	75477142	75498314	21173	2	124491	uc002feb.3	7003	ENSG00000166822	TMEM170A	transmembrane protein 170A
All_autism_PFC_H3K27ac_samples_MACS2_peak_101154	chr16	75497374	75499191	Astrocyte,Microglia,Neuron,Oligodendrocyte	Multiple	0.0773259	3.79162	0.774983	0.380872	0.722728	chr16	75497374	75499191	1818	*	Promoter (<=1kb)	16	75477142	75498314	21173	2	124491	uc002feb.3	0	ENSG00000166822	TMEM170A	transmembrane protein 170A
All_autism_PFC_H3K27ac_samples_MACS2_peak_101155	chr16	75502389	75502707	Microglia	Microglia	-0.135919	0.926802	1.73257	0.191208	0.54733	chr16	75502389	75502707	319	*	Distal Intergenic	16	75479881	75498584	18704	2	124491	uc002fee.1	-3805	ENSG00000166822	TMEM170A	transmembrane protein 170A
All_autism_PFC_H3K27ac_samples_MACS2_peak_101156	chr16	75505204	75506087	Oligodendrocyte	Oligodendrocyte	0.0899251	1.67283	1.22349	0.271432	0.633091	chr16	75505204	75506087	884	*	Distal Intergenic	16	75479881	75498584	18704	2	124491	uc002fee.1	-6620	ENSG00000166822	TMEM170A	transmembrane protein 170A
All_autism_PFC_H3K27ac_samples_MACS2_peak_101157	chr16	75506311	75506884	Other	Other	-0.152547	0.647454	2.51006	0.116401	0.442691	chr16	75506311	75506884	574	*	Distal Intergenic	16	75479881	75498584	18704	2	124491	uc002fee.1	-7727	ENSG00000166822	TMEM170A	transmembrane protein 170A
All_autism_PFC_H3K27ac_samples_MACS2_peak_101158	chr16	75511105	75512740	Microglia	Microglia	0.0495766	1.94803	0.246814	0.62046	0.864886	chr16	75511105	75512740	1636	*	3' UTR	16	75479881	75498584	18704	2	124491	uc002fee.1	-12521	ENSG00000166822	TMEM170A	transmembrane protein 170A
All_autism_PFC_H3K27ac_samples_MACS2_peak_101159	chr16	75516641	75517341	Other	Other	0.0265738	1.00845	0.0582377	0.809817	0.946866	chr16	75516641	75517341	701	*	Intron (uc002fef.3/4166, intron 1 of 2)	16	75507022	75528926	21905	2	4166	uc002fef.3	11585	ENSG00000183196	CHST6	carbohydrate sulfotransferase 6
All_autism_PFC_H3K27ac_samples_MACS2_peak_10116	chr1	72171728	72173070	Oligodendrocyte	Oligodendrocyte	-0.0959432	1.23545	1.22855	0.27045	0.632195	chr1	72171728	72173070	1343	*	Intron (uc001dfv.3/257194, intron 3 of 6)	1	72259915	72302695	42781	2	100852409	uc031pmw.1	129625	ENSG00000228853	NEGR1-IT1	NEGR1 intronic transcript 1
All_autism_PFC_H3K27ac_samples_MACS2_peak_101160	chr16	75519931	75520754	Other	Other	-0.132902	1.26122	1.60116	0.208793	0.567376	chr16	75519931	75520754	824	*	Intron (uc002fef.3/4166, intron 1 of 2)	16	75507022	75528926	21905	2	4166	uc002fef.3	8172	ENSG00000183196	CHST6	carbohydrate sulfotransferase 6
All_autism_PFC_H3K27ac_samples_MACS2_peak_101161	chr16	75525419	75526781	Astrocyte,Oligodendrocyte	Multiple	-0.0979916	3.53246	2.41118	0.123752	0.454712	chr16	75525419	75526781	1363	*	Promoter (2-3kb)	16	75507022	75528926	21905	2	4166	uc002fef.3	2145	ENSG00000183196	CHST6	carbohydrate sulfotransferase 6
All_autism_PFC_H3K27ac_samples_MACS2_peak_101162	chr16	75528110	75529225	Astrocyte,Microglia,Neuron,Oligodendrocyte	Multiple	0.0298582	3.42871	0.182272	0.670381	0.889222	chr16	75528110	75529225	1116	*	Promoter (<=1kb)	16	75507022	75528926	21905	2	4166	uc002fef.3	0	ENSG00000183196	CHST6	carbohydrate sulfotransferase 6
All_autism_PFC_H3K27ac_samples_MACS2_peak_101163	chr16	75529466	75529858	Astrocyte,Neuron,Oligodendrocyte	Multiple	-0.0928557	1.80117	1.34361	0.318067	0.674772	chr16	75529466	75529858	393	*	Promoter (<=1kb)	16	75510949	75528926	17978	2	4166	uc002feh.1	-540	ENSG00000183196	CHST6	carbohydrate sulfotransferase 6
All_autism_PFC_H3K27ac_samples_MACS2_peak_101164	chr16	75532255	75533092	Astrocyte,Oligodendrocyte	Multiple	-0.00997902	2.78151	0.0188173	0.891178	0.974892	chr16	75532255	75533092	838	*	Distal Intergenic	16	75510949	75528926	17978	2	4166	uc002feh.1	-3329	ENSG00000183196	CHST6	carbohydrate sulfotransferase 6
All_autism_PFC_H3K27ac_samples_MACS2_peak_101165	chr16	75535850	75536367	Astrocyte,Oligodendrocyte	Multiple	0.100889	1.02928	1.17634	0.28081	0.6419	chr16	75535850	75536367	518	*	Distal Intergenic	16	75510949	75528926	17978	2	4166	uc002feh.1	-6924	ENSG00000183196	CHST6	carbohydrate sulfotransferase 6
All_autism_PFC_H3K27ac_samples_MACS2_peak_101166	chr16	75540122	75541232	Microglia	Microglia	0.288204	1.32345	11.9809	0.000803031	0.0344816	chr16	75540122	75541232	1111	*	Distal Intergenic	16	75510949	75528926	17978	2	4166	uc002feh.1	-11196	ENSG00000183196	CHST6	carbohydrate sulfotransferase 6
All_autism_PFC_H3K27ac_samples_MACS2_peak_101167	chr16	75541799	75542061	Other	Other	-0.0252988	-0.334736	0.0305089	0.861707	0.96513	chr16	75541799	75542061	263	*	Distal Intergenic	16	75510949	75528926	17978	2	4166	uc002feh.1	-12873	ENSG00000183196	CHST6	carbohydrate sulfotransferase 6
All_autism_PFC_H3K27ac_samples_MACS2_peak_101168	chr16	75550120	75551833	Astrocyte,Microglia,Neuron,Oligodendrocyte	Multiple	0.0324177	3.59803	0.143794	0.705373	0.904653	chr16	75550120	75551833	1714	*	Distal Intergenic	16	75562428	75569068	6641	2	23563	uc002fei.3	17235	ENSG00000135702	CHST5	carbohydrate sulfotransferase 5
All_autism_PFC_H3K27ac_samples_MACS2_peak_101169	chr16	75572430	75573359	Astrocyte	Astrocyte	0.0897837	1.86843	1.20477	0.275108	0.636571	chr16	75572430	75573359	930	*	3' UTR	16	75562428	75569068	6641	2	23563	uc002fei.3	-3362	ENSG00000135702	CHST5	carbohydrate sulfotransferase 5
All_autism_PFC_H3K27ac_samples_MACS2_peak_10117	chr1	72203592	72204397	Neuron	Neuron	-0.0778728	0.725482	0.519902	0.472631	0.784469	chr1	72203592	72204397	806	*	Intron (uc001dfv.3/257194, intron 3 of 6)	1	72259915	72302695	42781	2	100852409	uc031pmw.1	98298	ENSG00000228853	NEGR1-IT1	NEGR1 intronic transcript 1
All_autism_PFC_H3K27ac_samples_MACS2_peak_101170	chr16	75573744	75574013	Other	Other	-0.00446469	0.0641738	0.00191313	0.995896	0.999591	chr16	75573744	75574013	270	*	3' UTR	16	75562428	75569068	6641	2	23563	uc002fei.3	-4676	ENSG00000135702	CHST5	carbohydrate sulfotransferase 5
All_autism_PFC_H3K27ac_samples_MACS2_peak_101171	chr16	75577930	75578431	Oligodendrocyte	Oligodendrocyte	-0.0440851	0.897582	0.198021	0.657322	0.883271	chr16	75577930	75578431	502	*	Promoter (<=1kb)	16	75562430	75579393	16964	2	23563	uc002fej.1	962	ENSG00000135702	CHST5	carbohydrate sulfotransferase 5
All_autism_PFC_H3K27ac_samples_MACS2_peak_101172	chr16	75579854	75580676	Oligodendrocyte	Oligodendrocyte	-0.0241771	1.87009	0.0970436	0.75608	0.925849	chr16	75579854	75580676	823	*	Promoter (<=1kb)	16	75575248	75579400	4153	2	79583	uc010vne.1	-454	ENSG00000205084	TMEM231	transmembrane protein 231
All_autism_PFC_H3K27ac_samples_MACS2_peak_101173	chr16	75583641	75584556	Astrocyte,Microglia,Oligodendrocyte	Multiple	-0.0128731	2.40442	0.033098	0.856021	0.963488	chr16	75583641	75584556	916	*	Intron (uc002fek.4/79583, intron 1 of 5)	16	75575248	75579400	4153	2	79583	uc010vne.1	-4241	ENSG00000205084	TMEM231	transmembrane protein 231
All_autism_PFC_H3K27ac_samples_MACS2_peak_101174	chr16	75588882	75591133	Astrocyte,Microglia,Neuron,Oligodendrocyte	Multiple	0.149252	4.16744	7.35301	0.00792954	0.121644	chr16	75588882	75591133	2252	*	Promoter (<=1kb)	16	75572015	75590184	18170	2	79583	uc002fek.4	0	ENSG00000205084	TMEM231	transmembrane protein 231
All_autism_PFC_H3K27ac_samples_MACS2_peak_101175	chr16	75598578	75598999	Neuron	Neuron	0.269657	0.760207	6.76832	0.0107429	0.142333	chr16	75598578	75598999	422	*	Promoter (1-2kb)	16	75600249	75611779	11531	1	11345	uc002fen.3	-1250	ENSG00000034713	GABARAPL2	GABA type A receptor associated protein like 2
All_autism_PFC_H3K27ac_samples_MACS2_peak_101176	chr16	75599220	75601122	Astrocyte,Microglia,Neuron,Oligodendrocyte	Multiple	0.238086	3.2506	8.65886	0.00407792	0.0850171	chr16	75599220	75601122	1903	*	Promoter (<=1kb)	16	75600249	75611779	11531	1	11345	uc002fen.3	0	ENSG00000034713	GABARAPL2	GABA type A receptor associated protein like 2
All_autism_PFC_H3K27ac_samples_MACS2_peak_101177	chr16	75604112	75604568	Astrocyte,Microglia	Multiple	-0.224982	1.68058	4.66374	0.0332895	0.249435	chr16	75604112	75604568	457	*	Intron (uc002fen.3/11345, intron 3 of 3)	16	75600249	75611779	11531	1	11345	uc010cgy.3	3863	ENSG00000034713	GABARAPL2	GABA type A receptor associated protein like 2
All_autism_PFC_H3K27ac_samples_MACS2_peak_101178	chr16	75604932	75606437	Astrocyte,Microglia	Multiple	-0.11611	3.10981	2.0394	0.156505	0.50303	chr16	75604932	75606437	1506	*	Intron (uc002fen.3/11345, intron 3 of 3)	16	75600249	75611779	11531	1	11345	uc010cgy.3	4683	ENSG00000034713	GABARAPL2	GABA type A receptor associated protein like 2
All_autism_PFC_H3K27ac_samples_MACS2_peak_101179	chr16	75610103	75611060	Astrocyte,Neuron	Multiple	0.130052	1.94632	3.55328	0.0624433	0.336406	chr16	75610103	75611060	958	*	Intron (uc002fen.3/11345, intron 3 of 3)	16	75600249	75611779	11531	1	11345	uc010cgy.3	9854	ENSG00000034713	GABARAPL2	GABA type A receptor associated protein like 2
All_autism_PFC_H3K27ac_samples_MACS2_peak_10118	chr1	72244640	72244961	Other	Other	-0.0676513	-0.200639	0.333327	0.565054	0.83766	chr1	72244640	72244961	322	*	Intron (uc001dfv.3/257194, intron 2 of 6)	1	72259915	72302695	42781	2	100852409	uc031pmw.1	57734	ENSG00000228853	NEGR1-IT1	NEGR1 intronic transcript 1
All_autism_PFC_H3K27ac_samples_MACS2_peak_101180	chr16	75612941	75614361	Astrocyte,Neuron	Multiple	0.146781	2.02403	4.48644	0.0367396	0.261958	chr16	75612941	75614361	1421	*	Distal Intergenic	16	75600249	75611779	11531	1	11345	uc010cgy.3	12692	ENSG00000034713	GABARAPL2	GABA type A receptor associated protein like 2
All_autism_PFC_H3K27ac_samples_MACS2_peak_101181	chr16	75622521	75623957	Astrocyte,Oligodendrocyte	Multiple	0.0905212	2.12499	1.56432	0.214064	0.57342	chr16	75622521	75623957	1437	*	Distal Intergenic	16	75600249	75611779	11531	1	11345	uc010cgy.3	22272	ENSG00000034713	GABARAPL2	GABA type A receptor associated protein like 2
All_autism_PFC_H3K27ac_samples_MACS2_peak_101182	chr16	75624766	75625544	Astrocyte,Neuron,Oligodendrocyte	Multiple	0.140207	1.4483	2.77104	0.0992343	0.413518	chr16	75624766	75625544	779	*	Distal Intergenic	16	75600249	75611779	11531	1	11345	uc010cgy.3	24517	ENSG00000034713	GABARAPL2	GABA type A receptor associated protein like 2
All_autism_PFC_H3K27ac_samples_MACS2_peak_101183	chr16	75627780	75628936	Neuron	Neuron	0.0838787	1.52594	1.26067	0.264316	0.626251	chr16	75627780	75628936	1157	*	Distal Intergenic	16	75600249	75611779	11531	1	11345	uc010cgy.3	27531	ENSG00000034713	GABARAPL2	GABA type A receptor associated protein like 2
All_autism_PFC_H3K27ac_samples_MACS2_peak_101184	chr16	75633108	75634253	Other	Other	-0.125694	1.09191	2.17436	0.14359	0.484707	chr16	75633108	75634253	1146	*	3' UTR	16	75632247	75657221	24975	2	23536	uc002feo.2	22968	ENSG00000065457	ADAT1	adenosine deaminase tRNA specific 1
All_autism_PFC_H3K27ac_samples_MACS2_peak_101187	chr16	75656117	75657837	Astrocyte,Microglia,Neuron,Oligodendrocyte	Multiple	0.133773	3.90791	4.89339	0.0293239	0.234915	chr16	75656117	75657837	1721	*	Promoter (<=1kb)	16	75632247	75657221	24975	2	23536	uc002feo.2	0	ENSG00000065457	ADAT1	adenosine deaminase tRNA specific 1
All_autism_PFC_H3K27ac_samples_MACS2_peak_101188	chr16	75675373	75675736	Other	Other	0.116839	-0.130034	0.720453	0.398101	0.735338	chr16	75675373	75675736	364	*	Promoter (1-2kb)	16	75667869	75674247	6379	2	3735	uc010cgz.3	-1126	ENSG00000065427	KARS1	lysyl-tRNA synthetase 1
All_autism_PFC_H3K27ac_samples_MACS2_peak_101189	chr16	75681187	75683406	Astrocyte,Microglia,Neuron,Oligodendrocyte	Multiple	0.0841538	5.41704	2.3705	0.126927	0.459879	chr16	75681187	75683406	2220	*	Promoter (<=1kb)	16	75661622	75681585	19964	2	3735	uc002feq.3	0	ENSG00000065427	KARS1	lysyl-tRNA synthetase 1
All_autism_PFC_H3K27ac_samples_MACS2_peak_10119	chr1	72245288	72245654	Neuron	Neuron	-0.231359	0.00690298	4.13048	0.0448713	0.28816	chr1	72245288	72245654	367	*	Intron (uc001dfv.3/257194, intron 2 of 6)	1	72259915	72302695	42781	2	100852409	uc031pmw.1	57041	ENSG00000228853	NEGR1-IT1	NEGR1 intronic transcript 1
All_autism_PFC_H3K27ac_samples_MACS2_peak_101190	chr16	75693425	75693752	Oligodendrocyte	Oligodendrocyte	-0.178775	0.965594	3.08348	0.0822706	0.380859	chr16	75693425	75693752	328	*	Distal Intergenic	16	75675462	75682541	7080	2	3735	uc010cha.1	-10884	ENSG00000065427	KARS1	lysyl-tRNA synthetase 1
All_autism_PFC_H3K27ac_samples_MACS2_peak_101191	chr16	75694064	75696436	Astrocyte,Oligodendrocyte	Multiple	-0.0700046	4.20771	1.32071	0.253311	0.615238	chr16	75694064	75696436	2373	*	Distal Intergenic	16	75675462	75682541	7080	2	3735	uc010cha.1	-11523	ENSG00000065427	KARS1	lysyl-tRNA synthetase 1
All_autism_PFC_H3K27ac_samples_MACS2_peak_101192	chr16	75711260	75713619	Oligodendrocyte	Oligodendrocyte	-0.105839	2.26954	1.96167	0.164549	0.514249	chr16	75711260	75713619	2360	*	Distal Intergenic	16	75675462	75682541	7080	2	3735	uc010cha.1	-28719	ENSG00000065427	KARS1	lysyl-tRNA synthetase 1
All_autism_PFC_H3K27ac_samples_MACS2_peak_101193	chr16	75730624	75731190	Other	Other	-0.0520491	0.35804	0.275666	0.752755	0.924565	chr16	75730624	75731190	567	*	Distal Intergenic	16	75675462	75682541	7080	2	3735	uc010cha.1	-48083	ENSG00000065427	KARS1	lysyl-tRNA synthetase 1
All_autism_PFC_H3K27ac_samples_MACS2_peak_101194	chr16	75755531	75756284	Other	Other	-0.076487	0.975906	0.392334	0.532557	0.819897	chr16	75755531	75756284	754	*	Distal Intergenic	16	75675462	75682541	7080	2	3735	uc010cha.1	-72990	ENSG00000065427	KARS1	lysyl-tRNA synthetase 1
All_autism_PFC_H3K27ac_samples_MACS2_peak_101195	chr16	75766745	75768574	Astrocyte	Astrocyte	-0.031029	2.245	0.186845	0.666522	0.887336	chr16	75766745	75768574	1830	*	Distal Intergenic	16	75675462	75682541	7080	2	3735	uc010cha.1	-84204	ENSG00000065427	KARS1	lysyl-tRNA synthetase 1
All_autism_PFC_H3K27ac_samples_MACS2_peak_101197	chr16	75797072	75797396	Other	Other	0.0913071	-0.164621	0.444825	0.506398	0.804746	chr16	75797072	75797396	325	*	Distal Intergenic	16	75675462	75682541	7080	2	3735	uc010cha.1	-114531	ENSG00000065427	KARS1	lysyl-tRNA synthetase 1
All_autism_PFC_H3K27ac_samples_MACS2_peak_101198	chr16	75797676	75798417	Astrocyte,Neuron,Oligodendrocyte	Multiple	0.0615467	1.43815	0.316262	0.57517	0.843006	chr16	75797676	75798417	742	*	Distal Intergenic	16	75675462	75682541	7080	2	3735	uc010cha.1	-115135	ENSG00000065427	KARS1	lysyl-tRNA synthetase 1
All_autism_PFC_H3K27ac_samples_MACS2_peak_101199	chr16	75798630	75798968	Other	Other	0.179809	-0.138671	2.22202	0.139324	0.478671	chr16	75798630	75798968	339	*	Distal Intergenic	16	75675462	75682541	7080	2	3735	uc010cha.1	-116089	ENSG00000065427	KARS1	lysyl-tRNA synthetase 1
All_autism_PFC_H3K27ac_samples_MACS2_peak_1012	chr1	7013348	7013718	Other	Other	0.0844408	0.21095	0.701576	0.404329	0.739806	chr1	7013348	7013718	371	*	Intron (uc001aoi.3/23261, intron 3 of 22)	1	6845384	7829766	984383	1	23261	uc001aoi.3	167964	ENSG00000171735	CAMTA1	calmodulin binding transcription activator 1
All_autism_PFC_H3K27ac_samples_MACS2_peak_10120	chr1	72246142	72246889	Neuron	Neuron	0.0995878	0.441562	0.672282	0.414282	0.746479	chr1	72246142	72246889	748	*	Intron (uc001dfv.3/257194, intron 2 of 6)	1	72259915	72302695	42781	2	100852409	uc031pmw.1	55806	ENSG00000228853	NEGR1-IT1	NEGR1 intronic transcript 1
All_autism_PFC_H3K27ac_samples_MACS2_peak_101200	chr16	75821773	75822027	Other	Other	-0.325489	-0.374253	6.1878	0.0145825	0.165813	chr16	75821773	75822027	255	*	Distal Intergenic	16	75675462	75682541	7080	2	3735	uc010cha.1	-139232	ENSG00000065427	KARS1	lysyl-tRNA synthetase 1
All_autism_PFC_H3K27ac_samples_MACS2_peak_101201	chr16	75823539	75823864	Neuron	Neuron	0.355392	-0.139322	7.77617	0.00638024	0.108316	chr16	75823539	75823864	326	*	Distal Intergenic	16	75675462	75682541	7080	2	3735	uc010cha.1	-140998	ENSG00000065427	KARS1	lysyl-tRNA synthetase 1
All_autism_PFC_H3K27ac_samples_MACS2_peak_101202	chr16	75835445	75836285	Oligodendrocyte	Oligodendrocyte	-0.0845383	1.21815	1.09668	0.297617	0.657073	chr16	75835445	75836285	841	*	Distal Intergenic	16	75675462	75682541	7080	2	3735	uc010cha.1	-152904	ENSG00000065427	KARS1	lysyl-tRNA synthetase 1
All_autism_PFC_H3K27ac_samples_MACS2_peak_101203	chr16	75838133	75838581	Other	Other	0.090173	0.0602766	0.674102	0.413653	0.746176	chr16	75838133	75838581	449	*	Distal Intergenic	16	75675462	75682541	7080	2	3735	uc010cha.1	-155592	ENSG00000065427	KARS1	lysyl-tRNA synthetase 1
All_autism_PFC_H3K27ac_samples_MACS2_peak_101204	chr16	75839781	75840588	Other	Other	0.0573993	0.709814	0.358617	0.550681	0.829487	chr16	75839781	75840588	808	*	Distal Intergenic	16	75675462	75682541	7080	2	3735	uc010cha.1	-157240	ENSG00000065427	KARS1	lysyl-tRNA synthetase 1
All_autism_PFC_H3K27ac_samples_MACS2_peak_101205	chr16	75844278	75846210	Neuron	Neuron	-0.0696456	1.87374	0.975963	0.325674	0.680649	chr16	75844278	75846210	1933	*	Distal Intergenic	16	75675462	75682541	7080	2	3735	uc010cha.1	-161737	ENSG00000065427	KARS1	lysyl-tRNA synthetase 1
All_autism_PFC_H3K27ac_samples_MACS2_peak_101206	chr16	75871567	75872768	Neuron,Oligodendrocyte	Multiple	-0.00380431	1.25173	0.00243016	0.960785	0.993691	chr16	75871567	75872768	1202	*	Distal Intergenic	16	75675462	75682541	7080	2	3735	uc010cha.1	-189026	ENSG00000065427	KARS1	lysyl-tRNA synthetase 1
All_autism_PFC_H3K27ac_samples_MACS2_peak_101207	chr16	75887804	75888618	Oligodendrocyte	Oligodendrocyte	0.163123	1.02127	3.62733	0.0598227	0.329724	chr16	75887804	75888618	815	*	Distal Intergenic	16	75675462	75682541	7080	2	3735	uc010cha.1	-205263	ENSG00000065427	KARS1	lysyl-tRNA synthetase 1
All_autism_PFC_H3K27ac_samples_MACS2_peak_101208	chr16	75893871	75896291	Astrocyte,Neuron,Oligodendrocyte	Multiple	-0.0708109	4.02924	1.51547	0.221305	0.581754	chr16	75893871	75896291	2421	*	Distal Intergenic	16	75675462	75682541	7080	2	3735	uc010cha.1	-211330	ENSG00000065427	KARS1	lysyl-tRNA synthetase 1
All_autism_PFC_H3K27ac_samples_MACS2_peak_101209	chr16	75897408	75897659	Neuron,Oligodendrocyte	Multiple	-0.0560095	0.735372	0.344001	0.558902	0.834439	chr16	75897408	75897659	252	*	Distal Intergenic	16	75675462	75682541	7080	2	3735	uc010cha.1	-214867	ENSG00000065427	KARS1	lysyl-tRNA synthetase 1
All_autism_PFC_H3K27ac_samples_MACS2_peak_10121	chr1	72248924	72249810	Neuron	Neuron	-0.00729339	0.830656	0.0060347	0.938241	0.988314	chr1	72248924	72249810	887	*	Intron (uc001dfv.3/257194, intron 2 of 6)	1	72259915	72302695	42781	2	100852409	uc031pmw.1	52885	ENSG00000228853	NEGR1-IT1	NEGR1 intronic transcript 1
All_autism_PFC_H3K27ac_samples_MACS2_peak_101210	chr16	75901472	75903985	Astrocyte,Neuron,Oligodendrocyte	Multiple	-0.0612913	2.71194	0.708225	0.402119	0.738197	chr16	75901472	75903985	2514	*	Distal Intergenic	16	75675462	75682541	7080	2	3735	uc010cha.1	-218931	ENSG00000065427	KARS1	lysyl-tRNA synthetase 1
All_autism_PFC_H3K27ac_samples_MACS2_peak_101211	chr16	75937704	75938115	Oligodendrocyte	Oligodendrocyte	-0.0631536	0.102692	0.251033	0.617492	0.863697	chr16	75937704	75938115	412	*	Distal Intergenic	16	75675462	75682541	7080	2	3735	uc010cha.1	-255163	ENSG00000065427	KARS1	lysyl-tRNA synthetase 1
All_autism_PFC_H3K27ac_samples_MACS2_peak_101212	chr16	75952819	75953853	Oligodendrocyte	Oligodendrocyte	0.0149231	1.15773	0.0294992	0.863992	0.965865	chr16	75952819	75953853	1035	*	Distal Intergenic	16	75675462	75682541	7080	2	3735	uc010cha.1	-270278	ENSG00000065427	KARS1	lysyl-tRNA synthetase 1
All_autism_PFC_H3K27ac_samples_MACS2_peak_101213	chr16	75967246	75967881	Other	Other	-0.0524345	0.539973	0.293148	0.597936	0.854429	chr16	75967246	75967881	636	*	Distal Intergenic	16	75675462	75682541	7080	2	3735	uc010cha.1	-284705	ENSG00000065427	KARS1	lysyl-tRNA synthetase 1
All_autism_PFC_H3K27ac_samples_MACS2_peak_101214	chr16	75969199	75969877	Other	Other	-0.114772	0.422157	1.57881	0.230839	0.592096	chr16	75969199	75969877	679	*	Distal Intergenic	16	75675462	75682541	7080	2	3735	uc010cha.1	-286658	ENSG00000065427	KARS1	lysyl-tRNA synthetase 1
All_autism_PFC_H3K27ac_samples_MACS2_peak_101215	chr16	75972568	75973635	Oligodendrocyte	Oligodendrocyte	-0.000309348	1.52081	1.94685476953571e-05	0.996489	0.999695	chr16	75972568	75973635	1068	*	Distal Intergenic	16	75675462	75682541	7080	2	3735	uc010cha.1	-290027	ENSG00000065427	KARS1	lysyl-tRNA synthetase 1
All_autism_PFC_H3K27ac_samples_MACS2_peak_101216	chr16	75974994	75975563	Oligodendrocyte	Oligodendrocyte	0.0260623	1.01632	0.0780179	0.780601	0.935549	chr16	75974994	75975563	570	*	Distal Intergenic	16	75675462	75682541	7080	2	3735	uc010cha.1	-292453	ENSG00000065427	KARS1	lysyl-tRNA synthetase 1
All_autism_PFC_H3K27ac_samples_MACS2_peak_101217	chr16	75976334	75976637	Neuron	Neuron	0.174102	0.639907	3.24466	0.0747864	0.364978	chr16	75976334	75976637	304	*	Distal Intergenic	16	75675462	75682541	7080	2	3735	uc010cha.1	-293793	ENSG00000065427	KARS1	lysyl-tRNA synthetase 1
All_autism_PFC_H3K27ac_samples_MACS2_peak_101218	chr16	75981006	75983949	Oligodendrocyte	Oligodendrocyte	-0.0808824	5.48723	1.03574	0.311365	0.669181	chr16	75981006	75983949	2944	*	Distal Intergenic	16	75675462	75682541	7080	2	3735	uc010cha.1	-298465	ENSG00000065427	KARS1	lysyl-tRNA synthetase 1
All_autism_PFC_H3K27ac_samples_MACS2_peak_101219	chr16	75999373	76001279	Oligodendrocyte	Oligodendrocyte	0.0365365	3.93529	0.191796	0.662406	0.885672	chr16	75999373	76001279	1907	*	Distal Intergenic	16	76311176	76593135	281960	1	85445	uc002feu.1	-309897	ENSG00000152910	CNTNAP4	contactin associated protein family member 4
All_autism_PFC_H3K27ac_samples_MACS2_peak_101220	chr16	76008955	76012284	Oligodendrocyte	Oligodendrocyte	-0.0186958	5.19445	0.0385302	0.844796	0.959637	chr16	76008955	76012284	3330	*	Distal Intergenic	16	76311176	76593135	281960	1	85445	uc002feu.1	-298892	ENSG00000152910	CNTNAP4	contactin associated protein family member 4
All_autism_PFC_H3K27ac_samples_MACS2_peak_101221	chr16	76017189	76018103	Neuron,Oligodendrocyte	Multiple	0.0513599	1.24078	0.375108	0.541677	0.824678	chr16	76017189	76018103	915	*	Distal Intergenic	16	76311176	76593135	281960	1	85445	uc002feu.1	-293073	ENSG00000152910	CNTNAP4	contactin associated protein family member 4
All_autism_PFC_H3K27ac_samples_MACS2_peak_101222	chr16	76030303	76030737	Other	Other	-0.0523388	0.0846043	0.214056	0.64465	0.876993	chr16	76030303	76030737	435	*	Distal Intergenic	16	76311176	76593135	281960	1	85445	uc002feu.1	-280439	ENSG00000152910	CNTNAP4	contactin associated protein family member 4
All_autism_PFC_H3K27ac_samples_MACS2_peak_101223	chr16	76093063	76093894	Oligodendrocyte	Oligodendrocyte	-0.0132791	0.695726	0.0213772	0.884062	0.972476	chr16	76093063	76093894	832	*	Distal Intergenic	16	76311176	76593135	281960	1	85445	uc002feu.1	-217282	ENSG00000152910	CNTNAP4	contactin associated protein family member 4
All_autism_PFC_H3K27ac_samples_MACS2_peak_101224	chr16	76115066	76115280	Oligodendrocyte	Oligodendrocyte	0.234939	-0.504365	1.6655	0.199952	0.557224	chr16	76115066	76115280	215	*	Distal Intergenic	16	76311176	76593135	281960	1	85445	uc002feu.1	-195896	ENSG00000152910	CNTNAP4	contactin associated protein family member 4
All_autism_PFC_H3K27ac_samples_MACS2_peak_101225	chr16	76115736	76116624	Oligodendrocyte	Oligodendrocyte	0.0603543	0.876896	0.293009	0.589549	0.850349	chr16	76115736	76116624	889	*	Distal Intergenic	16	76311176	76593135	281960	1	85445	uc002feu.1	-194552	ENSG00000152910	CNTNAP4	contactin associated protein family member 4
All_autism_PFC_H3K27ac_samples_MACS2_peak_101226	chr16	76155034	76155478	Neuron	Neuron	0.250099	-0.0270375	3.64556	0.0591957	0.327909	chr16	76155034	76155478	445	*	Distal Intergenic	16	76311176	76593135	281960	1	85445	uc002feu.1	-155698	ENSG00000152910	CNTNAP4	contactin associated protein family member 4
All_autism_PFC_H3K27ac_samples_MACS2_peak_101227	chr16	76156029	76156415	Neuron	Neuron	0.272537	-0.0890176	2.47645	0.118843	0.446711	chr16	76156029	76156415	387	*	Distal Intergenic	16	76311176	76593135	281960	1	85445	uc002feu.1	-154761	ENSG00000152910	CNTNAP4	contactin associated protein family member 4
All_autism_PFC_H3K27ac_samples_MACS2_peak_101228	chr16	76174930	76175803	Other	Other	-0.0118771	0.687812	0.0165837	0.897802	0.976855	chr16	76174930	76175803	874	*	Distal Intergenic	16	76311176	76593135	281960	1	85445	uc002feu.1	-135373	ENSG00000152910	CNTNAP4	contactin associated protein family member 4
All_autism_PFC_H3K27ac_samples_MACS2_peak_101229	chr16	76195433	76196989	Oligodendrocyte	Oligodendrocyte	0.0313809	2.70579	0.0525935	0.819097	0.950278	chr16	76195433	76196989	1557	*	Distal Intergenic	16	76311176	76593135	281960	1	85445	uc002feu.1	-114187	ENSG00000152910	CNTNAP4	contactin associated protein family member 4
All_autism_PFC_H3K27ac_samples_MACS2_peak_10123	chr1	72250725	72251591	Neuron	Neuron	-0.0537785	0.993002	0.272652	0.602757	0.856675	chr1	72250725	72251591	867	*	Intron (uc001dfv.3/257194, intron 2 of 6)	1	72259915	72302695	42781	2	100852409	uc031pmw.1	51104	ENSG00000228853	NEGR1-IT1	NEGR1 intronic transcript 1
All_autism_PFC_H3K27ac_samples_MACS2_peak_101230	chr16	76228190	76228434	Oligodendrocyte	Oligodendrocyte	0.107029	-0.435574	0.598781	0.440939	0.76398	chr16	76228190	76228434	245	*	Distal Intergenic	16	76311176	76593135	281960	1	85445	uc002feu.1	-82742	ENSG00000152910	CNTNAP4	contactin associated protein family member 4
All_autism_PFC_H3K27ac_samples_MACS2_peak_101231	chr16	76228653	76229169	Oligodendrocyte	Oligodendrocyte	0.0757346	0.277337	0.46061	0.498967	0.800335	chr16	76228653	76229169	517	*	Distal Intergenic	16	76311176	76593135	281960	1	85445	uc002feu.1	-82007	ENSG00000152910	CNTNAP4	contactin associated protein family member 4
All_autism_PFC_H3K27ac_samples_MACS2_peak_101232	chr16	76232818	76234034	Oligodendrocyte	Oligodendrocyte	-0.0840343	1.9498	1.05358	0.307257	0.665804	chr16	76232818	76234034	1217	*	Distal Intergenic	16	76311176	76593135	281960	1	85445	uc002feu.1	-77142	ENSG00000152910	CNTNAP4	contactin associated protein family member 4
All_autism_PFC_H3K27ac_samples_MACS2_peak_101233	chr16	76309748	76312986	Neuron,Oligodendrocyte	Multiple	-0.0166146	4.52518	0.0849325	0.771348	0.931883	chr16	76309748	76312986	3239	*	Promoter (<=1kb)	16	76311176	76593135	281960	1	85445	uc002feu.1	0	ENSG00000152910	CNTNAP4	contactin associated protein family member 4
All_autism_PFC_H3K27ac_samples_MACS2_peak_101234	chr16	76314926	76315404	Neuron,Oligodendrocyte	Multiple	0.117741	1.45347	1.69154	0.196503	0.553545	chr16	76314926	76315404	479	*	Intron (uc002feu.1/85445, intron 2 of 24)	16	76311176	76593135	281960	1	85445	uc002fev.1	3750	ENSG00000152910	CNTNAP4	contactin associated protein family member 4
All_autism_PFC_H3K27ac_samples_MACS2_peak_101235	chr16	76320337	76320603	Other	Other	0.0163688	-0.0526535	0.0198894	0.888141	0.973927	chr16	76320337	76320603	267	*	Intron (uc002feu.1/85445, intron 2 of 24)	16	76311176	76593135	281960	1	85445	uc002fev.1	9161	ENSG00000152910	CNTNAP4	contactin associated protein family member 4
All_autism_PFC_H3K27ac_samples_MACS2_peak_101236	chr16	76321238	76322017	Neuron	Neuron	0.114736	1.06263	1.49161	0.224949	0.58578	chr16	76321238	76322017	780	*	Exon (uc021tlm.1/uc021tlm.1, exon 1 of 1)	16	76311176	76593135	281960	1	85445	uc002fev.1	10062	ENSG00000152910	CNTNAP4	contactin associated protein family member 4
All_autism_PFC_H3K27ac_samples_MACS2_peak_101237	chr16	76324608	76324909	Other	Other	-0.0977616	0.155501	0.670938	0.414747	0.746728	chr16	76324608	76324909	302	*	Intron (uc002feu.1/85445, intron 2 of 24)	16	76311176	76593135	281960	1	85445	uc002fev.1	13432	ENSG00000152910	CNTNAP4	contactin associated protein family member 4
All_autism_PFC_H3K27ac_samples_MACS2_peak_101238	chr16	76325196	76325532	Neuron	Neuron	0.156023	0.215579	1.76285	0.187409	0.542954	chr16	76325196	76325532	337	*	Intron (uc002feu.1/85445, intron 2 of 24)	16	76311176	76593135	281960	1	85445	uc002fev.1	14020	ENSG00000152910	CNTNAP4	contactin associated protein family member 4
All_autism_PFC_H3K27ac_samples_MACS2_peak_101239	chr16	76325778	76327301	Neuron	Neuron	0.0978267	2.04768	1.98572	0.162011	0.510803	chr16	76325778	76327301	1524	*	Intron (uc002feu.1/85445, intron 2 of 24)	16	76311176	76593135	281960	1	85445	uc002fev.1	14602	ENSG00000152910	CNTNAP4	contactin associated protein family member 4
All_autism_PFC_H3K27ac_samples_MACS2_peak_10124	chr1	72252046	72252852	Neuron	Neuron	-0.126185	0.782753	1.58687	0.210818	0.569661	chr1	72252046	72252852	807	*	Intron (uc001dfv.3/257194, intron 2 of 6)	1	72259915	72302695	42781	2	100852409	uc031pmw.1	49843	ENSG00000228853	NEGR1-IT1	NEGR1 intronic transcript 1
All_autism_PFC_H3K27ac_samples_MACS2_peak_101241	chr16	76328838	76329233	Other	Other	-0.0499515	0.315721	0.190959	0.663098	0.885975	chr16	76328838	76329233	396	*	Intron (uc002feu.1/85445, intron 2 of 24)	16	76343735	76529095	185361	1	85445	uc002few.2	-14502	ENSG00000152910	CNTNAP4	contactin associated protein family member 4
All_autism_PFC_H3K27ac_samples_MACS2_peak_101242	chr16	76335511	76336359	Other	Other	0.0786838	0.90983	0.657901	0.419302	0.749905	chr16	76335511	76336359	849	*	Intron (uc002feu.1/85445, intron 2 of 24)	16	76343735	76529095	185361	1	85445	uc002few.2	-7376	ENSG00000152910	CNTNAP4	contactin associated protein family member 4
All_autism_PFC_H3K27ac_samples_MACS2_peak_101243	chr16	76336587	76337664	Other	Other	0.0112794	1.3354	0.0146431	0.903936	0.978756	chr16	76336587	76337664	1078	*	Intron (uc002feu.1/85445, intron 2 of 24)	16	76343735	76529095	185361	1	85445	uc002few.2	-6071	ENSG00000152910	CNTNAP4	contactin associated protein family member 4
All_autism_PFC_H3K27ac_samples_MACS2_peak_101244	chr16	76338058	76338478	Other	Other	0.0842929	0.448457	0.689084	0.408529	0.742976	chr16	76338058	76338478	421	*	Intron (uc002feu.1/85445, intron 2 of 24)	16	76343735	76529095	185361	1	85445	uc002few.2	-5257	ENSG00000152910	CNTNAP4	contactin associated protein family member 4
All_autism_PFC_H3K27ac_samples_MACS2_peak_101246	chr16	76340080	76341247	Oligodendrocyte	Oligodendrocyte	0.0667432	1.52063	0.608057	0.437433	0.761742	chr16	76340080	76341247	1168	*	Promoter (2-3kb)	16	76343735	76529095	185361	1	85445	uc002few.2	-2488	ENSG00000152910	CNTNAP4	contactin associated protein family member 4
All_autism_PFC_H3K27ac_samples_MACS2_peak_101247	chr16	76342283	76342646	Other	Other	-0.128807	0.273479	1.02199	0.314581	0.671885	chr16	76342283	76342646	364	*	Promoter (1-2kb)	16	76343735	76529095	185361	1	85445	uc002few.2	-1089	ENSG00000152910	CNTNAP4	contactin associated protein family member 4
All_autism_PFC_H3K27ac_samples_MACS2_peak_101248	chr16	76343044	76343352	Other	Other	-0.00691457	-0.0220412	0.00291325	0.957067	0.992785	chr16	76343044	76343352	309	*	Promoter (<=1kb)	16	76343735	76529095	185361	1	85445	uc002few.2	-383	ENSG00000152910	CNTNAP4	contactin associated protein family member 4
[truncated: 64,299 more rows]

## Sheet: ASD_PFC_H3K27ac_enrichGO_CHAS
ID	Description	GeneRatio	BgRatio	pvalue	p.adjust	qvalue	geneID	Count	direction	celltype	category
[truncated: 962 more rows]

## Sheet: ASD_PFC_H3K27ac_peaks_MF
peak	chr	start	end	celltype	annot	logFC	logCPM	F	PValue	fdr	width	strand	annotation	geneChr	geneStart	geneEnd	geneLength	geneStrand	geneId	transcriptId	distanceToTSS	ENSEMBL	SYMBOL	GENENAME
[truncated: 65,535 more rows]

[truncated: 3 more sheets: ASD_PFC_H3K27ac_enrichGO_MF, ASD_cerebellum_H3K27ac_metadata, ASD_cerebellum_H3K27ac_peaks_CH]
