# Supplementary material for: CHAS infers cell type-specific signatures in bulk brain histone acetylation studies of neurological and psychiatric disorders
Source: Cell Rep Methods. 2025 Apr 28;5(5):101032. doi: 10.1016/j.crmeth.2025.101032 (PMC12146652; doi:10.1016/j.crmeth.2025.101032)
Supplement: Table S4. Schizophrenia and bipolar disorder H3K27ac CHAS analysis, related to Figure 6 [file mmc5.xls]

## Sheet: SCZ_BPD_H3K27ac_metadata_CHAS
Sample	Celltype	Group	Sex	Age	chas
CMC_HBCC_108_GTGAAA_BC8TG4ANXX_L006	Astrocyte	SCZ	male	68	0.131423
CMC_HBCC_108_GTGAAA_BC8TG4ANXX_L006	Microglia	SCZ	male	68	0.100421
CMC_HBCC_108_GTGAAA_BC8TG4ANXX_L006	Neuron	SCZ	male	68	0.505352
CMC_HBCC_108_GTGAAA_BC8TG4ANXX_L006	Oligodendrocyte	SCZ	male	68	0.1867
CMC_HBCC_296_GCCAAT_BC8TG4ANXX_L005	Astrocyte	Control	female	16	0.125201
CMC_HBCC_296_GCCAAT_BC8TG4ANXX_L005	Microglia	Control	female	16	0.0983454
CMC_HBCC_296_GCCAAT_BC8TG4ANXX_L005	Neuron	Control	female	16	0.400981
CMC_HBCC_296_GCCAAT_BC8TG4ANXX_L005	Oligodendrocyte	Control	female	16	0.244623
CMC_HBCC_384_CTTGTA_BC8TG4ANXX_L006	Astrocyte	SCZ	male	19	0.113396
CMC_HBCC_384_CTTGTA_BC8TG4ANXX_L006	Microglia	SCZ	male	19	0.0723671
CMC_HBCC_384_CTTGTA_BC8TG4ANXX_L006	Neuron	SCZ	male	19	0.511765
CMC_HBCC_384_CTTGTA_BC8TG4ANXX_L006	Oligodendrocyte	SCZ	male	19	0.187725
CMC_HBCC_439_CTTGTA_BC8TG4ANXX_L005	Astrocyte	Control	male	54	0.115327
CMC_HBCC_439_CTTGTA_BC8TG4ANXX_L005	Microglia	Control	male	54	0.0836713
CMC_HBCC_439_CTTGTA_BC8TG4ANXX_L005	Neuron	Control	male	54	0.420511
CMC_HBCC_439_CTTGTA_BC8TG4ANXX_L005	Oligodendrocyte	Control	male	54	0.233661
HBCC_PFC_2938_K_CAGATC_BCAJVRANXX_L008	Astrocyte	SCZ	female	60	0.0954582
HBCC_PFC_2938_K_CAGATC_BCAJVRANXX_L008	Microglia	SCZ	female	60	0.0559414
HBCC_PFC_2938_K_CAGATC_BCAJVRANXX_L008	Neuron	SCZ	female	60	0.284318
HBCC_PFC_2938_K_CAGATC_BCAJVRANXX_L008	Oligodendrocyte	SCZ	female	60	0.230314
HBCC_PFC_2939_K_ACAGTG_BCALLPANXX_L007	Astrocyte	SCZ	male	57	0.10483
HBCC_PFC_2939_K_ACAGTG_BCALLPANXX_L007	Microglia	SCZ	male	57	0.0628055
HBCC_PFC_2939_K_ACAGTG_BCALLPANXX_L007	Neuron	SCZ	male	57	0.424704
HBCC_PFC_2939_K_ACAGTG_BCALLPANXX_L007	Oligodendrocyte	SCZ	male	57	0.222535
HBCC_PFC_2940_K_CTTGTA_ACALJ0ANXX_L007	Astrocyte	SCZ	female	57	0.112267
HBCC_PFC_2940_K_CTTGTA_ACALJ0ANXX_L007	Microglia	SCZ	female	57	0.0694462
HBCC_PFC_2940_K_CTTGTA_ACALJ0ANXX_L007	Neuron	SCZ	female	57	0.625524
HBCC_PFC_2940_K_CTTGTA_ACALJ0ANXX_L007	Oligodendrocyte	SCZ	female	57	0.186749
HBCC_PFC_2947_K_CTTGTA_BC7HAGANXX_L007	Astrocyte	SCZ	male	59	0.129168
HBCC_PFC_2947_K_CTTGTA_BC7HAGANXX_L007	Microglia	SCZ	male	59	0.0959497
HBCC_PFC_2947_K_CTTGTA_BC7HAGANXX_L007	Neuron	SCZ	male	59	0.445553
HBCC_PFC_2947_K_CTTGTA_BC7HAGANXX_L007	Oligodendrocyte	SCZ	male	59	0.223651
HBCC_PFC_2952_K_CCGTCC_ACAJU0ANXX_L002	Astrocyte	SCZ	male	48	0.117368
HBCC_PFC_2952_K_CCGTCC_ACAJU0ANXX_L002	Microglia	SCZ	male	48	0.0849496
HBCC_PFC_2952_K_CCGTCC_ACAJU0ANXX_L002	Neuron	SCZ	male	48	0.50878
HBCC_PFC_2952_K_CCGTCC_ACAJU0ANXX_L002	Oligodendrocyte	SCZ	male	48	0.185289
HBCC_PFC_2956_K_CCGTCC_ACALH5ANXX_L002	Astrocyte	SCZ	male	53	0.10222
HBCC_PFC_2956_K_CCGTCC_ACALH5ANXX_L002	Microglia	SCZ	male	53	0.0584192
HBCC_PFC_2956_K_CCGTCC_ACALH5ANXX_L002	Neuron	SCZ	male	53	0.473347
HBCC_PFC_2956_K_CCGTCC_ACALH5ANXX_L002	Oligodendrocyte	SCZ	male	53	0.176654
HBCC_PFC_2964_K_CGATGT_BCALLPANXX_L008	Astrocyte	SCZ	male	45	0.114221
HBCC_PFC_2964_K_CGATGT_BCALLPANXX_L008	Microglia	SCZ	male	45	0.0771146
HBCC_PFC_2964_K_CGATGT_BCALLPANXX_L008	Neuron	SCZ	male	45	0.484866
HBCC_PFC_2964_K_CGATGT_BCALLPANXX_L008	Oligodendrocyte	SCZ	male	45	0.209597
HBCC_PFC_2966_K_GCCAAT_ACAJE1ANXX_L007	Astrocyte	SCZ	female	54	0.112345
HBCC_PFC_2966_K_GCCAAT_ACAJE1ANXX_L007	Microglia	SCZ	female	54	0.062886
HBCC_PFC_2966_K_GCCAAT_ACAJE1ANXX_L007	Neuron	SCZ	female	54	0.434714
HBCC_PFC_2966_K_GCCAAT_ACAJE1ANXX_L007	Oligodendrocyte	SCZ	female	54	0.166637
HBCC_PFC_2967_K_GCCAAT_AC7A30ANXX_L001	Astrocyte	SCZ	female	55	0.101961
HBCC_PFC_2967_K_GCCAAT_AC7A30ANXX_L001	Microglia	SCZ	female	55	0.06934
HBCC_PFC_2967_K_GCCAAT_AC7A30ANXX_L001	Neuron	SCZ	female	55	0.568615
HBCC_PFC_2967_K_GCCAAT_AC7A30ANXX_L001	Oligodendrocyte	SCZ	female	55	0.170622
HBCC_PFC_2968_K_CAGATC_BC7HAGANXX_L008	Astrocyte	SCZ	male	70	0.125482
HBCC_PFC_2968_K_CAGATC_BC7HAGANXX_L008	Microglia	SCZ	male	70	0.0801626
HBCC_PFC_2968_K_CAGATC_BC7HAGANXX_L008	Neuron	SCZ	male	70	0.452884
HBCC_PFC_2968_K_CAGATC_BC7HAGANXX_L008	Oligodendrocyte	SCZ	male	70	0.252477
HBCC_PFC_2969_K_CGATGT_ACALH5ANXX_L002	Astrocyte	SCZ	female	54	0.113249
HBCC_PFC_2969_K_CGATGT_ACALH5ANXX_L002	Microglia	SCZ	female	54	0.0757023
HBCC_PFC_2969_K_CGATGT_ACALH5ANXX_L002	Neuron	SCZ	female	54	0.537467
HBCC_PFC_2969_K_CGATGT_ACALH5ANXX_L002	Oligodendrocyte	SCZ	female	54	0.197135
HBCC_PFC_2974_K_GCCAAT_ACALH5ANXX_L004	Astrocyte	SCZ	male	48	0.131325
HBCC_PFC_2974_K_GCCAAT_ACALH5ANXX_L004	Microglia	SCZ	male	48	0.0775176
HBCC_PFC_2974_K_GCCAAT_ACALH5ANXX_L004	Neuron	SCZ	male	48	0.589074
HBCC_PFC_2974_K_GCCAAT_ACALH5ANXX_L004	Oligodendrocyte	SCZ	male	48	0.153909
HBCC_PFC_2975_K_ACAGTG_BCAJVRANXX_L007	Astrocyte	SCZ	male	41	0.114057
HBCC_PFC_2975_K_ACAGTG_BCAJVRANXX_L007	Microglia	SCZ	male	41	0.0832106
HBCC_PFC_2975_K_ACAGTG_BCAJVRANXX_L007	Neuron	SCZ	male	41	0.37352
HBCC_PFC_2975_K_ACAGTG_BCAJVRANXX_L007	Oligodendrocyte	SCZ	male	41	0.260276
HBCC_PFC_2979_K_CTTGTA_BC7H7UANXX_L008	Astrocyte	SCZ	male	57	0.107313
HBCC_PFC_2979_K_CTTGTA_BC7H7UANXX_L008	Microglia	SCZ	male	57	0.0616848
HBCC_PFC_2979_K_CTTGTA_BC7H7UANXX_L008	Neuron	SCZ	male	57	0.528003
HBCC_PFC_2979_K_CTTGTA_BC7H7UANXX_L008	Oligodendrocyte	SCZ	male	57	0.193145
HBCC_PFC_2982_K_ACAGTG_BCALLPANXX_L003	Astrocyte	SCZ	female	62	0.135121
HBCC_PFC_2982_K_ACAGTG_BCALLPANXX_L003	Microglia	SCZ	female	62	0.110086
HBCC_PFC_2982_K_ACAGTG_BCALLPANXX_L003	Neuron	SCZ	female	62	0.411359
HBCC_PFC_2982_K_ACAGTG_BCALLPANXX_L003	Oligodendrocyte	SCZ	female	62	0.23871
HBCC_PFC_2983_K_GTGAAA_BCALLPANXX_L007	Astrocyte	SCZ	female	40	0.101896
HBCC_PFC_2983_K_GTGAAA_BCALLPANXX_L007	Microglia	SCZ	female	40	0.0787427
HBCC_PFC_2983_K_GTGAAA_BCALLPANXX_L007	Neuron	SCZ	female	40	0.506738
HBCC_PFC_2983_K_GTGAAA_BCALLPANXX_L007	Oligodendrocyte	SCZ	female	40	0.204992
HBCC_PFC_2984_K_CTTGTA_BCALLPANXX_L006	Astrocyte	SCZ	female	49	0.125644
HBCC_PFC_2984_K_CTTGTA_BCALLPANXX_L006	Microglia	SCZ	female	49	0.0901433
HBCC_PFC_2984_K_CTTGTA_BCALLPANXX_L006	Neuron	SCZ	female	49	0.466444
HBCC_PFC_2984_K_CTTGTA_BCALLPANXX_L006	Oligodendrocyte	SCZ	female	49	0.244842
HBCC_PFC_2987_K_CGATGT_BC7HAGANXX_L008	Astrocyte	SCZ	female	59	0.113058
HBCC_PFC_2987_K_CGATGT_BC7HAGANXX_L008	Microglia	SCZ	female	59	0.0791119
HBCC_PFC_2987_K_CGATGT_BC7HAGANXX_L008	Neuron	SCZ	female	59	0.387473
HBCC_PFC_2987_K_CGATGT_BC7HAGANXX_L008	Oligodendrocyte	SCZ	female	59	0.250392
HBCC_PFC_2995_K_GTGAAA_BCAJWGANXX_L006	Astrocyte	SCZ	female	48	0.116676
HBCC_PFC_2995_K_GTGAAA_BCAJWGANXX_L006	Microglia	SCZ	female	48	0.084003
HBCC_PFC_2995_K_GTGAAA_BCAJWGANXX_L006	Neuron	SCZ	female	48	0.388717
HBCC_PFC_2995_K_GTGAAA_BCAJWGANXX_L006	Oligodendrocyte	SCZ	female	48	0.19581
HBCC_PFC_2996_K_CGATGT_AC7A30ANXX_L008	Astrocyte	SCZ	male	43	0.124954
HBCC_PFC_2996_K_CGATGT_AC7A30ANXX_L008	Microglia	SCZ	male	43	0.0857338
HBCC_PFC_2996_K_CGATGT_AC7A30ANXX_L008	Neuron	SCZ	male	43	0.557218
HBCC_PFC_2996_K_CGATGT_AC7A30ANXX_L008	Oligodendrocyte	SCZ	male	43	0.179783
HBCC_PFC_2999_K_CGATGT_ACALJ0ANXX_L004	Astrocyte	SCZ	male	52	0.103524
HBCC_PFC_2999_K_CGATGT_ACALJ0ANXX_L004	Microglia	SCZ	male	52	0.0784088
HBCC_PFC_2999_K_CGATGT_ACALJ0ANXX_L004	Neuron	SCZ	male	52	0.372411
HBCC_PFC_2999_K_CGATGT_ACALJ0ANXX_L004	Oligodendrocyte	SCZ	male	52	0.218341
HBCC_PFC_3000_K_CGATGT_ACAL3UANXX_L003	Astrocyte	SCZ	male	48	0.11117
HBCC_PFC_3000_K_CGATGT_ACAL3UANXX_L003	Microglia	SCZ	male	48	0.077096
HBCC_PFC_3000_K_CGATGT_ACAL3UANXX_L003	Neuron	SCZ	male	48	0.521006
HBCC_PFC_3000_K_CGATGT_ACAL3UANXX_L003	Oligodendrocyte	SCZ	male	48	0.200881
HBCC_PFC_3001_K_CGATGT_ACALH5ANXX_L005	Astrocyte	SCZ	male	55	0.131648
HBCC_PFC_3001_K_CGATGT_ACALH5ANXX_L005	Microglia	SCZ	male	55	0.0972192
HBCC_PFC_3001_K_CGATGT_ACALH5ANXX_L005	Neuron	SCZ	male	55	0.426885
HBCC_PFC_3001_K_CGATGT_ACALH5ANXX_L005	Oligodendrocyte	SCZ	male	55	0.227968
HBCC_PFC_3002_K_TGACCA_BCAJVRANXX_L008	Astrocyte	SCZ	female	46	0.103976
HBCC_PFC_3002_K_TGACCA_BCAJVRANXX_L008	Microglia	SCZ	female	46	0.0574374
HBCC_PFC_3002_K_TGACCA_BCAJVRANXX_L008	Neuron	SCZ	female	46	0.47525
HBCC_PFC_3002_K_TGACCA_BCAJVRANXX_L008	Oligodendrocyte	SCZ	female	46	0.170926
HBCC_PFC_3003_K_CGATGT_BC7H7UANXX_L006	Astrocyte	SCZ	female	60	0.125854
HBCC_PFC_3003_K_CGATGT_BC7H7UANXX_L006	Microglia	SCZ	female	60	0.0823476
HBCC_PFC_3003_K_CGATGT_BC7H7UANXX_L006	Neuron	SCZ	female	60	0.53417
HBCC_PFC_3003_K_CGATGT_BC7H7UANXX_L006	Oligodendrocyte	SCZ	female	60	0.175382
HBCC_PFC_3006_K_TGACCA_BCALG6ANXX_L002	Astrocyte	SCZ	female	54	0.104
HBCC_PFC_3006_K_TGACCA_BCALG6ANXX_L002	Microglia	SCZ	female	54	0.0664338
HBCC_PFC_3006_K_TGACCA_BCALG6ANXX_L002	Neuron	SCZ	female	54	0.394481
HBCC_PFC_3006_K_TGACCA_BCALG6ANXX_L002	Oligodendrocyte	SCZ	female	54	0.22783
HBCC_PFC_3008_K_CTTGTA_BCAJWGANXX_L004	Astrocyte	SCZ	female	44	0.100776
HBCC_PFC_3008_K_CTTGTA_BCAJWGANXX_L004	Microglia	SCZ	female	44	0.0698885
HBCC_PFC_3008_K_CTTGTA_BCAJWGANXX_L004	Neuron	SCZ	female	44	0.392751
HBCC_PFC_3008_K_CTTGTA_BCAJWGANXX_L004	Oligodendrocyte	SCZ	female	44	0.233489
HBCC_PFC_3009_K_CTTGTA_AC7A30ANXX_L007	Astrocyte	SCZ	male	25	0.11899
HBCC_PFC_3009_K_CTTGTA_AC7A30ANXX_L007	Microglia	SCZ	male	25	0.094545
HBCC_PFC_3009_K_CTTGTA_AC7A30ANXX_L007	Neuron	SCZ	male	25	0.346259
HBCC_PFC_3009_K_CTTGTA_AC7A30ANXX_L007	Oligodendrocyte	SCZ	male	25	0.254111
HBCC_PFC_3010_K_CGATGT_AC7G2MANXX_L001	Astrocyte	SCZ	male	81	0.0935436
HBCC_PFC_3010_K_CGATGT_AC7G2MANXX_L001	Microglia	SCZ	male	81	0.0602049
HBCC_PFC_3010_K_CGATGT_AC7G2MANXX_L001	Neuron	SCZ	male	81	0.363743
HBCC_PFC_3010_K_CGATGT_AC7G2MANXX_L001	Oligodendrocyte	SCZ	male	81	0.235844
HBCC_PFC_3012_K_CTTGTA_ACALJ0ANXX_L003	Astrocyte	SCZ	male	83	0.0934951
HBCC_PFC_3012_K_CTTGTA_ACALJ0ANXX_L003	Microglia	SCZ	male	83	0.0521465
HBCC_PFC_3012_K_CTTGTA_ACALJ0ANXX_L003	Neuron	SCZ	male	83	0.432853
HBCC_PFC_3012_K_CTTGTA_ACALJ0ANXX_L003	Oligodendrocyte	SCZ	male	83	0.211535
HBCC_PFC_3013_K_CAGATC_ACAJU0ANXX_L005	Astrocyte	SCZ	female	63	0.125827
HBCC_PFC_3013_K_CAGATC_ACAJU0ANXX_L005	Microglia	SCZ	female	63	0.0947001
HBCC_PFC_3013_K_CAGATC_ACAJU0ANXX_L005	Neuron	SCZ	female	63	0.520615
HBCC_PFC_3013_K_CAGATC_ACAJU0ANXX_L005	Oligodendrocyte	SCZ	female	63	0.205672
HBCC_PFC_3015_K_GCCAAT_BC7HAGANXX_L007	Astrocyte	SCZ	male	42	0.10753
HBCC_PFC_3015_K_GCCAAT_BC7HAGANXX_L007	Microglia	SCZ	male	42	0.0687145
HBCC_PFC_3015_K_GCCAAT_BC7HAGANXX_L007	Neuron	SCZ	male	42	0.476404
HBCC_PFC_3015_K_GCCAAT_BC7HAGANXX_L007	Oligodendrocyte	SCZ	male	42	0.137889
HBCC_PFC_3016_K_CGATGT_BC7H7UANXX_L004	Astrocyte	SCZ	male	60	0.111201
HBCC_PFC_3016_K_CGATGT_BC7H7UANXX_L004	Microglia	SCZ	male	60	0.0756803
HBCC_PFC_3016_K_CGATGT_BC7H7UANXX_L004	Neuron	SCZ	male	60	0.441965
HBCC_PFC_3016_K_CGATGT_BC7H7UANXX_L004	Oligodendrocyte	SCZ	male	60	0.216211
HBCC_PFC_3018_K_CGATGT_ACAL3UANXX_L008	Astrocyte	SCZ	female	63	0.119011
HBCC_PFC_3018_K_CGATGT_ACAL3UANXX_L008	Microglia	SCZ	female	63	0.0597054
HBCC_PFC_3018_K_CGATGT_ACAL3UANXX_L008	Neuron	SCZ	female	63	0.353186
HBCC_PFC_3018_K_CGATGT_ACAL3UANXX_L008	Oligodendrocyte	SCZ	female	63	0.194
HBCC_PFC_3020_K_CGATGT_AHYCFYADXX_L001	Astrocyte	SCZ	female	38	0.114551
HBCC_PFC_3020_K_CGATGT_AHYCFYADXX_L001	Microglia	SCZ	female	38	0.0717242
HBCC_PFC_3020_K_CGATGT_AHYCFYADXX_L001	Neuron	SCZ	female	38	0.421328
HBCC_PFC_3020_K_CGATGT_AHYCFYADXX_L001	Oligodendrocyte	SCZ	female	38	0.203335
HBCC_PFC_3021_K_ACAGTG_BCAJWGANXX_L002	Astrocyte	SCZ	male	39	0.0977632
HBCC_PFC_3021_K_ACAGTG_BCAJWGANXX_L002	Microglia	SCZ	male	39	0.0724661
HBCC_PFC_3021_K_ACAGTG_BCAJWGANXX_L002	Neuron	SCZ	male	39	0.30876
HBCC_PFC_3021_K_ACAGTG_BCAJWGANXX_L002	Oligodendrocyte	SCZ	male	39	0.254478
HBCC_PFC_3023_K_ACAGTG_AC7A30ANXX_L007	Astrocyte	SCZ	female	60	0.131483
HBCC_PFC_3023_K_ACAGTG_AC7A30ANXX_L007	Microglia	SCZ	female	60	0.0995676
HBCC_PFC_3023_K_ACAGTG_AC7A30ANXX_L007	Neuron	SCZ	female	60	0.586399
HBCC_PFC_3023_K_ACAGTG_AC7A30ANXX_L007	Oligodendrocyte	SCZ	female	60	0.17649
HBCC_PFC_3024_K_GTGAAA_ACAJE1ANXX_L007	Astrocyte	SCZ	male	69	0.113909
HBCC_PFC_3024_K_GTGAAA_ACAJE1ANXX_L007	Microglia	SCZ	male	69	0.0639845
HBCC_PFC_3024_K_GTGAAA_ACAJE1ANXX_L007	Neuron	SCZ	male	69	0.578875
HBCC_PFC_3024_K_GTGAAA_ACAJE1ANXX_L007	Oligodendrocyte	SCZ	male	69	0.17138
HBCC_PFC_3027_K_GTGAAA_BC7H7UANXX_L005	Astrocyte	SCZ	male	65	0.115207
HBCC_PFC_3027_K_GTGAAA_BC7H7UANXX_L005	Microglia	SCZ	male	65	0.0794984
HBCC_PFC_3027_K_GTGAAA_BC7H7UANXX_L005	Neuron	SCZ	male	65	0.52264
HBCC_PFC_3027_K_GTGAAA_BC7H7UANXX_L005	Oligodendrocyte	SCZ	male	65	0.196094
HBCC_PFC_3030_K_GTGAAA_ACAL3UANXX_L006	Astrocyte	SCZ	male	45	0.154122
HBCC_PFC_3030_K_GTGAAA_ACAL3UANXX_L006	Microglia	SCZ	male	45	0.0760857
HBCC_PFC_3030_K_GTGAAA_ACAL3UANXX_L006	Neuron	SCZ	male	45	0.619038
HBCC_PFC_3030_K_GTGAAA_ACAL3UANXX_L006	Oligodendrocyte	SCZ	male	45	0.155525
HBCC_PFC_3031_K_CGATGT_AC7G2MANXX_L004	Astrocyte	SCZ	male	46	0.10684
HBCC_PFC_3031_K_CGATGT_AC7G2MANXX_L004	Microglia	SCZ	male	46	0.0864428
HBCC_PFC_3031_K_CGATGT_AC7G2MANXX_L004	Neuron	SCZ	male	46	0.391276
HBCC_PFC_3031_K_CGATGT_AC7G2MANXX_L004	Oligodendrocyte	SCZ	male	46	0.234717
HBCC_PFC_3032_K_ACAGTG_BCAJWGANXX_L004	Astrocyte	SCZ	female	41	0.120391
HBCC_PFC_3032_K_ACAGTG_BCAJWGANXX_L004	Microglia	SCZ	female	41	0.0825807
HBCC_PFC_3032_K_ACAGTG_BCAJWGANXX_L004	Neuron	SCZ	female	41	0.519425
HBCC_PFC_3032_K_ACAGTG_BCAJWGANXX_L004	Oligodendrocyte	SCZ	female	41	0.185569
HBCC_PFC_3034_K_GCCAAT_BCALLPANXX_L007	Astrocyte	SCZ	female	64	0.0849879
HBCC_PFC_3034_K_GCCAAT_BCALLPANXX_L007	Microglia	SCZ	female	64	0.0600337
HBCC_PFC_3034_K_GCCAAT_BCALLPANXX_L007	Neuron	SCZ	female	64	0.344599
HBCC_PFC_3034_K_GCCAAT_BCALLPANXX_L007	Oligodendrocyte	SCZ	female	64	0.23989
HBCC_PFC_3036_K_CCGTCC_ACAL3UANXX_L005	Astrocyte	SCZ	male	53	0.112533
HBCC_PFC_3036_K_CCGTCC_ACAL3UANXX_L005	Microglia	SCZ	male	53	0.0786141
HBCC_PFC_3036_K_CCGTCC_ACAL3UANXX_L005	Neuron	SCZ	male	53	0.509864
HBCC_PFC_3036_K_CCGTCC_ACAL3UANXX_L005	Oligodendrocyte	SCZ	male	53	0.203392
HBCC_PFC_3038_K_GCCAAT_ACALH5ANXX_L006	Astrocyte	SCZ	female	32	0.111293
HBCC_PFC_3038_K_GCCAAT_ACALH5ANXX_L006	Microglia	SCZ	female	32	0.0722446
HBCC_PFC_3038_K_GCCAAT_ACALH5ANXX_L006	Neuron	SCZ	female	32	0.463418
HBCC_PFC_3038_K_GCCAAT_ACALH5ANXX_L006	Oligodendrocyte	SCZ	female	32	0.172778
HBCC_PFC_3041_K_CCGTCC_BC7GC9ANXX_L006	Astrocyte	SCZ	female	36	0.131545
HBCC_PFC_3041_K_CCGTCC_BC7GC9ANXX_L006	Microglia	SCZ	female	36	0.0875607
HBCC_PFC_3041_K_CCGTCC_BC7GC9ANXX_L006	Neuron	SCZ	female	36	0.496712
HBCC_PFC_3041_K_CCGTCC_BC7GC9ANXX_L006	Oligodendrocyte	SCZ	female	36	0.200455
HBCC_PFC_3044_K_TGACCA_BCAJWGANXX_L007	Astrocyte	SCZ	female	71	0.100846
HBCC_PFC_3044_K_TGACCA_BCAJWGANXX_L007	Microglia	SCZ	female	71	0.063329
HBCC_PFC_3044_K_TGACCA_BCAJWGANXX_L007	Neuron	SCZ	female	71	0.496775
HBCC_PFC_3044_K_TGACCA_BCAJWGANXX_L007	Oligodendrocyte	SCZ	female	71	0.195191
HBCC_PFC_3048_K_CTTGTA_ACAKEDANXX_L001	Astrocyte	SCZ	male	46	0.0962559
HBCC_PFC_3048_K_CTTGTA_ACAKEDANXX_L001	Microglia	SCZ	male	46	0.06234
HBCC_PFC_3048_K_CTTGTA_ACAKEDANXX_L001	Neuron	SCZ	male	46	0.426105
HBCC_PFC_3048_K_CTTGTA_ACAKEDANXX_L001	Oligodendrocyte	SCZ	male	46	0.211699
HBCC_PFC_3052_K_GCCAAT_ACAL3UANXX_L006	Astrocyte	Control	male	17	0.105286
HBCC_PFC_3052_K_GCCAAT_ACAL3UANXX_L006	Microglia	Control	male	17	0.0797654
HBCC_PFC_3052_K_GCCAAT_ACAL3UANXX_L006	Neuron	Control	male	17	0.311745
HBCC_PFC_3052_K_GCCAAT_ACAL3UANXX_L006	Oligodendrocyte	Control	male	17	0.272408
HBCC_PFC_3057_K_CTTGTA_BCAJVRANXX_L001	Astrocyte	Control	female	2	0.141385
HBCC_PFC_3057_K_CTTGTA_BCAJVRANXX_L001	Microglia	Control	female	2	0.0955172
HBCC_PFC_3057_K_CTTGTA_BCAJVRANXX_L001	Neuron	Control	female	2	0.459987
HBCC_PFC_3057_K_CTTGTA_BCAJVRANXX_L001	Oligodendrocyte	Control	female	2	0.153526
HBCC_PFC_3061_K_CAGATC_ACAJU0ANXX_L002	Astrocyte	Control	male	5	0.103218
HBCC_PFC_3061_K_CAGATC_ACAJU0ANXX_L002	Microglia	Control	male	5	0.0894291
HBCC_PFC_3061_K_CAGATC_ACAJU0ANXX_L002	Neuron	Control	male	5	0.289085
HBCC_PFC_3061_K_CAGATC_ACAJU0ANXX_L002	Oligodendrocyte	Control	male	5	0.26201
HBCC_PFC_3062_K_CAGATC_AC7A30ANXX_L008	Astrocyte	Control	male	9	0.12757
HBCC_PFC_3062_K_CAGATC_AC7A30ANXX_L008	Microglia	Control	male	9	0.0917603
HBCC_PFC_3062_K_CAGATC_AC7A30ANXX_L008	Neuron	Control	male	9	0.421156
HBCC_PFC_3062_K_CAGATC_AC7A30ANXX_L008	Oligodendrocyte	Control	male	9	0.181251
HBCC_PFC_3063_K_CCGTCC_ACAJU0ANXX_L005	Astrocyte	Control	female	16	0.131233
HBCC_PFC_3063_K_CCGTCC_ACAJU0ANXX_L005	Microglia	Control	female	16	0.0940646
HBCC_PFC_3063_K_CCGTCC_ACAJU0ANXX_L005	Neuron	Control	female	16	0.645678
HBCC_PFC_3063_K_CCGTCC_ACAJU0ANXX_L005	Oligodendrocyte	Control	female	16	0.137373
HBCC_PFC_3066_K_GCCAAT_AC7A30ANXX_L002	Astrocyte	Control	male	18	0.120461
HBCC_PFC_3066_K_GCCAAT_AC7A30ANXX_L002	Microglia	Control	male	18	0.0962286
HBCC_PFC_3066_K_GCCAAT_AC7A30ANXX_L002	Neuron	Control	male	18	0.381319
HBCC_PFC_3066_K_GCCAAT_AC7A30ANXX_L002	Oligodendrocyte	Control	male	18	0.258058
HBCC_PFC_3067_K_GCCAAT_BC7H7UANXX_L008	Astrocyte	Control	female	38	0.104721
HBCC_PFC_3067_K_GCCAAT_BC7H7UANXX_L008	Microglia	Control	female	38	0.0823716
HBCC_PFC_3067_K_GCCAAT_BC7H7UANXX_L008	Neuron	Control	female	38	0.467332
HBCC_PFC_3067_K_GCCAAT_BC7H7UANXX_L008	Oligodendrocyte	Control	female	38	0.209729
HBCC_PFC_3068_K_CTTGTA_AC7G2MANXX_L003	Astrocyte	Control	male	61	0.115069
HBCC_PFC_3068_K_CTTGTA_AC7G2MANXX_L003	Microglia	Control	male	61	0.0805105
HBCC_PFC_3068_K_CTTGTA_AC7G2MANXX_L003	Neuron	Control	male	61	0.359646
HBCC_PFC_3068_K_CTTGTA_AC7G2MANXX_L003	Oligodendrocyte	Control	male	61	0.269198
HBCC_PFC_3071_K_CGATGT_BCALLPANXX_L002	Astrocyte	Control	male	51	0.0964932
HBCC_PFC_3071_K_CGATGT_BCALLPANXX_L002	Microglia	Control	male	51	0.0727383
HBCC_PFC_3071_K_CGATGT_BCALLPANXX_L002	Neuron	Control	male	51	0.392658
HBCC_PFC_3071_K_CGATGT_BCALLPANXX_L002	Oligodendrocyte	Control	male	51	0.218105
HBCC_PFC_3072_K_TGACCA_BC7H7UANXX_L002	Astrocyte	Control	male	24	0.136873
HBCC_PFC_3072_K_TGACCA_BC7H7UANXX_L002	Microglia	Control	male	24	0.11329
HBCC_PFC_3072_K_TGACCA_BC7H7UANXX_L002	Neuron	Control	male	24	0.584058
HBCC_PFC_3072_K_TGACCA_BC7H7UANXX_L002	Oligodendrocyte	Control	male	24	0.148988
HBCC_PFC_3074_K_GCCAAT_BCAJWGANXX_L004	Astrocyte	Control	male	22	0.155211
HBCC_PFC_3074_K_GCCAAT_BCAJWGANXX_L004	Microglia	Control	male	22	0.118657
HBCC_PFC_3074_K_GCCAAT_BCAJWGANXX_L004	Neuron	Control	male	22	0.539128
HBCC_PFC_3074_K_GCCAAT_BCAJWGANXX_L004	Oligodendrocyte	Control	male	22	0.2142
HBCC_PFC_3077_K_CAGATC_ACALJ0ANXX_L002	Astrocyte	Control	male	55	0.109667
HBCC_PFC_3077_K_CAGATC_ACALJ0ANXX_L002	Microglia	Control	male	55	0.086254
HBCC_PFC_3077_K_CAGATC_ACALJ0ANXX_L002	Neuron	Control	male	55	0.337128
HBCC_PFC_3077_K_CAGATC_ACALJ0ANXX_L002	Oligodendrocyte	Control	male	55	0.244552
HBCC_PFC_3082_K_ACAGTG_ACAL3UANXX_L007	Astrocyte	Control	male	46	0.122924
HBCC_PFC_3082_K_ACAGTG_ACAL3UANXX_L007	Microglia	Control	male	46	0.0906364
HBCC_PFC_3082_K_ACAGTG_ACAL3UANXX_L007	Neuron	Control	male	46	0.385166
HBCC_PFC_3082_K_ACAGTG_ACAL3UANXX_L007	Oligodendrocyte	Control	male	46	0.248407
HBCC_PFC_3084_K_CTTGTA_ACAJU0ANXX_L003	Astrocyte	Control	female	13	0.123052
HBCC_PFC_3084_K_CTTGTA_ACAJU0ANXX_L003	Microglia	Control	female	13	0.0994433
HBCC_PFC_3084_K_CTTGTA_ACAJU0ANXX_L003	Neuron	Control	female	13	0.476432
HBCC_PFC_3084_K_CTTGTA_ACAJU0ANXX_L003	Oligodendrocyte	Control	female	13	0.224203
HBCC_PFC_3085_K_CAGATC_ACALH5ANXX_L005	Astrocyte	Control	male	22	0.134026
HBCC_PFC_3085_K_CAGATC_ACALH5ANXX_L005	Microglia	Control	male	22	0.106388
HBCC_PFC_3085_K_CAGATC_ACALH5ANXX_L005	Neuron	Control	male	22	0.403337
HBCC_PFC_3085_K_CAGATC_ACALH5ANXX_L005	Oligodendrocyte	Control	male	22	0.258744
HBCC_PFC_3088_K_CTTGTA_ACAJE1ANXX_L008	Astrocyte	Control	male	64	0.116311
HBCC_PFC_3088_K_CTTGTA_ACAJE1ANXX_L008	Microglia	Control	male	64	0.0801137
HBCC_PFC_3088_K_CTTGTA_ACAJE1ANXX_L008	Neuron	Control	male	64	0.408098
HBCC_PFC_3088_K_CTTGTA_ACAJE1ANXX_L008	Oligodendrocyte	Control	male	64	0.238857
HBCC_PFC_3089_K_GCCAAT_BC7H7UANXX_L005	Astrocyte	Control	male	27	0.110708
HBCC_PFC_3089_K_GCCAAT_BC7H7UANXX_L005	Microglia	Control	male	27	0.0877208
HBCC_PFC_3089_K_GCCAAT_BC7H7UANXX_L005	Neuron	Control	male	27	0.371232
HBCC_PFC_3089_K_GCCAAT_BC7H7UANXX_L005	Oligodendrocyte	Control	male	27	0.23127
HBCC_PFC_3091_K_ACAGTG_BCAJWGANXX_L001	Astrocyte	Control	male	51	0.100091
HBCC_PFC_3091_K_ACAGTG_BCAJWGANXX_L001	Microglia	Control	male	51	0.072344
HBCC_PFC_3091_K_ACAGTG_BCAJWGANXX_L001	Neuron	Control	male	51	0.573192
HBCC_PFC_3091_K_ACAGTG_BCAJWGANXX_L001	Oligodendrocyte	Control	male	51	0.164597
HBCC_PFC_3092_K_CTTGTA_ACAL3UANXX_L004	Astrocyte	Control	male	14	0.126072
HBCC_PFC_3092_K_CTTGTA_ACAL3UANXX_L004	Microglia	Control	male	14	0.112099
HBCC_PFC_3092_K_CTTGTA_ACAL3UANXX_L004	Neuron	Control	male	14	0.369385
HBCC_PFC_3092_K_CTTGTA_ACAL3UANXX_L004	Oligodendrocyte	Control	male	14	0.226705
HBCC_PFC_3093_K_CTTGTA_BC7H7UANXX_L001	Astrocyte	Control	female	30	0.113971
HBCC_PFC_3093_K_CTTGTA_BC7H7UANXX_L001	Microglia	Control	female	30	0.0819422
HBCC_PFC_3093_K_CTTGTA_BC7H7UANXX_L001	Neuron	Control	female	30	0.399086
HBCC_PFC_3093_K_CTTGTA_BC7H7UANXX_L001	Oligodendrocyte	Control	female	30	0.226661
HBCC_PFC_3095_K_GCCAAT_BCAJWGANXX_L001	Astrocyte	Control	male	42	0.117878
HBCC_PFC_3095_K_GCCAAT_BCAJWGANXX_L001	Microglia	Control	male	42	0.0922223
HBCC_PFC_3095_K_GCCAAT_BCAJWGANXX_L001	Neuron	Control	male	42	0.375828
HBCC_PFC_3095_K_GCCAAT_BCAJWGANXX_L001	Oligodendrocyte	Control	male	42	0.251441
HBCC_PFC_3103_K_CTTGTA_ACAJU0ANXX_L008	Astrocyte	Control	male	40	0.12183
HBCC_PFC_3103_K_CTTGTA_ACAJU0ANXX_L008	Microglia	Control	male	40	0.0846315
HBCC_PFC_3103_K_CTTGTA_ACAJU0ANXX_L008	Neuron	Control	male	40	0.388931
HBCC_PFC_3103_K_CTTGTA_ACAJU0ANXX_L008	Oligodendrocyte	Control	male	40	0.260175
HBCC_PFC_3104_K_TGACCA_ACALJ0ANXX_L004	Astrocyte	Control	female	15	0.149786
HBCC_PFC_3104_K_TGACCA_ACALJ0ANXX_L004	Microglia	Control	female	15	0.124269
HBCC_PFC_3104_K_TGACCA_ACALJ0ANXX_L004	Neuron	Control	female	15	0.413138
HBCC_PFC_3104_K_TGACCA_ACALJ0ANXX_L004	Oligodendrocyte	Control	female	15	0.215603
HBCC_PFC_3106_K_GCCAAT_ACAJU0ANXX_L003	Astrocyte	Control	male	24	0.1046
HBCC_PFC_3106_K_GCCAAT_ACAJU0ANXX_L003	Microglia	Control	male	24	0.0772373
HBCC_PFC_3106_K_GCCAAT_ACAJU0ANXX_L003	Neuron	Control	male	24	0.494915
HBCC_PFC_3106_K_GCCAAT_ACAJU0ANXX_L003	Oligodendrocyte	Control	male	24	0.191534
HBCC_PFC_3109_K_CTTGTA_BC7H7UANXX_L003	Astrocyte	Control	female	41	0.12062
HBCC_PFC_3109_K_CTTGTA_BC7H7UANXX_L003	Microglia	Control	female	41	0.0966195
HBCC_PFC_3109_K_CTTGTA_BC7H7UANXX_L003	Neuron	Control	female	41	0.376381
HBCC_PFC_3109_K_CTTGTA_BC7H7UANXX_L003	Oligodendrocyte	Control	female	41	0.230489
HBCC_PFC_3110_K_CTTGTA_ACAJU0ANXX_L001	Astrocyte	Control	female	40	0.0905513
HBCC_PFC_3110_K_CTTGTA_ACAJU0ANXX_L001	Microglia	Control	female	40	0.0615056
HBCC_PFC_3110_K_CTTGTA_ACAJU0ANXX_L001	Neuron	Control	female	40	0.358151
HBCC_PFC_3110_K_CTTGTA_ACAJU0ANXX_L001	Oligodendrocyte	Control	female	40	0.206306
HBCC_PFC_3112_K_GTGAAA_ACAL3UANXX_L002	Astrocyte	Control	female	10	0.129068
HBCC_PFC_3112_K_GTGAAA_ACAL3UANXX_L002	Microglia	Control	female	10	0.106723
HBCC_PFC_3112_K_GTGAAA_ACAL3UANXX_L002	Neuron	Control	female	10	0.410269
HBCC_PFC_3112_K_GTGAAA_ACAL3UANXX_L002	Oligodendrocyte	Control	female	10	0.233776
HBCC_PFC_3118_K_CAGATC_BC7GC9ANXX_L005	Astrocyte	Control	male	18	0.113054
HBCC_PFC_3118_K_CAGATC_BC7GC9ANXX_L005	Microglia	Control	male	18	0.0882964
HBCC_PFC_3118_K_CAGATC_BC7GC9ANXX_L005	Neuron	Control	male	18	0.295468
HBCC_PFC_3118_K_CAGATC_BC7GC9ANXX_L005	Oligodendrocyte	Control	male	18	0.261519
HBCC_PFC_3119_K_CTTGTA_ACALH5ANXX_L007	Astrocyte	Control	female	53	0.118716
HBCC_PFC_3119_K_CTTGTA_ACALH5ANXX_L007	Microglia	Control	female	53	0.0820318
HBCC_PFC_3119_K_CTTGTA_ACALH5ANXX_L007	Neuron	Control	female	53	0.532635
HBCC_PFC_3119_K_CTTGTA_ACALH5ANXX_L007	Oligodendrocyte	Control	female	53	0.199702
HBCC_PFC_3125_K_GCCAAT_BCAJVRANXX_L006	Astrocyte	Control	male	63	0.120771
HBCC_PFC_3125_K_GCCAAT_BCAJVRANXX_L006	Microglia	Control	male	63	0.0889896
HBCC_PFC_3125_K_GCCAAT_BCAJVRANXX_L006	Neuron	Control	male	63	0.424088
HBCC_PFC_3125_K_GCCAAT_BCAJVRANXX_L006	Oligodendrocyte	Control	male	63	0.240322
HBCC_PFC_3126_K_CAGATC_ACALJ0ANXX_L004	Astrocyte	Control	male	15	0.129216
HBCC_PFC_3126_K_CAGATC_ACALJ0ANXX_L004	Microglia	Control	male	15	0.105149
HBCC_PFC_3126_K_CAGATC_ACALJ0ANXX_L004	Neuron	Control	male	15	0.407338
HBCC_PFC_3126_K_CAGATC_ACALJ0ANXX_L004	Oligodendrocyte	Control	male	15	0.235456
HBCC_PFC_3127_K_CCGTCC_AC7G2MANXX_L001	Astrocyte	Control	female	6	0.115758
HBCC_PFC_3127_K_CCGTCC_AC7G2MANXX_L001	Microglia	Control	female	6	0.0844973
HBCC_PFC_3127_K_CCGTCC_AC7G2MANXX_L001	Neuron	Control	female	6	0.339061
HBCC_PFC_3127_K_CCGTCC_AC7G2MANXX_L001	Oligodendrocyte	Control	female	6	0.260934
HBCC_PFC_3131_K_CTTGTA_ACAL3UANXX_L002	Astrocyte	Control	male	13	0.115956
HBCC_PFC_3131_K_CTTGTA_ACAL3UANXX_L002	Microglia	Control	male	13	0.0903997
HBCC_PFC_3131_K_CTTGTA_ACAL3UANXX_L002	Neuron	Control	male	13	0.422933
HBCC_PFC_3131_K_CTTGTA_ACAL3UANXX_L002	Oligodendrocyte	Control	male	13	0.203209
HBCC_PFC_3133_K_CCGTCC_ACALH5ANXX_L005	Astrocyte	Control	male	23	0.10495
HBCC_PFC_3133_K_CCGTCC_ACALH5ANXX_L005	Microglia	Control	male	23	0.0657721
HBCC_PFC_3133_K_CCGTCC_ACALH5ANXX_L005	Neuron	Control	male	23	0.46466
HBCC_PFC_3133_K_CCGTCC_ACALH5ANXX_L005	Oligodendrocyte	Control	male	23	0.165486
HBCC_PFC_3134_K_GTGAAA_BCAJWGANXX_L002	Astrocyte	Control	male	44	0.105183
HBCC_PFC_3134_K_GTGAAA_BCAJWGANXX_L002	Microglia	Control	male	44	0.0772365
HBCC_PFC_3134_K_GTGAAA_BCAJWGANXX_L002	Neuron	Control	male	44	0.436595
HBCC_PFC_3134_K_GTGAAA_BCAJWGANXX_L002	Oligodendrocyte	Control	male	44	0.220454
HBCC_PFC_3135_K_CGATGT_BCAJVRANXX_L002	Astrocyte	Control	male	16	0.0802606
HBCC_PFC_3135_K_CGATGT_BCAJVRANXX_L002	Microglia	Control	male	16	0.0565736
HBCC_PFC_3135_K_CGATGT_BCAJVRANXX_L002	Neuron	Control	male	16	0.217481
HBCC_PFC_3135_K_CGATGT_BCAJVRANXX_L002	Oligodendrocyte	Control	male	16	0.292091
HBCC_PFC_3136_K_GCCAAT_ACAL3UANXX_L004	Astrocyte	Control	female	21	0.12766
HBCC_PFC_3136_K_GCCAAT_ACAL3UANXX_L004	Microglia	Control	female	21	0.0926496
HBCC_PFC_3136_K_GCCAAT_ACAL3UANXX_L004	Neuron	Control	female	21	0.439376
HBCC_PFC_3136_K_GCCAAT_ACAL3UANXX_L004	Oligodendrocyte	Control	female	21	0.228349
HBCC_PFC_3138_K_TGACCA_AC7A30ANXX_L008	Astrocyte	Control	male	42	0.112083
HBCC_PFC_3138_K_TGACCA_AC7A30ANXX_L008	Microglia	Control	male	42	0.0823968
HBCC_PFC_3138_K_TGACCA_AC7A30ANXX_L008	Neuron	Control	male	42	0.342064
HBCC_PFC_3138_K_TGACCA_AC7A30ANXX_L008	Oligodendrocyte	Control	male	42	0.276503
HBCC_PFC_3139_K_CGATGT_AC7A30ANXX_L004	Astrocyte	Control	female	71	0.108205
HBCC_PFC_3139_K_CGATGT_AC7A30ANXX_L004	Microglia	Control	female	71	0.06657
HBCC_PFC_3139_K_CGATGT_AC7A30ANXX_L004	Neuron	Control	female	71	0.464027
HBCC_PFC_3139_K_CGATGT_AC7A30ANXX_L004	Oligodendrocyte	Control	female	71	0.221414
HBCC_PFC_3140_K_GTGAAA_BCALLPANXX_L006	Astrocyte	Control	female	13	0.157085
HBCC_PFC_3140_K_GTGAAA_BCALLPANXX_L006	Microglia	Control	female	13	0.123995
HBCC_PFC_3140_K_GTGAAA_BCALLPANXX_L006	Neuron	Control	female	13	0.422265
HBCC_PFC_3140_K_GTGAAA_BCALLPANXX_L006	Oligodendrocyte	Control	female	13	0.232342
HBCC_PFC_3141_K_GTGAAA_BC7H7UANXX_L008	Astrocyte	Control	male	4	0.135991
HBCC_PFC_3141_K_GTGAAA_BC7H7UANXX_L008	Microglia	Control	male	4	0.110806
HBCC_PFC_3141_K_GTGAAA_BC7H7UANXX_L008	Neuron	Control	male	4	0.393515
HBCC_PFC_3141_K_GTGAAA_BC7H7UANXX_L008	Oligodendrocyte	Control	male	4	0.211135
HBCC_PFC_3142_K_GCCAAT_BCALLPANXX_L006	Astrocyte	Control	female	61	0.099806
HBCC_PFC_3142_K_GCCAAT_BCALLPANXX_L006	Microglia	Control	female	61	0.062305
HBCC_PFC_3142_K_GCCAAT_BCALLPANXX_L006	Neuron	Control	female	61	0.44734
HBCC_PFC_3142_K_GCCAAT_BCALLPANXX_L006	Oligodendrocyte	Control	female	61	0.18381
HBCC_PFC_3145_K_TGACCA_BCALLPANXX_L002	Astrocyte	Control	male	18	0.138965
HBCC_PFC_3145_K_TGACCA_BCALLPANXX_L002	Microglia	Control	male	18	0.110203
HBCC_PFC_3145_K_TGACCA_BCALLPANXX_L002	Neuron	Control	male	18	0.450329
HBCC_PFC_3145_K_TGACCA_BCALLPANXX_L002	Oligodendrocyte	Control	male	18	0.218347
HBCC_PFC_3146_K_TGACCA_BCALLPANXX_L008	Astrocyte	Control	female	16	0.118003
HBCC_PFC_3146_K_TGACCA_BCALLPANXX_L008	Microglia	Control	female	16	0.0865809
HBCC_PFC_3146_K_TGACCA_BCALLPANXX_L008	Neuron	Control	female	16	0.312779
HBCC_PFC_3146_K_TGACCA_BCALLPANXX_L008	Oligodendrocyte	Control	female	16	0.275671
HBCC_PFC_3147_K_TGACCA_AC7G2MANXX_L004	Astrocyte	Control	female	13	0.096787
HBCC_PFC_3147_K_TGACCA_AC7G2MANXX_L004	Microglia	Control	female	13	0.0762281
HBCC_PFC_3147_K_TGACCA_AC7G2MANXX_L004	Neuron	Control	female	13	0.531938
HBCC_PFC_3147_K_TGACCA_AC7G2MANXX_L004	Oligodendrocyte	Control	female	13	0.165977
HBCC_PFC_3148_K_TGACCA_ACALJ0ANXX_L006	Astrocyte	Control	female	2	0.108748
HBCC_PFC_3148_K_TGACCA_ACALJ0ANXX_L006	Microglia	Control	female	2	0.0713283
HBCC_PFC_3148_K_TGACCA_ACALJ0ANXX_L006	Neuron	Control	female	2	0.317451
HBCC_PFC_3148_K_TGACCA_ACALJ0ANXX_L006	Oligodendrocyte	Control	female	2	0.282512
HBCC_PFC_3149_K_CGATGT_ACALH5ANXX_L001	Astrocyte	Control	male	53	0.124588
HBCC_PFC_3149_K_CGATGT_ACALH5ANXX_L001	Microglia	Control	male	53	0.0949414
HBCC_PFC_3149_K_CGATGT_ACALH5ANXX_L001	Neuron	Control	male	53	0.419838
HBCC_PFC_3149_K_CGATGT_ACALH5ANXX_L001	Oligodendrocyte	Control	male	53	0.254918
HBCC_PFC_3150_K_CAGATC_BC7H7UANXX_L006	Astrocyte	Control	male	41	0.111054
HBCC_PFC_3150_K_CAGATC_BC7H7UANXX_L006	Microglia	Control	male	41	0.0758128
HBCC_PFC_3150_K_CAGATC_BC7H7UANXX_L006	Neuron	Control	male	41	0.486131
HBCC_PFC_3150_K_CAGATC_BC7H7UANXX_L006	Oligodendrocyte	Control	male	41	0.202985
HBCC_PFC_3151_K_CGATGT_ACALJ0ANXX_L006	Astrocyte	Control	male	46	0.119779
HBCC_PFC_3151_K_CGATGT_ACALJ0ANXX_L006	Microglia	Control	male	46	0.0957415
HBCC_PFC_3151_K_CGATGT_ACALJ0ANXX_L006	Neuron	Control	male	46	0.365868
HBCC_PFC_3151_K_CGATGT_ACALJ0ANXX_L006	Oligodendrocyte	Control	male	46	0.258244
HBCC_PFC_3153_K_ACAGTG_ACALJ0ANXX_L001	Astrocyte	Control	male	43	0.101759
HBCC_PFC_3153_K_ACAGTG_ACALJ0ANXX_L001	Microglia	Control	male	43	0.0667601
HBCC_PFC_3153_K_ACAGTG_ACALJ0ANXX_L001	Neuron	Control	male	43	0.327756
HBCC_PFC_3153_K_ACAGTG_ACALJ0ANXX_L001	Oligodendrocyte	Control	male	43	0.276925
HBCC_PFC_3154_K_TGACCA_ACAJU0ANXX_L005	Astrocyte	Control	female	30	0.116855
HBCC_PFC_3154_K_TGACCA_ACAJU0ANXX_L005	Microglia	Control	female	30	0.0845581
HBCC_PFC_3154_K_TGACCA_ACAJU0ANXX_L005	Neuron	Control	female	30	0.473493
HBCC_PFC_3154_K_TGACCA_ACAJU0ANXX_L005	Oligodendrocyte	Control	female	30	0.214818
HBCC_PFC_3158_K_GTGAAA_BC7H7UANXX_L003	Astrocyte	Control	male	26	0.12057
HBCC_PFC_3158_K_GTGAAA_BC7H7UANXX_L003	Microglia	Control	male	26	0.100524
HBCC_PFC_3158_K_GTGAAA_BC7H7UANXX_L003	Neuron	Control	male	26	0.345361
HBCC_PFC_3158_K_GTGAAA_BC7H7UANXX_L003	Oligodendrocyte	Control	male	26	0.238066
HBCC_PFC_3161_K_CCGTCC_ACALH5ANXX_L001	Astrocyte	Control	male	58	0.106835
HBCC_PFC_3161_K_CCGTCC_ACALH5ANXX_L001	Microglia	Control	male	58	0.069181
HBCC_PFC_3161_K_CCGTCC_ACALH5ANXX_L001	Neuron	Control	male	58	0.366568
HBCC_PFC_3161_K_CCGTCC_ACALH5ANXX_L001	Oligodendrocyte	Control	male	58	0.24537
HBCC_PFC_3164_K_ACAGTG_AC7A30ANXX_L003	Astrocyte	Control	male	58	0.0967921
HBCC_PFC_3164_K_ACAGTG_AC7A30ANXX_L003	Microglia	Control	male	58	0.0657643
HBCC_PFC_3164_K_ACAGTG_AC7A30ANXX_L003	Neuron	Control	male	58	0.39322
HBCC_PFC_3164_K_ACAGTG_AC7A30ANXX_L003	Oligodendrocyte	Control	male	58	0.188338
HBCC_PFC_3166_K_ACAGTG_AC7G2MANXX_L003	Astrocyte	Control	male	57	0.0949918
HBCC_PFC_3166_K_ACAGTG_AC7G2MANXX_L003	Microglia	Control	male	57	0.0640608
HBCC_PFC_3166_K_ACAGTG_AC7G2MANXX_L003	Neuron	Control	male	57	0.47785
HBCC_PFC_3166_K_ACAGTG_AC7G2MANXX_L003	Oligodendrocyte	Control	male	57	0.183657
HBCC_PFC_3167_K_CCGTCC_BCAJVRANXX_L008	Astrocyte	Control	male	48	0.129358
HBCC_PFC_3167_K_CCGTCC_BCAJVRANXX_L008	Microglia	Control	male	48	0.0939369
HBCC_PFC_3167_K_CCGTCC_BCAJVRANXX_L008	Neuron	Control	male	48	0.426028
HBCC_PFC_3167_K_CCGTCC_BCAJVRANXX_L008	Oligodendrocyte	Control	male	48	0.245015
HBCC_PFC_3172_K_CAGATC_BCALLPANXX_L008	Astrocyte	Control	male	18	0.141428
HBCC_PFC_3172_K_CAGATC_BCALLPANXX_L008	Microglia	Control	male	18	0.103211
HBCC_PFC_3172_K_CAGATC_BCALLPANXX_L008	Neuron	Control	male	18	0.512425
HBCC_PFC_3172_K_CAGATC_BCALLPANXX_L008	Oligodendrocyte	Control	male	18	0.188576
HBCC_PFC_3173_K_GTGAAA_ACALJ0ANXX_L005	Astrocyte	Control	male	46	0.117704
HBCC_PFC_3173_K_GTGAAA_ACALJ0ANXX_L005	Microglia	Control	male	46	0.0950555
HBCC_PFC_3173_K_GTGAAA_ACALJ0ANXX_L005	Neuron	Control	male	46	0.341718
HBCC_PFC_3173_K_GTGAAA_ACALJ0ANXX_L005	Oligodendrocyte	Control	male	46	0.268035
HBCC_PFC_3174_K_GCCAAT_ACALJ0ANXX_L003	Astrocyte	Control	male	37	0.123131
HBCC_PFC_3174_K_GCCAAT_ACALJ0ANXX_L003	Microglia	Control	male	37	0.0802752
HBCC_PFC_3174_K_GCCAAT_ACALJ0ANXX_L003	Neuron	Control	male	37	0.571809
HBCC_PFC_3174_K_GCCAAT_ACALJ0ANXX_L003	Oligodendrocyte	Control	male	37	0.161925
HBCC_PFC_3176_K_CCGTCC_BCAJVRANXX_L005	Astrocyte	Control	male	35	0.127168
HBCC_PFC_3176_K_CCGTCC_BCAJVRANXX_L005	Microglia	Control	male	35	0.0889972
HBCC_PFC_3176_K_CCGTCC_BCAJVRANXX_L005	Neuron	Control	male	35	0.573461
HBCC_PFC_3176_K_CCGTCC_BCAJVRANXX_L005	Oligodendrocyte	Control	male	35	0.171842
HBCC_PFC_3177_K_CTTGTA_BCAJWGANXX_L001	Astrocyte	Control	female	52	0.100785
HBCC_PFC_3177_K_CTTGTA_BCAJWGANXX_L001	Microglia	Control	female	52	0.0650636
HBCC_PFC_3177_K_CTTGTA_BCAJWGANXX_L001	Neuron	Control	female	52	0.448647
HBCC_PFC_3177_K_CTTGTA_BCAJWGANXX_L001	Oligodendrocyte	Control	female	52	0.200822
HBCC_PFC_3178_K_CCGTCC_BCALG6ANXX_L001	Astrocyte	Control	male	22	0.134033
HBCC_PFC_3178_K_CCGTCC_BCALG6ANXX_L001	Microglia	Control	male	22	0.0994143
HBCC_PFC_3178_K_CCGTCC_BCALG6ANXX_L001	Neuron	Control	male	22	0.387721
HBCC_PFC_3178_K_CCGTCC_BCALG6ANXX_L001	Oligodendrocyte	Control	male	22	0.253367
HBCC_PFC_3179_K_GCCAAT_ACAL3UANXX_L001	Astrocyte	Control	female	59	0.0967817
HBCC_PFC_3179_K_GCCAAT_ACAL3UANXX_L001	Microglia	Control	female	59	0.065037
HBCC_PFC_3179_K_GCCAAT_ACAL3UANXX_L001	Neuron	Control	female	59	0.341658
HBCC_PFC_3179_K_GCCAAT_ACAL3UANXX_L001	Oligodendrocyte	Control	female	59	0.261729
HBCC_PFC_3181_K_GTGAAA_ACALH5ANXX_L007	Astrocyte	Control	male	20	0.12749
HBCC_PFC_3181_K_GTGAAA_ACALH5ANXX_L007	Microglia	Control	male	20	0.0950948
HBCC_PFC_3181_K_GTGAAA_ACALH5ANXX_L007	Neuron	Control	male	20	0.35094
HBCC_PFC_3181_K_GTGAAA_ACALH5ANXX_L007	Oligodendrocyte	Control	male	20	0.257609
HBCC_PFC_3182_K_ACAGTG_BC7HAGANXX_L007	Astrocyte	Control	female	53	0.138994
HBCC_PFC_3182_K_ACAGTG_BC7HAGANXX_L007	Microglia	Control	female	53	0.106377
HBCC_PFC_3182_K_ACAGTG_BC7HAGANXX_L007	Neuron	Control	female	53	0.455281
HBCC_PFC_3182_K_ACAGTG_BC7HAGANXX_L007	Oligodendrocyte	Control	female	53	0.176577
HBCC_PFC_3183_K_CGATGT_AC7G2MANXX_L002	Astrocyte	Control	male	41	0.123329
HBCC_PFC_3183_K_CGATGT_AC7G2MANXX_L002	Microglia	Control	male	41	0.0906395
HBCC_PFC_3183_K_CGATGT_AC7G2MANXX_L002	Neuron	Control	male	41	0.437455
HBCC_PFC_3183_K_CGATGT_AC7G2MANXX_L002	Oligodendrocyte	Control	male	41	0.236378
HBCC_PFC_3186_K_TGACCA_BCAJWGANXX_L005	Astrocyte	Control	male	71	0.0978604
HBCC_PFC_3186_K_TGACCA_BCAJWGANXX_L005	Microglia	Control	male	71	0.0605337
HBCC_PFC_3186_K_TGACCA_BCAJWGANXX_L005	Neuron	Control	male	71	0.439604
HBCC_PFC_3186_K_TGACCA_BCAJWGANXX_L005	Oligodendrocyte	Control	male	71	0.200779
HBCC_PFC_3187_K_CAGATC_BC7H7UANXX_L002	Astrocyte	Control	male	14	0.1012
HBCC_PFC_3187_K_CAGATC_BC7H7UANXX_L002	Microglia	Control	male	14	0.072213
HBCC_PFC_3187_K_CAGATC_BC7H7UANXX_L002	Neuron	Control	male	14	0.336796
HBCC_PFC_3187_K_CAGATC_BC7H7UANXX_L002	Oligodendrocyte	Control	male	14	0.252249
HBCC_PFC_3188_K_CCGTCC_BCAJWGANXX_L007	Astrocyte	Control	male	19	0.122143
HBCC_PFC_3188_K_CCGTCC_BCAJWGANXX_L007	Microglia	Control	male	19	0.100568
HBCC_PFC_3188_K_CCGTCC_BCAJWGANXX_L007	Neuron	Control	male	19	0.363595
HBCC_PFC_3188_K_CCGTCC_BCAJWGANXX_L007	Oligodendrocyte	Control	male	19	0.258226
HBCC_PFC_3189_K_CGATGT_ACAJU0ANXX_L002	Astrocyte	Control	female	51	0.103437
HBCC_PFC_3189_K_CGATGT_ACAJU0ANXX_L002	Microglia	Control	female	51	0.0691876
HBCC_PFC_3189_K_CGATGT_ACAJU0ANXX_L002	Neuron	Control	female	51	0.372156
HBCC_PFC_3189_K_CGATGT_ACAJU0ANXX_L002	Oligodendrocyte	Control	female	51	0.223057
HBCC_PFC_3191_K_CTTGTA_ACAJU0ANXX_L007	Astrocyte	Control	male	57	0.122949
HBCC_PFC_3191_K_CTTGTA_ACAJU0ANXX_L007	Microglia	Control	male	57	0.0842685
HBCC_PFC_3191_K_CTTGTA_ACAJU0ANXX_L007	Neuron	Control	male	57	0.475892
HBCC_PFC_3191_K_CTTGTA_ACAJU0ANXX_L007	Oligodendrocyte	Control	male	57	0.207799
HBCC_PFC_3192_K_GCCAAT_BCALG6ANXX_L007	Astrocyte	Control	male	51	0.0934395
HBCC_PFC_3192_K_GCCAAT_BCALG6ANXX_L007	Microglia	Control	male	51	0.0624828
HBCC_PFC_3192_K_GCCAAT_BCALG6ANXX_L007	Neuron	Control	male	51	0.37827
HBCC_PFC_3192_K_GCCAAT_BCALG6ANXX_L007	Oligodendrocyte	Control	male	51	0.227849
HBCC_PFC_3193_K_TGACCA_BCALLPANXX_L001	Astrocyte	Control	female	26	0.141633
HBCC_PFC_3193_K_TGACCA_BCALLPANXX_L001	Microglia	Control	female	26	0.112301
HBCC_PFC_3193_K_TGACCA_BCALLPANXX_L001	Neuron	Control	female	26	0.484379
HBCC_PFC_3193_K_TGACCA_BCALLPANXX_L001	Oligodendrocyte	Control	female	26	0.206154
HBCC_PFC_3196_K_GCCAAT_ACAJE1ANXX_L008	Astrocyte	Control	female	67	0.109278
HBCC_PFC_3196_K_GCCAAT_ACAJE1ANXX_L008	Microglia	Control	female	67	0.0802771
HBCC_PFC_3196_K_GCCAAT_ACAJE1ANXX_L008	Neuron	Control	female	67	0.358134
HBCC_PFC_3196_K_GCCAAT_ACAJE1ANXX_L008	Oligodendrocyte	Control	female	67	0.262927
HBCC_PFC_3198_K_CCGTCC_ACALJ0ANXX_L006	Astrocyte	Control	male	57	0.129999
HBCC_PFC_3198_K_CCGTCC_ACALJ0ANXX_L006	Microglia	Control	male	57	0.0985598
HBCC_PFC_3198_K_CCGTCC_ACALJ0ANXX_L006	Neuron	Control	male	57	0.532321
HBCC_PFC_3198_K_CCGTCC_ACALJ0ANXX_L006	Oligodendrocyte	Control	male	57	0.195203
HBCC_PFC_3200_K_CGATGT_ACALJ0ANXX_L002	Astrocyte	Control	male	32	0.10416
HBCC_PFC_3200_K_CGATGT_ACALJ0ANXX_L002	Microglia	Control	male	32	0.070156
HBCC_PFC_3200_K_CGATGT_ACALJ0ANXX_L002	Neuron	Control	male	32	0.61017
HBCC_PFC_3200_K_CGATGT_ACALJ0ANXX_L002	Oligodendrocyte	Control	male	32	0.173941
HBCC_PFC_3201_K_CTTGTA_BCALG6ANXX_L006	Astrocyte	Control	male	12	0.110405
HBCC_PFC_3201_K_CTTGTA_BCALG6ANXX_L006	Microglia	Control	male	12	0.0815336
HBCC_PFC_3201_K_CTTGTA_BCALG6ANXX_L006	Neuron	Control	male	12	0.461952
HBCC_PFC_3201_K_CTTGTA_BCALG6ANXX_L006	Oligodendrocyte	Control	male	12	0.204862
HBCC_PFC_3202_K_ACAGTG_BCAJVRANXX_L001	Astrocyte	Control	male	16	0.118501
HBCC_PFC_3202_K_ACAGTG_BCAJVRANXX_L001	Microglia	Control	male	16	0.104612
HBCC_PFC_3202_K_ACAGTG_BCAJVRANXX_L001	Neuron	Control	male	16	0.386254
HBCC_PFC_3202_K_ACAGTG_BCAJVRANXX_L001	Oligodendrocyte	Control	male	16	0.230331
HBCC_PFC_3204_K_CCGTCC_AHYCFYADXX_L001	Astrocyte	Control	male	45	0.109323
HBCC_PFC_3204_K_CCGTCC_AHYCFYADXX_L001	Microglia	Control	male	45	0.0769013
HBCC_PFC_3204_K_CCGTCC_AHYCFYADXX_L001	Neuron	Control	male	45	0.444707
HBCC_PFC_3204_K_CCGTCC_AHYCFYADXX_L001	Oligodendrocyte	Control	male	45	0.218263
HBCC_PFC_3210_K_CAGATC_BCALG6ANXX_L008	Astrocyte	BPD	female	56	0.104849
HBCC_PFC_3210_K_CAGATC_BCALG6ANXX_L008	Microglia	BPD	female	56	0.0569107
HBCC_PFC_3210_K_CAGATC_BCALG6ANXX_L008	Neuron	BPD	female	56	0.386057
HBCC_PFC_3210_K_CAGATC_BCALG6ANXX_L008	Oligodendrocyte	BPD	female	56	0.211398
HBCC_PFC_3213_K_CGATGT_BCAJWGANXX_L006	Astrocyte	BPD	male	76	0.122349
HBCC_PFC_3213_K_CGATGT_BCAJWGANXX_L006	Microglia	BPD	male	76	0.0821185
HBCC_PFC_3213_K_CGATGT_BCAJWGANXX_L006	Neuron	BPD	male	76	0.392642
HBCC_PFC_3213_K_CGATGT_BCAJWGANXX_L006	Oligodendrocyte	BPD	male	76	0.261472
HBCC_PFC_3214_K_CTTGTA_AC7A30ANXX_L002	Astrocyte	BPD	female	46	0.130088
HBCC_PFC_3214_K_CTTGTA_AC7A30ANXX_L002	Microglia	BPD	female	46	0.0793369
HBCC_PFC_3214_K_CTTGTA_AC7A30ANXX_L002	Neuron	BPD	female	46	0.545383
HBCC_PFC_3214_K_CTTGTA_AC7A30ANXX_L002	Oligodendrocyte	BPD	female	46	0.201207
HBCC_PFC_3217_K_GCCAAT_AC7A30ANXX_L005	Astrocyte	BPD	male	46	0.111541
HBCC_PFC_3217_K_GCCAAT_AC7A30ANXX_L005	Microglia	BPD	male	46	0.0744202
HBCC_PFC_3217_K_GCCAAT_AC7A30ANXX_L005	Neuron	BPD	male	46	0.443031
HBCC_PFC_3217_K_GCCAAT_AC7A30ANXX_L005	Oligodendrocyte	BPD	male	46	0.217092
HBCC_PFC_3218_K_GTGAAA_ACAJU0ANXX_L008	Astrocyte	BPD	female	40	0.120888
HBCC_PFC_3218_K_GTGAAA_ACAJU0ANXX_L008	Microglia	BPD	female	40	0.0703935
HBCC_PFC_3218_K_GTGAAA_ACAJU0ANXX_L008	Neuron	BPD	female	40	0.610521
HBCC_PFC_3218_K_GTGAAA_ACAJU0ANXX_L008	Oligodendrocyte	BPD	female	40	0.139146
HBCC_PFC_3219_K_CCGTCC_BCAJWGANXX_L003	Astrocyte	SCZ	male	47	0.128235
HBCC_PFC_3219_K_CCGTCC_BCAJWGANXX_L003	Microglia	SCZ	male	47	0.0832143
HBCC_PFC_3219_K_CCGTCC_BCAJWGANXX_L003	Neuron	SCZ	male	47	0.560983
HBCC_PFC_3219_K_CCGTCC_BCAJWGANXX_L003	Oligodendrocyte	SCZ	male	47	0.21364
HBCC_PFC_3222_K_GTGAAA_ACAL3UANXX_L004	Astrocyte	BPD	male	27	0.0975417
HBCC_PFC_3222_K_GTGAAA_ACAL3UANXX_L004	Microglia	BPD	male	27	0.0653515
HBCC_PFC_3222_K_GTGAAA_ACAL3UANXX_L004	Neuron	BPD	male	27	0.484024
HBCC_PFC_3222_K_GTGAAA_ACAL3UANXX_L004	Oligodendrocyte	BPD	male	27	0.142927
HBCC_PFC_3228_K_ACAGTG_AC7A30ANXX_L001	Astrocyte	BPD	male	40	0.127762
HBCC_PFC_3228_K_ACAGTG_AC7A30ANXX_L001	Microglia	BPD	male	40	0.0873051
HBCC_PFC_3228_K_ACAGTG_AC7A30ANXX_L001	Neuron	BPD	male	40	0.460892
HBCC_PFC_3228_K_ACAGTG_AC7A30ANXX_L001	Oligodendrocyte	BPD	male	40	0.231124
HBCC_PFC_3231_K_CCGTCC_ACAKEDANXX_L003	Astrocyte	BPD	male	21	0.135974
HBCC_PFC_3231_K_CCGTCC_ACAKEDANXX_L003	Microglia	BPD	male	21	0.0999842
HBCC_PFC_3231_K_CCGTCC_ACAKEDANXX_L003	Neuron	BPD	male	21	0.409218
HBCC_PFC_3231_K_CCGTCC_ACAKEDANXX_L003	Oligodendrocyte	BPD	male	21	0.244579
HBCC_PFC_3232_K_CTTGTA_ACAL3UANXX_L006	Astrocyte	BPD	male	45	0.110337
HBCC_PFC_3232_K_CTTGTA_ACAL3UANXX_L006	Microglia	BPD	male	45	0.0761683
HBCC_PFC_3232_K_CTTGTA_ACAL3UANXX_L006	Neuron	BPD	male	45	0.460223
HBCC_PFC_3232_K_CTTGTA_ACAL3UANXX_L006	Oligodendrocyte	BPD	male	45	0.226321
HBCC_PFC_3235_K_CAGATC_AHYCFYADXX_L001	Astrocyte	BPD	male	39	0.122561
HBCC_PFC_3235_K_CAGATC_AHYCFYADXX_L001	Microglia	BPD	male	39	0.0847633
HBCC_PFC_3235_K_CAGATC_AHYCFYADXX_L001	Neuron	BPD	male	39	0.487086
HBCC_PFC_3235_K_CAGATC_AHYCFYADXX_L001	Oligodendrocyte	BPD	male	39	0.183997
HBCC_PFC_3236_K_CAGATC_AC7A30ANXX_L004	Astrocyte	BPD	female	47	0.132799
HBCC_PFC_3236_K_CAGATC_AC7A30ANXX_L004	Microglia	BPD	female	47	0.0719381
HBCC_PFC_3236_K_CAGATC_AC7A30ANXX_L004	Neuron	BPD	female	47	0.716955
HBCC_PFC_3236_K_CAGATC_AC7A30ANXX_L004	Oligodendrocyte	BPD	female	47	0.147354
HBCC_PFC_3237_K_GTGAAA_ACALJ0ANXX_L001	Astrocyte	BPD	female	58	0.114254
HBCC_PFC_3237_K_GTGAAA_ACALJ0ANXX_L001	Microglia	BPD	female	58	0.0684609
HBCC_PFC_3237_K_GTGAAA_ACALJ0ANXX_L001	Neuron	BPD	female	58	0.534843
HBCC_PFC_3237_K_GTGAAA_ACALJ0ANXX_L001	Oligodendrocyte	BPD	female	58	0.200529
HBCC_PFC_3238_K_CAGATC_ACALJ0ANXX_L006	Astrocyte	BPD	male	21	0.119623
HBCC_PFC_3238_K_CAGATC_ACALJ0ANXX_L006	Microglia	BPD	male	21	0.0874178
HBCC_PFC_3238_K_CAGATC_ACALJ0ANXX_L006	Neuron	BPD	male	21	0.411872
HBCC_PFC_3238_K_CAGATC_ACALJ0ANXX_L006	Oligodendrocyte	BPD	male	21	0.234135
HBCC_PFC_3239_K_GTGAAA_BC7GC9ANXX_L004	Astrocyte	BPD	male	44	0.0968269
HBCC_PFC_3239_K_GTGAAA_BC7GC9ANXX_L004	Microglia	BPD	male	44	0.0594524
HBCC_PFC_3239_K_GTGAAA_BC7GC9ANXX_L004	Neuron	BPD	male	44	0.450126
HBCC_PFC_3239_K_GTGAAA_BC7GC9ANXX_L004	Oligodendrocyte	BPD	male	44	0.181344
HBCC_PFC_3243_K_ACAGTG_BCALG6ANXX_L006	Astrocyte	BPD	female	51	0.108463
HBCC_PFC_3243_K_ACAGTG_BCALG6ANXX_L006	Microglia	BPD	female	51	0.068305
HBCC_PFC_3243_K_ACAGTG_BCALG6ANXX_L006	Neuron	BPD	female	51	0.489721
HBCC_PFC_3243_K_ACAGTG_BCALG6ANXX_L006	Oligodendrocyte	BPD	female	51	0.182921
HBCC_PFC_3244_K_TGACCA_ACALH5ANXX_L008	Astrocyte	BPD	female	50	0.111703
HBCC_PFC_3244_K_TGACCA_ACALH5ANXX_L008	Microglia	BPD	female	50	0.0738435
HBCC_PFC_3244_K_TGACCA_ACALH5ANXX_L008	Neuron	BPD	female	50	0.442996
HBCC_PFC_3244_K_TGACCA_ACALH5ANXX_L008	Oligodendrocyte	BPD	female	50	0.231741
HBCC_PFC_3245_K_TGACCA_BCALG6ANXX_L001	Astrocyte	BPD	male	32	0.120716
HBCC_PFC_3245_K_TGACCA_BCALG6ANXX_L001	Microglia	BPD	male	32	0.0888221
HBCC_PFC_3245_K_TGACCA_BCALG6ANXX_L001	Neuron	BPD	male	32	0.376283
HBCC_PFC_3245_K_TGACCA_BCALG6ANXX_L001	Oligodendrocyte	BPD	male	32	0.266858
HBCC_PFC_3246_K_CAGATC_BCALLPANXX_L004	Astrocyte	BPD	male	75	0.131564
HBCC_PFC_3246_K_CAGATC_BCALLPANXX_L004	Microglia	BPD	male	75	0.0765342
HBCC_PFC_3246_K_CAGATC_BCALLPANXX_L004	Neuron	BPD	male	75	0.54594
HBCC_PFC_3246_K_CAGATC_BCALLPANXX_L004	Oligodendrocyte	BPD	male	75	0.185713
HBCC_PFC_3247_K_CCGTCC_BCALG6ANXX_L002	Astrocyte	BPD	male	62	0.115996
HBCC_PFC_3247_K_CCGTCC_BCALG6ANXX_L002	Microglia	BPD	male	62	0.0789603
HBCC_PFC_3247_K_CCGTCC_BCALG6ANXX_L002	Neuron	BPD	male	62	0.430072
HBCC_PFC_3247_K_CCGTCC_BCALG6ANXX_L002	Oligodendrocyte	BPD	male	62	0.221251
HBCC_PFC_3248_K_CTTGTA_BC7GC9ANXX_L004	Astrocyte	BPD	male	48	0.116437
HBCC_PFC_3248_K_CTTGTA_BC7GC9ANXX_L004	Microglia	BPD	male	48	0.0704269
HBCC_PFC_3248_K_CTTGTA_BC7GC9ANXX_L004	Neuron	BPD	male	48	0.557191
HBCC_PFC_3248_K_CTTGTA_BC7GC9ANXX_L004	Oligodendrocyte	BPD	male	48	0.153654
HBCC_PFC_3291_K_ACAGTG_ACAJU0ANXX_L003	Astrocyte	BPD	female	45	0.105548
HBCC_PFC_3291_K_ACAGTG_ACAJU0ANXX_L003	Microglia	BPD	female	45	0.0623409
HBCC_PFC_3291_K_ACAGTG_ACAJU0ANXX_L003	Neuron	BPD	female	45	0.483311
HBCC_PFC_3291_K_ACAGTG_ACAJU0ANXX_L003	Oligodendrocyte	BPD	female	45	0.229235
HBCC_PFC_3292_K_CCGTCC_BC7H7UANXX_L006	Astrocyte	BPD	male	60	0.13672
HBCC_PFC_3292_K_CCGTCC_BC7H7UANXX_L006	Microglia	BPD	male	60	0.10142
HBCC_PFC_3292_K_CCGTCC_BC7H7UANXX_L006	Neuron	BPD	male	60	0.487199
HBCC_PFC_3292_K_CCGTCC_BC7H7UANXX_L006	Oligodendrocyte	BPD	male	60	0.196256
HBCC_PFC_3293_K_CGATGT_ACAJU0ANXX_L006	Astrocyte	BPD	male	52	0.128588
HBCC_PFC_3293_K_CGATGT_ACAJU0ANXX_L006	Microglia	BPD	male	52	0.0936882
HBCC_PFC_3293_K_CGATGT_ACAJU0ANXX_L006	Neuron	BPD	male	52	0.426248
HBCC_PFC_3293_K_CGATGT_ACAJU0ANXX_L006	Oligodendrocyte	BPD	male	52	0.236062
HBCC_PFC_3295_K_CTTGTA_ACAKEDANXX_L004	Astrocyte	BPD	male	51	0.111319
HBCC_PFC_3295_K_CTTGTA_ACAKEDANXX_L004	Microglia	BPD	male	51	0.0786187
HBCC_PFC_3295_K_CTTGTA_ACAKEDANXX_L004	Neuron	BPD	male	51	0.395341
HBCC_PFC_3295_K_CTTGTA_ACAKEDANXX_L004	Oligodendrocyte	BPD	male	51	0.230688
HBCC_PFC_3338_K_CAGATC_BCALG6ANXX_L003	Astrocyte	BPD	female	47	0.112088
HBCC_PFC_3338_K_CAGATC_BCALG6ANXX_L003	Microglia	BPD	female	47	0.0823852
HBCC_PFC_3338_K_CAGATC_BCALG6ANXX_L003	Neuron	BPD	female	47	0.337217
HBCC_PFC_3338_K_CAGATC_BCALG6ANXX_L003	Oligodendrocyte	BPD	female	47	0.281985
HBCC_PFC_3339_K_GCCAAT_ACAJU0ANXX_L008	Astrocyte	BPD	male	40	0.123508
HBCC_PFC_3339_K_GCCAAT_ACAJU0ANXX_L008	Microglia	BPD	male	40	0.0900776
HBCC_PFC_3339_K_GCCAAT_ACAJU0ANXX_L008	Neuron	BPD	male	40	0.626706
HBCC_PFC_3339_K_GCCAAT_ACAJU0ANXX_L008	Oligodendrocyte	BPD	male	40	0.155948
HBCC_PFC_3340_K_ACAGTG_AC7A30ANXX_L005	Astrocyte	BPD	male	22	0.13872
HBCC_PFC_3340_K_ACAGTG_AC7A30ANXX_L005	Microglia	BPD	male	22	0.100974
HBCC_PFC_3340_K_ACAGTG_AC7A30ANXX_L005	Neuron	BPD	male	22	0.470712
HBCC_PFC_3340_K_ACAGTG_AC7A30ANXX_L005	Oligodendrocyte	BPD	male	22	0.196335
HBCC_PFC_3343_K_ACAGTG_ACAJU0ANXX_L008	Astrocyte	BPD	male	79	0.138473
HBCC_PFC_3343_K_ACAGTG_ACAJU0ANXX_L008	Microglia	BPD	male	79	0.0922255
HBCC_PFC_3343_K_ACAGTG_ACAJU0ANXX_L008	Neuron	BPD	male	79	0.637643
HBCC_PFC_3343_K_ACAGTG_ACAJU0ANXX_L008	Oligodendrocyte	BPD	male	79	0.178071
HBCC_PFC_3344_K_CCGTCC_AC7A30ANXX_L008	Astrocyte	BPD	female	50	0.102583
HBCC_PFC_3344_K_CCGTCC_AC7A30ANXX_L008	Microglia	BPD	female	50	0.0612892
HBCC_PFC_3344_K_CCGTCC_AC7A30ANXX_L008	Neuron	BPD	female	50	0.5637
HBCC_PFC_3344_K_CCGTCC_AC7A30ANXX_L008	Oligodendrocyte	BPD	female	50	0.149874
HBCC_PFC_3346_K_CAGATC_BCALG6ANXX_L005	Astrocyte	BPD	male	36	0.127496
HBCC_PFC_3346_K_CAGATC_BCALG6ANXX_L005	Microglia	BPD	male	36	0.0885494
HBCC_PFC_3346_K_CAGATC_BCALG6ANXX_L005	Neuron	BPD	male	36	0.574564
HBCC_PFC_3346_K_CAGATC_BCALG6ANXX_L005	Oligodendrocyte	BPD	male	36	0.183684
HBCC_PFC_3348_K_GTGAAA_AC7A30ANXX_L001	Astrocyte	Control	female	64	0.124198
HBCC_PFC_3348_K_GTGAAA_AC7A30ANXX_L001	Microglia	Control	female	64	0.0852148
HBCC_PFC_3348_K_GTGAAA_AC7A30ANXX_L001	Neuron	Control	female	64	0.529441
HBCC_PFC_3348_K_GTGAAA_AC7A30ANXX_L001	Oligodendrocyte	Control	female	64	0.219625
HBCC_PFC_3350_K_GTGAAA_BCALLPANXX_L005	Astrocyte	BPD	female	38	0.120488
HBCC_PFC_3350_K_GTGAAA_BCALLPANXX_L005	Microglia	BPD	female	38	0.0768415
HBCC_PFC_3350_K_GTGAAA_BCALLPANXX_L005	Neuron	BPD	female	38	0.526602
HBCC_PFC_3350_K_GTGAAA_BCALLPANXX_L005	Oligodendrocyte	BPD	female	38	0.207974
HBCC_PFC_3352_K_TGACCA_AC7A30ANXX_L004	Astrocyte	BPD	female	63	0.121583
HBCC_PFC_3352_K_TGACCA_AC7A30ANXX_L004	Microglia	BPD	female	63	0.0741507
HBCC_PFC_3352_K_TGACCA_AC7A30ANXX_L004	Neuron	BPD	female	63	0.509532
HBCC_PFC_3352_K_TGACCA_AC7A30ANXX_L004	Oligodendrocyte	BPD	female	63	0.172366
HBCC_PFC_3354_K_TGACCA_ACAL3UANXX_L003	Astrocyte	BPD	male	20	0.148581
HBCC_PFC_3354_K_TGACCA_ACAL3UANXX_L003	Microglia	BPD	male	20	0.127761
HBCC_PFC_3354_K_TGACCA_ACAL3UANXX_L003	Neuron	BPD	male	20	0.481729
HBCC_PFC_3354_K_TGACCA_ACAL3UANXX_L003	Oligodendrocyte	BPD	male	20	0.195059
HBCC_PFC_3356_K_CAGATC_BCALLPANXX_L001	Astrocyte	BPD	male	45	0.115993
HBCC_PFC_3356_K_CAGATC_BCALLPANXX_L001	Microglia	BPD	male	45	0.081022
HBCC_PFC_3356_K_CAGATC_BCALLPANXX_L001	Neuron	BPD	male	45	0.398079
HBCC_PFC_3356_K_CAGATC_BCALLPANXX_L001	Oligodendrocyte	BPD	male	45	0.230234
HBCC_PFC_3362_K_CCGTCC_AC7G2MANXX_L004	Astrocyte	Control	male	45	0.125463
HBCC_PFC_3362_K_CCGTCC_AC7G2MANXX_L004	Microglia	Control	male	45	0.0806494
HBCC_PFC_3362_K_CCGTCC_AC7G2MANXX_L004	Neuron	Control	male	45	0.540452
HBCC_PFC_3362_K_CCGTCC_AC7G2MANXX_L004	Oligodendrocyte	Control	male	45	0.179167
HBCC_PFC_3364_K_CCGTCC_ACALJ0ANXX_L004	Astrocyte	Control	male	29	0.118107
HBCC_PFC_3364_K_CCGTCC_ACALJ0ANXX_L004	Microglia	Control	male	29	0.0916214
HBCC_PFC_3364_K_CCGTCC_ACALJ0ANXX_L004	Neuron	Control	male	29	0.356324
HBCC_PFC_3364_K_CCGTCC_ACALJ0ANXX_L004	Oligodendrocyte	Control	male	29	0.263969
HBCC_PFC_3366_K_CCGTCC_ACAL3UANXX_L008	Astrocyte	Control	male	30	0.12881
HBCC_PFC_3366_K_CCGTCC_ACAL3UANXX_L008	Microglia	Control	male	30	0.103331
HBCC_PFC_3366_K_CCGTCC_ACAL3UANXX_L008	Neuron	Control	male	30	0.380627
HBCC_PFC_3366_K_CCGTCC_ACAL3UANXX_L008	Oligodendrocyte	Control	male	30	0.241828
HBCC_PFC_3368_K_GCCAAT_ACAL3UANXX_L007	Astrocyte	Control	male	42	0.137146
HBCC_PFC_3368_K_GCCAAT_ACAL3UANXX_L007	Microglia	Control	male	42	0.0946985
HBCC_PFC_3368_K_GCCAAT_ACAL3UANXX_L007	Neuron	Control	male	42	0.562181
HBCC_PFC_3368_K_GCCAAT_ACAL3UANXX_L007	Oligodendrocyte	Control	male	42	0.16502
HBCC_PFC_3369_K_CAGATC_BCAJVRANXX_L005	Astrocyte	Control	male	4	0.166562
HBCC_PFC_3369_K_CAGATC_BCAJVRANXX_L005	Microglia	Control	male	4	0.138254
HBCC_PFC_3369_K_CAGATC_BCAJVRANXX_L005	Neuron	Control	male	4	0.498513
HBCC_PFC_3369_K_CAGATC_BCAJVRANXX_L005	Oligodendrocyte	Control	male	4	0.200489
HBCC_PFC_3372_K_CGATGT_BCALG6ANXX_L001	Astrocyte	Control	female	54	0.120473
HBCC_PFC_3372_K_CGATGT_BCALG6ANXX_L001	Microglia	Control	female	54	0.0885959
HBCC_PFC_3372_K_CGATGT_BCALG6ANXX_L001	Neuron	Control	female	54	0.462586
HBCC_PFC_3372_K_CGATGT_BCALG6ANXX_L001	Oligodendrocyte	Control	female	54	0.228775
HBCC_PFC_3373_K_CAGATC_ACALJ0ANXX_L008	Astrocyte	Control	male	46	0.119647
HBCC_PFC_3373_K_CAGATC_ACALJ0ANXX_L008	Microglia	Control	male	46	0.0823173
HBCC_PFC_3373_K_CAGATC_ACALJ0ANXX_L008	Neuron	Control	male	46	0.528859
HBCC_PFC_3373_K_CAGATC_ACALJ0ANXX_L008	Oligodendrocyte	Control	male	46	0.179671
HBCC_PFC_3377_K_GCCAAT_BC7GC9ANXX_L004	Astrocyte	Control	male	18	0.0980478
HBCC_PFC_3377_K_GCCAAT_BC7GC9ANXX_L004	Microglia	Control	male	18	0.0799218
HBCC_PFC_3377_K_GCCAAT_BC7GC9ANXX_L004	Neuron	Control	male	18	0.384833
HBCC_PFC_3377_K_GCCAAT_BC7GC9ANXX_L004	Oligodendrocyte	Control	male	18	0.22609
HBCC_PFC_3378_K_CAGATC_BC7H7UANXX_L004	Astrocyte	Control	male	27	0.116781
HBCC_PFC_3378_K_CAGATC_BC7H7UANXX_L004	Microglia	Control	male	27	0.0811703
HBCC_PFC_3378_K_CAGATC_BC7H7UANXX_L004	Neuron	Control	male	27	0.47798
HBCC_PFC_3378_K_CAGATC_BC7H7UANXX_L004	Oligodendrocyte	Control	male	27	0.207815
HBCC_PFC_3380_K_CTTGTA_BCALLPANXX_L007	Astrocyte	Control	male	24	0.123477
HBCC_PFC_3380_K_CTTGTA_BCALLPANXX_L007	Microglia	Control	male	24	0.0954112
HBCC_PFC_3380_K_CTTGTA_BCALLPANXX_L007	Neuron	Control	male	24	0.34054
HBCC_PFC_3380_K_CTTGTA_BCALLPANXX_L007	Oligodendrocyte	Control	male	24	0.236848
HBCC_PFC_3383_K_TGACCA_BCALG6ANXX_L003	Astrocyte	Control	female	78	0.11036
HBCC_PFC_3383_K_TGACCA_BCALG6ANXX_L003	Microglia	Control	female	78	0.0721244
HBCC_PFC_3383_K_TGACCA_BCALG6ANXX_L003	Neuron	Control	female	78	0.446008
HBCC_PFC_3383_K_TGACCA_BCALG6ANXX_L003	Oligodendrocyte	Control	female	78	0.218255
HBCC_PFC_3385_K_CCGTCC_BCAJVRANXX_L002	Astrocyte	Control	female	65	0.109661
HBCC_PFC_3385_K_CCGTCC_BCAJVRANXX_L002	Microglia	Control	female	65	0.0746203
HBCC_PFC_3385_K_CCGTCC_BCAJVRANXX_L002	Neuron	Control	female	65	0.3884
HBCC_PFC_3385_K_CCGTCC_BCAJVRANXX_L002	Oligodendrocyte	Control	female	65	0.226839
HBCC_PFC_3388_K_ACAGTG_BCALLPANXX_L005	Astrocyte	Control	male	34	0.108225
HBCC_PFC_3388_K_ACAGTG_BCALLPANXX_L005	Microglia	Control	male	34	0.0805631
HBCC_PFC_3388_K_ACAGTG_BCALLPANXX_L005	Neuron	Control	male	34	0.298673
HBCC_PFC_3388_K_ACAGTG_BCALLPANXX_L005	Oligodendrocyte	Control	male	34	0.281997
HBCC_PFC_3391_K_GCCAAT_BCALLPANXX_L003	Astrocyte	Control	female	58	0.0992242
HBCC_PFC_3391_K_GCCAAT_BCALLPANXX_L003	Microglia	Control	female	58	0.0685652
HBCC_PFC_3391_K_GCCAAT_BCALLPANXX_L003	Neuron	Control	female	58	0.519393
HBCC_PFC_3391_K_GCCAAT_BCALLPANXX_L003	Oligodendrocyte	Control	female	58	0.173547
HBCC_PFC_3392_K_TGACCA_AHYCFYADXX_L001	Astrocyte	Control	male	18	0.107111
HBCC_PFC_3392_K_TGACCA_AHYCFYADXX_L001	Microglia	Control	male	18	0.0841
HBCC_PFC_3392_K_TGACCA_AHYCFYADXX_L001	Neuron	Control	male	18	0.305293
HBCC_PFC_3392_K_TGACCA_AHYCFYADXX_L001	Oligodendrocyte	Control	male	18	0.270875
HBCC_PFC_3396_K_CCGTCC_BC7HAGANXX_L008	Astrocyte	Control	male	42	0.111749
HBCC_PFC_3396_K_CCGTCC_BC7HAGANXX_L008	Microglia	Control	male	42	0.0775229
HBCC_PFC_3396_K_CCGTCC_BC7HAGANXX_L008	Neuron	Control	male	42	0.416076
HBCC_PFC_3396_K_CCGTCC_BC7HAGANXX_L008	Oligodendrocyte	Control	male	42	0.253401
HBCC_PFC_3397_K_GTGAAA_ACAL3UANXX_L007	Astrocyte	Control	male	15	0.152377
HBCC_PFC_3397_K_GTGAAA_ACAL3UANXX_L007	Microglia	Control	male	15	0.112953
HBCC_PFC_3397_K_GTGAAA_ACAL3UANXX_L007	Neuron	Control	male	15	0.459516
HBCC_PFC_3397_K_GTGAAA_ACAL3UANXX_L007	Oligodendrocyte	Control	male	15	0.193395
HBCC_PFC_3398_K_GCCAAT_ACAKEDANXX_L001	Astrocyte	Control	female	23	0.0987412
HBCC_PFC_3398_K_GCCAAT_ACAKEDANXX_L001	Microglia	Control	female	23	0.0663181
HBCC_PFC_3398_K_GCCAAT_ACAKEDANXX_L001	Neuron	Control	female	23	0.576904
HBCC_PFC_3398_K_GCCAAT_ACAKEDANXX_L001	Oligodendrocyte	Control	female	23	0.147736
HBCC_PFC_3399_K_ACAGTG_BC7GC9ANXX_L004	Astrocyte	Control	female	35	0.12186
HBCC_PFC_3399_K_ACAGTG_BC7GC9ANXX_L004	Microglia	Control	female	35	0.0799187
HBCC_PFC_3399_K_ACAGTG_BC7GC9ANXX_L004	Neuron	Control	female	35	0.566257
HBCC_PFC_3399_K_ACAGTG_BC7GC9ANXX_L004	Oligodendrocyte	Control	female	35	0.166226
HBCC_PFC_3401_K_GTGAAA_BCALG6ANXX_L006	Astrocyte	Control	male	28	0.117591
HBCC_PFC_3401_K_GTGAAA_BCALG6ANXX_L006	Microglia	Control	male	28	0.0912048
HBCC_PFC_3401_K_GTGAAA_BCALG6ANXX_L006	Neuron	Control	male	28	0.349006
HBCC_PFC_3401_K_GTGAAA_BCALG6ANXX_L006	Oligodendrocyte	Control	male	28	0.26373
HBCC_PFC_3404_K_CGATGT_BCALLPANXX_L004	Astrocyte	Control	male	29	0.107178
HBCC_PFC_3404_K_CGATGT_BCALLPANXX_L004	Microglia	Control	male	29	0.0721565
HBCC_PFC_3404_K_CGATGT_BCALLPANXX_L004	Neuron	Control	male	29	0.455421
HBCC_PFC_3404_K_CGATGT_BCALLPANXX_L004	Oligodendrocyte	Control	male	29	0.168145
HBCC_PFC_3406_K_ACAGTG_ACAL3UANXX_L006	Astrocyte	Control	female	48	0.125469
HBCC_PFC_3406_K_ACAGTG_ACAL3UANXX_L006	Microglia	Control	female	48	0.0858091
HBCC_PFC_3406_K_ACAGTG_ACAL3UANXX_L006	Neuron	Control	female	48	0.411972
HBCC_PFC_3406_K_ACAGTG_ACAL3UANXX_L006	Oligodendrocyte	Control	female	48	0.241978
HBCC_PFC_3408_K_TGACCA_ACAL3UANXX_L008	Astrocyte	Control	male	45	0.114001
HBCC_PFC_3408_K_TGACCA_ACAL3UANXX_L008	Microglia	Control	male	45	0.0796062
HBCC_PFC_3408_K_TGACCA_ACAL3UANXX_L008	Neuron	Control	male	45	0.359029
HBCC_PFC_3408_K_TGACCA_ACAL3UANXX_L008	Oligodendrocyte	Control	male	45	0.258042
HBCC_PFC_3413_K_TGACCA_BCAJVRANXX_L002	Astrocyte	SCZ	male	51	0.113584
HBCC_PFC_3413_K_TGACCA_BCAJVRANXX_L002	Microglia	SCZ	male	51	0.0777372
HBCC_PFC_3413_K_TGACCA_BCAJVRANXX_L002	Neuron	SCZ	male	51	0.399993
HBCC_PFC_3413_K_TGACCA_BCAJVRANXX_L002	Oligodendrocyte	SCZ	male	51	0.228508
HBCC_PFC_3415_K_CAGATC_BCAJWGANXX_L005	Astrocyte	Control	female	57	0.111671
HBCC_PFC_3415_K_CAGATC_BCAJWGANXX_L005	Microglia	Control	female	57	0.0784384
HBCC_PFC_3415_K_CAGATC_BCAJWGANXX_L005	Neuron	Control	female	57	0.453725
HBCC_PFC_3415_K_CAGATC_BCAJWGANXX_L005	Oligodendrocyte	Control	female	57	0.218088
HBCC_PFC_3417_K_CTTGTA_BCALG6ANXX_L007	Astrocyte	Control	male	50	0.10998
HBCC_PFC_3417_K_CTTGTA_BCALG6ANXX_L007	Microglia	Control	male	50	0.0814167
HBCC_PFC_3417_K_CTTGTA_BCALG6ANXX_L007	Neuron	Control	male	50	0.353904
HBCC_PFC_3417_K_CTTGTA_BCALG6ANXX_L007	Oligodendrocyte	Control	male	50	0.249356
HBCC_PFC_3419_K_TGACCA_AC7G2MANXX_L002	Astrocyte	Control	male	37	0.118574
HBCC_PFC_3419_K_TGACCA_AC7G2MANXX_L002	Microglia	Control	male	37	0.0826856
HBCC_PFC_3419_K_TGACCA_AC7G2MANXX_L002	Neuron	Control	male	37	0.361638
HBCC_PFC_3419_K_TGACCA_AC7G2MANXX_L002	Oligodendrocyte	Control	male	37	0.254764
HBCC_PFC_3421_K_ACAGTG_BCALLPANXX_L006	Astrocyte	BPD	male	18	0.12188
HBCC_PFC_3421_K_ACAGTG_BCALLPANXX_L006	Microglia	BPD	male	18	0.0937468
HBCC_PFC_3421_K_ACAGTG_BCALLPANXX_L006	Neuron	BPD	male	18	0.380859
HBCC_PFC_3421_K_ACAGTG_BCALLPANXX_L006	Oligodendrocyte	BPD	male	18	0.246825
HBCC_PFC_3423_K_CAGATC_ACAL3UANXX_L005	Astrocyte	BPD	male	30	0.127567
HBCC_PFC_3423_K_CAGATC_ACAL3UANXX_L005	Microglia	BPD	male	30	0.104005
HBCC_PFC_3423_K_CAGATC_ACAL3UANXX_L005	Neuron	BPD	male	30	0.387066
HBCC_PFC_3423_K_CAGATC_ACAL3UANXX_L005	Oligodendrocyte	BPD	male	30	0.223073
HBCC_PFC_3425_K_GTGAAA_BCALG6ANXX_L004	Astrocyte	Control	male	63	0.101077
HBCC_PFC_3425_K_GTGAAA_BCALG6ANXX_L004	Microglia	Control	male	63	0.0691807
HBCC_PFC_3425_K_GTGAAA_BCALG6ANXX_L004	Neuron	Control	male	63	0.385885
HBCC_PFC_3425_K_GTGAAA_BCALG6ANXX_L004	Oligodendrocyte	Control	male	63	0.252912
HBCC_PFC_3427_K_ACAGTG_ACALH5ANXX_L004	Astrocyte	SCZ	male	31	0.115734
HBCC_PFC_3427_K_ACAGTG_ACALH5ANXX_L004	Microglia	SCZ	male	31	0.0771224
HBCC_PFC_3427_K_ACAGTG_ACALH5ANXX_L004	Neuron	SCZ	male	31	0.337831
HBCC_PFC_3427_K_ACAGTG_ACALH5ANXX_L004	Oligodendrocyte	SCZ	male	31	0.257373
HBCC_PFC_3431_K_TGACCA_BCALG6ANXX_L008	Astrocyte	SCZ	female	58	0.105734
HBCC_PFC_3431_K_TGACCA_BCALG6ANXX_L008	Microglia	SCZ	female	58	0.0629395
HBCC_PFC_3431_K_TGACCA_BCALG6ANXX_L008	Neuron	SCZ	female	58	0.47297
HBCC_PFC_3431_K_TGACCA_BCALG6ANXX_L008	Oligodendrocyte	SCZ	female	58	0.205497
HBCC_PFC_3433_K_CGATGT_ACAL3UANXX_L005	Astrocyte	SCZ	female	44	0.104512
HBCC_PFC_3433_K_CGATGT_ACAL3UANXX_L005	Microglia	SCZ	female	44	0.0678041
HBCC_PFC_3433_K_CGATGT_ACAL3UANXX_L005	Neuron	SCZ	female	44	0.51731
HBCC_PFC_3433_K_CGATGT_ACAL3UANXX_L005	Oligodendrocyte	SCZ	female	44	0.195913
HBCC_PFC_3439_K_CCGTCC_AC7G2MANXX_L002	Astrocyte	Control	male	46	0.122703
HBCC_PFC_3439_K_CCGTCC_AC7G2MANXX_L002	Microglia	Control	male	46	0.0923945
HBCC_PFC_3439_K_CCGTCC_AC7G2MANXX_L002	Neuron	Control	male	46	0.41765
HBCC_PFC_3439_K_CCGTCC_AC7G2MANXX_L002	Oligodendrocyte	Control	male	46	0.243382
HBCC_PFC_3441_K_GCCAAT_BCAJWGANXX_L008	Astrocyte	Control	male	53	0.116038
HBCC_PFC_3441_K_GCCAAT_BCAJWGANXX_L008	Microglia	Control	male	53	0.0855612
HBCC_PFC_3441_K_GCCAAT_BCAJWGANXX_L008	Neuron	Control	male	53	0.331154
HBCC_PFC_3441_K_GCCAAT_BCAJWGANXX_L008	Oligodendrocyte	Control	male	53	0.276691
HBCC_PFC_3443_K_CTTGTA_BCAJVRANXX_L006	Astrocyte	Control	male	59	0.10237
HBCC_PFC_3443_K_CTTGTA_BCAJVRANXX_L006	Microglia	Control	male	59	0.0690896
HBCC_PFC_3443_K_CTTGTA_BCAJVRANXX_L006	Neuron	Control	male	59	0.351274
HBCC_PFC_3443_K_CTTGTA_BCAJVRANXX_L006	Oligodendrocyte	Control	male	59	0.259084
HBCC_PFC_3447_K_GTGAAA_AC7A30ANXX_L003	Astrocyte	BPD	female	50	0.127401
HBCC_PFC_3447_K_GTGAAA_AC7A30ANXX_L003	Microglia	BPD	female	50	0.0849872
HBCC_PFC_3447_K_GTGAAA_AC7A30ANXX_L003	Neuron	BPD	female	50	0.3993
HBCC_PFC_3447_K_GTGAAA_AC7A30ANXX_L003	Oligodendrocyte	BPD	female	50	0.247804
HBCC_PFC_3449_K_TGACCA_ACALH5ANXX_L003	Astrocyte	BPD	male	46	0.11497
HBCC_PFC_3449_K_TGACCA_ACALH5ANXX_L003	Microglia	BPD	male	46	0.0840038
HBCC_PFC_3449_K_TGACCA_ACALH5ANXX_L003	Neuron	BPD	male	46	0.360529
HBCC_PFC_3449_K_TGACCA_ACALH5ANXX_L003	Oligodendrocyte	BPD	male	46	0.242232
HBCC_PFC_3451_K_GCCAAT_ACAJU0ANXX_L004	Astrocyte	Control	male	41	0.156703
HBCC_PFC_3451_K_GCCAAT_ACAJU0ANXX_L004	Microglia	Control	male	41	0.11548
HBCC_PFC_3451_K_GCCAAT_ACAJU0ANXX_L004	Neuron	Control	male	41	0.389774
HBCC_PFC_3451_K_GCCAAT_ACAJU0ANXX_L004	Oligodendrocyte	Control	male	41	0.236572
HBCC_PFC_3453_K_CCGTCC_ACALJ0ANXX_L008	Astrocyte	SCZ	male	50	0.109512
HBCC_PFC_3453_K_CCGTCC_ACALJ0ANXX_L008	Microglia	SCZ	male	50	0.07189
HBCC_PFC_3453_K_CCGTCC_ACALJ0ANXX_L008	Neuron	SCZ	male	50	0.454116
HBCC_PFC_3453_K_CCGTCC_ACALJ0ANXX_L008	Oligodendrocyte	SCZ	male	50	0.206537
HBCC_PFC_3456_K_CCGTCC_ACAL3UANXX_L003	Astrocyte	Control	female	60	0.0903743
HBCC_PFC_3456_K_CCGTCC_ACAL3UANXX_L003	Microglia	Control	female	60	0.0621031
HBCC_PFC_3456_K_CCGTCC_ACAL3UANXX_L003	Neuron	Control	female	60	0.331331
HBCC_PFC_3456_K_CCGTCC_ACAL3UANXX_L003	Oligodendrocyte	Control	female	60	0.269291
HBCC_PFC_3458_K_CTTGTA_BCAJWGANXX_L008	Astrocyte	Control	female	35	0.115554
HBCC_PFC_3458_K_CTTGTA_BCAJWGANXX_L008	Microglia	Control	female	35	0.0783499
HBCC_PFC_3458_K_CTTGTA_BCAJWGANXX_L008	Neuron	Control	female	35	0.50151
HBCC_PFC_3458_K_CTTGTA_BCAJWGANXX_L008	Oligodendrocyte	Control	female	35	0.195601
HBCC_PFC_3500_K_CTTGTA_AC7A30ANXX_L003	Astrocyte	SCZ	male	42	0.127058
HBCC_PFC_3500_K_CTTGTA_AC7A30ANXX_L003	Microglia	SCZ	male	42	0.084408
HBCC_PFC_3500_K_CTTGTA_AC7A30ANXX_L003	Neuron	SCZ	male	42	0.534578
HBCC_PFC_3500_K_CTTGTA_AC7A30ANXX_L003	Oligodendrocyte	SCZ	male	42	0.186975
HBCC_PFC_3502_K_ACAGTG_ACALJ0ANXX_L003	Astrocyte	BPD	female	58	0.102776
HBCC_PFC_3502_K_ACAGTG_ACALJ0ANXX_L003	Microglia	BPD	female	58	0.0674613
HBCC_PFC_3502_K_ACAGTG_ACALJ0ANXX_L003	Neuron	BPD	female	58	0.40564
HBCC_PFC_3502_K_ACAGTG_ACALJ0ANXX_L003	Oligodendrocyte	BPD	female	58	0.22607
HBCC_PFC_3508_K_TGACCA_BC7GC9ANXX_L006	Astrocyte	Control	male	84	0.0969065
HBCC_PFC_3508_K_TGACCA_BC7GC9ANXX_L006	Microglia	Control	male	84	0.0671719
HBCC_PFC_3508_K_TGACCA_BC7GC9ANXX_L006	Neuron	Control	male	84	0.392491
HBCC_PFC_3508_K_TGACCA_BC7GC9ANXX_L006	Oligodendrocyte	Control	male	84	0.212924
HBCC_PFC_3513_K_CGATGT_ACALH5ANXX_L003	Astrocyte	SCZ	female	33	0.116436
HBCC_PFC_3513_K_CGATGT_ACALH5ANXX_L003	Microglia	SCZ	female	33	0.077064
HBCC_PFC_3513_K_CGATGT_ACALH5ANXX_L003	Neuron	SCZ	female	33	0.614568
HBCC_PFC_3513_K_CGATGT_ACALH5ANXX_L003	Oligodendrocyte	SCZ	female	33	0.171501
HBCC_PFC_3515_K_CGATGT_BCALLPANXX_L001	Astrocyte	BPD	male	24	0.13624
HBCC_PFC_3515_K_CGATGT_BCALLPANXX_L001	Microglia	BPD	male	24	0.101646
HBCC_PFC_3515_K_CGATGT_BCALLPANXX_L001	Neuron	BPD	male	24	0.433362
HBCC_PFC_3515_K_CGATGT_BCALLPANXX_L001	Oligodendrocyte	BPD	male	24	0.206628
HBCC_PFC_3517_K_CGATGT_ACAJU0ANXX_L005	Astrocyte	Control	male	52	0.119897
HBCC_PFC_3517_K_CGATGT_ACAJU0ANXX_L005	Microglia	Control	male	52	0.0788046
HBCC_PFC_3517_K_CGATGT_ACAJU0ANXX_L005	Neuron	Control	male	52	0.365358
HBCC_PFC_3517_K_CGATGT_ACAJU0ANXX_L005	Oligodendrocyte	Control	male	52	0.25459
HBCC_PFC_3519_K_CGATGT_BC7GC9ANXX_L006	Astrocyte	BPD	male	60	0.112521
HBCC_PFC_3519_K_CGATGT_BC7GC9ANXX_L006	Microglia	BPD	male	60	0.0799051
HBCC_PFC_3519_K_CGATGT_BC7GC9ANXX_L006	Neuron	BPD	male	60	0.407069
HBCC_PFC_3519_K_CGATGT_BC7GC9ANXX_L006	Oligodendrocyte	BPD	male	60	0.254972
HBCC_PFC_3528_K_CAGATC_BCAJWGANXX_L006	Astrocyte	BPD	male	39	0.121453
HBCC_PFC_3528_K_CAGATC_BCAJWGANXX_L006	Microglia	BPD	male	39	0.0813257
HBCC_PFC_3528_K_CAGATC_BCAJWGANXX_L006	Neuron	BPD	male	39	0.336032
HBCC_PFC_3528_K_CAGATC_BCAJWGANXX_L006	Oligodendrocyte	BPD	male	39	0.283828
HBCC_PFC_3530_K_GTGAAA_AC7A30ANXX_L002	Astrocyte	Control	male	50	0.117125
HBCC_PFC_3530_K_GTGAAA_AC7A30ANXX_L002	Microglia	Control	male	50	0.0838258
HBCC_PFC_3530_K_GTGAAA_AC7A30ANXX_L002	Neuron	Control	male	50	0.523374
HBCC_PFC_3530_K_GTGAAA_AC7A30ANXX_L002	Oligodendrocyte	Control	male	50	0.203483
HBCC_PFC_3532_K_GCCAAT_BC7H7UANXX_L003	Astrocyte	BPD	male	21	0.116326
HBCC_PFC_3532_K_GCCAAT_BC7H7UANXX_L003	Microglia	BPD	male	21	0.0934682
HBCC_PFC_3532_K_GCCAAT_BC7H7UANXX_L003	Neuron	BPD	male	21	0.318365
HBCC_PFC_3532_K_GCCAAT_BC7H7UANXX_L003	Oligodendrocyte	BPD	male	21	0.238438
HBCC_PFC_3534_K_TGACCA_BC7H7UANXX_L006	Astrocyte	Control	male	57	0.102301
HBCC_PFC_3534_K_TGACCA_BC7H7UANXX_L006	Microglia	Control	male	57	0.0645456
HBCC_PFC_3534_K_TGACCA_BC7H7UANXX_L006	Neuron	Control	male	57	0.448572
HBCC_PFC_3534_K_TGACCA_BC7H7UANXX_L006	Oligodendrocyte	Control	male	57	0.183709
HBCC_PFC_3536_K_GCCAAT_ACAJU0ANXX_L001	Astrocyte	Control	male	27	0.106446
HBCC_PFC_3536_K_GCCAAT_ACAJU0ANXX_L001	Microglia	Control	male	27	0.0761777
HBCC_PFC_3536_K_GCCAAT_ACAJU0ANXX_L001	Neuron	Control	male	27	0.31525
HBCC_PFC_3536_K_GCCAAT_ACAJU0ANXX_L001	Oligodendrocyte	Control	male	27	0.287541
HBCC_PFC_3538_K_CCGTCC_BCALG6ANXX_L008	Astrocyte	SCZ	female	35	0.0915323
HBCC_PFC_3538_K_CCGTCC_BCALG6ANXX_L008	Microglia	SCZ	female	35	0.0616475
HBCC_PFC_3538_K_CCGTCC_BCALG6ANXX_L008	Neuron	SCZ	female	35	0.415417
HBCC_PFC_3538_K_CCGTCC_BCALG6ANXX_L008	Oligodendrocyte	SCZ	female	35	0.20485
HBCC_PFC_3540_K_CTTGTA_ACAL3UANXX_L001	Astrocyte	SCZ	male	21	0.139984
HBCC_PFC_3540_K_CTTGTA_ACAL3UANXX_L001	Microglia	SCZ	male	21	0.0897146
HBCC_PFC_3540_K_CTTGTA_ACAL3UANXX_L001	Neuron	SCZ	male	21	0.395165
HBCC_PFC_3540_K_CTTGTA_ACAL3UANXX_L001	Oligodendrocyte	SCZ	male	21	0.160752
HBCC_PFC_3542_K_ACAGTG_ACAJU0ANXX_L004	Astrocyte	BPD	male	29	0.129409
HBCC_PFC_3542_K_ACAGTG_ACAJU0ANXX_L004	Microglia	BPD	male	29	0.0982581
HBCC_PFC_3542_K_ACAGTG_ACAJU0ANXX_L004	Neuron	BPD	male	29	0.518348
HBCC_PFC_3542_K_ACAGTG_ACAJU0ANXX_L004	Oligodendrocyte	BPD	male	29	0.157735
HBCC_PFC_3544_K_CGATGT_ACAKEDANXX_L004	Astrocyte	SCZ	male	53	0.106358
HBCC_PFC_3544_K_CGATGT_ACAKEDANXX_L004	Microglia	SCZ	male	53	0.0700738
HBCC_PFC_3544_K_CGATGT_ACAKEDANXX_L004	Neuron	SCZ	male	53	0.403682
HBCC_PFC_3544_K_CGATGT_ACAKEDANXX_L004	Oligodendrocyte	SCZ	male	53	0.240068
HBCC_PFC_3548_K_GCCAAT_AC7G2MANXX_L003	Astrocyte	SCZ	female	53	0.0938125
HBCC_PFC_3548_K_GCCAAT_AC7G2MANXX_L003	Microglia	SCZ	female	53	0.0577985
HBCC_PFC_3548_K_GCCAAT_AC7G2MANXX_L003	Neuron	SCZ	female	53	0.362234
HBCC_PFC_3548_K_GCCAAT_AC7G2MANXX_L003	Oligodendrocyte	SCZ	female	53	0.239891
HBCC_PFC_3552_K_GCCAAT_BC7H7UANXX_L007	Astrocyte	Control	male	65	0.122577
HBCC_PFC_3552_K_GCCAAT_BC7H7UANXX_L007	Microglia	Control	male	65	0.0807727
HBCC_PFC_3552_K_GCCAAT_BC7H7UANXX_L007	Neuron	Control	male	65	0.590429
HBCC_PFC_3552_K_GCCAAT_BC7H7UANXX_L007	Oligodendrocyte	Control	male	65	0.167225
HBCC_PFC_3556_K_ACAGTG_ACALJ0ANXX_L007	Astrocyte	BPD	female	34	0.0885935
HBCC_PFC_3556_K_ACAGTG_ACALJ0ANXX_L007	Microglia	BPD	female	34	0.0646763
HBCC_PFC_3556_K_ACAGTG_ACALJ0ANXX_L007	Neuron	BPD	female	34	0.380168
HBCC_PFC_3556_K_ACAGTG_ACALJ0ANXX_L007	Oligodendrocyte	BPD	female	34	0.230038
HBCC_PFC_3565_K_ACAGTG_ACAL3UANXX_L001	Astrocyte	SCZ	female	47	0.124321
HBCC_PFC_3565_K_ACAGTG_ACAL3UANXX_L001	Microglia	SCZ	female	47	0.0898746
HBCC_PFC_3565_K_ACAGTG_ACAL3UANXX_L001	Neuron	SCZ	female	47	0.479734
HBCC_PFC_3565_K_ACAGTG_ACAL3UANXX_L001	Oligodendrocyte	SCZ	female	47	0.199052
HBCC_PFC_3569_K_GTGAAA_BCALLPANXX_L003	Astrocyte	Control	male	41	0.113288
HBCC_PFC_3569_K_GTGAAA_BCALLPANXX_L003	Microglia	Control	male	41	0.0621806
HBCC_PFC_3569_K_GTGAAA_BCALLPANXX_L003	Neuron	Control	male	41	0.376422
HBCC_PFC_3569_K_GTGAAA_BCALLPANXX_L003	Oligodendrocyte	Control	male	41	0.172466
HBCC_PFC_3573_K_CCGTCC_ACALJ0ANXX_L002	Astrocyte	SCZ	male	60	0.102152
HBCC_PFC_3573_K_CCGTCC_ACALJ0ANXX_L002	Microglia	SCZ	male	60	0.0669025
HBCC_PFC_3573_K_CCGTCC_ACALJ0ANXX_L002	Neuron	SCZ	male	60	0.310931
HBCC_PFC_3573_K_CCGTCC_ACALJ0ANXX_L002	Oligodendrocyte	SCZ	male	60	0.266092
HBCC_PFC_3575_K_TGACCA_BCAJWGANXX_L003	Astrocyte	BPD	female	29	0.127704
HBCC_PFC_3575_K_TGACCA_BCAJWGANXX_L003	Microglia	BPD	female	29	0.0896411
HBCC_PFC_3575_K_TGACCA_BCAJWGANXX_L003	Neuron	BPD	female	29	0.419626
HBCC_PFC_3575_K_TGACCA_BCAJWGANXX_L003	Oligodendrocyte	BPD	female	29	0.239049
HBCC_PFC_3582_K_GTGAAA_ACAJU0ANXX_L001	Astrocyte	Control	female	56	0.10392
HBCC_PFC_3582_K_GTGAAA_ACAJU0ANXX_L001	Microglia	Control	female	56	0.0697251
HBCC_PFC_3582_K_GTGAAA_ACAJU0ANXX_L001	Neuron	Control	female	56	0.430635
HBCC_PFC_3582_K_GTGAAA_ACAJU0ANXX_L001	Oligodendrocyte	Control	female	56	0.222191
HBCC_PFC_3584_K_CGATGT_BCAJWGANXX_L003	Astrocyte	BPD	female	32	0.147041
HBCC_PFC_3584_K_CGATGT_BCAJWGANXX_L003	Microglia	BPD	female	32	0.0887209
HBCC_PFC_3584_K_CGATGT_BCAJWGANXX_L003	Neuron	BPD	female	32	0.408248
HBCC_PFC_3584_K_CGATGT_BCAJWGANXX_L003	Oligodendrocyte	BPD	female	32	0.141889
HBCC_PFC_3588_K_GTGAAA_AC7A30ANXX_L007	Astrocyte	BPD	female	44	0.112622
HBCC_PFC_3588_K_GTGAAA_AC7A30ANXX_L007	Microglia	BPD	female	44	0.07939
HBCC_PFC_3588_K_GTGAAA_AC7A30ANXX_L007	Neuron	BPD	female	44	0.507771
HBCC_PFC_3588_K_GTGAAA_AC7A30ANXX_L007	Oligodendrocyte	BPD	female	44	0.201829
HBCC_PFC_3590_K_CGATGT_BC7H7UANXX_L002	Astrocyte	SCZ	female	48	0.096572
HBCC_PFC_3590_K_CGATGT_BC7H7UANXX_L002	Microglia	SCZ	female	48	0.0694343
HBCC_PFC_3590_K_CGATGT_BC7H7UANXX_L002	Neuron	SCZ	female	48	0.481747
HBCC_PFC_3590_K_CGATGT_BC7H7UANXX_L002	Oligodendrocyte	SCZ	female	48	0.186534
HBCC_PFC_3595_K_CGATGT_BCAJVRANXX_L005	Astrocyte	Control	female	54	0.123134
HBCC_PFC_3595_K_CGATGT_BCAJVRANXX_L005	Microglia	Control	female	54	0.0832568
HBCC_PFC_3595_K_CGATGT_BCAJVRANXX_L005	Neuron	Control	female	54	0.492716
HBCC_PFC_3595_K_CGATGT_BCAJVRANXX_L005	Oligodendrocyte	Control	female	54	0.189522
HBCC_PFC_3601_K_ACAGTG_BCAJVRANXX_L006	Astrocyte	Control	male	50	0.108142
HBCC_PFC_3601_K_ACAGTG_BCAJVRANXX_L006	Microglia	Control	male	50	0.0741944
HBCC_PFC_3601_K_ACAGTG_BCAJVRANXX_L006	Neuron	Control	male	50	0.430205
HBCC_PFC_3601_K_ACAGTG_BCAJVRANXX_L006	Oligodendrocyte	Control	male	50	0.215234
HBCC_PFC_3863_K_TGACCA_BC7H7UANXX_L004	Astrocyte	SCZ	male	74	0.0888819
HBCC_PFC_3863_K_TGACCA_BC7H7UANXX_L004	Microglia	SCZ	male	74	0.0557575
HBCC_PFC_3863_K_TGACCA_BC7H7UANXX_L004	Neuron	SCZ	male	74	0.408346
HBCC_PFC_3863_K_TGACCA_BC7H7UANXX_L004	Oligodendrocyte	SCZ	male	74	0.202253
HBCC_PFC_3881_K_ACAGTG_ACALJ0ANXX_L005	Astrocyte	Control	male	36	0.114841
HBCC_PFC_3881_K_ACAGTG_ACALJ0ANXX_L005	Microglia	Control	male	36	0.0846703
HBCC_PFC_3881_K_ACAGTG_ACALJ0ANXX_L005	Neuron	Control	male	36	0.313325
HBCC_PFC_3881_K_ACAGTG_ACALJ0ANXX_L005	Oligodendrocyte	Control	male	36	0.27943
HBCC_PFC_3883_K_CCGTCC_BCALLPANXX_L004	Astrocyte	Control	female	40	0.104465
HBCC_PFC_3883_K_CCGTCC_BCALLPANXX_L004	Microglia	Control	female	40	0.0738349
HBCC_PFC_3883_K_CCGTCC_BCALLPANXX_L004	Neuron	Control	female	40	0.460522
HBCC_PFC_3883_K_CCGTCC_BCALLPANXX_L004	Oligodendrocyte	Control	female	40	0.213641
HBCC_PFC_3886_K_GCCAAT_BCAJVRANXX_L007	Astrocyte	Control	male	52	0.0886414
HBCC_PFC_3886_K_GCCAAT_BCAJVRANXX_L007	Microglia	Control	male	52	0.0688004
HBCC_PFC_3886_K_GCCAAT_BCAJVRANXX_L007	Neuron	Control	male	52	0.394434
HBCC_PFC_3886_K_GCCAAT_BCAJVRANXX_L007	Oligodendrocyte	Control	male	52	0.210117
HBCC_PFC_3888_K_GCCAAT_AC7A30ANXX_L007	Astrocyte	Control	male	40	0.11445
HBCC_PFC_3888_K_GCCAAT_AC7A30ANXX_L007	Microglia	Control	male	40	0.078386
HBCC_PFC_3888_K_GCCAAT_AC7A30ANXX_L007	Neuron	Control	male	40	0.474223
HBCC_PFC_3888_K_GCCAAT_AC7A30ANXX_L007	Oligodendrocyte	Control	male	40	0.216632
HBCC_PFC_3891_K_GTGAAA_BCAJVRANXX_L006	Astrocyte	SCZ	male	35	0.107735
HBCC_PFC_3891_K_GTGAAA_BCAJVRANXX_L006	Microglia	SCZ	male	35	0.0752635
HBCC_PFC_3891_K_GTGAAA_BCAJVRANXX_L006	Neuron	SCZ	male	35	0.567029
HBCC_PFC_3891_K_GTGAAA_BCAJVRANXX_L006	Oligodendrocyte	SCZ	male	35	0.182058
HBCC_PFC_3894_K_GCCAAT_BCAJVRANXX_L001	Astrocyte	SCZ	male	17	0.120788
HBCC_PFC_3894_K_GCCAAT_BCAJVRANXX_L001	Microglia	SCZ	male	17	0.0958703
HBCC_PFC_3894_K_GCCAAT_BCAJVRANXX_L001	Neuron	SCZ	male	17	0.421618
HBCC_PFC_3894_K_GCCAAT_BCAJVRANXX_L001	Oligodendrocyte	SCZ	male	17	0.251215
HBCC_PFC_3899_K_TGACCA_ACALH5ANXX_L002	Astrocyte	Control	male	4	0.122555
HBCC_PFC_3899_K_TGACCA_ACALH5ANXX_L002	Microglia	Control	male	4	0.0863837
HBCC_PFC_3899_K_TGACCA_ACALH5ANXX_L002	Neuron	Control	male	4	0.319026
HBCC_PFC_3899_K_TGACCA_ACALH5ANXX_L002	Oligodendrocyte	Control	male	4	0.269122
HBCC_PFC_3903_K_CCGTCC_ACALH5ANXX_L003	Astrocyte	Control	male	48	0.0778642
HBCC_PFC_3903_K_CCGTCC_ACALH5ANXX_L003	Microglia	Control	male	48	0.0496118
HBCC_PFC_3903_K_CCGTCC_ACALH5ANXX_L003	Neuron	Control	male	48	0.271545
HBCC_PFC_3903_K_CCGTCC_ACALH5ANXX_L003	Oligodendrocyte	Control	male	48	0.230219
HBCC_PFC_3905_K_TGACCA_BCALG6ANXX_L005	Astrocyte	Control	male	59	0.104311
HBCC_PFC_3905_K_TGACCA_BCALG6ANXX_L005	Microglia	Control	male	59	0.06139
HBCC_PFC_3905_K_TGACCA_BCALG6ANXX_L005	Neuron	Control	male	59	0.436642
HBCC_PFC_3905_K_TGACCA_BCALG6ANXX_L005	Oligodendrocyte	Control	male	59	0.210907
HBCC_PFC_3918_K_CCGTCC_AC7A30ANXX_L004	Astrocyte	Control	male	55	0.124972
HBCC_PFC_3918_K_CCGTCC_AC7A30ANXX_L004	Microglia	Control	male	55	0.0873955
HBCC_PFC_3918_K_CCGTCC_AC7A30ANXX_L004	Neuron	Control	male	55	0.414685
HBCC_PFC_3918_K_CCGTCC_AC7A30ANXX_L004	Oligodendrocyte	Control	male	55	0.246768

## Sheet: SCZ_H3K27ac_peaks_CHAS
peak	start	end	chr	celltype	annot	logFC	logCPM	F	PValue	fdr	width	strand	annotation	geneChr	geneStart	geneEnd	geneLength	geneStrand	geneId	transcriptId	distanceToTSS	ENSEMBL	SYMBOL	GENENAME
All_bpd_scz_cont_girdhar2022_samples_peak_1	183569	184565	chr1	Other	Other	-0.0137736	0.24485	0.0153977	0.901342	0.986274	997	*	Promoter (<=1kb)	1	182696	184174	1479	1	102725121	ENST00000624431.2	873	ENSG00000290825	DDX11L17	DEAD/H-box helicase 11 like 17 (pseudogene)
All_bpd_scz_cont_girdhar2022_samples_peak_10	792882	793166	chr1	Other	Other	-0.0413462	-0.877414	0.284271	0.594372	0.906441	285	*	Exon (ENST00000590848.5/124903817, exon 2 of 5)	1	784396	807321	22926	1	124903817	ENST00000586288.1	8486	NA	LOC124903817	uncharacterized LOC124903817
All_bpd_scz_cont_girdhar2022_samples_peak_100	1225957	1226619	chr1	Other	Other	0.0513031	-0.12834	0.496203	0.481805	0.864338	663	*	Promoter (1-2kb)	1	1218523	1228596	10074	2	51150	ENST00000403997.2	1977	ENSG00000078808	SDF4	stromal cell derived factor 4
All_bpd_scz_cont_girdhar2022_samples_peak_1000	5442812	5444236	chr1	Neuron	Neuron	0.0429024	0.994554	0.524438	0.469607	0.859586	1425	*	Distal Intergenic	1	5490829	5492804	1976	2	105376686	ENST00000649109.1	48568	NA	LOC105376686	uncharacterized LOC105376686
All_bpd_scz_cont_girdhar2022_samples_peak_10000	36456544	36456776	chr1	Other	Other	-0.0531874	-1.11401	0.389663	0.533025	0.885055	233	*	Promoter (<=1kb)	1	36455773	36456566	794	2	64960	ENST00000477040.1	0	ENSG00000116898	MRPS15	mitochondrial ribosomal protein S15
All_bpd_scz_cont_girdhar2022_samples_peak_100000	134154742	134155746	chr11	Neuron,Oligodendrocyte	Multiple	0.107789	1.83421	6.8597	0.00933487	0.279698	1005	*	Promoter (2-3kb)	11	134150113	134158067	7955	2	23310	ENST00000686368.1	2321	ENSG00000151503	NCAPD3	non-SMC condensin II complex subunit D3
All_bpd_scz_cont_girdhar2022_samples_peak_100001	134155991	134156155	chr11	Neuron	Neuron	0.164269	-0.379151	6.09799	0.0141777	0.319231	165	*	Promoter (1-2kb)	11	134150113	134158067	7955	2	23310	ENST00000686368.1	1912	ENSG00000151503	NCAPD3	non-SMC condensin II complex subunit D3
All_bpd_scz_cont_girdhar2022_samples_peak_100002	134157487	134158473	chr11	Oligodendrocyte	Oligodendrocyte	-0.00375198	1.49089	0.0090896	0.924119	0.990571	987	*	Promoter (<=1kb)	11	134150113	134158067	7955	2	23310	ENST00000686368.1	0	ENSG00000151503	NCAPD3	non-SMC condensin II complex subunit D3
All_bpd_scz_cont_girdhar2022_samples_peak_100008	134174932	134175856	chr11	Other	Other	0.0103255	0.00277589	0.0427969	0.83627	0.972193	925	*	Promoter (<=1kb)	11	134150690	134176432	25743	2	23310	ENST00000688834.1	576	ENSG00000151503	NCAPD3	non-SMC condensin II complex subunit D3
All_bpd_scz_cont_girdhar2022_samples_peak_100009	134176030	134177414	chr11	Other	Other	0.0268704	0.54556	0.396995	0.529199	0.883324	1385	*	Promoter (<=1kb)	11	134150690	134176432	25743	2	23310	ENST00000688834.1	0	ENSG00000151503	NCAPD3	non-SMC condensin II complex subunit D3
All_bpd_scz_cont_girdhar2022_samples_peak_10001	36457632	36458161	chr1	Microglia	Microglia	-0.0153262	-0.128478	0.0733571	0.786725	0.960161	530	*	Promoter (1-2kb)	1	36455773	36456566	794	2	64960	ENST00000477040.1	-1066	ENSG00000116898	MRPS15	mitochondrial ribosomal protein S15
All_bpd_scz_cont_girdhar2022_samples_peak_100010	134177587	134177965	chr11	Other	Other	0.052291	-0.825181	0.494096	0.482736	0.864755	379	*	Promoter (<=1kb)	11	134178483	134178914	432	2	23310	ENST00000534290.1	949	ENSG00000151503	NCAPD3	non-SMC condensin II complex subunit D3
All_bpd_scz_cont_girdhar2022_samples_peak_100011	134178369	134178892	chr11	Other	Other	0.138238	-0.48502	4.51419	0.03456	0.417421	524	*	Promoter (<=1kb)	11	134178483	134178914	432	2	23310	ENST00000534290.1	22	ENSG00000151503	NCAPD3	non-SMC condensin II complex subunit D3
All_bpd_scz_cont_girdhar2022_samples_peak_100013	134182491	134183101	chr11	Other	Other	0.114756	-0.600925	3.14301	0.0774258	0.53554	611	*	Promoter (1-2kb)	11	134178822	134181184	2363	2	23310	ENST00000693576.1	-1307	ENSG00000151503	NCAPD3	non-SMC condensin II complex subunit D3
All_bpd_scz_cont_girdhar2022_samples_peak_100015	134215138	134217889	chr11	Astrocyte,Oligodendrocyte	Multiple	-0.0786612	3.07782	5.19762	0.0234295	0.372631	2752	*	Promoter (<=1kb)	11	134205610	134217944	12335	2	23310	ENST00000693663.1	55	ENSG00000151503	NCAPD3	non-SMC condensin II complex subunit D3
All_bpd_scz_cont_girdhar2022_samples_peak_100016	134224107	134224527	chr11	Astrocyte,Microglia,Neuron,Oligodendrocyte	Multiple	-0.00427208	2.1465	0.0110993	0.916177	0.989109	421	*	Promoter (<=1kb)	11	134152456	134224216	71761	2	23310	ENST00000525964.7	0	ENSG00000151503	NCAPD3	non-SMC condensin II complex subunit D3
All_bpd_scz_cont_girdhar2022_samples_peak_100017	134224691	134226406	chr11	Astrocyte,Microglia,Neuron,Oligodendrocyte	Multiple	0.0390777	2.36049	1.17549	0.279282	0.758103	1716	*	Promoter (<=1kb)	11	134225194	134243733	18540	1	112936	ENST00000527586.1	0	ENSG00000151502	VPS26B	VPS26 retromer complex component B
All_bpd_scz_cont_girdhar2022_samples_peak_100018	134226666	134227160	chr11	Other	Other	0.0451832	0.555527	0.910058	0.340987	0.797012	495	*	Promoter (1-2kb)	11	134151868	134225504	73637	2	23310	ENST00000688672.1	-1162	ENSG00000151503	NCAPD3	non-SMC condensin II complex subunit D3
All_bpd_scz_cont_girdhar2022_samples_peak_100019	134229390	134231159	chr11	Other	Other	0.0566369	1.834	2.48491	0.116161	0.600418	1770	*	Intron (ENST00000281187.10/112936, intron 1 of 5)	11	134234962	134243196	8235	1	112936	ENST00000530402.1	-3803	ENSG00000151502	VPS26B	VPS26 retromer complex component B
All_bpd_scz_cont_girdhar2022_samples_peak_10002	36458727	36459030	chr1	Other	Other	-0.072779	-0.5944	1.21925	0.270531	0.752085	304	*	Promoter (<=1kb)	1	36455772	36459703	3932	2	64960	ENST00000488606.5	673	ENSG00000116898	MRPS15	mitochondrial ribosomal protein S15
All_bpd_scz_cont_girdhar2022_samples_peak_100021	134231675	134233359	chr11	Other	Other	0.0619833	1.68362	2.08306	0.150148	0.643841	1685	*	Promoter (1-2kb)	11	134234962	134243196	8235	1	112936	ENST00000530402.1	-1603	ENSG00000151502	VPS26B	VPS26 retromer complex component B
All_bpd_scz_cont_girdhar2022_samples_peak_100022	134234025	134234435	chr11	Other	Other	0.0519454	-0.267568	0.866209	0.352872	0.804212	411	*	Promoter (<=1kb)	11	134234962	134243196	8235	1	112936	ENST00000530402.1	-527	ENSG00000151502	VPS26B	VPS26 retromer complex component B
All_bpd_scz_cont_girdhar2022_samples_peak_100023	134237181	134238437	chr11	Other	Other	0.00237073	0.74	0.00216884	0.962891	0.99626	1257	*	Promoter (1-2kb)	11	134239651	134243234	3584	1	112936	ENST00000525918.1	-1214	ENSG00000151502	VPS26B	VPS26 retromer complex component B
All_bpd_scz_cont_girdhar2022_samples_peak_100024	134239086	134239379	chr11	Other	Other	0.190929	-0.870201	5.56234	0.0190928	0.35034	294	*	Promoter (<=1kb)	11	134239651	134243234	3584	1	112936	ENST00000525918.1	-272	ENSG00000151502	VPS26B	VPS26 retromer complex component B
All_bpd_scz_cont_girdhar2022_samples_peak_100025	134239649	134240291	chr11	Other	Other	-0.030654	-0.0223177	0.295079	0.58745	0.904281	643	*	Promoter (<=1kb)	11	134239651	134243234	3584	1	112936	ENST00000525918.1	0	ENSG00000151502	VPS26B	VPS26 retromer complex component B
All_bpd_scz_cont_girdhar2022_samples_peak_100026	134241231	134241910	chr11	Other	Other	0.088057	0.161943	2.13243	0.145422	0.637898	680	*	Promoter (1-2kb)	11	134239651	134243234	3584	1	112936	ENST00000525918.1	1580	ENSG00000151502	VPS26B	VPS26 retromer complex component B
All_bpd_scz_cont_girdhar2022_samples_peak_100027	134242187	134243008	chr11	Other	Other	0.0621177	0.499083	1.37015	0.24286	0.731482	822	*	Promoter (<=1kb)	11	134243852	134246287	2436	1	112936	ENST00000531741.1	-844	ENSG00000151502	VPS26B	VPS26 retromer complex component B
All_bpd_scz_cont_girdhar2022_samples_peak_100028	134243447	134244973	chr11	Neuron	Neuron	-0.0320599	1.46971	0.286481	0.592943	0.906013	1527	*	Promoter (<=1kb)	11	134243852	134246287	2436	1	112936	ENST00000531741.1	0	ENSG00000151502	VPS26B	VPS26 retromer complex component B
All_bpd_scz_cont_girdhar2022_samples_peak_100029	134245840	134246044	chr11	Other	Other	0.010341	-0.811115	0.0164871	0.89793	0.98571	205	*	Promoter (1-2kb)	11	134243852	134246287	2436	1	112936	ENST00000531741.1	1988	ENSG00000151502	VPS26B	VPS26 retromer complex component B
All_bpd_scz_cont_girdhar2022_samples_peak_10003	36463479	36466044	chr1	Astrocyte,Microglia,Neuron,Oligodendrocyte	Multiple	-0.0724647	3.27963	6.27828	0.0128355	0.3081	2566	*	Promoter (<=1kb)	1	36455774	36464345	8572	2	64960	ENST00000462067.1	0	ENSG00000116898	MRPS15	mitochondrial ribosomal protein S15
All_bpd_scz_cont_girdhar2022_samples_peak_100030	134246848	134247342	chr11	Other	Other	-0.025981	0.129105	0.195224	0.658972	0.926457	495	*	Promoter (2-3kb)	11	134243852	134246287	2436	1	112936	ENST00000531741.1	2996	ENSG00000151502	VPS26B	VPS26 retromer complex component B
All_bpd_scz_cont_girdhar2022_samples_peak_100031	134248997	134249616	chr11	Neuron	Neuron	0.0242683	0.674229	0.231711	0.630663	0.917933	620	*	Promoter (2-3kb)	11	134249889	134251778	1890	2	29087	ENST00000533781.1	2162	ENSG00000151500	THYN1	thymocyte nuclear protein 1
All_bpd_scz_cont_girdhar2022_samples_peak_100032	134250220	134250506	chr11	Other	Other	0.0118308	-0.297722	0.0390012	0.843601	0.973872	287	*	Promoter (1-2kb)	11	134249889	134251778	1890	2	29087	ENST00000533781.1	1272	ENSG00000151500	THYN1	thymocyte nuclear protein 1
All_bpd_scz_cont_girdhar2022_samples_peak_100033	134251100	134253372	chr11	Astrocyte,Microglia,Neuron,Oligodendrocyte	Multiple	0.0543914	2.9703	2.29677	0.13086	0.61947	2273	*	Promoter (<=1kb)	11	134249889	134251778	1890	2	29087	ENST00000533781.1	0	ENSG00000151500	THYN1	thymocyte nuclear protein 1
All_bpd_scz_cont_girdhar2022_samples_peak_100034	134253606	134253762	chr11	Astrocyte,Microglia,Neuron,Oligodendrocyte	Multiple	0.0577434	-0.709646	0.573667	0.449492	0.850725	157	*	Promoter (<=1kb)	11	134253617	134262527	8911	1	27034	ENST00000524547.5	0	ENSG00000151498	ACAD8	acyl-CoA dehydrogenase family member 8
All_bpd_scz_cont_girdhar2022_samples_peak_100036	134260307	134260806	chr11	Other	Other	0.146109	-0.617959	5.1458	0.0241244	0.375803	500	*	Promoter (1-2kb)	11	134259238	134260552	1315	1	27034	ENST00000524739.1	1069	ENSG00000151498	ACAD8	acyl-CoA dehydrogenase family member 8
All_bpd_scz_cont_girdhar2022_samples_peak_100037	134261685	134262927	chr11	Other	Other	0.0500646	0.615162	0.946391	0.331545	0.791647	1243	*	Promoter (<=1kb)	11	134262185	134264061	1877	1	27034	ENST00000524502.2	0	ENSG00000151498	ACAD8	acyl-CoA dehydrogenase family member 8
All_bpd_scz_cont_girdhar2022_samples_peak_100039	134264746	134265485	chr11	Other	Other	-0.0634728	0.185151	1.51704	0.219183	0.712476	740	*	Promoter (2-3kb)	11	134262185	134264061	1877	1	27034	ENST00000524502.2	2561	ENSG00000151498	ACAD8	acyl-CoA dehydrogenase family member 8
All_bpd_scz_cont_girdhar2022_samples_peak_10004	36468943	36469544	chr1	Other	Other	0.0280245	-0.0456283	0.23452	0.628601	0.91743	602	*	Promoter (<=1kb)	1	36466582	36468076	1495	2	1441	ENST00000484762.1	-867	ENSG00000119535	CSF3R	colony stimulating factor 3 receptor
All_bpd_scz_cont_girdhar2022_samples_peak_100040	134266608	134267305	chr11	Other	Other	0.0596014	-0.285132	0.980876	0.322905	0.786188	698	*	Distal Intergenic	11	134262185	134264061	1877	1	27034	ENST00000524502.2	4423	ENSG00000151498	ACAD8	acyl-CoA dehydrogenase family member 8
All_bpd_scz_cont_girdhar2022_samples_peak_100041	134267580	134268511	chr11	Other	Other	0.00201999	-0.0364184	0.00123699	0.97197	0.997544	932	*	Distal Intergenic	11	134262185	134264061	1877	1	27034	ENST00000524502.2	5395	ENSG00000151498	ACAD8	acyl-CoA dehydrogenase family member 8
All_bpd_scz_cont_girdhar2022_samples_peak_100042	134272576	134273596	chr11	Neuron	Neuron	-0.0178831	0.730173	0.111744	0.738437	0.948266	1021	*	Promoter (<=1kb)	11	134274245	134305308	31064	1	112937	ENST00000389887.9	-649	ENSG00000166105	GLB1L3	galactosidase beta 1 like 3
All_bpd_scz_cont_girdhar2022_samples_peak_100043	134273809	134274083	chr11	Other	Other	0.134954	-0.905619	2.22188	0.137281	0.627911	275	*	Promoter (<=1kb)	11	134274245	134305308	31064	1	112937	ENST00000389887.9	-162	ENSG00000166105	GLB1L3	galactosidase beta 1 like 3
All_bpd_scz_cont_girdhar2022_samples_peak_100044	134274337	134275002	chr11	Neuron	Neuron	0.0648753	0.0450223	0.79853	0.372361	0.815115	666	*	Promoter (<=1kb)	11	134274245	134305308	31064	1	112937	ENST00000389887.9	92	ENSG00000166105	GLB1L3	galactosidase beta 1 like 3
All_bpd_scz_cont_girdhar2022_samples_peak_100045	134275226	134277804	chr11	Neuron,Oligodendrocyte	Multiple	-0.0116818	2.46461	0.0710306	0.790054	0.960737	2579	*	Promoter (<=1kb)	11	134276379	134319564	43186	1	112937	ENST00000431683.7	0	ENSG00000166105	GLB1L3	galactosidase beta 1 like 3
All_bpd_scz_cont_girdhar2022_samples_peak_100046	134287618	134288239	chr11	Oligodendrocyte	Oligodendrocyte	-0.161646	-0.322822	7.12721	0.00807119	0.26649	622	*	Promoter (<=1kb)	11	134287140	134319564	32425	1	112937	ENST00000498012.5	478	ENSG00000166105	GLB1L3	galactosidase beta 1 like 3
All_bpd_scz_cont_girdhar2022_samples_peak_100048	134299450	134300293	chr11	Other	Other	-0.0255739	0.0669417	0.228941	0.632713	0.918603	844	*	Intron (ENST00000389887.9/112937, intron 9 of 9)	11	134307192	134319284	12093	1	112937	ENST00000455971.6	-6899	ENSG00000166105	GLB1L3	galactosidase beta 1 like 3
All_bpd_scz_cont_girdhar2022_samples_peak_100049	134330574	134331466	chr11	Other	Other	-0.0738653	-0.0394424	1.86427	0.173315	0.670141	893	*	Promoter (<=1kb)	11	134331988	134376324	44337	1	89944	ENST00000535456.7	-522	ENSG00000149328	GLB1L2	galactosidase beta 1 like 2
All_bpd_scz_cont_girdhar2022_samples_peak_10005	36481721	36483469	chr1	Microglia	Microglia	-0.0825818	1.66175	3.53049	0.0613705	0.499129	1749	*	Promoter (<=1kb)	1	36479433	36482051	2619	2	1441	ENST00000533491.2	0	ENSG00000119535	CSF3R	colony stimulating factor 3 receptor
All_bpd_scz_cont_girdhar2022_samples_peak_100050	134332716	134333468	chr11	Other	Other	-0.0159131	-0.302068	0.0722786	0.788261	0.960491	753	*	Promoter (<=1kb)	11	134331988	134376324	44337	1	89944	ENST00000535456.7	728	ENSG00000149328	GLB1L2	galactosidase beta 1 like 2
All_bpd_scz_cont_girdhar2022_samples_peak_100052	134358504	134360696	chr11	Neuron,Oligodendrocyte	Multiple	-0.0810576	1.2801	2.77642	0.0968681	0.569449	2193	*	Promoter (2-3kb)	11	134356015	134369877	13863	1	89944	ENST00000533324.2	2489	ENSG00000149328	GLB1L2	galactosidase beta 1 like 2
All_bpd_scz_cont_girdhar2022_samples_peak_100053	134364577	134366625	chr11	Neuron	Neuron	0.0188262	1.05547	0.145068	0.703606	0.939268	2049	*	Exon (ENST00000531081.5/89944, exon 4 of 4)	11	134356015	134369877	13863	1	89944	ENST00000533324.2	8562	ENSG00000149328	GLB1L2	galactosidase beta 1 like 2
All_bpd_scz_cont_girdhar2022_samples_peak_100054	134367005	134367319	chr11	Neuron	Neuron	0.080207	-0.922891	1.31652	0.252275	0.738583	315	*	Exon (ENST00000535456.7/89944, exon 9 of 19)	11	134356015	134369877	13863	1	89944	ENST00000533324.2	10990	ENSG00000149328	GLB1L2	galactosidase beta 1 like 2
All_bpd_scz_cont_girdhar2022_samples_peak_100055	134370910	134372279	chr11	Neuron	Neuron	0.0590497	1.62799	1.42542	0.233603	0.724354	1370	*	Exon (ENST00000535456.7/89944, exon 13 of 19)	11	134356015	134369877	13863	1	89944	ENST00000533324.2	14895	ENSG00000149328	GLB1L2	galactosidase beta 1 like 2
All_bpd_scz_cont_girdhar2022_samples_peak_100056	134372676	134375741	chr11	Neuron	Neuron	0.0471832	3.22603	1.1543	0.283649	0.760931	3066	*	3' UTR	11	134378504	134387197	8694	2	27087	ENST00000531778.1	11456	ENSG00000109956	B3GAT1	beta-1,3-glucuronyltransferase 1
All_bpd_scz_cont_girdhar2022_samples_peak_100057	134376756	134377360	chr11	Neuron	Neuron	-0.00544489	0.688334	0.0111424	0.916015	0.989097	605	*	Exon (ENST00000529077.5/89944, exon 21 of 22)	11	134378504	134387197	8694	2	27087	ENST00000531778.1	9837	ENSG00000109956	B3GAT1	beta-1,3-glucuronyltransferase 1
All_bpd_scz_cont_girdhar2022_samples_peak_100058	134378157	134378726	chr11	Neuron	Neuron	0.0432044	0.567851	0.951915	0.330141	0.790824	570	*	3' UTR	11	134378504	134387197	8694	2	27087	ENST00000531778.1	8471	ENSG00000109956	B3GAT1	beta-1,3-glucuronyltransferase 1
All_bpd_scz_cont_girdhar2022_samples_peak_100059	134378918	134379116	chr11	Neuron	Neuron	0.00821731	-0.61834	0.014348	0.904748	0.986914	199	*	3' UTR	11	134378504	134387197	8694	2	27087	ENST00000531778.1	8081	ENSG00000109956	B3GAT1	beta-1,3-glucuronyltransferase 1
All_bpd_scz_cont_girdhar2022_samples_peak_100060	134379381	134379729	chr11	Neuron	Neuron	-0.00318913	-0.43467	0.00209929	0.963491	0.996294	349	*	3' UTR	11	134378504	134387197	8694	2	27087	ENST00000531778.1	7468	ENSG00000109956	B3GAT1	beta-1,3-glucuronyltransferase 1
All_bpd_scz_cont_girdhar2022_samples_peak_100061	134380686	134381171	chr11	Neuron	Neuron	0.00283035	-0.025717	0.00244795	0.960577	0.996042	486	*	3' UTR	11	134378504	134387197	8694	2	27087	ENST00000531778.1	6026	ENSG00000109956	B3GAT1	beta-1,3-glucuronyltransferase 1
All_bpd_scz_cont_girdhar2022_samples_peak_100062	134384923	134387581	chr11	Astrocyte,Neuron,Oligodendrocyte	Multiple	0.0247004	3.58532	0.733871	0.392421	0.82529	2659	*	Promoter (<=1kb)	11	134378504	134387197	8694	2	27087	ENST00000531778.1	0	ENSG00000109956	B3GAT1	beta-1,3-glucuronyltransferase 1
All_bpd_scz_cont_girdhar2022_samples_peak_100063	134390617	134391051	chr11	Neuron	Neuron	0.057333	0.864635	1.42742	0.233276	0.724188	435	*	Promoter (1-2kb)	11	134381645	134392353	10709	2	27087	ENST00000524765.1	1302	ENSG00000109956	B3GAT1	beta-1,3-glucuronyltransferase 1
All_bpd_scz_cont_girdhar2022_samples_peak_100064	134391365	134391666	chr11	Neuron,Oligodendrocyte	Multiple	-0.0237687	0.223895	0.155429	0.693724	0.936351	302	*	Promoter (<=1kb)	11	134381645	134392353	10709	2	27087	ENST00000524765.1	687	ENSG00000109956	B3GAT1	beta-1,3-glucuronyltransferase 1
All_bpd_scz_cont_girdhar2022_samples_peak_100065	134393341	134393684	chr11	Neuron,Oligodendrocyte	Multiple	0.0366274	0.830482	0.852826	0.356612	0.806552	344	*	Promoter (<=1kb)	11	134381645	134392353	10709	2	27087	ENST00000524765.1	-988	ENSG00000109956	B3GAT1	beta-1,3-glucuronyltransferase 1
All_bpd_scz_cont_girdhar2022_samples_peak_100066	134393842	134394373	chr11	Astrocyte,Neuron,Oligodendrocyte	Multiple	0.117868	1.36749	7.34032	0.00719134	0.256452	532	*	Promoter (1-2kb)	11	134381645	134392353	10709	2	27087	ENST00000524765.1	-1489	ENSG00000109956	B3GAT1	beta-1,3-glucuronyltransferase 1
All_bpd_scz_cont_girdhar2022_samples_peak_100067	134394993	134395160	chr11	Neuron,Oligodendrocyte	Multiple	0.0141231	0.580301	0.0897722	0.764707	0.95483	168	*	Promoter (2-3kb)	11	134381645	134392353	10709	2	27087	ENST00000524765.1	-2640	ENSG00000109956	B3GAT1	beta-1,3-glucuronyltransferase 1
All_bpd_scz_cont_girdhar2022_samples_peak_100068	134395364	134396253	chr11	Neuron,Oligodendrocyte	Multiple	0.0542798	2.09858	1.67689	0.196489	0.692724	890	*	Intron (ENST00000392580.5/27087, intron 1 of 6)	11	134381645	134392353	10709	2	27087	ENST00000524765.1	-3011	ENSG00000109956	B3GAT1	beta-1,3-glucuronyltransferase 1
All_bpd_scz_cont_girdhar2022_samples_peak_100069	134396719	134397187	chr11	Neuron,Oligodendrocyte	Multiple	0.123965	1.44458	8.92229	0.00308666	0.191708	469	*	Intron (ENST00000392580.5/27087, intron 1 of 6)	11	134381645	134392353	10709	2	27087	ENST00000524765.1	-4366	ENSG00000109956	B3GAT1	beta-1,3-glucuronyltransferase 1
All_bpd_scz_cont_girdhar2022_samples_peak_10007	36485436	36486321	chr1	Microglia	Microglia	-0.0569324	0.975606	1.33277	0.249374	0.73651	886	*	Promoter (2-3kb)	1	36466043	36483278	17236	2	1441	ENST00000373104.5	-2158	ENSG00000119535	CSF3R	colony stimulating factor 3 receptor
All_bpd_scz_cont_girdhar2022_samples_peak_100070	134397712	134400386	chr11	Astrocyte,Neuron,Oligodendrocyte	Multiple	0.0484875	4.26216	2.44687	0.118978	0.604113	2675	*	Intron (ENST00000392580.5/27087, intron 1 of 6)	11	134381645	134392353	10709	2	27087	ENST00000524765.1	-5359	ENSG00000109956	B3GAT1	beta-1,3-glucuronyltransferase 1
All_bpd_scz_cont_girdhar2022_samples_peak_100071	134404841	134405435	chr11	Neuron	Neuron	0.10197	1.33467	3.4035	0.0661975	0.510232	595	*	Intron (ENST00000392580.5/27087, intron 1 of 6)	11	134383999	134409881	25883	2	27087	ENST00000531510.1	4446	ENSG00000109956	B3GAT1	beta-1,3-glucuronyltransferase 1
All_bpd_scz_cont_girdhar2022_samples_peak_100072	134405612	134406417	chr11	Neuron,Oligodendrocyte	Multiple	0.0130355	1.80258	0.0803917	0.776993	0.957875	806	*	Intron (ENST00000392580.5/27087, intron 1 of 6)	11	134383999	134409881	25883	2	27087	ENST00000531510.1	3464	ENSG00000109956	B3GAT1	beta-1,3-glucuronyltransferase 1
All_bpd_scz_cont_girdhar2022_samples_peak_100073	134407123	134407647	chr11	Astrocyte,Neuron,Oligodendrocyte	Multiple	0.0424191	1.83134	1.16844	0.280725	0.759058	525	*	Promoter (2-3kb)	11	134383999	134409881	25883	2	27087	ENST00000531510.1	2234	ENSG00000109956	B3GAT1	beta-1,3-glucuronyltransferase 1
All_bpd_scz_cont_girdhar2022_samples_peak_100074	134409222	134411445	chr11	Astrocyte,Neuron,Oligodendrocyte	Multiple	0.00999426	4.10865	0.0991963	0.753049	0.95188	2224	*	Promoter (<=1kb)	11	134383999	134409881	25883	2	27087	ENST00000531510.1	0	ENSG00000109956	B3GAT1	beta-1,3-glucuronyltransferase 1
All_bpd_scz_cont_girdhar2022_samples_peak_100075	134412736	134416267	chr11	Astrocyte,Neuron,Oligodendrocyte	Multiple	0.0262769	5.09852	0.975726	0.324176	0.787013	3532	*	Promoter (<=1kb)	11	134412305	134505665	93361	1	283177	ENST00000661684.1	431	ENSG00000255545	B3GAT1-DT	B3GAT1 divergent transcript
All_bpd_scz_cont_girdhar2022_samples_peak_100076	134423333	134423654	chr11	Neuron	Neuron	0.0314171	0.544781	0.46491	0.495946	0.870332	322	*	Intron (ENST00000657630.1/283177, intron 1 of 2)	11	134412305	134505665	93361	1	283177	ENST00000661684.1	11028	ENSG00000255545	B3GAT1-DT	B3GAT1 divergent transcript
All_bpd_scz_cont_girdhar2022_samples_peak_100077	134423958	134424428	chr11	Neuron	Neuron	0.0683123	1.02738	2.37756	0.124308	0.611147	471	*	Intron (ENST00000657630.1/283177, intron 1 of 2)	11	134412305	134505665	93361	1	283177	ENST00000661684.1	11653	ENSG00000255545	B3GAT1-DT	B3GAT1 divergent transcript
All_bpd_scz_cont_girdhar2022_samples_peak_100078	134424606	134424942	chr11	Neuron,Oligodendrocyte	Multiple	0.0217963	0.53953	0.150167	0.698694	0.937765	337	*	Intron (ENST00000657630.1/283177, intron 1 of 2)	11	134436473	134505659	69187	1	283177	ENST00000531319.2	-11531	ENSG00000255545	B3GAT1-DT	B3GAT1 divergent transcript
All_bpd_scz_cont_girdhar2022_samples_peak_100079	134425130	134426799	chr11	Neuron,Oligodendrocyte	Multiple	0.0320586	3.84508	1.2021	0.273918	0.75455	1670	*	Intron (ENST00000657630.1/283177, intron 1 of 2)	11	134436473	134505659	69187	1	283177	ENST00000531319.2	-9674	ENSG00000255545	B3GAT1-DT	B3GAT1 divergent transcript
All_bpd_scz_cont_girdhar2022_samples_peak_10008	36486523	36487350	chr1	Microglia,Oligodendrocyte	Multiple	-0.0265238	1.00347	0.325011	0.569105	0.898112	828	*	Distal Intergenic	1	36466043	36483278	17236	2	1441	ENST00000373104.5	-3245	ENSG00000119535	CSF3R	colony stimulating factor 3 receptor
All_bpd_scz_cont_girdhar2022_samples_peak_100080	134432401	134433735	chr11	Oligodendrocyte	Oligodendrocyte	0.0393002	2.49576	1.01175	0.31542	0.781821	1335	*	Promoter (2-3kb)	11	134436473	134505659	69187	1	283177	ENST00000531319.2	-2738	ENSG00000255545	B3GAT1-DT	B3GAT1 divergent transcript
All_bpd_scz_cont_girdhar2022_samples_peak_100081	134438223	134439605	chr11	Neuron	Neuron	0.175593	1.21455	5.79302	0.0167889	0.336292	1383	*	Promoter (1-2kb)	11	134436735	134505173	68439	1	283177	ENST00000533390.6	1488	ENSG00000255545	B3GAT1-DT	B3GAT1 divergent transcript
All_bpd_scz_cont_girdhar2022_samples_peak_100082	134440812	134441763	chr11	Neuron,Oligodendrocyte	Multiple	0.0224998	1.6796	0.282754	0.595357	0.906818	952	*	Intron (ENST00000661684.1/283177, intron 1 of 3)	11	134436735	134505173	68439	1	283177	ENST00000533390.6	4077	ENSG00000255545	B3GAT1-DT	B3GAT1 divergent transcript
All_bpd_scz_cont_girdhar2022_samples_peak_100083	134443101	134443882	chr11	Other	Other	-0.01565	0.027895	0.0596063	0.807312	0.965136	782	*	Intron (ENST00000661684.1/283177, intron 1 of 3)	11	134436735	134505173	68439	1	283177	ENST00000533390.6	6366	ENSG00000255545	B3GAT1-DT	B3GAT1 divergent transcript
All_bpd_scz_cont_girdhar2022_samples_peak_100084	134452089	134454593	chr11	Astrocyte,Neuron,Oligodendrocyte	Multiple	-0.0176013	3.70324	0.143802	0.704841	0.939582	2505	*	Intron (ENST00000661684.1/283177, intron 1 of 3)	11	134466185	134487915	21731	1	283177	ENST00000528482.6	-11592	ENSG00000255545	B3GAT1-DT	B3GAT1 divergent transcript
All_bpd_scz_cont_girdhar2022_samples_peak_100085	134458995	134460666	chr11	Neuron,Oligodendrocyte	Multiple	-0.0194001	2.54925	0.182259	0.669793	0.929641	1672	*	Intron (ENST00000661684.1/283177, intron 1 of 3)	11	134466185	134487915	21731	1	283177	ENST00000528482.6	-5519	ENSG00000255545	B3GAT1-DT	B3GAT1 divergent transcript
All_bpd_scz_cont_girdhar2022_samples_peak_100086	134460967	134461357	chr11	Neuron	Neuron	-0.0668934	-0.520533	1.07438	0.300923	0.772866	391	*	Intron (ENST00000661684.1/283177, intron 1 of 3)	11	134466185	134487915	21731	1	283177	ENST00000528482.6	-4828	ENSG00000255545	B3GAT1-DT	B3GAT1 divergent transcript
All_bpd_scz_cont_girdhar2022_samples_peak_100087	134465750	134466742	chr11	Neuron	Neuron	-0.0243372	0.660143	0.20984	0.647276	0.922997	993	*	Promoter (<=1kb)	11	134466185	134487915	21731	1	283177	ENST00000528482.6	0	ENSG00000255545	B3GAT1-DT	B3GAT1 divergent transcript
All_bpd_scz_cont_girdhar2022_samples_peak_100088	134470443	134473249	chr11	Neuron	Neuron	-0.0283457	2.79485	0.822018	0.365432	0.811314	2807	*	Promoter (2-3kb)	11	134467611	134505661	38051	1	283177	ENST00000653028.1	2832	ENSG00000255545	B3GAT1-DT	B3GAT1 divergent transcript
All_bpd_scz_cont_girdhar2022_samples_peak_10009	36487569	36488079	chr1	Microglia	Microglia	-0.0979081	-0.34814	2.10487	0.148038	0.641303	511	*	Distal Intergenic	1	36466043	36483278	17236	2	1441	ENST00000373104.5	-4291	ENSG00000119535	CSF3R	colony stimulating factor 3 receptor
All_bpd_scz_cont_girdhar2022_samples_peak_100090	134481829	134482674	chr11	Neuron	Neuron	-0.101669	-0.150809	2.51753	0.113804	0.597005	846	*	Promoter (2-3kb)	11	134479299	134505661	26363	1	283177	ENST00000532886.2	2530	ENSG00000255545	B3GAT1-DT	B3GAT1 divergent transcript
All_bpd_scz_cont_girdhar2022_samples_peak_100091	134485345	134485709	chr11	Other	Other	-0.0867147	-1.02348	1.00652	0.316673	0.782624	365	*	Intron (ENST00000661684.1/283177, intron 3 of 3)	11	134479299	134505661	26363	1	283177	ENST00000532886.2	6046	ENSG00000255545	B3GAT1-DT	B3GAT1 divergent transcript
All_bpd_scz_cont_girdhar2022_samples_peak_100092	134497382	134499128	chr11	Astrocyte,Neuron	Multiple	0.0338359	1.76951	0.351802	0.553612	0.893005	1747	*	Intron (ENST00000661684.1/283177, intron 3 of 3)	11	134479299	134505661	26363	1	283177	ENST00000532886.2	18083	ENSG00000255545	B3GAT1-DT	B3GAT1 divergent transcript
All_bpd_scz_cont_girdhar2022_samples_peak_100097	134510426	134511609	chr11	Neuron	Neuron	-0.142192	0.18361	4.30482	0.03899	0.433711	1184	*	Distal Intergenic	11	134479299	134505661	26363	1	283177	ENST00000532886.2	31127	ENSG00000255545	B3GAT1-DT	B3GAT1 divergent transcript
All_bpd_scz_cont_girdhar2022_samples_peak_100099	134514029	134514581	chr11	Neuron	Neuron	-0.124288	-0.301789	3.19969	0.0748183	0.529704	553	*	Distal Intergenic	11	134479299	134505661	26363	1	283177	ENST00000532886.2	34730	ENSG00000255545	B3GAT1-DT	B3GAT1 divergent transcript
All_bpd_scz_cont_girdhar2022_samples_peak_100100	134515666	134516666	chr11	Neuron	Neuron	-0.240087	-0.032608	9.51729	0.00225554	0.170302	1001	*	Distal Intergenic	11	134479299	134505661	26363	1	283177	ENST00000532886.2	36367	ENSG00000255545	B3GAT1-DT	B3GAT1 divergent transcript
All_bpd_scz_cont_girdhar2022_samples_peak_100101	134516892	134517220	chr11	Other	Other	-0.216907	-0.848328	6.65173	0.0104572	0.28957	329	*	Distal Intergenic	11	134479299	134505661	26363	1	283177	ENST00000532886.2	37593	ENSG00000255545	B3GAT1-DT	B3GAT1 divergent transcript
All_bpd_scz_cont_girdhar2022_samples_peak_100102	134517501	134518276	chr11	Other	Other	-0.193287	-0.433984	7.13557	0.00803468	0.266098	776	*	Distal Intergenic	11	134479299	134505661	26363	1	283177	ENST00000532886.2	38202	ENSG00000255545	B3GAT1-DT	B3GAT1 divergent transcript
All_bpd_scz_cont_girdhar2022_samples_peak_100103	134519836	134520415	chr11	Other	Other	0.00233143	-0.577495	0.00105249	0.974144	0.997745	580	*	Distal Intergenic	11	134479299	134505661	26363	1	283177	ENST00000532886.2	40537	ENSG00000255545	B3GAT1-DT	B3GAT1 divergent transcript
All_bpd_scz_cont_girdhar2022_samples_peak_100104	134530677	134531591	chr11	Neuron	Neuron	-0.0595803	0.0506595	0.658637	0.417785	0.837364	915	*	Distal Intergenic	11	134563396	134573056	9661	1	124902799	ENST00000532652.1	-31805	NA	LOC124902799	uncharacterized LOC124902799
All_bpd_scz_cont_girdhar2022_samples_peak_100106	134542792	134543698	chr11	Neuron	Neuron	-0.043734	0.517136	0.626112	0.429507	0.842468	907	*	Distal Intergenic	11	134563396	134573056	9661	1	124902799	ENST00000532652.1	-19698	NA	LOC124902799	uncharacterized LOC124902799
All_bpd_scz_cont_girdhar2022_samples_peak_100109	134565925	134566814	chr11	Oligodendrocyte	Oligodendrocyte	-0.0982615	0.962259	5.28943	0.0222491	0.36702	890	*	Promoter (2-3kb)	11	134563396	134573056	9661	1	124902799	ENST00000532652.1	2529	NA	LOC124902799	uncharacterized LOC124902799
All_bpd_scz_cont_girdhar2022_samples_peak_10011	36516142	36516459	chr1	Other	Other	-0.0416343	-1.18027	0.214026	0.644017	0.922009	318	*	Distal Intergenic	1	36466043	36483278	17236	2	1441	ENST00000373104.5	-32864	ENSG00000119535	CSF3R	colony stimulating factor 3 receptor
All_bpd_scz_cont_girdhar2022_samples_peak_100111	134571998	134574878	chr11	Microglia,Neuron	Multiple	-0.0101993	2.57236	0.0663165	0.796982	0.962544	2881	*	Exon (ENST00000532652.1/124902799, exon 3 of 3)	11	134563396	134573056	9661	1	124902799	ENST00000532652.1	8602	NA	LOC124902799	uncharacterized LOC124902799
All_bpd_scz_cont_girdhar2022_samples_peak_100112	134576386	134576656	chr11	Neuron	Neuron	0.0622914	-0.768587	0.74252	0.38965	0.823991	271	*	Distal Intergenic	11	134563396	134573056	9661	1	124902799	ENST00000532652.1	12990	NA	LOC124902799	uncharacterized LOC124902799
All_bpd_scz_cont_girdhar2022_samples_peak_100113	134577536	134577785	chr11	Astrocyte	Astrocyte	0.0622141	-0.943113	0.821189	0.365673	0.811419	250	*	Distal Intergenic	11	134563396	134573056	9661	1	124902799	ENST00000532652.1	14140	NA	LOC124902799	uncharacterized LOC124902799
All_bpd_scz_cont_girdhar2022_samples_peak_100114	134578369	134578867	chr11	Astrocyte	Astrocyte	0.0256125	-0.586042	0.173554	0.677317	0.931684	499	*	Distal Intergenic	11	134563396	134573056	9661	1	124902799	ENST00000532652.1	14973	NA	LOC124902799	uncharacterized LOC124902799
All_bpd_scz_cont_girdhar2022_samples_peak_100116	134583394	134585772	chr11	Astrocyte,Microglia	Multiple	-0.168181	1.83064	14.4057	0.00018347	0.0718214	2379	*	Distal Intergenic	11	134563396	134573056	9661	1	124902799	ENST00000532652.1	19998	NA	LOC124902799	uncharacterized LOC124902799
All_bpd_scz_cont_girdhar2022_samples_peak_100117	134587494	134587878	chr11	Microglia	Microglia	-0.323155	-0.998422	11.4929	0.000807387	0.120625	385	*	Distal Intergenic	11	134563396	134573056	9661	1	124902799	ENST00000532652.1	24098	NA	LOC124902799	uncharacterized LOC124902799
All_bpd_scz_cont_girdhar2022_samples_peak_100118	134599303	134599735	chr11	Neuron	Neuron	-0.0597266	-0.301166	1.00182	0.317803	0.783206	433	*	Distal Intergenic	11	134563396	134573056	9661	1	124902799	ENST00000532652.1	35907	NA	LOC124902799	uncharacterized LOC124902799
All_bpd_scz_cont_girdhar2022_samples_peak_100120	134607131	134607441	chr11	Neuron	Neuron	-0.110356	-1.07808	1.73172	0.189353	0.685129	311	*	Distal Intergenic	11	134563396	134573056	9661	1	124902799	ENST00000532652.1	43735	NA	LOC124902799	uncharacterized LOC124902799
All_bpd_scz_cont_girdhar2022_samples_peak_100121	134607772	134608186	chr11	Neuron	Neuron	-0.129878	-1.02548	2.23263	0.136338	0.6268	415	*	Distal Intergenic	11	134563396	134573056	9661	1	124902799	ENST00000532652.1	44376	NA	LOC124902799	uncharacterized LOC124902799
All_bpd_scz_cont_girdhar2022_samples_peak_100122	134609413	134609935	chr11	Other	Other	-0.065759	-0.888719	0.564628	0.453082	0.852466	523	*	Distal Intergenic	11	134563396	134573056	9661	1	124902799	ENST00000532652.1	46017	NA	LOC124902799	uncharacterized LOC124902799
All_bpd_scz_cont_girdhar2022_samples_peak_100124	134632441	134633125	chr11	Neuron	Neuron	-0.0029376	0.217724	0.00165344	0.967596	0.996853	685	*	Distal Intergenic	11	134563396	134573056	9661	1	124902799	ENST00000532652.1	69045	NA	LOC124902799	uncharacterized LOC124902799
All_bpd_scz_cont_girdhar2022_samples_peak_100125	134633338	134633720	chr11	Neuron	Neuron	-0.155421	-1.02311	3.024	0.0832264	0.546189	383	*	Distal Intergenic	11	134563396	134573056	9661	1	124902799	ENST00000532652.1	69942	NA	LOC124902799	uncharacterized LOC124902799
All_bpd_scz_cont_girdhar2022_samples_peak_100126	134635290	134636232	chr11	Other	Other	-0.117387	0.242234	3.8686	0.0502628	0.469059	943	*	Distal Intergenic	11	134563396	134573056	9661	1	124902799	ENST00000532652.1	71894	NA	LOC124902799	uncharacterized LOC124902799
All_bpd_scz_cont_girdhar2022_samples_peak_100128	134638756	134639727	chr11	Neuron	Neuron	-0.0111267	0.229365	0.0302054	0.86216	0.978165	972	*	Distal Intergenic	11	134712539	134715929	3391	1	105369584	ENST00000670056.1	-72812	ENSG00000255344	LINC02706	long intergenic non-protein coding RNA 2706
All_bpd_scz_cont_girdhar2022_samples_peak_100130	134644424	134645352	chr11	Neuron	Neuron	-0.107445	0.00506976	3.28808	0.0709395	0.521329	929	*	Distal Intergenic	11	134712539	134715929	3391	1	105369584	ENST00000670056.1	-67187	ENSG00000255344	LINC02706	long intergenic non-protein coding RNA 2706
All_bpd_scz_cont_girdhar2022_samples_peak_100131	134645627	134646151	chr11	Neuron	Neuron	0.0427698	-0.864006	0.288827	0.591433	0.905593	525	*	Distal Intergenic	11	134712539	134715929	3391	1	105369584	ENST00000670056.1	-66388	ENSG00000255344	LINC02706	long intergenic non-protein coding RNA 2706
All_bpd_scz_cont_girdhar2022_samples_peak_100133	134654833	134656406	chr11	Neuron	Neuron	-0.0303004	1.06739	0.272735	0.601948	0.909429	1574	*	Exon (ENST00000663285.1/ENST00000663285.1, exon 1 of 2)	11	134712539	134715929	3391	1	105369584	ENST00000670056.1	-56133	ENSG00000255344	LINC02706	long intergenic non-protein coding RNA 2706
All_bpd_scz_cont_girdhar2022_samples_peak_100134	134657164	134657982	chr11	Neuron	Neuron	0.106571	-0.208446	2.129	0.145744	0.638172	819	*	Intron (ENST00000663285.1/ENST00000663285.1, intron 1 of 1)	11	134712539	134715929	3391	1	105369584	ENST00000670056.1	-54557	ENSG00000255344	LINC02706	long intergenic non-protein coding RNA 2706
All_bpd_scz_cont_girdhar2022_samples_peak_100135	134658288	134659048	chr11	Neuron	Neuron	-0.062217	0.0787975	0.929224	0.335962	0.794286	761	*	Intron (ENST00000663285.1/ENST00000663285.1, intron 1 of 1)	11	134712539	134715929	3391	1	105369584	ENST00000670056.1	-53491	ENSG00000255344	LINC02706	long intergenic non-protein coding RNA 2706
All_bpd_scz_cont_girdhar2022_samples_peak_100136	134661865	134663798	chr11	Neuron	Neuron	-0.0388086	1.23417	0.656654	0.418486	0.837698	1934	*	Distal Intergenic	11	134712539	134715929	3391	1	105369584	ENST00000670056.1	-48741	ENSG00000255344	LINC02706	long intergenic non-protein coding RNA 2706
All_bpd_scz_cont_girdhar2022_samples_peak_100137	134666069	134666458	chr11	Neuron	Neuron	0.142824	-0.965489	3.86419	0.0503931	0.46943	390	*	Distal Intergenic	11	134712539	134715929	3391	1	105369584	ENST00000670056.1	-46081	ENSG00000255344	LINC02706	long intergenic non-protein coding RNA 2706
All_bpd_scz_cont_girdhar2022_samples_peak_100139	134671109	134671341	chr11	Other	Other	0.00549285	-1.27254	0.00342151	0.9534	0.99515	233	*	Distal Intergenic	11	134712539	134715929	3391	1	105369584	ENST00000670056.1	-41198	ENSG00000255344	LINC02706	long intergenic non-protein coding RNA 2706
All_bpd_scz_cont_girdhar2022_samples_peak_100140	134686115	134686651	chr11	Other	Other	-0.0349635	-0.808348	0.281165	0.713893	0.941918	537	*	Exon (ENST00000650618.1/ENST00000650618.1, exon 5 of 5)	11	134712539	134715929	3391	1	105369584	ENST00000670056.1	-25888	ENSG00000255344	LINC02706	long intergenic non-protein coding RNA 2706
All_bpd_scz_cont_girdhar2022_samples_peak_100142	134691237	134692880	chr11	Other	Other	0.0227569	1.44422	0.130493	0.718216	0.942954	1644	*	Intron (ENST00000650618.1/ENST00000650618.1, intron 4 of 4)	11	134712539	134715929	3391	1	105369584	ENST00000670056.1	-19659	ENSG00000255344	LINC02706	long intergenic non-protein coding RNA 2706
All_bpd_scz_cont_girdhar2022_samples_peak_100144	134711648	134712130	chr11	Oligodendrocyte	Oligodendrocyte	-0.137109	-0.471631	4.2078	0.0412423	0.44081	483	*	Promoter (<=1kb)	11	134712539	134715929	3391	1	105369584	ENST00000670056.1	-409	ENSG00000255344	LINC02706	long intergenic non-protein coding RNA 2706
All_bpd_scz_cont_girdhar2022_samples_peak_100145	134724211	134727028	chr11	Neuron	Neuron	-0.0564855	1.71868	1.32549	0.250669	0.73743	2818	*	Distal Intergenic	11	134735596	134763810	28215	1	729305	ENST00000513405.1	-8568	ENSG00000251226	LINC02714	long intergenic non-protein coding RNA 2714
All_bpd_scz_cont_girdhar2022_samples_peak_100146	134730967	134732063	chr11	Neuron	Neuron	-0.0196699	0.73328	0.182904	0.669244	0.929498	1097	*	Distal Intergenic	11	134735596	134763810	28215	1	729305	ENST00000513405.1	-3533	ENSG00000251226	LINC02714	long intergenic non-protein coding RNA 2714
All_bpd_scz_cont_girdhar2022_samples_peak_100147	134732762	134735065	chr11	Neuron	Neuron	-0.0261141	1.8312	0.124867	0.724102	0.94454	2304	*	Promoter (<=1kb)	11	134735596	134763810	28215	1	729305	ENST00000513405.1	-531	ENSG00000251226	LINC02714	long intergenic non-protein coding RNA 2714
All_bpd_scz_cont_girdhar2022_samples_peak_100148	134736438	134736979	chr11	Neuron	Neuron	-0.0850541	-0.613952	0.801822	0.371379	0.814605	542	*	Promoter (<=1kb)	11	134735596	134763810	28215	1	729305	ENST00000513405.1	842	ENSG00000251226	LINC02714	long intergenic non-protein coding RNA 2714
All_bpd_scz_cont_girdhar2022_samples_peak_100149	134739071	134739508	chr11	Neuron	Neuron	0.00204708	-0.843803	0.000660352	0.979519	0.998246	438	*	Intron (ENST00000513405.1/729305, intron 1 of 1)	11	134735596	134763810	28215	1	729305	ENST00000513405.1	3475	ENSG00000251226	LINC02714	long intergenic non-protein coding RNA 2714
All_bpd_scz_cont_girdhar2022_samples_peak_100150	134740913	134743584	chr11	Neuron	Neuron	0.0769839	1.33526	2.47975	0.116538	0.600971	2672	*	Intron (ENST00000513405.1/729305, intron 1 of 1)	11	134735596	134763810	28215	1	729305	ENST00000513405.1	5317	ENSG00000251226	LINC02714	long intergenic non-protein coding RNA 2714
All_bpd_scz_cont_girdhar2022_samples_peak_100153	134751789	134754350	chr11	Neuron	Neuron	-0.0362934	1.9108	0.562765	0.453828	0.85284	2562	*	Intron (ENST00000513405.1/729305, intron 1 of 1)	11	134735596	134763810	28215	1	729305	ENST00000513405.1	16193	ENSG00000251226	LINC02714	long intergenic non-protein coding RNA 2714
All_bpd_scz_cont_girdhar2022_samples_peak_100156	134799474	134799981	chr11	Neuron	Neuron	-0.0353034	-0.626246	0.282222	0.595703	0.906972	508	*	Intron (ENST00000701514.1/ENST00000701514.1, intron 1 of 4)	11	134735596	134763810	28215	1	729305	ENST00000513405.1	63878	ENSG00000251226	LINC02714	long intergenic non-protein coding RNA 2714
All_bpd_scz_cont_girdhar2022_samples_peak_100157	134800190	134802566	chr11	Neuron	Neuron	-0.0705009	1.90779	2.35768	0.125885	0.613231	2377	*	Intron (ENST00000701514.1/ENST00000701514.1, intron 1 of 4)	11	134735596	134763810	28215	1	729305	ENST00000513405.1	64594	ENSG00000251226	LINC02714	long intergenic non-protein coding RNA 2714
All_bpd_scz_cont_girdhar2022_samples_peak_100158	134819113	134820470	chr11	Neuron	Neuron	0.136047	0.646159	6.67431	0.0103288	0.288803	1358	*	Distal Intergenic	11	134735596	134763810	28215	1	729305	ENST00000513405.1	83517	ENSG00000251226	LINC02714	long intergenic non-protein coding RNA 2714
All_bpd_scz_cont_girdhar2022_samples_peak_10016	36582071	36582805	chr1	Neuron	Neuron	0.0803883	-0.309639	1.50369	0.221215	0.714401	735	*	Distal Intergenic	1	36466043	36483278	17236	2	1441	ENST00000373104.5	-98793	ENSG00000119535	CSF3R	colony stimulating factor 3 receptor
All_bpd_scz_cont_girdhar2022_samples_peak_100161	134853661	134854536	chr11	Neuron	Neuron	0.0341317	0.137308	0.32712	0.567855	0.897651	876	*	Distal Intergenic	11	134950708	134951568	861	1	105369586	ENST00000528497.1	-96172	NA	LINC02697	long intergenic non-protein coding RNA 2697
All_bpd_scz_cont_girdhar2022_samples_peak_100162	134854752	134855398	chr11	Neuron	Neuron	-0.00556918	-0.245012	0.00751375	0.930991	0.991647	647	*	Distal Intergenic	11	134950708	134951568	861	1	105369586	ENST00000528497.1	-95310	NA	LINC02697	long intergenic non-protein coding RNA 2697
All_bpd_scz_cont_girdhar2022_samples_peak_100164	134866140	134866673	chr11	Other	Other	-0.178436	-0.819849	4.1185	0.043437	0.448441	534	*	Distal Intergenic	11	134950708	134951568	861	1	105369586	ENST00000528497.1	-84035	NA	LINC02697	long intergenic non-protein coding RNA 2697
All_bpd_scz_cont_girdhar2022_samples_peak_100165	134867830	134869405	chr11	Neuron,Oligodendrocyte	Multiple	-0.0389666	1.6008	1.13078	0.288597	0.764946	1576	*	Distal Intergenic	11	134950708	134951568	861	1	105369586	ENST00000528497.1	-81303	NA	LINC02697	long intergenic non-protein coding RNA 2697
All_bpd_scz_cont_girdhar2022_samples_peak_100168	134882560	134883208	chr11	Neuron	Neuron	-0.127613	-0.500664	3.39194	0.0666568	0.511226	649	*	Distal Intergenic	11	134950708	134951568	861	1	105369586	ENST00000528497.1	-67500	NA	LINC02697	long intergenic non-protein coding RNA 2697
All_bpd_scz_cont_girdhar2022_samples_peak_10017	36604865	36607383	chr1	Neuron	Neuron	0.0703573	2.26352	2.87658	0.0910756	0.559853	2519	*	Distal Intergenic	1	36466043	36483278	17236	2	1441	ENST00000373104.5	-121587	ENSG00000119535	CSF3R	colony stimulating factor 3 receptor
All_bpd_scz_cont_girdhar2022_samples_peak_100170	134895152	134895409	chr11	Neuron	Neuron	0.00384392	-0.991171	0.00248482	0.960282	0.996005	258	*	Distal Intergenic	11	134950708	134951568	861	1	105369586	ENST00000528497.1	-55299	NA	LINC02697	long intergenic non-protein coding RNA 2697
All_bpd_scz_cont_girdhar2022_samples_peak_100171	134900885	134903689	chr11	Neuron	Neuron	-0.000488682	2.49062	0.000111992	0.991565	0.999472	2805	*	Distal Intergenic	11	134950708	134951568	861	1	105369586	ENST00000528497.1	-47019	NA	LINC02697	long intergenic non-protein coding RNA 2697
All_bpd_scz_cont_girdhar2022_samples_peak_100172	134905096	134906670	chr11	Neuron,Oligodendrocyte	Multiple	-0.183825	1.58238	15.1435	0.000126715	0.0635276	1575	*	Distal Intergenic	11	134950708	134951568	861	1	105369586	ENST00000528497.1	-44038	NA	LINC02697	long intergenic non-protein coding RNA 2697
All_bpd_scz_cont_girdhar2022_samples_peak_100173	134908489	134908743	chr11	Neuron	Neuron	-0.183169	-0.799057	5.26464	0.0225616	0.368333	255	*	Distal Intergenic	11	134950708	134951568	861	1	105369586	ENST00000528497.1	-41965	NA	LINC02697	long intergenic non-protein coding RNA 2697
All_bpd_scz_cont_girdhar2022_samples_peak_100174	134909452	134909621	chr11	Neuron	Neuron	-0.05231	-1.06795	0.38986	0.532921	0.884997	170	*	Distal Intergenic	11	134950708	134951568	861	1	105369586	ENST00000528497.1	-41087	NA	LINC02697	long intergenic non-protein coding RNA 2697
All_bpd_scz_cont_girdhar2022_samples_peak_100175	134911510	134911843	chr11	Neuron	Neuron	0.0144669	-0.427248	0.0349486	0.851849	0.975752	334	*	Distal Intergenic	11	134950708	134951568	861	1	105369586	ENST00000528497.1	-38865	NA	LINC02697	long intergenic non-protein coding RNA 2697
All_bpd_scz_cont_girdhar2022_samples_peak_100176	134912126	134913423	chr11	Neuron	Neuron	-0.0584351	1.82814	1.44791	0.229961	0.721641	1298	*	Distal Intergenic	11	134950708	134951568	861	1	105369586	ENST00000528497.1	-37285	NA	LINC02697	long intergenic non-protein coding RNA 2697
All_bpd_scz_cont_girdhar2022_samples_peak_100177	134915889	134916414	chr11	Neuron	Neuron	-0.0526668	-0.426684	0.540676	0.462817	0.856777	526	*	Distal Intergenic	11	134950708	134951568	861	1	105369586	ENST00000528497.1	-34294	NA	LINC02697	long intergenic non-protein coding RNA 2697
All_bpd_scz_cont_girdhar2022_samples_peak_100178	134916836	134917391	chr11	Neuron	Neuron	-0.0614037	0.0918659	1.22428	0.269546	0.751434	556	*	Distal Intergenic	11	134950708	134951568	861	1	105369586	ENST00000528497.1	-33317	NA	LINC02697	long intergenic non-protein coding RNA 2697
All_bpd_scz_cont_girdhar2022_samples_peak_100179	134921185	134921553	chr11	Neuron	Neuron	-0.110603	-0.596024	2.06097	0.152318	0.646273	369	*	Distal Intergenic	11	134950708	134951568	861	1	105369586	ENST00000528497.1	-29155	NA	LINC02697	long intergenic non-protein coding RNA 2697
All_bpd_scz_cont_girdhar2022_samples_peak_10018	36624156	36627664	chr1	Neuron	Neuron	-0.0224192	2.69915	0.340086	0.560286	0.895283	3509	*	Distal Intergenic	1	36466043	36483278	17236	2	1441	ENST00000373104.5	-140878	ENSG00000119535	CSF3R	colony stimulating factor 3 receptor
All_bpd_scz_cont_girdhar2022_samples_peak_100180	134921746	134922515	chr11	Neuron	Neuron	-0.106413	0.161405	2.97792	0.0855978	0.550398	770	*	Distal Intergenic	11	134950708	134951568	861	1	105369586	ENST00000528497.1	-28193	NA	LINC02697	long intergenic non-protein coding RNA 2697
All_bpd_scz_cont_girdhar2022_samples_peak_100182	134937622	134938251	chr11	Neuron	Neuron	-0.0654471	-0.128636	1.28109	0.258741	0.74343	630	*	Distal Intergenic	11	134950708	134951568	861	1	105369586	ENST00000528497.1	-12457	NA	LINC02697	long intergenic non-protein coding RNA 2697
All_bpd_scz_cont_girdhar2022_samples_peak_100183	134938477	134939344	chr11	Neuron	Neuron	-0.0513632	0.0705947	0.746583	0.388358	0.823373	868	*	Distal Intergenic	11	134950708	134951568	861	1	105369586	ENST00000528497.1	-11364	NA	LINC02697	long intergenic non-protein coding RNA 2697
All_bpd_scz_cont_girdhar2022_samples_peak_100184	134939760	134940185	chr11	Other	Other	-0.0252453	-0.631855	0.11876	0.730663	0.946232	426	*	Distal Intergenic	11	134950708	134951568	861	1	105369586	ENST00000528497.1	-10523	NA	LINC02697	long intergenic non-protein coding RNA 2697
All_bpd_scz_cont_girdhar2022_samples_peak_100186	134942772	134943346	chr11	Neuron	Neuron	-0.0075485	-0.547698	0.00909342	0.924103	0.990571	575	*	Distal Intergenic	11	134950708	134951568	861	1	105369586	ENST00000528497.1	-7362	NA	LINC02697	long intergenic non-protein coding RNA 2697
All_bpd_scz_cont_girdhar2022_samples_peak_100187	134943907	134944249	chr11	Other	Other	0.00567206	-1.05625	0.0038103	0.950827	0.99479	343	*	Distal Intergenic	11	134950708	134951568	861	1	105369586	ENST00000528497.1	-6459	NA	LINC02697	long intergenic non-protein coding RNA 2697
All_bpd_scz_cont_girdhar2022_samples_peak_100188	134948956	134952047	chr11	Neuron,Oligodendrocyte	Multiple	-0.0356596	2.7911	0.681272	0.409907	0.833713	3092	*	Promoter (<=1kb)	11	134950708	134951568	861	1	105369586	ENST00000528497.1	0	NA	LINC02697	long intergenic non-protein coding RNA 2697
All_bpd_scz_cont_girdhar2022_samples_peak_100191	134955986	134956771	chr11	Other	Other	-0.0387459	-0.0386984	0.298722	0.585154	0.903551	786	*	Intron (ENST00000662732.1/ENST00000662732.1, intron 1 of 1)	11	134950708	134951568	861	1	105369586	ENST00000528497.1	5278	NA	LINC02697	long intergenic non-protein coding RNA 2697
All_bpd_scz_cont_girdhar2022_samples_peak_100192	134959219	134959647	chr11	Neuron	Neuron	-0.0743994	-1.00197	0.784082	0.376715	0.817559	429	*	Intron (ENST00000662732.1/ENST00000662732.1, intron 1 of 1)	11	134950708	134951568	861	1	105369586	ENST00000528497.1	8511	NA	LINC02697	long intergenic non-protein coding RNA 2697
All_bpd_scz_cont_girdhar2022_samples_peak_100193	134959891	134960134	chr11	Neuron	Neuron	-0.044354	-1.37717	0.172642	0.678117	0.931927	244	*	Intron (ENST00000662732.1/ENST00000662732.1, intron 1 of 1)	11	134950708	134951568	861	1	105369586	ENST00000528497.1	9183	NA	LINC02697	long intergenic non-protein coding RNA 2697
All_bpd_scz_cont_girdhar2022_samples_peak_100197	134980260	134981639	chr11	Microglia	Microglia	-0.198698	0.708409	9.34115	0.00247448	0.175797	1380	*	Exon (ENST00000662732.1/ENST00000662732.1, exon 1 of 2)	11	134985683	134986799	1117	1	100507548	ENST00000624288.1	-4044	NA	LOC100507548	uncharacterized LOC100507548
All_bpd_scz_cont_girdhar2022_samples_peak_100199	134986875	134989229	chr11	Neuron,Oligodendrocyte	Multiple	-0.0405545	2.9772	1.02186	0.313021	0.780495	2355	*	Promoter (1-2kb)	11	134985683	134986799	1117	1	100507548	ENST00000624288.1	1192	NA	LOC100507548	uncharacterized LOC100507548
All_bpd_scz_cont_girdhar2022_samples_peak_1002	5446914	5448285	chr1	Neuron	Neuron	-0.0147918	0.761202	0.0846525	0.771321	0.956484	1372	*	Distal Intergenic	1	5490829	5492804	1976	2	105376686	ENST00000649109.1	44519	NA	LOC105376686	uncharacterized LOC105376686
All_bpd_scz_cont_girdhar2022_samples_peak_10020	36653432	36654952	chr1	Oligodendrocyte	Oligodendrocyte	0.0280131	2.3949	0.468902	0.494104	0.869444	1521	*	Distal Intergenic	1	36768122	36769725	1604	2	124904023	ENST00000642109.1	114773	ENSG00000284720	LOC124904023	uncharacterized LOC124904023
All_bpd_scz_cont_girdhar2022_samples_peak_100200	134994480	134996345	chr11	Oligodendrocyte	Oligodendrocyte	-0.0660489	1.81838	2.8459	0.0928089	0.562971	1866	*	Exon (ENST00000650337.1/105369588, exon 3 of 4)	11	134985683	134986799	1117	1	100507548	ENST00000624288.1	8797	NA	LOC100507548	uncharacterized LOC100507548
All_bpd_scz_cont_girdhar2022_samples_peak_100201	134999301	135000054	chr11	Other	Other	-0.0989687	0.495869	2.58156	0.109331	0.589748	754	*	Intron (ENST00000650337.1/105369588, intron 2 of 3)	11	134994982	135007779	12798	2	105369588	ENST00000650337.1	7725	ENSG00000285735	LINC02717	long intergenic non-protein coding RNA 2717
All_bpd_scz_cont_girdhar2022_samples_peak_100202	135004536	135005489	chr11	Neuron,Oligodendrocyte	Multiple	-0.0534453	2.4744	1.88478	0.170977	0.667484	954	*	Promoter (2-3kb)	11	134994982	135007779	12798	2	105369588	ENST00000650337.1	2290	ENSG00000285735	LINC02717	long intergenic non-protein coding RNA 2717
All_bpd_scz_cont_girdhar2022_samples_peak_100203	135005921	135008566	chr11	Neuron,Oligodendrocyte	Multiple	-0.0470573	4.72577	2.03954	0.154458	0.648672	2646	*	Promoter (<=1kb)	11	134994982	135007779	12798	2	105369588	ENST00000650337.1	0	ENSG00000285735	LINC02717	long intergenic non-protein coding RNA 2717
All_bpd_scz_cont_girdhar2022_samples_peak_100204	135015865	135016341	chr11	Neuron	Neuron	-0.17452	-0.815093	3.93084	0.0484626	0.463749	477	*	Distal Intergenic	11	134997448	135007779	10332	2	105369588	ENST00000652919.1	-8086	ENSG00000285735	LINC02717	long intergenic non-protein coding RNA 2717
All_bpd_scz_cont_girdhar2022_samples_peak_100206	135017137	135017649	chr11	Neuron	Neuron	-0.037629	-0.352677	0.298854	0.585072	0.903524	513	*	Distal Intergenic	11	134997448	135007779	10332	2	105369588	ENST00000652919.1	-9358	ENSG00000285735	LINC02717	long intergenic non-protein coding RNA 2717
All_bpd_scz_cont_girdhar2022_samples_peak_100209	135024867	135026195	chr11	Neuron	Neuron	-0.0946748	0.809321	3.36075	0.067913	0.513954	1329	*	Distal Intergenic	11	134997448	135007779	10332	2	105369588	ENST00000652919.1	-17088	ENSG00000285735	LINC02717	long intergenic non-protein coding RNA 2717
All_bpd_scz_cont_girdhar2022_samples_peak_100210	135030311	135034171	chr11	Neuron	Neuron	-0.1105	2.31818	7.58166	0.0063131	0.245378	3861	*	Distal Intergenic	11	134997448	135007779	10332	2	105369588	ENST00000652919.1	-22532	ENSG00000285735	LINC02717	long intergenic non-protein coding RNA 2717
All_bpd_scz_cont_girdhar2022_samples_peak_100212	135043401	135044097	chr11	Neuron	Neuron	-0.0133113	-0.320905	0.0408094	0.840064	0.973152	697	*	Distal Intergenic	11	135061781	135075899	14119	2	105369589	ENST00000532071.1	31802	ENSG00000255512	LINC02684	long intergenic non-protein coding RNA 2684
All_bpd_scz_cont_girdhar2022_samples_peak_100215	135045396	135045927	chr11	Neuron	Neuron	-0.0203367	-0.746039	0.0754227	0.783818	0.959537	532	*	Distal Intergenic	11	135061781	135075899	14119	2	105369589	ENST00000532071.1	29972	ENSG00000255512	LINC02684	long intergenic non-protein coding RNA 2684
All_bpd_scz_cont_girdhar2022_samples_peak_100217	12897	14127	chr12	Other	Other	0.283715	0.855605	8.06628	0.00486694	0.224456	1231	*	Exon (ENST00000535849.1/ENST00000535849.1, exon 3 of 4)	12	14522	32015	17494	2	100288778	ENST00000400706.3	17888	ENSG00000226210	WASH8P	WAS protein family homolog 8, pseudogene
All_bpd_scz_cont_girdhar2022_samples_peak_100218	20057	22923	chr12	Microglia,Oligodendrocyte	Multiple	0.195605	3.25641	5.80726	0.0166565	0.335415	2867	*	Intron (ENST00000400706.3/100288778, intron 2 of 10)	12	14522	32015	17494	2	100288778	ENST00000400706.3	9092	ENSG00000226210	WASH8P	WAS protein family homolog 8, pseudogene
All_bpd_scz_cont_girdhar2022_samples_peak_100219	65583	66403	chr12	Neuron	Neuron	0.0439591	0.300078	0.470192	0.493511	0.869228	821	*	Promoter (<=1kb)	12	66767	178455	111689	1	440073	ENST00000538872.6	-364	ENSG00000120645	IQSEC3	IQ motif and Sec7 domain ArfGEF 3
All_bpd_scz_cont_girdhar2022_samples_peak_10022	36658215	36659068	chr1	Oligodendrocyte	Oligodendrocyte	0.0351999	0.633851	0.224803	0.635803	0.919581	854	*	Distal Intergenic	1	36768122	36769725	1604	2	124904023	ENST00000642109.1	110657	ENSG00000284720	LOC124904023	uncharacterized LOC124904023
All_bpd_scz_cont_girdhar2022_samples_peak_100220	66803	67040	chr12	Neuron	Neuron	0.083616	-1.07961	0.622134	0.430975	0.843118	238	*	Promoter (<=1kb)	12	66767	178455	111689	1	440073	ENST00000538872.6	36	ENSG00000120645	IQSEC3	IQ motif and Sec7 domain ArfGEF 3
All_bpd_scz_cont_girdhar2022_samples_peak_100222	74496	75257	chr12	Neuron	Neuron	-0.022737	0.439768	0.069184	0.792737	0.961424	762	*	Promoter (2-3kb)	12	77376	171330	93955	1	440073	ENST00000382841.2	-2119	ENSG00000120645	IQSEC3	IQ motif and Sec7 domain ArfGEF 3
All_bpd_scz_cont_girdhar2022_samples_peak_100223	75828	76386	chr12	Neuron	Neuron	-0.0743672	-0.678332	0.601614	0.438669	0.846254	559	*	Promoter (<=1kb)	12	77376	171330	93955	1	440073	ENST00000382841.2	-990	ENSG00000120645	IQSEC3	IQ motif and Sec7 domain ArfGEF 3
All_bpd_scz_cont_girdhar2022_samples_peak_100225	81116	81422	chr12	Other	Other	-0.10376	-1.37688	1.4774	0.225286	0.717533	307	*	Intron (ENST00000538872.6/440073, intron 1 of 13)	12	77376	171330	93955	1	440073	ENST00000382841.2	3740	ENSG00000120645	IQSEC3	IQ motif and Sec7 domain ArfGEF 3
All_bpd_scz_cont_girdhar2022_samples_peak_100226	82785	84982	chr12	Neuron	Neuron	-0.0302678	1.2944	0.431117	0.512023	0.876403	2198	*	Intron (ENST00000538872.6/440073, intron 1 of 13)	12	77376	171330	93955	1	440073	ENST00000382841.2	5409	ENSG00000120645	IQSEC3	IQ motif and Sec7 domain ArfGEF 3
All_bpd_scz_cont_girdhar2022_samples_peak_100227	85147	86042	chr12	Other	Other	-0.101593	0.557962	3.95719	0.0477213	0.461793	896	*	Intron (ENST00000538872.6/440073, intron 1 of 13)	12	77376	171330	93955	1	440073	ENST00000382841.2	7771	ENSG00000120645	IQSEC3	IQ motif and Sec7 domain ArfGEF 3
All_bpd_scz_cont_girdhar2022_samples_peak_100229	86679	88023	chr12	Other	Other	-0.000115722	0.647353	1.49186617200268e-06	0.999026	0.999953	1345	*	Intron (ENST00000538872.6/440073, intron 1 of 13)	12	77376	171330	93955	1	440073	ENST00000382841.2	9303	ENSG00000120645	IQSEC3	IQ motif and Sec7 domain ArfGEF 3
All_bpd_scz_cont_girdhar2022_samples_peak_10023	36662037	36662909	chr1	Neuron	Neuron	0.0589973	0.00256442	0.975646	0.324196	0.787018	873	*	Distal Intergenic	1	36768122	36769725	1604	2	124904023	ENST00000642109.1	106816	ENSG00000284720	LOC124904023	uncharacterized LOC124904023
All_bpd_scz_cont_girdhar2022_samples_peak_100230	88254	88625	chr12	Other	Other	-0.0299842	-0.888815	0.176785	0.674499	0.93086	372	*	Intron (ENST00000538872.6/440073, intron 1 of 13)	12	77376	171330	93955	1	440073	ENST00000382841.2	10878	ENSG00000120645	IQSEC3	IQ motif and Sec7 domain ArfGEF 3
All_bpd_scz_cont_girdhar2022_samples_peak_100231	90699	91717	chr12	Other	Other	0.0515287	0.290217	0.934361	0.334632	0.793373	1019	*	Intron (ENST00000538872.6/440073, intron 1 of 13)	12	77376	171330	93955	1	440073	ENST00000382841.2	13323	ENSG00000120645	IQSEC3	IQ motif and Sec7 domain ArfGEF 3
All_bpd_scz_cont_girdhar2022_samples_peak_100233	102423	103356	chr12	Neuron	Neuron	0.0517486	0.0380006	0.677877	0.411075	0.83435	934	*	Intron (ENST00000538872.6/440073, intron 2 of 13)	12	106524	111850	5327	2	105369593	ENST00000540226.1	8494	ENSG00000256948	IQSEC3-AS2	IQSEC3 antisense RNA 2
All_bpd_scz_cont_girdhar2022_samples_peak_100235	105748	107277	chr12	Other	Other	0.0149762	0.905326	0.110271	0.740103	0.948819	1530	*	Exon (ENST00000540226.1/105369593, exon 2 of 2)	12	106524	111850	5327	2	105369593	ENST00000540226.1	4573	ENSG00000256948	IQSEC3-AS2	IQSEC3 antisense RNA 2
All_bpd_scz_cont_girdhar2022_samples_peak_100236	108058	110105	chr12	Other	Other	0.0419795	1.07541	0.623833	0.430348	0.842929	2048	*	Promoter (1-2kb)	12	106524	111850	5327	2	105369593	ENST00000540226.1	1745	ENSG00000256948	IQSEC3-AS2	IQSEC3 antisense RNA 2
All_bpd_scz_cont_girdhar2022_samples_peak_10024	36663903	36665235	chr1	Neuron	Neuron	-0.000986323	0.516383	0.000274067	0.986804	0.998946	1333	*	Distal Intergenic	1	36768122	36769725	1604	2	124904023	ENST00000642109.1	104490	ENSG00000284720	LOC124904023	uncharacterized LOC124904023
All_bpd_scz_cont_girdhar2022_samples_peak_100243	138961	140224	chr12	Neuron	Neuron	0.00141582	1.11438	0.00114139	0.973075	0.997648	1264	*	Exon (ENST00000538872.6/440073, exon 4 of 14)	12	139534	149115	9582	2	574538	ENST00000508953.2	8891	ENSG00000249695	LOC574538	uncharacterized LOC574538
All_bpd_scz_cont_girdhar2022_samples_peak_100244	142204	143027	chr12	Neuron	Neuron	-0.0271797	0.356285	0.257564	0.612229	0.912541	824	*	Exon (ENST00000505893.6/574538, exon 4 of 10)	12	139534	149115	9582	2	574538	ENST00000508953.2	6088	ENSG00000249695	LOC574538	uncharacterized LOC574538
All_bpd_scz_cont_girdhar2022_samples_peak_100245	143883	145169	chr12	Neuron	Neuron	-0.0494242	1.84789	1.83478	0.176742	0.673436	1287	*	Exon (ENST00000505893.6/574538, exon 2 of 10)	12	139534	149115	9582	2	574538	ENST00000508953.2	3946	ENSG00000249695	LOC574538	uncharacterized LOC574538
All_bpd_scz_cont_girdhar2022_samples_peak_100246	145538	146179	chr12	Other	Other	-0.0300633	0.147864	0.325927	0.568561	0.897951	642	*	Promoter (2-3kb)	12	139534	149115	9582	2	574538	ENST00000508953.2	2936	ENSG00000249695	LOC574538	uncharacterized LOC574538
All_bpd_scz_cont_girdhar2022_samples_peak_100247	147443	147752	chr12	Neuron	Neuron	-0.0566371	-0.797792	0.600749	0.438998	0.846373	310	*	Promoter (1-2kb)	12	139534	149115	9582	2	574538	ENST00000508953.2	1363	ENSG00000249695	LOC574538	uncharacterized LOC574538
All_bpd_scz_cont_girdhar2022_samples_peak_100248	148822	150250	chr12	Neuron	Neuron	0.0107835	0.867613	0.0457108	0.83087	0.970851	1429	*	Promoter (<=1kb)	12	139534	149115	9582	2	574538	ENST00000508953.2	0	ENSG00000249695	LOC574538	uncharacterized LOC574538
All_bpd_scz_cont_girdhar2022_samples_peak_100249	152641	153766	chr12	Other	Other	-0.0745816	0.380336	1.51074	0.220139	0.713345	1126	*	Intron (ENST00000538872.6/440073, intron 5 of 13)	12	137411	149169	11759	2	574538	ENST00000505893.6	-3472	ENSG00000249695	LOC574538	uncharacterized LOC574538
All_bpd_scz_cont_girdhar2022_samples_peak_100250	154071	155035	chr12	Neuron	Neuron	-0.00719033	-0.0754272	0.0101907	0.919669	0.989622	965	*	Intron (ENST00000538872.6/440073, intron 5 of 13)	12	137411	149169	11759	2	574538	ENST00000505893.6	-4902	ENSG00000249695	LOC574538	uncharacterized LOC574538
All_bpd_scz_cont_girdhar2022_samples_peak_100251	159021	160472	chr12	Neuron	Neuron	0.06646	1.54438	1.6093	0.205726	0.700715	1452	*	Intron (ENST00000538872.6/440073, intron 7 of 13)	12	164664	166321	1658	2	105369592	ENST00000540136.1	5849	NA	IQSEC3-AS1	IQSEC3 antisense RNA 1
All_bpd_scz_cont_girdhar2022_samples_peak_100252	160636	161131	chr12	Other	Other	0.0130849	-0.556325	0.0303813	0.861764	0.978055	496	*	Intron (ENST00000538872.6/440073, intron 7 of 13)	12	164664	166321	1658	2	105369592	ENST00000540136.1	5190	NA	IQSEC3-AS1	IQSEC3 antisense RNA 1
All_bpd_scz_cont_girdhar2022_samples_peak_100253	161350	161678	chr12	Neuron	Neuron	0.0188686	-0.737226	0.0507893	0.821873	0.968636	329	*	Intron (ENST00000538872.6/440073, intron 7 of 13)	12	164664	166321	1658	2	105369592	ENST00000540136.1	4643	NA	IQSEC3-AS1	IQSEC3 antisense RNA 1
All_bpd_scz_cont_girdhar2022_samples_peak_100254	162382	163016	chr12	Other	Other	-0.0145846	-0.18124	0.0380591	0.845477	0.97432	635	*	Intron (ENST00000538872.6/440073, intron 8 of 13)	12	164664	166321	1658	2	105369592	ENST00000540136.1	3305	NA	IQSEC3-AS1	IQSEC3 antisense RNA 1
All_bpd_scz_cont_girdhar2022_samples_peak_100255	166201	168324	chr12	Neuron	Neuron	-0.0195702	1.34023	0.167614	0.682579	0.93324	2124	*	Promoter (<=1kb)	12	164664	166321	1658	2	105369592	ENST00000540136.1	0	NA	IQSEC3-AS1	IQSEC3 antisense RNA 1
All_bpd_scz_cont_girdhar2022_samples_peak_100256	168631	168954	chr12	Other	Other	0.141885	-1.07267	3.02164	0.0833461	0.546364	324	*	Promoter (<=1kb)	12	168978	171466	2489	1	440073	ENST00000540907.5	-24	ENSG00000120645	IQSEC3	IQ motif and Sec7 domain ArfGEF 3
All_bpd_scz_cont_girdhar2022_samples_peak_100257	169327	170073	chr12	Other	Other	0.00723343	-0.0806577	0.014057	0.905714	0.987073	747	*	Promoter (<=1kb)	12	169055	175359	6305	1	440073	ENST00000537151.1	272	ENSG00000120645	IQSEC3	IQ motif and Sec7 domain ArfGEF 3
All_bpd_scz_cont_girdhar2022_samples_peak_100258	170354	170823	chr12	Neuron	Neuron	-0.0456974	-0.583052	0.471903	0.492726	0.86899	470	*	Promoter (1-2kb)	12	169055	175359	6305	1	440073	ENST00000537151.1	1299	ENSG00000120645	IQSEC3	IQ motif and Sec7 domain ArfGEF 3
All_bpd_scz_cont_girdhar2022_samples_peak_100259	173664	173896	chr12	Other	Other	-0.063357	-0.743968	0.741104	0.390102	0.824212	233	*	Intron (ENST00000538872.6/440073, intron 13 of 13)	12	169055	175359	6305	1	440073	ENST00000537151.1	4609	ENSG00000120645	IQSEC3	IQ motif and Sec7 domain ArfGEF 3
All_bpd_scz_cont_girdhar2022_samples_peak_10026	36692764	36694223	chr1	Neuron	Neuron	0.0390585	1.1976	0.474402	0.491584	0.868472	1460	*	Distal Intergenic	1	36768122	36769725	1604	2	124904023	ENST00000642109.1	75502	ENSG00000284720	LOC124904023	uncharacterized LOC124904023
All_bpd_scz_cont_girdhar2022_samples_peak_100260	175214	176993	chr12	Neuron	Neuron	-0.0485915	2.31842	1.44577	0.230304	0.721899	1780	*	3' UTR	12	166856	182396	15541	2	105369592	ENST00000537295.1	5403	NA	IQSEC3-AS1	IQSEC3 antisense RNA 1
All_bpd_scz_cont_girdhar2022_samples_peak_100261	177272	178299	chr12	Neuron	Neuron	-0.0837614	1.52025	2.6235	0.106506	0.585026	1028	*	3' UTR	12	166856	182396	15541	2	105369592	ENST00000537295.1	4097	NA	IQSEC3-AS1	IQSEC3 antisense RNA 1
All_bpd_scz_cont_girdhar2022_samples_peak_100262	178530	180383	chr12	Microglia,Neuron	Multiple	-0.0924313	2.21334	4.90139	0.0277047	0.391231	1854	*	Promoter (2-3kb)	12	166856	182396	15541	2	105369592	ENST00000537295.1	2013	NA	IQSEC3-AS1	IQSEC3 antisense RNA 1
All_bpd_scz_cont_girdhar2022_samples_peak_100263	182627	182913	chr12	Other	Other	-0.0230516	-0.160276	0.157635	0.69167	0.935931	287	*	Promoter (<=1kb)	12	166972	182399	15428	2	105369592	ENST00000537961.2	-228	NA	IQSEC3-AS1	IQSEC3 antisense RNA 1
All_bpd_scz_cont_girdhar2022_samples_peak_100264	185036	186653	chr12	Other	Other	0.0210378	1.58755	0.173924	0.676993	0.931633	1618	*	Promoter (2-3kb)	12	166972	182399	15428	2	105369592	ENST00000537961.2	-2637	NA	IQSEC3-AS1	IQSEC3 antisense RNA 1
All_bpd_scz_cont_girdhar2022_samples_peak_100265	188682	190674	chr12	Astrocyte,Neuron,Oligodendrocyte	Multiple	0.0344186	2.44081	0.449316	0.503256	0.873002	1993	*	3' UTR	12	166972	182399	15428	2	105369592	ENST00000537961.2	-6283	NA	IQSEC3-AS1	IQSEC3 antisense RNA 1
All_bpd_scz_cont_girdhar2022_samples_peak_100266	192968	194158	chr12	Astrocyte,Neuron	Multiple	-0.0112126	1.92647	0.0500906	0.823082	0.968925	1191	*	Exon (ENST00000544067.1/ENST00000544067.1, exon 1 of 2)	12	195226	199054	3829	2	6539	ENST00000542825.5	4896	ENSG00000111181	SLC6A12	solute carrier family 6 member 12
All_bpd_scz_cont_girdhar2022_samples_peak_100267	198274	200057	chr12	Astrocyte,Neuron,Oligodendrocyte	Multiple	0.00474362	4.00523	0.0226321	0.880535	0.982064	1784	*	Promoter (<=1kb)	12	195226	199054	3829	2	6539	ENST00000542825.5	0	ENSG00000111181	SLC6A12	solute carrier family 6 member 12
All_bpd_scz_cont_girdhar2022_samples_peak_100268	200297	202960	chr12	Astrocyte,Oligodendrocyte	Multiple	0.0491494	4.11228	1.09641	0.29603	0.769535	2664	*	Promoter (<=1kb)	12	201228	202782	1555	2	6539	ENST00000538580.1	0	ENSG00000111181	SLC6A12	solute carrier family 6 member 12
All_bpd_scz_cont_girdhar2022_samples_peak_100269	203984	204182	chr12	Astrocyte,Oligodendrocyte	Multiple	0.0066034	0.68663	0.0112353	0.915667	0.989039	199	*	Promoter (<=1kb)	12	203642	205094	1453	1	101929384	ENST00000539568.2	342	ENSG00000256577	SLC6A12-AS1	SLC6A12 antisense RNA 1
All_bpd_scz_cont_girdhar2022_samples_peak_100270	204724	204926	chr12	Other	Other	0.00982898	0.309108	0.0202641	0.886912	0.983533	203	*	Promoter (1-2kb)	12	203642	205094	1453	1	101929384	ENST00000539568.2	1082	ENSG00000256577	SLC6A12-AS1	SLC6A12 antisense RNA 1
All_bpd_scz_cont_girdhar2022_samples_peak_100271	207277	207446	chr12	Other	Other	-0.0064002	-0.462445	0.00755292	0.930812	0.991618	170	*	Intron (ENST00000397296.6/6539, intron 2 of 14)	12	190077	210605	20529	2	6539	ENST00000397296.6	3159	ENSG00000111181	SLC6A12	solute carrier family 6 member 12
All_bpd_scz_cont_girdhar2022_samples_peak_100272	207699	208365	chr12	Other	Other	0.0947359	0.847578	1.98568	0.15999	0.655588	667	*	Promoter (2-3kb)	12	190077	210605	20529	2	6539	ENST00000397296.6	2240	ENSG00000111181	SLC6A12	solute carrier family 6 member 12
All_bpd_scz_cont_girdhar2022_samples_peak_100273	210736	211136	chr12	Other	Other	0.0768519	-0.42574	1.30338	0.254649	0.740173	401	*	Promoter (<=1kb)	12	202792	211216	8425	2	6539	ENST00000537793.1	80	ENSG00000111181	SLC6A12	solute carrier family 6 member 12
All_bpd_scz_cont_girdhar2022_samples_peak_100274	211296	211791	chr12	Other	Other	0.0311663	-0.0371578	0.22594	0.634951	0.919222	496	*	Promoter (<=1kb)	12	202792	211216	8425	2	6539	ENST00000537793.1	-80	ENSG00000111181	SLC6A12	solute carrier family 6 member 12
All_bpd_scz_cont_girdhar2022_samples_peak_100275	212859	213275	chr12	Microglia	Microglia	0.0304483	-0.639761	0.143873	0.704771	0.939549	417	*	Promoter (<=1kb)	12	190136	213338	23203	2	6539	ENST00000424061.6	63	ENSG00000111181	SLC6A12	solute carrier family 6 member 12
All_bpd_scz_cont_girdhar2022_samples_peak_100276	213701	215936	chr12	Other	Other	0.0134082	1.4922	0.0601074	0.80652	0.964875	2236	*	Promoter (<=1kb)	12	212072	213717	1646	2	6539	ENST00000538424.1	0	ENSG00000111181	SLC6A12	solute carrier family 6 member 12
All_bpd_scz_cont_girdhar2022_samples_peak_100277	218051	218553	chr12	Other	Other	0.0708188	-0.538066	0.962699	0.327422	0.789088	503	*	Distal Intergenic	12	209696	214570	4875	2	6539	ENST00000537826.1	-3481	ENSG00000111181	SLC6A12	solute carrier family 6 member 12
All_bpd_scz_cont_girdhar2022_samples_peak_100278	219336	220992	chr12	Other	Other	0.0207054	0.963481	0.11722	0.732346	0.946792	1657	*	3' UTR	12	222580	224431	1852	2	6540	ENST00000539668.1	3439	ENSG00000010379	SLC6A13	solute carrier family 6 member 13
All_bpd_scz_cont_girdhar2022_samples_peak_100279	221530	223264	chr12	Other	Other	0.00999466	1.24102	0.0449215	0.832315	0.971169	1735	*	Promoter (1-2kb)	12	222580	224431	1852	2	6540	ENST00000539668.1	1167	ENSG00000010379	SLC6A13	solute carrier family 6 member 13
All_bpd_scz_cont_girdhar2022_samples_peak_10028	36698967	36699579	chr1	Neuron	Neuron	-0.031677	0.0850687	0.30439	0.581618	0.902513	613	*	Distal Intergenic	1	36768122	36769725	1604	2	124904023	ENST00000642109.1	70146	ENSG00000284720	LOC124904023	uncharacterized LOC124904023
All_bpd_scz_cont_girdhar2022_samples_peak_100280	223568	223912	chr12	Other	Other	0.0788258	-0.887544	1.05655	0.30496	0.775567	345	*	Promoter (<=1kb)	12	222580	224431	1852	2	6540	ENST00000539668.1	519	ENSG00000010379	SLC6A13	solute carrier family 6 member 13
All_bpd_scz_cont_girdhar2022_samples_peak_100281	227810	229701	chr12	Astrocyte	Astrocyte	0.0884872	1.79658	3.66191	0.0567697	0.487853	1892	*	Promoter (<=1kb)	12	224468	226971	2504	2	6540	ENST00000542947.1	-839	ENSG00000010379	SLC6A13	solute carrier family 6 member 13
All_bpd_scz_cont_girdhar2022_samples_peak_100282	230094	232986	chr12	Astrocyte,Oligodendrocyte	Multiple	0.0797657	2.56753	4.49175	0.0350084	0.419242	2893	*	Intron (ENST00000445055.6/6540, intron 5 of 12)	12	224468	226971	2504	2	6540	ENST00000542947.1	-3123	ENSG00000010379	SLC6A13	solute carrier family 6 member 13
All_bpd_scz_cont_girdhar2022_samples_peak_100283	233172	233606	chr12	Other	Other	-0.0267374	-0.579508	0.163557	0.686235	0.934393	435	*	Intron (ENST00000445055.6/6540, intron 5 of 12)	12	223114	237241	14128	2	6540	ENST00000542379.1	3635	ENSG00000010379	SLC6A13	solute carrier family 6 member 13
All_bpd_scz_cont_girdhar2022_samples_peak_100285	253454	253841	chr12	Other	Other	0.171657	-1.05687	4.38487	0.0372294	0.427498	388	*	Exon (ENST00000540868.1/102723544, exon 3 of 3)	12	253442	257299	3858	2	102723544	ENST00000540868.1	3458	ENSG00000255746	LOC102723544	uncharacterized LOC102723544
All_bpd_scz_cont_girdhar2022_samples_peak_100287	256202	257117	chr12	Neuron	Neuron	0.271576	-0.100068	21.7727	4.92164058800483e-06	0.0183895	916	*	Promoter (<=1kb)	12	253442	257299	3858	2	102723544	ENST00000540868.1	182	ENSG00000255746	LOC102723544	uncharacterized LOC102723544
All_bpd_scz_cont_girdhar2022_samples_peak_100288	257281	258870	chr12	Other	Other	0.100828	0.659877	3.35214	0.0682642	0.514652	1590	*	Promoter (<=1kb)	12	253442	257299	3858	2	102723544	ENST00000540868.1	0	ENSG00000255746	LOC102723544	uncharacterized LOC102723544
All_bpd_scz_cont_girdhar2022_samples_peak_100289	260002	260501	chr12	Other	Other	0.00770305	-0.753279	0.0116609	0.91409	0.988692	500	*	Promoter (2-3kb)	12	237926	262816	24891	2	6540	ENST00000539260.1	2315	ENSG00000010379	SLC6A13	solute carrier family 6 member 13
All_bpd_scz_cont_girdhar2022_samples_peak_10029	36703475	36704774	chr1	Neuron,Oligodendrocyte	Multiple	-0.0221992	2.48381	0.401379	0.526936	0.882247	1300	*	Exon (ENST00000641463.1/ENST00000641463.1, exon 1 of 2)	1	36768122	36769725	1604	2	124904023	ENST00000642109.1	64951	ENSG00000284720	LOC124904023	uncharacterized LOC124904023
All_bpd_scz_cont_girdhar2022_samples_peak_100291	261986	262731	chr12	Other	Other	0.0770701	0.015571	1.56937	0.211426	0.705632	746	*	Promoter (<=1kb)	12	237926	262816	24891	2	6540	ENST00000539260.1	85	ENSG00000010379	SLC6A13	solute carrier family 6 member 13
All_bpd_scz_cont_girdhar2022_samples_peak_100292	267254	268847	chr12	Neuron	Neuron	0.0306835	2.21454	0.769175	0.381283	0.819817	1594	*	Distal Intergenic	12	235194	262873	27680	2	6540	ENST00000546319.5	-4381	ENSG00000010379	SLC6A13	solute carrier family 6 member 13
All_bpd_scz_cont_girdhar2022_samples_peak_100293	269041	270046	chr12	Other	Other	0.0701491	1.11593	2.81939	0.094335	0.565592	1006	*	Distal Intergenic	12	235194	262873	27680	2	6540	ENST00000546319.5	-6168	ENSG00000010379	SLC6A13	solute carrier family 6 member 13
All_bpd_scz_cont_girdhar2022_samples_peak_100294	270928	271872	chr12	Astrocyte	Astrocyte	0.0423752	1.45389	0.950229	0.330569	0.79105	945	*	Distal Intergenic	12	235194	262873	27680	2	6540	ENST00000546319.5	-8055	ENSG00000010379	SLC6A13	solute carrier family 6 member 13
All_bpd_scz_cont_girdhar2022_samples_peak_100295	272179	273715	chr12	Astrocyte	Astrocyte	0.0290236	1.60935	0.560691	0.45466	0.853163	1537	*	Distal Intergenic	12	235194	262873	27680	2	6540	ENST00000546319.5	-9306	ENSG00000010379	SLC6A13	solute carrier family 6 member 13
All_bpd_scz_cont_girdhar2022_samples_peak_100297	281224	281866	chr12	Other	Other	0.0824287	-0.296058	2.39065	0.123282	0.610048	643	*	3' UTR	12	285456	292925	7470	2	5927	ENST00000540838.1	11059	ENSG00000073614	KDM5A	lysine demethylase 5A
All_bpd_scz_cont_girdhar2022_samples_peak_100298	282194	283170	chr12	Other	Other	0.0372782	0.206257	0.558793	0.455424	0.85352	977	*	3' UTR	12	285456	292925	7470	2	5927	ENST00000540838.1	9755	ENSG00000073614	KDM5A	lysine demethylase 5A
All_bpd_scz_cont_girdhar2022_samples_peak_100299	283397	284083	chr12	Other	Other	-0.00585973	-0.0347289	0.0110653	0.916305	0.989124	687	*	3' UTR	12	285456	292925	7470	2	5927	ENST00000540838.1	8842	ENSG00000073614	KDM5A	lysine demethylase 5A
All_bpd_scz_cont_girdhar2022_samples_peak_100300	284380	284924	chr12	Other	Other	0.0670677	-0.469281	1.16586	0.281256	0.759462	545	*	3' UTR	12	285456	292925	7470	2	5927	ENST00000540838.1	8001	ENSG00000073614	KDM5A	lysine demethylase 5A
All_bpd_scz_cont_girdhar2022_samples_peak_100301	287593	288374	chr12	Other	Other	0.00783313	0.346477	0.026789	0.870116	0.979912	782	*	Intron (ENST00000399788.7/5927, intron 27 of 27)	12	285456	292925	7470	2	5927	ENST00000540838.1	4551	ENSG00000073614	KDM5A	lysine demethylase 5A
All_bpd_scz_cont_girdhar2022_samples_peak_100302	288644	289168	chr12	Astrocyte	Astrocyte	-0.00977293	-0.0286618	0.0317755	0.85866	0.977335	525	*	Intron (ENST00000399788.7/5927, intron 27 of 27)	12	285456	292925	7470	2	5927	ENST00000540838.1	3757	ENSG00000073614	KDM5A	lysine demethylase 5A
All_bpd_scz_cont_girdhar2022_samples_peak_100303	290666	291041	chr12	Other	Other	0.0212502	-0.285868	0.161111	0.774561	0.957329	376	*	Promoter (1-2kb)	12	285456	292925	7470	2	5927	ENST00000540838.1	1884	ENSG00000073614	KDM5A	lysine demethylase 5A
All_bpd_scz_cont_girdhar2022_samples_peak_100305	292698	293318	chr12	Other	Other	0.0871549	0.0191204	2.78403	0.096414	0.56871	621	*	Promoter (<=1kb)	12	285456	292925	7470	2	5927	ENST00000540838.1	0	ENSG00000073614	KDM5A	lysine demethylase 5A
All_bpd_scz_cont_girdhar2022_samples_peak_100306	294180	295204	chr12	Other	Other	0.0727677	0.581087	2.59699	0.108282	0.58819	1025	*	Promoter (1-2kb)	12	285456	292925	7470	2	5927	ENST00000540838.1	-1255	ENSG00000073614	KDM5A	lysine demethylase 5A
All_bpd_scz_cont_girdhar2022_samples_peak_100307	296554	297240	chr12	Other	Other	0.0281249	0.218765	0.162771	0.686951	0.934563	687	*	Exon (ENST00000399788.7/5927, exon 25 of 28)	12	285456	292925	7470	2	5927	ENST00000540838.1	-3629	ENSG00000073614	KDM5A	lysine demethylase 5A
All_bpd_scz_cont_girdhar2022_samples_peak_100308	297438	298736	chr12	Other	Other	0.0517112	0.718873	1.35544	0.245398	0.733643	1299	*	Intron (ENST00000399788.7/5927, intron 24 of 27)	12	285456	292925	7470	2	5927	ENST00000540838.1	-4513	ENSG00000073614	KDM5A	lysine demethylase 5A
All_bpd_scz_cont_girdhar2022_samples_peak_100309	304563	306270	chr12	Oligodendrocyte	Oligodendrocyte	0.0186355	2.37968	0.354605	0.552037	0.892389	1708	*	Promoter (1-2kb)	12	306894	307773	880	2	5927	ENST00000540156.1	1503	ENSG00000073614	KDM5A	lysine demethylase 5A
All_bpd_scz_cont_girdhar2022_samples_peak_10031	36705383	36706152	chr1	Neuron	Neuron	-0.0880147	0.741258	2.79302	0.0958811	0.568023	770	*	Intron (ENST00000641463.1/ENST00000641463.1, intron 1 of 1)	1	36768122	36769725	1604	2	124904023	ENST00000642109.1	63573	ENSG00000284720	LOC124904023	uncharacterized LOC124904023
All_bpd_scz_cont_girdhar2022_samples_peak_100310	307500	307811	chr12	Other	Other	0.0565433	-0.689133	0.76773	0.38173	0.820129	312	*	Promoter (<=1kb)	12	306894	307773	880	2	5927	ENST00000540156.1	0	ENSG00000073614	KDM5A	lysine demethylase 5A
All_bpd_scz_cont_girdhar2022_samples_peak_100312	313003	314281	chr12	Other	Other	0.0479637	1.22407	1.48184	0.224592	0.717032	1279	*	Promoter (1-2kb)	12	309894	311214	1321	2	5927	ENST00000535269.1	-1789	ENSG00000073614	KDM5A	lysine demethylase 5A
All_bpd_scz_cont_girdhar2022_samples_peak_100313	314605	315196	chr12	Other	Other	0.0756788	0.0704605	2.25405	0.134481	0.624279	592	*	Intron (ENST00000399788.7/5927, intron 19 of 27)	12	309894	311214	1321	2	5927	ENST00000535269.1	-3391	ENSG00000073614	KDM5A	lysine demethylase 5A
All_bpd_scz_cont_girdhar2022_samples_peak_100314	318758	319369	chr12	Other	Other	0.0803923	0.180368	2.28244	0.132062	0.620917	612	*	Intron (ENST00000399788.7/5927, intron 18 of 27)	12	322263	323154	892	2	5927	ENST00000541335.1	3785	ENSG00000073614	KDM5A	lysine demethylase 5A
All_bpd_scz_cont_girdhar2022_samples_peak_100315	320927	321592	chr12	Other	Other	0.0586817	0.406353	1.34729	0.246818	0.734664	666	*	Promoter (1-2kb)	12	322263	323154	892	2	5927	ENST00000541335.1	1562	ENSG00000073614	KDM5A	lysine demethylase 5A
All_bpd_scz_cont_girdhar2022_samples_peak_100316	321759	322571	chr12	Other	Other	0.099153	1.4585	7.0048	0.00862598	0.272204	813	*	Promoter (<=1kb)	12	322263	323154	892	2	5927	ENST00000541335.1	583	ENSG00000073614	KDM5A	lysine demethylase 5A
All_bpd_scz_cont_girdhar2022_samples_peak_100317	322771	323159	chr12	Other	Other	0.0271252	-0.367281	0.259155	0.611134	0.912177	389	*	Promoter (<=1kb)	12	322263	323154	892	2	5927	ENST00000541335.1	0	ENSG00000073614	KDM5A	lysine demethylase 5A
All_bpd_scz_cont_girdhar2022_samples_peak_100318	323354	323876	chr12	Other	Other	0.035551	0.0966963	0.545522	0.460821	0.855832	523	*	Promoter (<=1kb)	12	322263	323154	892	2	5927	ENST00000541335.1	-200	ENSG00000073614	KDM5A	lysine demethylase 5A
All_bpd_scz_cont_girdhar2022_samples_peak_10032	36710072	36710806	chr1	Neuron	Neuron	0.0400998	-0.614284	0.411499	0.521776	0.880407	735	*	Exon (ENST00000641463.1/ENST00000641463.1, exon 2 of 2)	1	36768122	36769725	1604	2	124904023	ENST00000642109.1	58919	ENSG00000284720	LOC124904023	uncharacterized LOC124904023
All_bpd_scz_cont_girdhar2022_samples_peak_100321	329745	330040	chr12	Other	Other	0.0716731	-0.55572	1.05068	0.306306	0.776623	296	*	Promoter (<=1kb)	12	323595	329170	5576	2	5927	ENST00000540168.1	-575	ENSG00000073614	KDM5A	lysine demethylase 5A
All_bpd_scz_cont_girdhar2022_samples_peak_100322	330305	330964	chr12	Other	Other	0.00889378	0.617262	0.0419443	0.837887	0.97264	660	*	Promoter (1-2kb)	12	323595	329170	5576	2	5927	ENST00000540168.1	-1135	ENSG00000073614	KDM5A	lysine demethylase 5A
All_bpd_scz_cont_girdhar2022_samples_peak_100323	331314	331963	chr12	Other	Other	0.0445797	0.311284	0.828079	0.363673	0.810413	650	*	Promoter (2-3kb)	12	323595	329170	5576	2	5927	ENST00000540168.1	-2144	ENSG00000073614	KDM5A	lysine demethylase 5A
All_bpd_scz_cont_girdhar2022_samples_peak_100324	333971	334733	chr12	Other	Other	0.160033	0.348275	12.1876	0.000565191	0.10726	763	*	Promoter (<=1kb)	12	333068	334328	1261	2	5927	ENST00000544777.1	0	ENSG00000073614	KDM5A	lysine demethylase 5A
All_bpd_scz_cont_girdhar2022_samples_peak_100325	335156	335559	chr12	Other	Other	0.104505	-0.610945	3.13501	0.0778019	0.536472	404	*	Promoter (<=1kb)	12	333068	334328	1261	2	5927	ENST00000544777.1	-828	ENSG00000073614	KDM5A	lysine demethylase 5A
All_bpd_scz_cont_girdhar2022_samples_peak_100326	337001	337510	chr12	Other	Other	0.0648165	-0.362018	1.43988	0.231252	0.722667	510	*	Promoter (2-3kb)	12	333068	334328	1261	2	5927	ENST00000544777.1	-2673	ENSG00000073614	KDM5A	lysine demethylase 5A
All_bpd_scz_cont_girdhar2022_samples_peak_100327	338061	338642	chr12	Other	Other	0.0500453	-0.259355	0.798281	0.372435	0.815157	582	*	Intron (ENST00000399788.7/5927, intron 10 of 27)	12	333068	334328	1261	2	5927	ENST00000544777.1	-3733	ENSG00000073614	KDM5A	lysine demethylase 5A
All_bpd_scz_cont_girdhar2022_samples_peak_100328	339428	340384	chr12	Other	Other	0.0902821	0.265362	3.37643	0.0672784	0.512898	957	*	Intron (ENST00000399788.7/5927, intron 10 of 27)	12	333068	334328	1261	2	5927	ENST00000544777.1	-5100	ENSG00000073614	KDM5A	lysine demethylase 5A
All_bpd_scz_cont_girdhar2022_samples_peak_100330	343341	345068	chr12	Other	Other	0.0902116	0.931931	3.14191	0.0774772	0.535585	1728	*	Intron (ENST00000399788.7/5927, intron 10 of 27)	12	333068	334328	1261	2	5927	ENST00000544777.1	-9013	ENSG00000073614	KDM5A	lysine demethylase 5A
All_bpd_scz_cont_girdhar2022_samples_peak_100331	345246	346042	chr12	Other	Other	0.0766635	-0.0898717	1.61977	0.204263	0.69961	797	*	Intron (ENST00000399788.7/5927, intron 10 of 27)	12	333068	334328	1261	2	5927	ENST00000544777.1	-10918	ENSG00000073614	KDM5A	lysine demethylase 5A
All_bpd_scz_cont_girdhar2022_samples_peak_100332	346214	347041	chr12	Other	Other	0.0879881	-0.135014	2.02457	0.155974	0.650736	828	*	Intron (ENST00000399788.7/5927, intron 10 of 27)	12	333068	334328	1261	2	5927	ENST00000544777.1	-11886	ENSG00000073614	KDM5A	lysine demethylase 5A
All_bpd_scz_cont_girdhar2022_samples_peak_100333	352432	352933	chr12	Other	Other	0.0743562	-0.367437	1.65099	0.19997	0.69585	502	*	Intron (ENST00000399788.7/5927, intron 8 of 27)	12	333068	334328	1261	2	5927	ENST00000544777.1	-18104	ENSG00000073614	KDM5A	lysine demethylase 5A
All_bpd_scz_cont_girdhar2022_samples_peak_100335	354454	355188	chr12	Other	Other	0.141197	-0.0112468	8.1638	0.0046197	0.220121	735	*	Exon (ENST00000399788.7/5927, exon 7 of 28)	12	333068	334328	1261	2	5927	ENST00000544777.1	-20126	ENSG00000073614	KDM5A	lysine demethylase 5A
All_bpd_scz_cont_girdhar2022_samples_peak_100336	355765	357218	chr12	Other	Other	0.0638273	0.826189	2.21761	0.137658	0.628373	1454	*	Exon (ENST00000399788.7/5927, exon 6 of 28)	12	333068	334328	1261	2	5927	ENST00000544777.1	-21437	ENSG00000073614	KDM5A	lysine demethylase 5A
All_bpd_scz_cont_girdhar2022_samples_peak_100337	359981	361017	chr12	Other	Other	0.0935857	0.316345	3.65277	0.0570776	0.488729	1037	*	Intron (ENST00000399788.7/5927, intron 5 of 27)	12	333068	334328	1261	2	5927	ENST00000544777.1	-25653	ENSG00000073614	KDM5A	lysine demethylase 5A
All_bpd_scz_cont_girdhar2022_samples_peak_100338	361736	362389	chr12	Other	Other	0.111563	-0.275645	3.82413	0.0515925	0.472629	654	*	Intron (ENST00000399788.7/5927, intron 5 of 27)	12	366046	388530	22485	2	5927	ENST00000536014.5	26141	ENSG00000073614	KDM5A	lysine demethylase 5A
All_bpd_scz_cont_girdhar2022_samples_peak_10034	36715853	36716837	chr1	Other	Other	-0.0531138	-0.0683508	0.995054	0.319439	0.784172	985	*	Distal Intergenic	1	36768122	36769725	1604	2	124904023	ENST00000642109.1	52888	ENSG00000284720	LOC124904023	uncharacterized LOC124904023
All_bpd_scz_cont_girdhar2022_samples_peak_100341	366535	367157	chr12	Other	Other	0.0199403	-0.455057	0.103762	0.74762	0.950717	623	*	Intron (ENST00000399788.7/5927, intron 3 of 27)	12	366046	388530	22485	2	5927	ENST00000536014.5	21373	ENSG00000073614	KDM5A	lysine demethylase 5A
All_bpd_scz_cont_girdhar2022_samples_peak_100343	368952	369453	chr12	Other	Other	0.11389	-0.627267	3.41696	0.0656672	0.508763	502	*	Intron (ENST00000399788.7/5927, intron 3 of 27)	12	366046	388530	22485	2	5927	ENST00000536014.5	19077	ENSG00000073614	KDM5A	lysine demethylase 5A
All_bpd_scz_cont_girdhar2022_samples_peak_100345	387611	390048	chr12	Astrocyte,Microglia,Neuron,Oligodendrocyte	Multiple	-0.0141046	3.77034	0.161902	0.687743	0.934867	2438	*	Promoter (<=1kb)	12	366046	388530	22485	2	5927	ENST00000536014.5	0	ENSG00000073614	KDM5A	lysine demethylase 5A
All_bpd_scz_cont_girdhar2022_samples_peak_100346	400908	402486	chr12	Astrocyte,Microglia,Oligodendrocyte	Multiple	0.0920122	2.12169	4.57516	0.0333721	0.413487	1579	*	Promoter (<=1kb)	12	401637	442642	41006	1	84318	ENST00000412006.6	0	ENSG00000120647	CCDC77	coiled-coil domain containing 77
All_bpd_scz_cont_girdhar2022_samples_peak_100347	406062	407730	chr12	Oligodendrocyte	Oligodendrocyte	0.103181	2.20121	2.36806	0.125059	0.612166	1669	*	Intron (ENST00000540180.5/84318, intron 1 of 10)	12	401662	418881	17220	1	84318	ENST00000538160.1	4400	ENSG00000120647	CCDC77	coiled-coil domain containing 77
All_bpd_scz_cont_girdhar2022_samples_peak_100348	407942	408357	chr12	Other	Other	0.0531779	-0.672443	0.283291	0.595008	0.906691	416	*	Intron (ENST00000540180.5/84318, intron 1 of 10)	12	401662	418881	17220	1	84318	ENST00000538160.1	6280	ENSG00000120647	CCDC77	coiled-coil domain containing 77
All_bpd_scz_cont_girdhar2022_samples_peak_100350	412189	412841	chr12	Other	Other	0.170868	-0.459251	5.16263	0.0238964	0.374733	653	*	Intron (ENST00000540180.5/84318, intron 2 of 10)	12	401662	418881	17220	1	84318	ENST00000538160.1	10527	ENSG00000120647	CCDC77	coiled-coil domain containing 77
All_bpd_scz_cont_girdhar2022_samples_peak_100353	422152	423024	chr12	Oligodendrocyte	Oligodendrocyte	-0.0761269	1.03861	0.763878	0.382926	0.820604	873	*	Intron (ENST00000540180.5/84318, intron 3 of 10)	12	433211	438611	5401	1	84318	ENST00000540118.1	-10187	ENSG00000120647	CCDC77	coiled-coil domain containing 77
All_bpd_scz_cont_girdhar2022_samples_peak_100354	423636	424225	chr12	Other	Other	-0.0211702	-0.537274	0.0232202	0.879004	0.98175	590	*	Intron (ENST00000540180.5/84318, intron 3 of 10)	12	433211	438611	5401	1	84318	ENST00000540118.1	-8986	ENSG00000120647	CCDC77	coiled-coil domain containing 77
All_bpd_scz_cont_girdhar2022_samples_peak_100355	427857	428339	chr12	Neuron	Neuron	0.0663781	-0.591718	0.676197	0.411654	0.834574	483	*	Intron (ENST00000540180.5/84318, intron 3 of 10)	12	433211	438611	5401	1	84318	ENST00000540118.1	-4872	ENSG00000120647	CCDC77	coiled-coil domain containing 77
All_bpd_scz_cont_girdhar2022_samples_peak_100356	428587	429206	chr12	Other	Other	0.00266401	0.0340329	0.0018418	0.965801	0.996671	620	*	Exon (ENST00000540180.5/84318, exon 4 of 11)	12	433211	438611	5401	1	84318	ENST00000540118.1	-4005	ENSG00000120647	CCDC77	coiled-coil domain containing 77
All_bpd_scz_cont_girdhar2022_samples_peak_100357	431714	432645	chr12	Other	Other	-0.0321738	-0.123141	0.316322	0.574312	0.900045	932	*	Promoter (<=1kb)	12	433211	438611	5401	1	84318	ENST00000540118.1	-566	ENSG00000120647	CCDC77	coiled-coil domain containing 77
All_bpd_scz_cont_girdhar2022_samples_peak_100358	441124	441562	chr12	Other	Other	0.0368707	-0.814545	0.137094	0.711489	0.941366	439	*	Promoter (2-3kb)	12	438461	442385	3925	1	84318	ENST00000537286.1	2663	ENSG00000120647	CCDC77	coiled-coil domain containing 77
All_bpd_scz_cont_girdhar2022_samples_peak_100359	441923	442412	chr12	Other	Other	-0.000568028	-0.469107	2.68613502442502e-05	0.995869	0.99983	490	*	3' UTR	12	438461	442385	3925	1	84318	ENST00000537286.1	3462	ENSG00000120647	CCDC77	coiled-coil domain containing 77
All_bpd_scz_cont_girdhar2022_samples_peak_10036	36717547	36719815	chr1	Neuron	Neuron	-0.0808575	1.37666	4.10215	0.043852	0.4495	2269	*	Distal Intergenic	1	36768122	36769725	1604	2	124904023	ENST00000642109.1	49910	ENSG00000284720	LOC124904023	uncharacterized LOC124904023
All_bpd_scz_cont_girdhar2022_samples_peak_100360	447327	447757	chr12	Other	Other	0.0405116	-0.643255	0.38852	0.533626	0.885374	431	*	Distal Intergenic	12	438461	442385	3925	1	84318	ENST00000537286.1	8866	ENSG00000120647	CCDC77	coiled-coil domain containing 77
All_bpd_scz_cont_girdhar2022_samples_peak_100362	449219	449745	chr12	Other	Other	0.04207	-0.514378	0.431245	0.511961	0.876371	527	*	Distal Intergenic	12	459939	563509	103571	1	283358	ENST00000266383.10	-10194	ENSG00000139044	B4GALNT3	beta-1,4-N-acetyl-galactosaminyltransferase 3
All_bpd_scz_cont_girdhar2022_samples_peak_100363	451256	452068	chr12	Other	Other	0.103412	0.162085	2.37264	0.124696	0.6117	813	*	Distal Intergenic	12	459939	563509	103571	1	283358	ENST00000266383.10	-7871	ENSG00000139044	B4GALNT3	beta-1,4-N-acetyl-galactosaminyltransferase 3
All_bpd_scz_cont_girdhar2022_samples_peak_100364	453549	454102	chr12	Oligodendrocyte	Oligodendrocyte	-0.0961409	1.19695	3.8748	0.0500804	0.468516	554	*	Distal Intergenic	12	459939	563509	103571	1	283358	ENST00000266383.10	-5837	ENSG00000139044	B4GALNT3	beta-1,4-N-acetyl-galactosaminyltransferase 3
All_bpd_scz_cont_girdhar2022_samples_peak_100365	454513	455240	chr12	Other	Other	-0.0419642	0.395309	0.603678	0.437886	0.845925	728	*	Distal Intergenic	12	459939	563509	103571	1	283358	ENST00000266383.10	-4699	ENSG00000139044	B4GALNT3	beta-1,4-N-acetyl-galactosaminyltransferase 3
All_bpd_scz_cont_girdhar2022_samples_peak_100366	457005	458170	chr12	Neuron	Neuron	0.00682154	0.896203	0.0204462	0.886409	0.983372	1166	*	Promoter (1-2kb)	12	459939	563509	103571	1	283358	ENST00000266383.10	-1769	ENSG00000139044	B4GALNT3	beta-1,4-N-acetyl-galactosaminyltransferase 3
All_bpd_scz_cont_girdhar2022_samples_peak_100367	459181	459843	chr12	Neuron	Neuron	0.0711991	0.408539	1.73395	0.189068	0.684906	663	*	Promoter (<=1kb)	12	459939	563509	103571	1	283358	ENST00000266383.10	-96	ENSG00000139044	B4GALNT3	beta-1,4-N-acetyl-galactosaminyltransferase 3
All_bpd_scz_cont_girdhar2022_samples_peak_100368	461979	463399	chr12	Neuron	Neuron	-0.0372111	0.959468	0.649775	0.420931	0.838802	1421	*	Promoter (1-2kb)	12	460470	546828	86359	1	283358	ENST00000535680.5	1509	ENSG00000139044	B4GALNT3	beta-1,4-N-acetyl-galactosaminyltransferase 3
All_bpd_scz_cont_girdhar2022_samples_peak_100369	464701	465424	chr12	Neuron	Neuron	0.0628574	0.0574	1.15728	0.283028	0.760506	724	*	Intron (ENST00000266383.10/283358, intron 1 of 19)	12	460470	546828	86359	1	283358	ENST00000535680.5	4231	ENSG00000139044	B4GALNT3	beta-1,4-N-acetyl-galactosaminyltransferase 3
All_bpd_scz_cont_girdhar2022_samples_peak_10037	36728697	36729324	chr1	Neuron	Neuron	-0.095061	-0.487431	1.97132	0.161503	0.657372	628	*	Distal Intergenic	1	36768122	36769725	1604	2	124904023	ENST00000642109.1	40401	ENSG00000284720	LOC124904023	uncharacterized LOC124904023
All_bpd_scz_cont_girdhar2022_samples_peak_100370	475014	475895	chr12	Other	Other	-0.0459249	0.12046	0.773988	0.3798	0.819091	882	*	Intron (ENST00000266383.10/283358, intron 1 of 19)	12	460470	546828	86359	1	283358	ENST00000535680.5	14544	ENSG00000139044	B4GALNT3	beta-1,4-N-acetyl-galactosaminyltransferase 3
All_bpd_scz_cont_girdhar2022_samples_peak_100371	480632	482041	chr12	Neuron	Neuron	-0.0130142	0.78018	0.0562316	0.812741	0.966509	1410	*	Intron (ENST00000266383.10/283358, intron 1 of 19)	12	460470	546828	86359	1	283358	ENST00000535680.5	20162	ENSG00000139044	B4GALNT3	beta-1,4-N-acetyl-galactosaminyltransferase 3
All_bpd_scz_cont_girdhar2022_samples_peak_100372	499768	500136	chr12	Other	Other	-0.0978328	-0.658753	1.88529	0.170919	0.667484	369	*	Intron (ENST00000266383.10/283358, intron 1 of 19)	12	460470	546828	86359	1	283358	ENST00000535680.5	39298	ENSG00000139044	B4GALNT3	beta-1,4-N-acetyl-galactosaminyltransferase 3
All_bpd_scz_cont_girdhar2022_samples_peak_100375	503009	503599	chr12	Other	Other	-0.0738244	-0.695536	1.04348	0.307965	0.777698	591	*	Intron (ENST00000266383.10/283358, intron 1 of 19)	12	540463	548301	7839	1	283358	ENST00000544638.5	-36864	ENSG00000139044	B4GALNT3	beta-1,4-N-acetyl-galactosaminyltransferase 3
All_bpd_scz_cont_girdhar2022_samples_peak_100376	508657	510984	chr12	Other	Other	-0.0887994	2.17627	2.91364	0.0890296	0.55645	2328	*	Intron (ENST00000266383.10/283358, intron 1 of 19)	12	540463	548301	7839	1	283358	ENST00000544638.5	-29479	ENSG00000139044	B4GALNT3	beta-1,4-N-acetyl-galactosaminyltransferase 3
All_bpd_scz_cont_girdhar2022_samples_peak_100377	530507	531176	chr12	Neuron	Neuron	0.0604037	0.153791	1.21471	0.271423	0.752725	670	*	Intron (ENST00000266383.10/283358, intron 1 of 19)	12	540463	548301	7839	1	283358	ENST00000544638.5	-9287	ENSG00000139044	B4GALNT3	beta-1,4-N-acetyl-galactosaminyltransferase 3
All_bpd_scz_cont_girdhar2022_samples_peak_100378	532183	534306	chr12	Neuron	Neuron	0.0336636	1.39129	0.44082	0.507316	0.874484	2124	*	Intron (ENST00000266383.10/283358, intron 1 of 19)	12	540463	548301	7839	1	283358	ENST00000544638.5	-6157	ENSG00000139044	B4GALNT3	beta-1,4-N-acetyl-galactosaminyltransferase 3
All_bpd_scz_cont_girdhar2022_samples_peak_100379	538921	539462	chr12	Microglia	Microglia	-0.204399	-0.676707	8.90516	0.00311477	0.192398	542	*	Promoter (1-2kb)	12	540463	548301	7839	1	283358	ENST00000544638.5	-1001	ENSG00000139044	B4GALNT3	beta-1,4-N-acetyl-galactosaminyltransferase 3
All_bpd_scz_cont_girdhar2022_samples_peak_10038	36730655	36732007	chr1	Neuron	Neuron	-0.0399065	0.337681	0.465205	0.49581	0.870274	1353	*	Distal Intergenic	1	36768122	36769725	1604	2	124904023	ENST00000642109.1	37718	ENSG00000284720	LOC124904023	uncharacterized LOC124904023
All_bpd_scz_cont_girdhar2022_samples_peak_100380	541420	541730	chr12	Other	Other	-0.10432	-1.10403	0.947083	0.331369	0.791538	311	*	Promoter (<=1kb)	12	540463	548301	7839	1	283358	ENST00000544638.5	957	ENSG00000139044	B4GALNT3	beta-1,4-N-acetyl-galactosaminyltransferase 3
All_bpd_scz_cont_girdhar2022_samples_peak_100381	542007	542379	chr12	Other	Other	-0.00705218	-0.771356	0.00682529	0.934221	0.992113	373	*	Promoter (<=1kb)	12	543118	545404	2287	1	283358	ENST00000540836.1	-739	ENSG00000139044	B4GALNT3	beta-1,4-N-acetyl-galactosaminyltransferase 3
All_bpd_scz_cont_girdhar2022_samples_peak_100382	542670	542989	chr12	Other	Other	0.0164596	-1.33411	0.0217327	0.882915	0.982589	320	*	Promoter (<=1kb)	12	543118	545404	2287	1	283358	ENST00000540836.1	-129	ENSG00000139044	B4GALNT3	beta-1,4-N-acetyl-galactosaminyltransferase 3
All_bpd_scz_cont_girdhar2022_samples_peak_100383	545175	545453	chr12	Other	Other	-0.166601	-1.17728	1.38698	0.239995	0.729228	279	*	Promoter (2-3kb)	12	543133	555430	12298	1	283358	ENST00000322843.3	2042	ENSG00000139044	B4GALNT3	beta-1,4-N-acetyl-galactosaminyltransferase 3
All_bpd_scz_cont_girdhar2022_samples_peak_100384	546652	548591	chr12	Neuron,Oligodendrocyte	Multiple	-0.169894	2.11032	3.02438	0.0832071	0.546136	1940	*	Promoter (<=1kb)	12	547639	563478	15840	1	283358	ENST00000647602.1	0	ENSG00000139044	B4GALNT3	beta-1,4-N-acetyl-galactosaminyltransferase 3
All_bpd_scz_cont_girdhar2022_samples_peak_100385	550330	551170	chr12	Other	Other	-0.171137	0.271824	4.0205	0.0459886	0.456412	841	*	Promoter (<=1kb)	12	552075	563498	11424	1	283358	ENST00000535402.1	-905	ENSG00000139044	B4GALNT3	beta-1,4-N-acetyl-galactosaminyltransferase 3
All_bpd_scz_cont_girdhar2022_samples_peak_100386	553044	553947	chr12	Microglia	Microglia	-0.088716	-0.332083	1.02049	0.313344	0.780631	904	*	Promoter (<=1kb)	12	552075	563498	11424	1	283358	ENST00000535402.1	969	ENSG00000139044	B4GALNT3	beta-1,4-N-acetyl-galactosaminyltransferase 3
All_bpd_scz_cont_girdhar2022_samples_peak_100388	557009	557392	chr12	Other	Other	0.0182938	-0.838373	0.0525648	0.818839	0.9679	384	*	Intron (ENST00000266383.10/283358, intron 15 of 19)	12	552075	563498	11424	1	283358	ENST00000535402.1	4934	ENSG00000139044	B4GALNT3	beta-1,4-N-acetyl-galactosaminyltransferase 3
All_bpd_scz_cont_girdhar2022_samples_peak_100389	558102	558697	chr12	Other	Other	0.0989192	-0.255027	1.72271	0.190503	0.68647	596	*	Exon (ENST00000266383.10/283358, exon 18 of 20)	12	552075	563498	11424	1	283358	ENST00000535402.1	6027	ENSG00000139044	B4GALNT3	beta-1,4-N-acetyl-galactosaminyltransferase 3
All_bpd_scz_cont_girdhar2022_samples_peak_100390	558971	559322	chr12	Other	Other	0.0847504	-0.578909	1.26203	0.262304	0.74617	352	*	Exon (ENST00000266383.10/283358, exon 19 of 20)	12	552075	563498	11424	1	283358	ENST00000535402.1	6896	ENSG00000139044	B4GALNT3	beta-1,4-N-acetyl-galactosaminyltransferase 3
All_bpd_scz_cont_girdhar2022_samples_peak_100391	559847	560292	chr12	Microglia	Microglia	0.113235	-0.237222	3.16718	0.0763021	0.533077	446	*	Intron (ENST00000266383.10/283358, intron 19 of 19)	12	552075	563498	11424	1	283358	ENST00000535402.1	7772	ENSG00000139044	B4GALNT3	beta-1,4-N-acetyl-galactosaminyltransferase 3
All_bpd_scz_cont_girdhar2022_samples_peak_100392	560626	560916	chr12	Microglia	Microglia	0.100662	-0.597093	1.80049	0.180826	0.676956	291	*	Intron (ENST00000266383.10/283358, intron 19 of 19)	12	552075	563498	11424	1	283358	ENST00000535402.1	8551	ENSG00000139044	B4GALNT3	beta-1,4-N-acetyl-galactosaminyltransferase 3
All_bpd_scz_cont_girdhar2022_samples_peak_100393	561694	564436	chr12	Microglia,Neuron	Multiple	-0.0516211	2.3853	1.85671	0.174186	0.67104	2743	*	3' UTR	12	552075	563498	11424	1	283358	ENST00000535402.1	9619	ENSG00000139044	B4GALNT3	beta-1,4-N-acetyl-galactosaminyltransferase 3
All_bpd_scz_cont_girdhar2022_samples_peak_100394	568325	568741	chr12	Other	Other	0.0406147	0.389114	0.50435	0.478233	0.862843	417	*	Intron (ENST00000305108.10/4815, intron 1 of 3)	12	552075	563498	11424	1	283358	ENST00000535402.1	16250	ENSG00000139044	B4GALNT3	beta-1,4-N-acetyl-galactosaminyltransferase 3
All_bpd_scz_cont_girdhar2022_samples_peak_100395	569037	572447	chr12	Astrocyte,Microglia,Neuron,Oligodendrocyte	Multiple	0.0495512	3.62572	2.05108	0.153301	0.647339	3411	*	Intron (ENST00000305108.10/4815, intron 1 of 3)	12	585693	586504	812	2	105369595	ENST00000538943.3	14057	ENSG00000256020	LOC105369595	uncharacterized LOC105369595
All_bpd_scz_cont_girdhar2022_samples_peak_100396	575371	576151	chr12	Astrocyte,Microglia,Oligodendrocyte	Multiple	0.0301815	1.72605	0.472707	0.492358	0.868875	781	*	Intron (ENST00000305108.10/4815, intron 1 of 3)	12	585693	586504	812	2	105369595	ENST00000538943.3	10353	ENSG00000256020	LOC105369595	uncharacterized LOC105369595
All_bpd_scz_cont_girdhar2022_samples_peak_100397	576359	577006	chr12	Astrocyte,Microglia,Oligodendrocyte	Multiple	0.0218229	1.60403	0.330587	0.565812	0.896949	648	*	Intron (ENST00000305108.10/4815, intron 1 of 3)	12	585693	586504	812	2	105369595	ENST00000538943.3	9498	ENSG00000256020	LOC105369595	uncharacterized LOC105369595
All_bpd_scz_cont_girdhar2022_samples_peak_100398	577681	580047	chr12	Microglia,Oligodendrocyte	Multiple	-0.015362	3.58466	0.377445	0.539512	0.887567	2367	*	Intron (ENST00000305108.10/4815, intron 1 of 3)	12	585693	586504	812	2	105369595	ENST00000538943.3	6457	ENSG00000256020	LOC105369595	uncharacterized LOC105369595
All_bpd_scz_cont_girdhar2022_samples_peak_100399	581239	581522	chr12	Other	Other	0.106705	0.142076	2.44089	0.119428	0.604714	284	*	Intron (ENST00000305108.10/4815, intron 1 of 3)	12	585693	586504	812	2	105369595	ENST00000538943.3	4982	ENSG00000256020	LOC105369595	uncharacterized LOC105369595
All_bpd_scz_cont_girdhar2022_samples_peak_10040	36736230	36739072	chr1	Neuron	Neuron	-0.0664631	2.51218	2.85996	0.09201	0.561483	2843	*	Distal Intergenic	1	36768122	36769725	1604	2	124904023	ENST00000642109.1	30653	ENSG00000284720	LOC124904023	uncharacterized LOC124904023
All_bpd_scz_cont_girdhar2022_samples_peak_100400	585598	588028	chr12	Other	Other	0.108682	2.6551	4.91083	0.0275566	0.390755	2431	*	Promoter (<=1kb)	12	585693	586504	812	2	105369595	ENST00000538943.3	0	ENSG00000256020	LOC105369595	uncharacterized LOC105369595
All_bpd_scz_cont_girdhar2022_samples_peak_100401	588539	588897	chr12	Oligodendrocyte	Oligodendrocyte	0.0164597	0.501235	0.0572268	0.811123	0.966124	359	*	Promoter (<=1kb)	12	585698	587946	2249	2	105369595	ENST00000702725.1	-593	ENSG00000256020	LOC105369595	uncharacterized LOC105369595
All_bpd_scz_cont_girdhar2022_samples_peak_100402	589527	589925	chr12	Other	Other	0.0600021	0.199134	0.66996	0.413816	0.835614	399	*	Promoter (1-2kb)	12	585698	587946	2249	2	105369595	ENST00000702725.1	-1581	ENSG00000256020	LOC105369595	uncharacterized LOC105369595
All_bpd_scz_cont_girdhar2022_samples_peak_100403	591124	592303	chr12	Oligodendrocyte	Oligodendrocyte	0.0550394	2.40227	1.76103	0.185662	0.682071	1180	*	Exon (ENST00000538067.1/ENST00000538067.1, exon 2 of 2)	12	585698	587946	2249	2	105369595	ENST00000702725.1	-3178	ENSG00000256020	LOC105369595	uncharacterized LOC105369595
All_bpd_scz_cont_girdhar2022_samples_peak_100404	593335	594103	chr12	Microglia	Microglia	0.00950409	0.841043	0.0439358	0.834137	0.971622	769	*	Intron (ENST00000305108.10/4815, intron 1 of 3)	12	585698	587946	2249	2	105369595	ENST00000702725.1	-5389	ENSG00000256020	LOC105369595	uncharacterized LOC105369595
All_bpd_scz_cont_girdhar2022_samples_peak_100405	594893	595276	chr12	Other	Other	0.0208697	0.313745	0.15097	0.697929	0.937538	384	*	Intron (ENST00000305108.10/4815, intron 1 of 3)	12	585698	587946	2249	2	105369595	ENST00000702725.1	-6947	ENSG00000256020	LOC105369595	uncharacterized LOC105369595
All_bpd_scz_cont_girdhar2022_samples_peak_100406	597479	598591	chr12	Other	Other	0.133951	0.930859	7.27842	0.00743623	0.259511	1113	*	Intron (ENST00000305108.10/4815, intron 1 of 3)	12	585698	587946	2249	2	105369595	ENST00000702725.1	-9533	ENSG00000256020	LOC105369595	uncharacterized LOC105369595
All_bpd_scz_cont_girdhar2022_samples_peak_100409	602044	602471	chr12	Other	Other	0.142271	-0.00735041	6.4733	0.0115308	0.297817	428	*	Intron (ENST00000305108.10/4815, intron 1 of 3)	12	564376	610418	46043	2	4815	ENST00000397265.7	7947	ENSG00000171840	NINJ2	ninjurin 2
All_bpd_scz_cont_girdhar2022_samples_peak_100410	602642	602922	chr12	Other	Other	0.0876508	-0.563279	1.83861	0.176293	0.673021	281	*	Intron (ENST00000305108.10/4815, intron 1 of 3)	12	564376	610418	46043	2	4815	ENST00000397265.7	7496	ENSG00000171840	NINJ2	ninjurin 2
All_bpd_scz_cont_girdhar2022_samples_peak_100411	604709	605951	chr12	Other	Other	0.0995136	1.73093	6.36496	0.0122378	0.303809	1243	*	Intron (ENST00000305108.10/4815, intron 1 of 3)	12	564376	610418	46043	2	4815	ENST00000397265.7	4467	ENSG00000171840	NINJ2	ninjurin 2
All_bpd_scz_cont_girdhar2022_samples_peak_100412	606470	608685	chr12	Microglia,Oligodendrocyte	Multiple	0.0202464	2.926	0.443099	0.506222	0.874116	2216	*	Promoter (1-2kb)	12	564376	610418	46043	2	4815	ENST00000397265.7	1733	ENSG00000171840	NINJ2	ninjurin 2
All_bpd_scz_cont_girdhar2022_samples_peak_100413	610025	610663	chr12	Microglia	Microglia	0.0379751	1.67196	0.703463	0.402394	0.830074	639	*	Promoter (<=1kb)	12	564376	610418	46043	2	4815	ENST00000397265.7	0	ENSG00000171840	NINJ2	ninjurin 2
All_bpd_scz_cont_girdhar2022_samples_peak_100414	614045	615299	chr12	Microglia,Oligodendrocyte	Multiple	0.0472903	2.50114	2.42928	0.120306	0.606006	1255	*	Intron (ENST00000305108.10/4815, intron 1 of 3)	12	564376	610418	46043	2	4815	ENST00000397265.7	-3627	ENSG00000171840	NINJ2	ninjurin 2
All_bpd_scz_cont_girdhar2022_samples_peak_100415	615619	616599	chr12	Microglia,Oligodendrocyte	Multiple	0.0540553	2.25816	2.97079	0.0859712	0.551114	981	*	Intron (ENST00000305108.10/4815, intron 1 of 3)	12	564376	610418	46043	2	4815	ENST00000397265.7	-5201	ENSG00000171840	NINJ2	ninjurin 2
All_bpd_scz_cont_girdhar2022_samples_peak_100416	617302	618059	chr12	Microglia,Oligodendrocyte	Multiple	0.0637565	1.66728	2.32772	0.128306	0.61616	758	*	Intron (ENST00000305108.10/4815, intron 1 of 3)	12	564376	610418	46043	2	4815	ENST00000397265.7	-6884	ENSG00000171840	NINJ2	ninjurin 2
All_bpd_scz_cont_girdhar2022_samples_peak_100417	618562	618945	chr12	Microglia,Oligodendrocyte	Multiple	0.0409954	0.746523	0.84286	0.359432	0.808136	384	*	Intron (ENST00000305108.10/4815, intron 1 of 3)	12	564376	610418	46043	2	4815	ENST00000397265.7	-8144	ENSG00000171840	NINJ2	ninjurin 2
All_bpd_scz_cont_girdhar2022_samples_peak_100418	619359	620457	chr12	Microglia,Oligodendrocyte	Multiple	0.0113101	2.14146	0.0781661	0.780021	0.958563	1099	*	Intron (ENST00000305108.10/4815, intron 1 of 3)	12	564376	610418	46043	2	4815	ENST00000397265.7	-8941	ENSG00000171840	NINJ2	ninjurin 2
All_bpd_scz_cont_girdhar2022_samples_peak_100419	620921	621189	chr12	Microglia	Microglia	0.0936521	0.251301	3.1492	0.0771365	0.535055	269	*	Intron (ENST00000305108.10/4815, intron 1 of 3)	12	630858	645380	14523	1	100049716	ENST00000666212.1	-9669	ENSG00000177406	NINJ2-AS1	NINJ2 antisense RNA 1
All_bpd_scz_cont_girdhar2022_samples_peak_10042	36764395	36764801	chr1	Other	Other	-0.172889	-0.967597	4.5679	0.0335112	0.413936	407	*	Distal Intergenic	1	36768122	36769725	1604	2	124904023	ENST00000642109.1	4924	ENSG00000284720	LOC124904023	uncharacterized LOC124904023
All_bpd_scz_cont_girdhar2022_samples_peak_100420	622595	624267	chr12	Microglia	Microglia	0.0547458	2.5444	3.05455	0.0816939	0.543599	1673	*	Intron (ENST00000305108.10/4815, intron 1 of 3)	12	630858	645380	14523	1	100049716	ENST00000666212.1	-6591	ENSG00000177406	NINJ2-AS1	NINJ2 antisense RNA 1
All_bpd_scz_cont_girdhar2022_samples_peak_100421	626027	626607	chr12	Other	Other	0.0511528	0.927461	1.48681	0.223818	0.716424	581	*	Intron (ENST00000305108.10/4815, intron 1 of 3)	12	630858	645380	14523	1	100049716	ENST00000666212.1	-4251	ENSG00000177406	NINJ2-AS1	NINJ2 antisense RNA 1
All_bpd_scz_cont_girdhar2022_samples_peak_100422	627982	628682	chr12	Microglia,Oligodendrocyte	Multiple	0.10851	1.52774	6.28783	0.0127683	0.307697	701	*	Promoter (2-3kb)	12	630858	645380	14523	1	100049716	ENST00000666212.1	-2176	ENSG00000177406	NINJ2-AS1	NINJ2 antisense RNA 1
All_bpd_scz_cont_girdhar2022_samples_peak_100423	629983	630682	chr12	Microglia	Microglia	0.130002	1.2309	5.55751	0.0191444	0.350614	700	*	Promoter (<=1kb)	12	630858	645380	14523	1	100049716	ENST00000666212.1	-176	ENSG00000177406	NINJ2-AS1	NINJ2 antisense RNA 1
All_bpd_scz_cont_girdhar2022_samples_peak_100424	630883	631178	chr12	Microglia	Microglia	0.125847	0.398256	3.46376	0.063858	0.504863	296	*	Promoter (<=1kb)	12	630891	645878	14988	1	100049716	ENST00000537514.1	0	ENSG00000177406	NINJ2-AS1	NINJ2 antisense RNA 1
All_bpd_scz_cont_girdhar2022_samples_peak_100425	631647	633232	chr12	Microglia,Oligodendrocyte	Multiple	-0.0039641	3.15065	0.0193866	0.889372	0.984164	1586	*	Promoter (<=1kb)	12	630891	645878	14988	1	100049716	ENST00000537514.1	756	ENSG00000177406	NINJ2-AS1	NINJ2 antisense RNA 1
All_bpd_scz_cont_girdhar2022_samples_peak_100426	637752	638231	chr12	Microglia	Microglia	0.0479685	0.958012	1.39591	0.238491	0.728119	480	*	Intron (ENST00000666212.1/100049716, intron 3 of 4)	12	642674	664142	21469	1	100049716	ENST00000543884.2	-4443	ENSG00000177406	NINJ2-AS1	NINJ2 antisense RNA 1
All_bpd_scz_cont_girdhar2022_samples_peak_100427	639092	640285	chr12	Microglia	Microglia	0.0102195	2.15977	0.111109	0.739154	0.948512	1194	*	Promoter (2-3kb)	12	642674	664142	21469	1	100049716	ENST00000543884.2	-2389	ENSG00000177406	NINJ2-AS1	NINJ2 antisense RNA 1
All_bpd_scz_cont_girdhar2022_samples_peak_100428	642464	642769	chr12	Astrocyte,Microglia,Neuron,Oligodendrocyte	Multiple	-0.0293383	1.19318	0.546972	0.460226	0.855568	306	*	Promoter (<=1kb)	12	642674	664142	21469	1	100049716	ENST00000543884.2	0	ENSG00000177406	NINJ2-AS1	NINJ2 antisense RNA 1
All_bpd_scz_cont_girdhar2022_samples_peak_100429	643074	643952	chr12	Astrocyte,Microglia,Neuron,Oligodendrocyte	Multiple	-0.00419544	2.41256	0.0145961	0.903932	0.986824	879	*	Promoter (<=1kb)	12	643216	645862	2647	1	100049716	ENST00000670735.1	0	ENSG00000177406	NINJ2-AS1	NINJ2 antisense RNA 1
All_bpd_scz_cont_girdhar2022_samples_peak_100430	644835	647665	chr12	Astrocyte,Microglia,Neuron,Oligodendrocyte	Multiple	0.0384793	4.68894	3.12123	0.0784538	0.537334	2831	*	Promoter (1-2kb)	12	565833	643685	77853	2	4815	ENST00000537416.1	-1150	ENSG00000171840	NINJ2	ninjurin 2
All_bpd_scz_cont_girdhar2022_samples_peak_100431	650846	652018	chr12	Microglia,Oligodendrocyte	Multiple	0.0286667	2.25403	0.968423	0.32599	0.788239	1173	*	Intron (ENST00000543884.2/100049716, intron 2 of 2)	12	565833	643685	77853	2	4815	ENST00000537416.1	-7161	ENSG00000171840	NINJ2	ninjurin 2
All_bpd_scz_cont_girdhar2022_samples_peak_100432	652247	652540	chr12	Other	Other	0.0639655	0.0534556	1.34198	0.24775	0.735361	294	*	Intron (ENST00000543884.2/100049716, intron 2 of 2)	12	565833	643685	77853	2	4815	ENST00000537416.1	-8562	ENSG00000171840	NINJ2	ninjurin 2
All_bpd_scz_cont_girdhar2022_samples_peak_100433	655085	655514	chr12	Oligodendrocyte	Oligodendrocyte	-0.00361432	1.02845	0.00677026	0.934486	0.992125	430	*	Intron (ENST00000543884.2/100049716, intron 2 of 2)	12	564296	663445	99150	2	4815	ENST00000305108.10	7931	ENSG00000171840	NINJ2	ninjurin 2
All_bpd_scz_cont_girdhar2022_samples_peak_100434	656874	657241	chr12	Other	Other	0.0557848	0.617506	1.22327	0.269744	0.751552	368	*	Intron (ENST00000543884.2/100049716, intron 2 of 2)	12	564296	663445	99150	2	4815	ENST00000305108.10	6204	ENSG00000171840	NINJ2	ninjurin 2
All_bpd_scz_cont_girdhar2022_samples_peak_100435	658414	658916	chr12	Oligodendrocyte	Oligodendrocyte	0.00202569	1.61772	0.00252999	0.959923	0.995973	503	*	Intron (ENST00000543884.2/100049716, intron 2 of 2)	12	564296	663445	99150	2	4815	ENST00000305108.10	4529	ENSG00000171840	NINJ2	ninjurin 2
All_bpd_scz_cont_girdhar2022_samples_peak_100436	659221	659696	chr12	Oligodendrocyte	Oligodendrocyte	0.0199754	1.97641	0.388034	0.533881	0.885468	476	*	Intron (ENST00000543884.2/100049716, intron 2 of 2)	12	564296	663445	99150	2	4815	ENST00000305108.10	3749	ENSG00000171840	NINJ2	ninjurin 2
All_bpd_scz_cont_girdhar2022_samples_peak_100437	661502	665183	chr12	Oligodendrocyte	Oligodendrocyte	0.0161109	5.25242	0.443036	0.506252	0.874121	3682	*	Promoter (<=1kb)	12	564296	663445	99150	2	4815	ENST00000305108.10	0	ENSG00000171840	NINJ2	ninjurin 2
All_bpd_scz_cont_girdhar2022_samples_peak_100438	670566	670734	chr12	Other	Other	0.013842	-0.485127	0.0598155	0.806981	0.965042	169	*	Distal Intergenic	12	564297	663589	99293	2	4815	ENST00000662884.1	-6977	ENSG00000171840	NINJ2	ninjurin 2
All_bpd_scz_cont_girdhar2022_samples_peak_100439	672125	672482	chr12	Other	Other	0.140269	0.472581	7.68931	0.00595766	0.240378	358	*	Distal Intergenic	12	564297	663589	99293	2	4815	ENST00000662884.1	-8536	ENSG00000171840	NINJ2	ninjurin 2
All_bpd_scz_cont_girdhar2022_samples_peak_100440	673011	673505	chr12	Oligodendrocyte	Oligodendrocyte	0.0971626	0.535504	4.42516	0.0363752	0.42447	495	*	Distal Intergenic	12	564297	663589	99293	2	4815	ENST00000662884.1	-9422	ENSG00000171840	NINJ2	ninjurin 2
All_bpd_scz_cont_girdhar2022_samples_peak_100441	673851	674727	chr12	Oligodendrocyte	Oligodendrocyte	0.0604892	1.98104	2.56866	0.110216	0.591274	877	*	Distal Intergenic	12	674801	684127	9327	2	105369597	ENST00000541881.1	9400	NA	LINC02455	long intergenic non-protein coding RNA 2455
All_bpd_scz_cont_girdhar2022_samples_peak_100442	675398	676012	chr12	Oligodendrocyte	Oligodendrocyte	0.0293297	0.889306	0.270113	0.603699	0.909902	615	*	Intron (ENST00000541881.1/105369597, intron 2 of 2)	12	674801	684127	9327	2	105369597	ENST00000541881.1	8115	NA	LINC02455	long intergenic non-protein coding RNA 2455
All_bpd_scz_cont_girdhar2022_samples_peak_100443	676320	677423	chr12	Oligodendrocyte	Oligodendrocyte	0.0020727	2.05556	0.00356067	0.952463	0.994987	1104	*	Intron (ENST00000541881.1/105369597, intron 2 of 2)	12	674801	684127	9327	2	105369597	ENST00000541881.1	6704	NA	LINC02455	long intergenic non-protein coding RNA 2455
All_bpd_scz_cont_girdhar2022_samples_peak_100444	678867	679200	chr12	Other	Other	0.038948	0.0061893	0.570287	0.45083	0.85135	334	*	Intron (ENST00000541881.1/105369597, intron 2 of 2)	12	674801	684127	9327	2	105369597	ENST00000541881.1	4927	NA	LINC02455	long intergenic non-protein coding RNA 2455
All_bpd_scz_cont_girdhar2022_samples_peak_100445	679372	679679	chr12	Other	Other	-0.0255997	-0.339708	0.203092	0.675376	0.931074	308	*	Intron (ENST00000541881.1/105369597, intron 2 of 2)	12	674801	684127	9327	2	105369597	ENST00000541881.1	4448	NA	LINC02455	long intergenic non-protein coding RNA 2455
All_bpd_scz_cont_girdhar2022_samples_peak_100446	681809	682051	chr12	Other	Other	0.12384	-0.658825	3.39274	0.0666247	0.511174	243	*	Promoter (2-3kb)	12	674801	684127	9327	2	105369597	ENST00000541881.1	2076	NA	LINC02455	long intergenic non-protein coding RNA 2455
All_bpd_scz_cont_girdhar2022_samples_peak_100447	682621	683113	chr12	Other	Other	0.0546671	0.0464797	0.941029	0.332916	0.792385	493	*	Promoter (1-2kb)	12	674801	684127	9327	2	105369597	ENST00000541881.1	1014	NA	LINC02455	long intergenic non-protein coding RNA 2455
All_bpd_scz_cont_girdhar2022_samples_peak_100448	683989	684848	chr12	Other	Other	-0.019589	0.650222	0.137302	0.71128	0.941301	860	*	Promoter (<=1kb)	12	674801	684127	9327	2	105369597	ENST00000541881.1	0	NA	LINC02455	long intergenic non-protein coding RNA 2455
All_bpd_scz_cont_girdhar2022_samples_peak_100449	685282	685977	chr12	Other	Other	0.0844214	0.872461	4.02067	0.045984	0.456412	696	*	Promoter (1-2kb)	12	674801	684127	9327	2	105369597	ENST00000541881.1	-1155	NA	LINC02455	long intergenic non-protein coding RNA 2455
All_bpd_scz_cont_girdhar2022_samples_peak_10045	36777162	36777912	chr1	Neuron	Neuron	0.00536454	-0.286159	0.0098772	0.975639	0.997929	751	*	Distal Intergenic	1	36768122	36769725	1604	2	124904023	ENST00000642109.1	-7437	ENSG00000284720	LOC124904023	uncharacterized LOC124904023
All_bpd_scz_cont_girdhar2022_samples_peak_100450	686760	687007	chr12	Other	Other	0.000412776	-0.862237	5.00516035972348e-05	0.994361	0.999694	248	*	Promoter (2-3kb)	12	674801	684127	9327	2	105369597	ENST00000541881.1	-2633	NA	LINC02455	long intergenic non-protein coding RNA 2455
All_bpd_scz_cont_girdhar2022_samples_peak_100451	687896	688391	chr12	Other	Other	0.0506364	0.126398	0.915989	0.339421	0.796084	496	*	Distal Intergenic	12	674801	684127	9327	2	105369597	ENST00000541881.1	-3769	NA	LINC02455	long intergenic non-protein coding RNA 2455
All_bpd_scz_cont_girdhar2022_samples_peak_100452	689408	690016	chr12	Oligodendrocyte	Oligodendrocyte	0.0684345	1.03166	2.32022	0.128919	0.617089	609	*	Distal Intergenic	12	674801	684127	9327	2	105369597	ENST00000541881.1	-5281	NA	LINC02455	long intergenic non-protein coding RNA 2455
All_bpd_scz_cont_girdhar2022_samples_peak_100453	692229	692391	chr12	Oligodendrocyte	Oligodendrocyte	0.0704063	-0.536592	0.908773	0.341327	0.79727	163	*	Distal Intergenic	12	674801	684127	9327	2	105369597	ENST00000541881.1	-8102	NA	LINC02455	long intergenic non-protein coding RNA 2455
All_bpd_scz_cont_girdhar2022_samples_peak_100454	693733	695267	chr12	Oligodendrocyte	Oligodendrocyte	0.0131276	2.90678	0.115085	0.734702	0.947395	1535	*	Distal Intergenic	12	674801	684127	9327	2	105369597	ENST00000541881.1	-9606	NA	LINC02455	long intergenic non-protein coding RNA 2455
All_bpd_scz_cont_girdhar2022_samples_peak_100455	699783	703514	chr12	Oligodendrocyte	Oligodendrocyte	0.0156399	5.41583	0.219991	0.639441	0.92059	3732	*	Distal Intergenic	12	674801	684127	9327	2	105369597	ENST00000541881.1	-15656	NA	LINC02455	long intergenic non-protein coding RNA 2455
All_bpd_scz_cont_girdhar2022_samples_peak_100456	703776	704087	chr12	Oligodendrocyte	Oligodendrocyte	0.010385	1.93849	0.084293	0.771794	0.956565	312	*	Distal Intergenic	12	674801	684127	9327	2	105369597	ENST00000541881.1	-19649	NA	LINC02455	long intergenic non-protein coding RNA 2455
All_bpd_scz_cont_girdhar2022_samples_peak_100457	704412	705144	chr12	Oligodendrocyte	Oligodendrocyte	-0.000979176	2.96978	0.000663347	0.979472	0.998235	733	*	Distal Intergenic	12	674801	684127	9327	2	105369597	ENST00000541881.1	-20285	NA	LINC02455	long intergenic non-protein coding RNA 2455
All_bpd_scz_cont_girdhar2022_samples_peak_100458	709612	709970	chr12	Oligodendrocyte	Oligodendrocyte	0.0251733	1.31151	0.381111	0.53755	0.886786	359	*	Distal Intergenic	12	674801	684127	9327	2	105369597	ENST00000541881.1	-25485	NA	LINC02455	long intergenic non-protein coding RNA 2455
All_bpd_scz_cont_girdhar2022_samples_peak_100459	711858	714081	chr12	Neuron,Oligodendrocyte	Multiple	-0.00715167	4.26265	0.0561269	0.812913	0.96654	2224	*	Distal Intergenic	12	674801	684127	9327	2	105369597	ENST00000541881.1	-27731	NA	LINC02455	long intergenic non-protein coding RNA 2455
All_bpd_scz_cont_girdhar2022_samples_peak_10046	36780901	36782306	chr1	Neuron	Neuron	-0.0439389	0.571776	0.868539	0.352226	0.80374	1406	*	Distal Intergenic	1	36768122	36769725	1604	2	124904023	ENST00000642109.1	-11176	ENSG00000284720	LOC124904023	uncharacterized LOC124904023
All_bpd_scz_cont_girdhar2022_samples_peak_100460	716436	716675	chr12	Neuron,Oligodendrocyte	Multiple	0.0475818	0.663828	1.16791	0.280834	0.75915	240	*	Distal Intergenic	12	674801	684127	9327	2	105369597	ENST00000541881.1	-32309	NA	LINC02455	long intergenic non-protein coding RNA 2455
All_bpd_scz_cont_girdhar2022_samples_peak_100461	718183	718347	chr12	Microglia,Oligodendrocyte	Multiple	0.00160975	-0.017449	0.000949245	0.975445	0.997918	165	*	Distal Intergenic	12	674801	684127	9327	2	105369597	ENST00000541881.1	-34056	NA	LINC02455	long intergenic non-protein coding RNA 2455
All_bpd_scz_cont_girdhar2022_samples_peak_100462	718863	719708	chr12	Astrocyte,Microglia,Neuron,Oligodendrocyte	Multiple	-0.0190336	3.26888	0.452837	0.50159	0.872488	846	*	Distal Intergenic	12	752579	911452	158874	1	65125	ENST00000315939.11	-32871	ENSG00000060237	WNK1	WNK lysine deficient protein kinase 1
All_bpd_scz_cont_girdhar2022_samples_peak_100463	720273	720483	chr12	Microglia	Microglia	0.0121898	0.24578	0.0574678	0.810733	0.966079	211	*	Distal Intergenic	12	752579	911452	158874	1	65125	ENST00000315939.11	-32096	ENSG00000060237	WNK1	WNK lysine deficient protein kinase 1
All_bpd_scz_cont_girdhar2022_samples_peak_100464	722388	722903	chr12	Neuron,Oligodendrocyte	Multiple	0.0264733	2.03997	0.581842	0.446284	0.849461	516	*	Distal Intergenic	12	752579	911452	158874	1	65125	ENST00000315939.11	-29676	ENSG00000060237	WNK1	WNK lysine deficient protein kinase 1
All_bpd_scz_cont_girdhar2022_samples_peak_100465	723714	723938	chr12	Other	Other	0.102805	0.591799	5.89328	0.0158794	0.33065	225	*	Distal Intergenic	12	752579	911452	158874	1	65125	ENST00000315939.11	-28641	ENSG00000060237	WNK1	WNK lysine deficient protein kinase 1
All_bpd_scz_cont_girdhar2022_samples_peak_100466	724223	724809	chr12	Microglia,Neuron	Multiple	0.105972	1.33692	8.96971	0.00301019	0.190361	587	*	Distal Intergenic	12	752579	911452	158874	1	65125	ENST00000315939.11	-27770	ENSG00000060237	WNK1	WNK lysine deficient protein kinase 1
All_bpd_scz_cont_girdhar2022_samples_peak_100467	725183	725495	chr12	Other	Other	0.00450842	0.37887	0.0100483	0.92023	0.989705	313	*	Distal Intergenic	12	752579	911452	158874	1	65125	ENST00000315939.11	-27084	ENSG00000060237	WNK1	WNK lysine deficient protein kinase 1
All_bpd_scz_cont_girdhar2022_samples_peak_100468	726086	727276	chr12	Oligodendrocyte	Oligodendrocyte	0.00911671	2.53768	0.0778366	0.780473	0.958667	1191	*	Distal Intergenic	12	752579	911452	158874	1	65125	ENST00000315939.11	-25303	ENSG00000060237	WNK1	WNK lysine deficient protein kinase 1
All_bpd_scz_cont_girdhar2022_samples_peak_100469	727642	727831	chr12	Other	Other	0.0296396	-0.289779	0.268362	0.604874	0.910146	190	*	Distal Intergenic	12	752579	911452	158874	1	65125	ENST00000315939.11	-24748	ENSG00000060237	WNK1	WNK lysine deficient protein kinase 1
All_bpd_scz_cont_girdhar2022_samples_peak_100470	728937	729190	chr12	Other	Other	0.0489915	-0.169328	0.841108	0.359932	0.808431	254	*	Distal Intergenic	12	752579	911452	158874	1	65125	ENST00000315939.11	-23389	ENSG00000060237	WNK1	WNK lysine deficient protein kinase 1
All_bpd_scz_cont_girdhar2022_samples_peak_100475	737980	739538	chr12	Oligodendrocyte	Oligodendrocyte	-0.0336991	2.16105	0.899763	0.343728	0.798848	1559	*	Distal Intergenic	12	752579	911452	158874	1	65125	ENST00000315939.11	-13041	ENSG00000060237	WNK1	WNK lysine deficient protein kinase 1
All_bpd_scz_cont_girdhar2022_samples_peak_100476	740640	741723	chr12	Other	Other	0.0812573	1.0619	3.95614	0.0477505	0.461929	1084	*	Distal Intergenic	12	752579	911452	158874	1	65125	ENST00000315939.11	-10856	ENSG00000060237	WNK1	WNK lysine deficient protein kinase 1
All_bpd_scz_cont_girdhar2022_samples_peak_100477	743521	744005	chr12	Other	Other	0.0280326	-0.145072	0.268196	0.604986	0.910185	485	*	Distal Intergenic	12	752579	911452	158874	1	65125	ENST00000315939.11	-8574	ENSG00000060237	WNK1	WNK lysine deficient protein kinase 1
All_bpd_scz_cont_girdhar2022_samples_peak_100478	748819	752109	chr12	Astrocyte,Microglia,Neuron,Oligodendrocyte	Multiple	0.00770232	5.1467	0.0374589	0.846685	0.974625	3291	*	Promoter (<=1kb)	12	752579	911452	158874	1	65125	ENST00000315939.11	-470	ENSG00000060237	WNK1	WNK lysine deficient protein kinase 1
All_bpd_scz_cont_girdhar2022_samples_peak_100479	752609	753385	chr12	Astrocyte,Microglia,Neuron,Oligodendrocyte	Multiple	-0.0129226	2.55143	0.0846071	0.771381	0.956503	777	*	Promoter (<=1kb)	12	752923	911451	158529	1	65125	ENST00000530271.6	0	ENSG00000060237	WNK1	WNK lysine deficient protein kinase 1
All_bpd_scz_cont_girdhar2022_samples_peak_100480	754139	754803	chr12	Astrocyte,Microglia,Neuron,Oligodendrocyte	Multiple	0.0147942	2.336	0.157599	0.691703	0.935938	665	*	Promoter (1-2kb)	12	753056	827501	74446	1	65125	ENST00000447667.2	1083	ENSG00000060237	WNK1	WNK lysine deficient protein kinase 1
All_bpd_scz_cont_girdhar2022_samples_peak_100481	755123	755417	chr12	Astrocyte,Microglia,Oligodendrocyte	Multiple	0.00920878	1.22079	0.034187	0.853454	0.976098	295	*	Promoter (2-3kb)	12	753056	827501	74446	1	65125	ENST00000447667.2	2067	ENSG00000060237	WNK1	WNK lysine deficient protein kinase 1
All_bpd_scz_cont_girdhar2022_samples_peak_100482	756378	757241	chr12	Oligodendrocyte	Oligodendrocyte	0.0210867	2.03014	0.225847	0.63502	0.919252	864	*	Intron (ENST00000315939.11/65125, intron 1 of 27)	12	753056	827501	74446	1	65125	ENST00000447667.2	3322	ENSG00000060237	WNK1	WNK lysine deficient protein kinase 1
All_bpd_scz_cont_girdhar2022_samples_peak_100483	761400	761917	chr12	Other	Other	0.00113591	0.0525802	0.000207458	0.988519	0.999122	518	*	Intron (ENST00000315939.11/65125, intron 1 of 27)	12	753056	827501	74446	1	65125	ENST00000447667.2	8344	ENSG00000060237	WNK1	WNK lysine deficient protein kinase 1
All_bpd_scz_cont_girdhar2022_samples_peak_100484	763690	764172	chr12	Other	Other	-0.00831238	-0.327831	0.00886228	0.925071	0.990708	483	*	Intron (ENST00000315939.11/65125, intron 1 of 27)	12	753056	827501	74446	1	65125	ENST00000447667.2	10634	ENSG00000060237	WNK1	WNK lysine deficient protein kinase 1
All_bpd_scz_cont_girdhar2022_samples_peak_100485	764803	765056	chr12	Other	Other	0.0593571	-1.03142	0.42649	0.514294	0.87729	254	*	Intron (ENST00000315939.11/65125, intron 1 of 27)	12	753056	827501	74446	1	65125	ENST00000447667.2	11747	ENSG00000060237	WNK1	WNK lysine deficient protein kinase 1
All_bpd_scz_cont_girdhar2022_samples_peak_100486	765300	765702	chr12	Other	Other	0.0355396	-0.629118	0.222562	0.637491	0.920063	403	*	Intron (ENST00000315939.11/65125, intron 1 of 27)	12	753056	827501	74446	1	65125	ENST00000447667.2	12244	ENSG00000060237	WNK1	WNK lysine deficient protein kinase 1
All_bpd_scz_cont_girdhar2022_samples_peak_100488	767501	768710	chr12	Other	Other	0.0576563	1.13446	1.75166	0.186833	0.682994	1210	*	Intron (ENST00000315939.11/65125, intron 1 of 27)	12	753056	827501	74446	1	65125	ENST00000447667.2	14445	ENSG00000060237	WNK1	WNK lysine deficient protein kinase 1
All_bpd_scz_cont_girdhar2022_samples_peak_100489	770630	770853	chr12	Other	Other	0.12056	-0.252775	4.29674	0.0391724	0.434133	224	*	Intron (ENST00000315939.11/65125, intron 1 of 27)	12	753056	827501	74446	1	65125	ENST00000447667.2	17574	ENSG00000060237	WNK1	WNK lysine deficient protein kinase 1
All_bpd_scz_cont_girdhar2022_samples_peak_10049	36792719	36793305	chr1	Neuron	Neuron	-0.279802	-0.501624	11.2094	0.000934494	0.125851	587	*	Distal Intergenic	1	36768122	36769725	1604	2	124904023	ENST00000642109.1	-22994	ENSG00000284720	LOC124904023	uncharacterized LOC124904023
All_bpd_scz_cont_girdhar2022_samples_peak_100490	773972	774642	chr12	Astrocyte,Microglia	Multiple	0.0278677	2.10586	0.712743	0.399312	0.828564	671	*	Intron (ENST00000315939.11/65125, intron 1 of 27)	12	753056	827501	74446	1	65125	ENST00000447667.2	20916	ENSG00000060237	WNK1	WNK lysine deficient protein kinase 1
All_bpd_scz_cont_girdhar2022_samples_peak_100491	775835	778045	chr12	Oligodendrocyte	Oligodendrocyte	0.0766759	3.03659	5.68179	0.0178614	0.343487	2211	*	Intron (ENST00000315939.11/65125, intron 1 of 27)	12	753056	827501	74446	1	65125	ENST00000447667.2	22779	ENSG00000060237	WNK1	WNK lysine deficient protein kinase 1
All_bpd_scz_cont_girdhar2022_samples_peak_100492	779484	781437	chr12	Microglia,Oligodendrocyte	Multiple	0.0269031	2.6236	0.494199	0.48269	0.864755	1954	*	Exon (ENST00000408512.1/ENST00000408512.1, exon 1 of 1)	12	753056	827501	74446	1	65125	ENST00000447667.2	26428	ENSG00000060237	WNK1	WNK lysine deficient protein kinase 1
All_bpd_scz_cont_girdhar2022_samples_peak_100493	787243	787420	chr12	Other	Other	0.0230522	-0.930264	0.0927512	0.760952	0.953951	178	*	Intron (ENST00000315939.11/65125, intron 1 of 27)	12	753056	827501	74446	1	65125	ENST00000447667.2	34187	ENSG00000060237	WNK1	WNK lysine deficient protein kinase 1
All_bpd_scz_cont_girdhar2022_samples_peak_100494	788741	789362	chr12	Other	Other	0.122269	0.524577	5.87379	0.0160521	0.331268	622	*	Intron (ENST00000315939.11/65125, intron 1 of 27)	12	753056	827501	74446	1	65125	ENST00000447667.2	35685	ENSG00000060237	WNK1	WNK lysine deficient protein kinase 1
All_bpd_scz_cont_girdhar2022_samples_peak_100495	789611	791137	chr12	Other	Other	0.0429765	2.20322	1.13174	0.288393	0.764796	1527	*	Intron (ENST00000315939.11/65125, intron 1 of 27)	12	753056	827501	74446	1	65125	ENST00000447667.2	36555	ENSG00000060237	WNK1	WNK lysine deficient protein kinase 1
All_bpd_scz_cont_girdhar2022_samples_peak_100496	791866	792139	chr12	Other	Other	0.0111414	-0.4108	0.0304555	0.861597	0.978053	274	*	Intron (ENST00000315939.11/65125, intron 1 of 27)	12	829925	861135	31211	1	65125	ENST00000540360.5	-37786	ENSG00000060237	WNK1	WNK lysine deficient protein kinase 1
All_bpd_scz_cont_girdhar2022_samples_peak_100497	792900	793325	chr12	Other	Other	0.169172	0.0909292	6.60927	0.0107029	0.291675	426	*	Intron (ENST00000315939.11/65125, intron 1 of 27)	12	829925	861135	31211	1	65125	ENST00000540360.5	-36600	ENSG00000060237	WNK1	WNK lysine deficient protein kinase 1
All_bpd_scz_cont_girdhar2022_samples_peak_100498	795499	797350	chr12	Other	Other	0.08009	1.46109	3.28791	0.0709467	0.521329	1852	*	Intron (ENST00000315939.11/65125, intron 1 of 27)	12	829925	861135	31211	1	65125	ENST00000540360.5	-32575	ENSG00000060237	WNK1	WNK lysine deficient protein kinase 1
All_bpd_scz_cont_girdhar2022_samples_peak_100499	800577	800920	chr12	Other	Other	0.121574	-0.365252	5.35956	0.0213894	0.362517	344	*	Intron (ENST00000315939.11/65125, intron 1 of 27)	12	829925	861135	31211	1	65125	ENST00000540360.5	-29005	ENSG00000060237	WNK1	WNK lysine deficient protein kinase 1
All_bpd_scz_cont_girdhar2022_samples_peak_100500	801888	803281	chr12	Other	Other	0.0670471	1.91055	2.03529	0.154887	0.649311	1394	*	Intron (ENST00000315939.11/65125, intron 1 of 27)	12	829925	861135	31211	1	65125	ENST00000540360.5	-26644	ENSG00000060237	WNK1	WNK lysine deficient protein kinase 1
All_bpd_scz_cont_girdhar2022_samples_peak_100502	804073	804250	chr12	Other	Other	0.00534536	-0.740961	0.00586668	0.939005	0.992854	178	*	Intron (ENST00000315939.11/65125, intron 1 of 27)	12	829925	861135	31211	1	65125	ENST00000540360.5	-25675	ENSG00000060237	WNK1	WNK lysine deficient protein kinase 1
All_bpd_scz_cont_girdhar2022_samples_peak_100503	805089	805394	chr12	Microglia	Microglia	0.0847241	-0.0980262	2.20556	0.138728	0.629715	306	*	Intron (ENST00000315939.11/65125, intron 1 of 27)	12	829925	861135	31211	1	65125	ENST00000540360.5	-24531	ENSG00000060237	WNK1	WNK lysine deficient protein kinase 1
All_bpd_scz_cont_girdhar2022_samples_peak_100504	806180	806716	chr12	Microglia	Microglia	0.0590936	0.851382	1.80471	0.180318	0.676639	537	*	Intron (ENST00000315939.11/65125, intron 1 of 27)	12	829925	861135	31211	1	65125	ENST00000540360.5	-23209	ENSG00000060237	WNK1	WNK lysine deficient protein kinase 1
All_bpd_scz_cont_girdhar2022_samples_peak_100505	807195	807612	chr12	Astrocyte,Microglia	Multiple	0.0407585	0.700065	0.88643	0.347322	0.801158	418	*	Intron (ENST00000315939.11/65125, intron 1 of 27)	12	829925	861135	31211	1	65125	ENST00000540360.5	-22313	ENSG00000060237	WNK1	WNK lysine deficient protein kinase 1
All_bpd_scz_cont_girdhar2022_samples_peak_100506	809968	812757	chr12	Oligodendrocyte	Oligodendrocyte	-0.00913461	3.55281	0.0745956	0.784977	0.959748	2790	*	Intron (ENST00000315939.11/65125, intron 1 of 27)	12	829925	861135	31211	1	65125	ENST00000540360.5	-17168	ENSG00000060237	WNK1	WNK lysine deficient protein kinase 1
All_bpd_scz_cont_girdhar2022_samples_peak_100507	813020	813207	chr12	Other	Other	0.0197885	-0.175664	0.125174	0.723776	0.944443	188	*	Intron (ENST00000315939.11/65125, intron 1 of 27)	12	829925	861135	31211	1	65125	ENST00000540360.5	-16718	ENSG00000060237	WNK1	WNK lysine deficient protein kinase 1
All_bpd_scz_cont_girdhar2022_samples_peak_100508	813583	813840	chr12	Other	Other	0.00445	0.315423	0.00708979	0.932962	0.991952	258	*	Exon (ENST00000315939.11/65125, exon 2 of 28)	12	829925	861135	31211	1	65125	ENST00000540360.5	-16085	ENSG00000060237	WNK1	WNK lysine deficient protein kinase 1
All_bpd_scz_cont_girdhar2022_samples_peak_100509	815959	816365	chr12	Other	Other	0.00143022	0.495444	0.000942819	0.975528	0.997928	407	*	Intron (ENST00000315939.11/65125, intron 2 of 27)	12	829925	861135	31211	1	65125	ENST00000540360.5	-13560	ENSG00000060237	WNK1	WNK lysine deficient protein kinase 1
All_bpd_scz_cont_girdhar2022_samples_peak_10051	36796020	36796856	chr1	Other	Other	-0.135341	0.0897509	4.26552	0.0398862	0.436411	837	*	3' UTR	1	36768122	36769725	1604	2	124904023	ENST00000642109.1	-26295	ENSG00000284720	LOC124904023	uncharacterized LOC124904023
All_bpd_scz_cont_girdhar2022_samples_peak_100510	816530	817550	chr12	Other	Other	0.106382	1.63568	5.17219	0.0237679	0.373898	1021	*	Intron (ENST00000315939.11/65125, intron 2 of 27)	12	829925	861135	31211	1	65125	ENST00000540360.5	-12375	ENSG00000060237	WNK1	WNK lysine deficient protein kinase 1
All_bpd_scz_cont_girdhar2022_samples_peak_100511	818294	819794	chr12	Astrocyte	Astrocyte	0.0973712	2.00132	5.26452	0.0225632	0.368333	1501	*	Intron (ENST00000315939.11/65125, intron 2 of 27)	12	829925	861135	31211	1	65125	ENST00000540360.5	-10131	ENSG00000060237	WNK1	WNK lysine deficient protein kinase 1
All_bpd_scz_cont_girdhar2022_samples_peak_100512	820099	820313	chr12	Other	Other	0.109901	-0.635055	2.11276	0.147284	0.640285	215	*	Intron (ENST00000315939.11/65125, intron 2 of 27)	12	829925	861135	31211	1	65125	ENST00000540360.5	-9612	ENSG00000060237	WNK1	WNK lysine deficient protein kinase 1
All_bpd_scz_cont_girdhar2022_samples_peak_100513	821299	821620	chr12	Other	Other	0.141725	-0.199552	5.50444	0.0197211	0.354214	322	*	Intron (ENST00000315939.11/65125, intron 2 of 27)	12	829925	861135	31211	1	65125	ENST00000540360.5	-8305	ENSG00000060237	WNK1	WNK lysine deficient protein kinase 1
All_bpd_scz_cont_girdhar2022_samples_peak_100514	823415	823828	chr12	Microglia	Microglia	0.0565875	-0.191408	0.9174	0.33905	0.795938	414	*	Intron (ENST00000315939.11/65125, intron 2 of 27)	12	829925	861135	31211	1	65125	ENST00000540360.5	-6097	ENSG00000060237	WNK1	WNK lysine deficient protein kinase 1
All_bpd_scz_cont_girdhar2022_samples_peak_100515	825877	826731	chr12	Other	Other	0.0565795	0.47428	1.36002	0.244605	0.733023	855	*	Intron (ENST00000315939.11/65125, intron 2 of 27)	12	829925	861135	31211	1	65125	ENST00000540360.5	-3194	ENSG00000060237	WNK1	WNK lysine deficient protein kinase 1
All_bpd_scz_cont_girdhar2022_samples_peak_100517	828474	830248	chr12	Other	Other	0.108764	1.77692	7.97143	0.00512045	0.228118	1775	*	Promoter (<=1kb)	12	829925	861135	31211	1	65125	ENST00000540360.5	0	ENSG00000060237	WNK1	WNK lysine deficient protein kinase 1
All_bpd_scz_cont_girdhar2022_samples_peak_100518	832800	833472	chr12	Other	Other	0.0383069	0.313594	0.535041	0.465155	0.857852	673	*	Promoter (2-3kb)	12	829925	861135	31211	1	65125	ENST00000540360.5	2875	ENSG00000060237	WNK1	WNK lysine deficient protein kinase 1
All_bpd_scz_cont_girdhar2022_samples_peak_100519	833830	835387	chr12	Other	Other	0.0478007	1.99403	0.960608	0.327946	0.789422	1558	*	Intron (ENST00000315939.11/65125, intron 4 of 27)	12	829925	861135	31211	1	65125	ENST00000540360.5	3905	ENSG00000060237	WNK1	WNK lysine deficient protein kinase 1
All_bpd_scz_cont_girdhar2022_samples_peak_100520	838480	839551	chr12	Other	Other	0.0891458	1.24818	4.32581	0.0385199	0.431901	1072	*	Intron (ENST00000315939.11/65125, intron 4 of 27)	12	829925	861135	31211	1	65125	ENST00000540360.5	8555	ENSG00000060237	WNK1	WNK lysine deficient protein kinase 1
All_bpd_scz_cont_girdhar2022_samples_peak_100521	840667	841409	chr12	Microglia	Microglia	-0.0190268	0.789436	0.111501	0.738711	0.948347	743	*	Intron (ENST00000315939.11/65125, intron 4 of 27)	12	851424	911452	60029	1	65125	ENST00000675631.1	-10015	ENSG00000060237	WNK1	WNK lysine deficient protein kinase 1
All_bpd_scz_cont_girdhar2022_samples_peak_100522	841568	842032	chr12	Microglia	Microglia	0.0408999	0.765131	0.863871	0.353521	0.804581	465	*	Intron (ENST00000315939.11/65125, intron 4 of 27)	12	851424	911452	60029	1	65125	ENST00000675631.1	-9392	ENSG00000060237	WNK1	WNK lysine deficient protein kinase 1
All_bpd_scz_cont_girdhar2022_samples_peak_100523	842508	842822	chr12	Other	Other	0.0499106	-0.222062	0.72176	0.39635	0.827312	315	*	Intron (ENST00000315939.11/65125, intron 4 of 27)	12	851424	911452	60029	1	65125	ENST00000675631.1	-8602	ENSG00000060237	WNK1	WNK lysine deficient protein kinase 1
All_bpd_scz_cont_girdhar2022_samples_peak_100524	843595	843814	chr12	Other	Other	0.0812454	-0.738063	1.57168	0.211091	0.705309	220	*	Intron (ENST00000315939.11/65125, intron 4 of 27)	12	851424	911452	60029	1	65125	ENST00000675631.1	-7610	ENSG00000060237	WNK1	WNK lysine deficient protein kinase 1
All_bpd_scz_cont_girdhar2022_samples_peak_100525	846088	846944	chr12	Other	Other	0.0860654	0.831325	2.86692	0.0916175	0.560658	857	*	Intron (ENST00000315939.11/65125, intron 4 of 27)	12	851424	911452	60029	1	65125	ENST00000675631.1	-4480	ENSG00000060237	WNK1	WNK lysine deficient protein kinase 1
All_bpd_scz_cont_girdhar2022_samples_peak_100526	847955	848415	chr12	Other	Other	0.13876	-0.225976	4.28356	0.0394722	0.435045	461	*	Intron (ENST00000315939.11/65125, intron 4 of 27)	12	851424	911452	60029	1	65125	ENST00000675631.1	-3009	ENSG00000060237	WNK1	WNK lysine deficient protein kinase 1
All_bpd_scz_cont_girdhar2022_samples_peak_100527	848616	849390	chr12	Other	Other	0.127809	0.677373	6.6666	0.0103725	0.288981	775	*	Promoter (2-3kb)	12	851424	911452	60029	1	65125	ENST00000675631.1	-2034	ENSG00000060237	WNK1	WNK lysine deficient protein kinase 1
All_bpd_scz_cont_girdhar2022_samples_peak_100528	851228	853168	chr12	Other	Other	0.0896971	2.10509	4.02194	0.04595	0.456315	1941	*	Promoter (<=1kb)	12	851424	911452	60029	1	65125	ENST00000675631.1	0	ENSG00000060237	WNK1	WNK lysine deficient protein kinase 1
All_bpd_scz_cont_girdhar2022_samples_peak_100529	854986	855166	chr12	Other	Other	0.0771452	-0.45598	1.34919	0.246487	0.734345	181	*	Intron (ENST00000315939.11/65125, intron 4 of 27)	12	851424	911452	60029	1	65125	ENST00000675631.1	3562	ENSG00000060237	WNK1	WNK lysine deficient protein kinase 1
All_bpd_scz_cont_girdhar2022_samples_peak_10053	36799865	36800555	chr1	Neuron	Neuron	-0.014484	-0.409774	0.0575206	0.810648	0.966059	691	*	3' UTR	1	36768122	36769725	1604	2	124904023	ENST00000642109.1	-30140	ENSG00000284720	LOC124904023	uncharacterized LOC124904023
All_bpd_scz_cont_girdhar2022_samples_peak_100530	856809	858549	chr12	Oligodendrocyte	Oligodendrocyte	0.0825385	2.75548	4.68927	0.0312627	0.40557	1741	*	Promoter (2-3kb)	12	861124	908792	47669	1	65125	ENST00000676347.1	-2575	ENSG00000060237	WNK1	WNK lysine deficient protein kinase 1
All_bpd_scz_cont_girdhar2022_samples_peak_100531	860410	860845	chr12	Other	Other	-0.0182526	0.383714	0.102971	0.748551	0.95098	436	*	Promoter (<=1kb)	12	861124	908792	47669	1	65125	ENST00000676347.1	-279	ENSG00000060237	WNK1	WNK lysine deficient protein kinase 1
All_bpd_scz_cont_girdhar2022_samples_peak_100532	861090	861432	chr12	Other	Other	0.0271528	0.378688	0.258206	0.611787	0.912381	343	*	Promoter (<=1kb)	12	861124	908792	47669	1	65125	ENST00000676347.1	0	ENSG00000060237	WNK1	WNK lysine deficient protein kinase 1
All_bpd_scz_cont_girdhar2022_samples_peak_100533	862051	862537	chr12	Other	Other	0.142234	0.40062	8.09918	0.00478206	0.22298	487	*	Promoter (<=1kb)	12	862174	880917	18744	1	65125	ENST00000545285.5	0	ENSG00000060237	WNK1	WNK lysine deficient protein kinase 1
All_bpd_scz_cont_girdhar2022_samples_peak_100534	862724	863696	chr12	Other	Other	0.155584	1.30232	8.21749	0.0044891	0.218284	973	*	Promoter (<=1kb)	12	862235	880814	18580	1	65125	ENST00000535698.1	489	ENSG00000060237	WNK1	WNK lysine deficient protein kinase 1
All_bpd_scz_cont_girdhar2022_samples_peak_100535	864777	865605	chr12	Other	Other	0.084848	1.14332	3.51354	0.0619923	0.500748	829	*	Promoter (2-3kb)	12	862235	880814	18580	1	65125	ENST00000535698.1	2542	ENSG00000060237	WNK1	WNK lysine deficient protein kinase 1
All_bpd_scz_cont_girdhar2022_samples_peak_100536	868065	869142	chr12	Other	Other	0.181602	1.12076	13.875	0.000239718	0.0793637	1078	*	Promoter (<=1kb)	12	868526	885131	16606	1	65125	ENST00000674810.1	0	ENSG00000060237	WNK1	WNK lysine deficient protein kinase 1
All_bpd_scz_cont_girdhar2022_samples_peak_100537	870471	870791	chr12	Other	Other	0.0880116	-0.160805	2.35065	0.126448	0.614071	321	*	Promoter (1-2kb)	12	868568	878312	9745	1	65125	ENST00000574679.1	1903	ENSG00000060237	WNK1	WNK lysine deficient protein kinase 1
All_bpd_scz_cont_girdhar2022_samples_peak_100538	870985	871434	chr12	Other	Other	0.0696094	-0.0229762	1.67986	0.196094	0.692354	450	*	Promoter (2-3kb)	12	868568	878312	9745	1	65125	ENST00000574679.1	2417	ENSG00000060237	WNK1	WNK lysine deficient protein kinase 1
All_bpd_scz_cont_girdhar2022_samples_peak_100539	872752	873327	chr12	Other	Other	0.14997	0.299872	6.61129	0.0106911	0.291572	576	*	Intron (ENST00000315939.11/65125, intron 9 of 27)	12	877094	885704	8611	1	65125	ENST00000675236.1	-3767	ENSG00000060237	WNK1	WNK lysine deficient protein kinase 1
All_bpd_scz_cont_girdhar2022_samples_peak_100540	873956	874544	chr12	Other	Other	0.123459	0.394432	4.80374	0.0292867	0.397601	589	*	Promoter (2-3kb)	12	877094	885704	8611	1	65125	ENST00000675236.1	-2550	ENSG00000060237	WNK1	WNK lysine deficient protein kinase 1
All_bpd_scz_cont_girdhar2022_samples_peak_100541	874826	875487	chr12	Other	Other	0.132722	0.346002	5.78486	0.0168653	0.336969	662	*	Promoter (1-2kb)	12	877094	885704	8611	1	65125	ENST00000675236.1	-1607	ENSG00000060237	WNK1	WNK lysine deficient protein kinase 1
All_bpd_scz_cont_girdhar2022_samples_peak_100542	877598	878766	chr12	Oligodendrocyte	Oligodendrocyte	0.0373953	1.59042	0.820881	0.365763	0.811434	1169	*	Promoter (<=1kb)	12	878015	881971	3957	1	65125	ENST00000542543.1	0	ENSG00000060237	WNK1	WNK lysine deficient protein kinase 1
All_bpd_scz_cont_girdhar2022_samples_peak_100543	879582	880501	chr12	Other	Other	0.15715	1.12559	9.02559	0.00292258	0.188626	920	*	Promoter (<=1kb)	12	881471	883419	1949	1	65125	ENST00000545055.1	-970	ENSG00000060237	WNK1	WNK lysine deficient protein kinase 1
All_bpd_scz_cont_girdhar2022_samples_peak_100544	880700	881475	chr12	Other	Other	0.104547	0.409029	3.84149	0.0510689	0.471427	776	*	Promoter (<=1kb)	12	881471	883419	1949	1	65125	ENST00000545055.1	0	ENSG00000060237	WNK1	WNK lysine deficient protein kinase 1
All_bpd_scz_cont_girdhar2022_samples_peak_100545	884598	886051	chr12	Other	Other	0.130485	1.11495	7.23449	0.0076152	0.261703	1454	*	Promoter (2-3kb)	12	881764	884688	2925	1	65125	ENST00000534872.1	2834	ENSG00000060237	WNK1	WNK lysine deficient protein kinase 1
All_bpd_scz_cont_girdhar2022_samples_peak_100546	886254	886843	chr12	Other	Other	0.0849584	-0.105117	2.44442	0.119162	0.604364	590	*	Intron (ENST00000315939.11/65125, intron 19 of 27)	12	881764	884688	2925	1	65125	ENST00000534872.1	4490	ENSG00000060237	WNK1	WNK lysine deficient protein kinase 1
All_bpd_scz_cont_girdhar2022_samples_peak_100548	888190	889254	chr12	Other	Other	0.077071	0.71212	2.80635	0.095096	0.566668	1065	*	Exon (ENST00000315939.11/65125, exon 21 of 28)	12	881764	884688	2925	1	65125	ENST00000534872.1	6426	ENSG00000060237	WNK1	WNK lysine deficient protein kinase 1
All_bpd_scz_cont_girdhar2022_samples_peak_100549	890347	890972	chr12	Other	Other	-0.0431234	0.322861	0.661603	0.41674	0.836954	626	*	Exon (ENST00000315939.11/65125, exon 22 of 28)	12	896623	901074	4452	1	65125	ENST00000542424.1	-5651	ENSG00000060237	WNK1	WNK lysine deficient protein kinase 1
All_bpd_scz_cont_girdhar2022_samples_peak_10055	36804360	36805571	chr1	Astrocyte,Neuron	Multiple	-0.0449994	0.303501	0.818485	0.366463	0.811793	1212	*	3' UTR	1	36768122	36769725	1604	2	124904023	ENST00000642109.1	-34635	ENSG00000284720	LOC124904023	uncharacterized LOC124904023
All_bpd_scz_cont_girdhar2022_samples_peak_100550	894377	894628	chr12	Other	Other	0.0894715	-0.502836	2.20819	0.138493	0.629549	252	*	Promoter (1-2kb)	12	896623	901074	4452	1	65125	ENST00000542424.1	-1995	ENSG00000060237	WNK1	WNK lysine deficient protein kinase 1
All_bpd_scz_cont_girdhar2022_samples_peak_100552	895956	896636	chr12	Other	Other	0.0950693	0.860054	5.14229	0.0241723	0.376022	681	*	Promoter (<=1kb)	12	896623	901074	4452	1	65125	ENST00000542424.1	0	ENSG00000060237	WNK1	WNK lysine deficient protein kinase 1
All_bpd_scz_cont_girdhar2022_samples_peak_100553	896829	898072	chr12	Oligodendrocyte	Oligodendrocyte	0.031159	2.17884	0.835105	0.361649	0.809388	1244	*	Promoter (<=1kb)	12	896623	901074	4452	1	65125	ENST00000542424.1	206	ENSG00000060237	WNK1	WNK lysine deficient protein kinase 1
All_bpd_scz_cont_girdhar2022_samples_peak_100554	902526	906521	chr12	Astrocyte,Neuron,Oligodendrocyte	Multiple	0.0277605	3.62876	0.960346	0.328012	0.789459	3996	*	Promoter (1-2kb)	12	907720	909033	1314	1	65125	ENST00000540885.1	-1199	ENSG00000060237	WNK1	WNK lysine deficient protein kinase 1
All_bpd_scz_cont_girdhar2022_samples_peak_100555	909077	909269	chr12	Other	Other	0.0262722	-0.204662	0.222635	0.637436	0.920057	193	*	Promoter (1-2kb)	12	907720	909033	1314	1	65125	ENST00000540885.1	1357	ENSG00000060237	WNK1	WNK lysine deficient protein kinase 1
All_bpd_scz_cont_girdhar2022_samples_peak_100556	910043	910324	chr12	Other	Other	0.0789948	0.091615	2.13001	0.145649	0.638131	282	*	Promoter (2-3kb)	12	907720	909033	1314	1	65125	ENST00000540885.1	2323	ENSG00000060237	WNK1	WNK lysine deficient protein kinase 1
All_bpd_scz_cont_girdhar2022_samples_peak_100557	910564	910966	chr12	Other	Other	-0.00634412	0.572697	0.018451	0.892057	0.984628	403	*	Promoter (2-3kb)	12	907720	909033	1314	1	65125	ENST00000540885.1	2844	ENSG00000060237	WNK1	WNK lysine deficient protein kinase 1
All_bpd_scz_cont_girdhar2022_samples_peak_100558	911381	911658	chr12	Other	Other	-0.0508647	0.106188	0.526226	0.468851	0.859363	278	*	Promoter (2-3kb)	12	913359	914198	840	2	5893	ENST00000542297.1	2540	ENSG00000002016	RAD52	RAD52 homolog, DNA repair protein
All_bpd_scz_cont_girdhar2022_samples_peak_100559	912098	912422	chr12	Other	Other	0.0464838	0.247286	0.718258	0.397497	0.82793	325	*	Promoter (1-2kb)	12	913359	914198	840	2	5893	ENST00000542297.1	1776	ENSG00000002016	RAD52	RAD52 homolog, DNA repair protein
All_bpd_scz_cont_girdhar2022_samples_peak_10056	36806800	36808608	chr1	Neuron	Neuron	-0.0389993	1.12704	0.644283	0.422898	0.839547	1809	*	Intron (ENST00000373091.8/2899, intron 13 of 15)	1	36768122	36769725	1604	2	124904023	ENST00000642109.1	-37075	ENSG00000284720	LOC124904023	uncharacterized LOC124904023
All_bpd_scz_cont_girdhar2022_samples_peak_100560	913169	913399	chr12	Other	Other	0.0716326	-0.157973	1.67117	0.197251	0.693508	231	*	Promoter (<=1kb)	12	913359	914198	840	2	5893	ENST00000542297.1	799	ENSG00000002016	RAD52	RAD52 homolog, DNA repair protein
All_bpd_scz_cont_girdhar2022_samples_peak_100561	913581	913741	chr12	Other	Other	0.0244812	-0.445155	0.1752	0.862998	0.978345	161	*	Promoter (<=1kb)	12	913359	914198	840	2	5893	ENST00000542297.1	457	ENSG00000002016	RAD52	RAD52 homolog, DNA repair protein
All_bpd_scz_cont_girdhar2022_samples_peak_100562	913936	915653	chr12	Microglia	Microglia	0.0520008	2.56176	2.76002	0.0978546	0.570923	1718	*	Promoter (<=1kb)	12	913359	914198	840	2	5893	ENST00000542297.1	0	ENSG00000002016	RAD52	RAD52 homolog, DNA repair protein
All_bpd_scz_cont_girdhar2022_samples_peak_100563	916648	917479	chr12	Other	Other	0.0185406	0.663702	0.119023	0.730376	0.946139	832	*	Promoter (<=1kb)	12	913234	916582	3349	2	5893	ENST00000535376.5	-66	ENSG00000002016	RAD52	RAD52 homolog, DNA repair protein
All_bpd_scz_cont_girdhar2022_samples_peak_100564	918656	918848	chr12	Other	Other	0.129676	-0.792839	3.00658	0.0841143	0.547645	193	*	Promoter (2-3kb)	12	913234	916582	3349	2	5893	ENST00000535376.5	-2074	ENSG00000002016	RAD52	RAD52 homolog, DNA repair protein
All_bpd_scz_cont_girdhar2022_samples_peak_100565	920736	921147	chr12	Other	Other	0.0929942	-0.442929	2.22299	0.137184	0.627883	412	*	Intron (ENST00000358495.8/5893, intron 7 of 11)	12	913234	916582	3349	2	5893	ENST00000535376.5	-4154	ENSG00000002016	RAD52	RAD52 homolog, DNA repair protein
All_bpd_scz_cont_girdhar2022_samples_peak_100566	921958	923114	chr12	Other	Other	0.0191411	0.95119	0.214187	0.643893	0.921963	1157	*	Intron (ENST00000358495.8/5893, intron 7 of 11)	12	913234	916582	3349	2	5893	ENST00000535376.5	-5376	ENSG00000002016	RAD52	RAD52 homolog, DNA repair protein
All_bpd_scz_cont_girdhar2022_samples_peak_100567	924511	924890	chr12	Other	Other	0.0951117	-0.787456	1.92084	0.166954	0.663471	380	*	Intron (ENST00000358495.8/5893, intron 7 of 11)	12	913234	916582	3349	2	5893	ENST00000535376.5	-7929	ENSG00000002016	RAD52	RAD52 homolog, DNA repair protein
All_bpd_scz_cont_girdhar2022_samples_peak_100568	925345	925927	chr12	Other	Other	0.0792967	-0.32171	1.84615	0.175412	0.672239	583	*	3' UTR	12	925463	933058	7596	2	5893	ENST00000545564.5	7131	ENSG00000002016	RAD52	RAD52 homolog, DNA repair protein
All_bpd_scz_cont_girdhar2022_samples_peak_10057	36809712	36810366	chr1	Neuron	Neuron	-0.15895	0.320085	6.72755	0.0100327	0.286364	655	*	Intron (ENST00000373091.8/2899, intron 13 of 15)	1	36768122	36769725	1604	2	124904023	ENST00000642109.1	-39987	ENSG00000284720	LOC124904023	uncharacterized LOC124904023
All_bpd_scz_cont_girdhar2022_samples_peak_100572	929680	930327	chr12	Other	Other	0.17928	-0.394209	7.61855	0.00618889	0.243625	648	*	Promoter (2-3kb)	12	925463	933058	7596	2	5893	ENST00000545564.5	2731	ENSG00000002016	RAD52	RAD52 homolog, DNA repair protein
All_bpd_scz_cont_girdhar2022_samples_peak_100573	931042	932093	chr12	Other	Other	0.10432	0.530463	4.93235	0.0272219	0.389314	1052	*	Promoter (<=1kb)	12	925463	933058	7596	2	5893	ENST00000545564.5	965	ENSG00000002016	RAD52	RAD52 homolog, DNA repair protein
All_bpd_scz_cont_girdhar2022_samples_peak_100575	936825	937428	chr12	Other	Other	0.0699373	-0.525645	1.28924	0.257235	0.74218	604	*	5' UTR	12	912155	933076	20922	2	5893	ENST00000228345.9	-3749	ENSG00000002016	RAD52	RAD52 homolog, DNA repair protein
All_bpd_scz_cont_girdhar2022_samples_peak_100576	939258	939848	chr12	Other	Other	0.156805	-0.624076	5.75467	0.0171509	0.338732	591	*	Intron (ENST00000358495.8/5893, intron 1 of 11)	12	912155	933076	20922	2	5893	ENST00000228345.9	-6182	ENSG00000002016	RAD52	RAD52 homolog, DNA repair protein
All_bpd_scz_cont_girdhar2022_samples_peak_100577	940458	941173	chr12	Other	Other	0.119878	-0.134597	6.25448	0.0130049	0.309562	716	*	Intron (ENST00000358495.8/5893, intron 1 of 11)	12	912155	933076	20922	2	5893	ENST00000228345.9	-7382	ENSG00000002016	RAD52	RAD52 homolog, DNA repair protein
All_bpd_scz_cont_girdhar2022_samples_peak_100578	942994	943494	chr12	Other	Other	0.0686497	-0.340881	1.41252	0.235724	0.72609	501	*	Intron (ENST00000358495.8/5893, intron 1 of 11)	12	929772	949519	19748	2	5893	ENST00000397230.6	6025	ENSG00000002016	RAD52	RAD52 homolog, DNA repair protein
All_bpd_scz_cont_girdhar2022_samples_peak_100579	944080	944476	chr12	Other	Other	0.120475	-0.457319	3.33725	0.068876	0.516259	397	*	Intron (ENST00000358495.8/5893, intron 1 of 11)	12	929772	949519	19748	2	5893	ENST00000397230.6	5043	ENSG00000002016	RAD52	RAD52 homolog, DNA repair protein
All_bpd_scz_cont_girdhar2022_samples_peak_10058	36810673	36811336	chr1	Neuron	Neuron	-0.0515783	0.221201	0.815546	0.367323	0.812409	664	*	Intron (ENST00000373091.8/2899, intron 13 of 15)	1	36768122	36769725	1604	2	124904023	ENST00000642109.1	-40948	ENSG00000284720	LOC124904023	uncharacterized LOC124904023
All_bpd_scz_cont_girdhar2022_samples_peak_100580	946156	946480	chr12	Neuron	Neuron	0.00669407	0.208016	0.0159423	0.899622	0.986023	325	*	Intron (ENST00000358495.8/5893, intron 1 of 11)	12	929772	949519	19748	2	5893	ENST00000397230.6	3039	ENSG00000002016	RAD52	RAD52 homolog, DNA repair protein
All_bpd_scz_cont_girdhar2022_samples_peak_100581	948810	950447	chr12	Astrocyte,Microglia,Neuron,Oligodendrocyte	Multiple	0.0429975	3.17498	2.20566	0.138718	0.629715	1638	*	Promoter (<=1kb)	12	929772	949519	19748	2	5893	ENST00000397230.6	0	ENSG00000002016	RAD52	RAD52 homolog, DNA repair protein
All_bpd_scz_cont_girdhar2022_samples_peak_100582	953291	953709	chr12	Other	Other	-0.107508	0.273908	4.72943	0.030554	0.402803	419	*	Intron (ENST00000430095.6/5893, intron 1 of 11)	12	911736	949694	37959	2	5893	ENST00000358495.8	-3597	ENSG00000002016	RAD52	RAD52 homolog, DNA repair protein
All_bpd_scz_cont_girdhar2022_samples_peak_100583	958403	960584	chr12	Other	Other	0.0481913	1.26857	1.59208	0.208162	0.702926	2182	*	Intron (ENST00000430095.6/5893, intron 1 of 11)	12	911736	949694	37959	2	5893	ENST00000358495.8	-8709	ENSG00000002016	RAD52	RAD52 homolog, DNA repair protein
All_bpd_scz_cont_girdhar2022_samples_peak_100585	967835	968954	chr12	Neuron	Neuron	-0.117831	0.826632	7.31877	0.00727565	0.257671	1120	*	Intron (ENST00000430095.6/5893, intron 1 of 11)	12	911736	949694	37959	2	5893	ENST00000358495.8	-18141	ENSG00000002016	RAD52	RAD52 homolog, DNA repair protein
All_bpd_scz_cont_girdhar2022_samples_peak_100587	976668	977303	chr12	Other	Other	-0.0268039	-0.604408	0.175827	0.675331	0.931074	636	*	Exon (ENST00000503602.6/5893, exon 2 of 2)	12	974133	990041	15909	2	5893	ENST00000503602.6	12738	ENSG00000002016	RAD52	RAD52 homolog, DNA repair protein
All_bpd_scz_cont_girdhar2022_samples_peak_100588	979245	979693	chr12	Other	Other	0.0412223	-0.706204	0.306021	0.580608	0.902147	449	*	Intron (ENST00000430095.6/5893, intron 1 of 11)	12	974133	990041	15909	2	5893	ENST00000503602.6	10348	ENSG00000002016	RAD52	RAD52 homolog, DNA repair protein
All_bpd_scz_cont_girdhar2022_samples_peak_100589	981859	982297	chr12	Other	Other	0.102105	-0.318586	3.39702	0.0664546	0.510719	439	*	Intron (ENST00000430095.6/5893, intron 1 of 11)	12	974133	990041	15909	2	5893	ENST00000503602.6	7744	ENSG00000002016	RAD52	RAD52 homolog, DNA repair protein
All_bpd_scz_cont_girdhar2022_samples_peak_10059	36811989	36812746	chr1	Neuron	Neuron	-0.0880222	0.104461	2.26241	0.133763	0.623468	758	*	Intron (ENST00000373091.8/2899, intron 13 of 15)	1	36849948	36853687	3740	2	2899	ENST00000479620.1	40941	ENSG00000163873	GRIK3	glutamate ionotropic receptor kainate type subunit 3
All_bpd_scz_cont_girdhar2022_samples_peak_100590	988511	991480	chr12	Astrocyte,Microglia,Neuron,Oligodendrocyte	Multiple	-0.00570335	3.68295	0.0454177	0.831405	0.970889	2970	*	Promoter (<=1kb)	12	974133	990041	15909	2	5893	ENST00000503602.6	0	ENSG00000002016	RAD52	RAD52 homolog, DNA repair protein
All_bpd_scz_cont_girdhar2022_samples_peak_100591	991712	992968	chr12	Astrocyte,Microglia,Neuron,Oligodendrocyte	Multiple	-0.0210825	2.05947	0.368766	0.544209	0.889283	1257	*	Promoter (<=1kb)	12	991622	1028339	36718	1	23085	ENST00000589132.1	90	ENSG00000082805	ERC1	ELKS/RAB6-interacting/CAST family member 1
All_bpd_scz_cont_girdhar2022_samples_peak_100592	995752	995939	chr12	Other	Other	-0.0463516	-0.674516	0.440429	0.507504	0.874569	188	*	Intron (ENST00000611180.5/23085, intron 1 of 12)	12	991622	1028339	36718	1	23085	ENST00000589132.1	4130	ENSG00000082805	ERC1	ELKS/RAB6-interacting/CAST family member 1
All_bpd_scz_cont_girdhar2022_samples_peak_100593	996888	998800	chr12	Other	Other	-0.0218618	1.70194	0.394092	0.530708	0.884001	1913	*	5' UTR	12	991622	1028339	36718	1	23085	ENST00000589132.1	5266	ENSG00000082805	ERC1	ELKS/RAB6-interacting/CAST family member 1
All_bpd_scz_cont_girdhar2022_samples_peak_100594	1003286	1004238	chr12	Other	Other	-0.0394178	1.37624	1.17541	0.279299	0.758112	953	*	Intron (ENST00000611180.5/23085, intron 1 of 12)	12	991622	1028339	36718	1	23085	ENST00000589132.1	11664	ENSG00000082805	ERC1	ELKS/RAB6-interacting/CAST family member 1
All_bpd_scz_cont_girdhar2022_samples_peak_100597	1014079	1014484	chr12	Other	Other	0.0757374	-0.86226	0.99698	0.318972	0.783915	406	*	Intron (ENST00000611180.5/23085, intron 1 of 12)	12	1027772	1492487	464716	1	23085	ENST00000355446.9	-13288	ENSG00000082805	ERC1	ELKS/RAB6-interacting/CAST family member 1
All_bpd_scz_cont_girdhar2022_samples_peak_100599	1030369	1031107	chr12	Other	Other	-0.000102263	-0.277179	2.64990638967591e-06	0.998702	0.99993	739	*	Promoter (2-3kb)	12	1027772	1492487	464716	1	23085	ENST00000355446.9	2597	ENSG00000082805	ERC1	ELKS/RAB6-interacting/CAST family member 1
All_bpd_scz_cont_girdhar2022_samples_peak_10060	36813929	36814407	chr1	Neuron	Neuron	-0.0864793	-0.348423	1.87497	0.17209	0.668572	479	*	Intron (ENST00000373091.8/2899, intron 13 of 15)	1	36849948	36853687	3740	2	2899	ENST00000479620.1	39280	ENSG00000163873	GRIK3	glutamate ionotropic receptor kainate type subunit 3
All_bpd_scz_cont_girdhar2022_samples_peak_100604	1047909	1048966	chr12	Other	Other	0.0174736	0.426524	0.126295	0.722593	0.94406	1058	*	Intron (ENST00000611180.5/23085, intron 2 of 12)	12	1027772	1492487	464716	1	23085	ENST00000355446.9	20137	ENSG00000082805	ERC1	ELKS/RAB6-interacting/CAST family member 1
All_bpd_scz_cont_girdhar2022_samples_peak_100606	1052051	1052236	chr12	Astrocyte	Astrocyte	-0.0153149	-0.760058	0.0254695	0.873327	0.980721	186	*	Intron (ENST00000611180.5/23085, intron 2 of 12)	12	1027772	1492487	464716	1	23085	ENST00000355446.9	24279	ENSG00000082805	ERC1	ELKS/RAB6-interacting/CAST family member 1
All_bpd_scz_cont_girdhar2022_samples_peak_100607	1053323	1055470	chr12	Astrocyte,Oligodendrocyte	Multiple	-0.0967912	2.75321	4.06584	0.044789	0.452546	2148	*	Intron (ENST00000611180.5/23085, intron 2 of 12)	12	1027772	1492487	464716	1	23085	ENST00000355446.9	25551	ENSG00000082805	ERC1	ELKS/RAB6-interacting/CAST family member 1
All_bpd_scz_cont_girdhar2022_samples_peak_100608	1067397	1067790	chr12	Other	Other	-0.262013	-0.389543	5.57515	0.0189566	0.349664	394	*	Intron (ENST00000611180.5/23085, intron 2 of 12)	12	1083141	1444589	361449	1	23085	ENST00000538971.6	-15351	ENSG00000082805	ERC1	ELKS/RAB6-interacting/CAST family member 1
All_bpd_scz_cont_girdhar2022_samples_peak_100610	1074672	1075118	chr12	Other	Other	0.0128186	-0.732463	0.0378575	0.846145	0.974471	447	*	Intron (ENST00000611180.5/23085, intron 2 of 12)	12	1083141	1444589	361449	1	23085	ENST00000538971.6	-8023	ENSG00000082805	ERC1	ELKS/RAB6-interacting/CAST family member 1
All_bpd_scz_cont_girdhar2022_samples_peak_100611	1075547	1075973	chr12	Other	Other	0.0686381	-0.92484	0.852643	0.356663	0.806577	427	*	Intron (ENST00000611180.5/23085, intron 2 of 12)	12	1083141	1444589	361449	1	23085	ENST00000538971.6	-7168	ENSG00000082805	ERC1	ELKS/RAB6-interacting/CAST family member 1
All_bpd_scz_cont_girdhar2022_samples_peak_100612	1076837	1078366	chr12	Other	Other	0.00698751	1.70775	0.0167509	0.897121	0.985516	1530	*	Intron (ENST00000611180.5/23085, intron 2 of 12)	12	1083141	1444589	361449	1	23085	ENST00000538971.6	-4775	ENSG00000082805	ERC1	ELKS/RAB6-interacting/CAST family member 1
All_bpd_scz_cont_girdhar2022_samples_peak_100613	1082938	1084852	chr12	Astrocyte,Neuron,Oligodendrocyte	Multiple	-0.0133118	3.56968	0.0572806	0.811036	0.966117	1915	*	Promoter (<=1kb)	12	1083141	1444589	361449	1	23085	ENST00000538971.6	0	ENSG00000082805	ERC1	ELKS/RAB6-interacting/CAST family member 1
All_bpd_scz_cont_girdhar2022_samples_peak_100614	1091029	1091938	chr12	Other	Other	-0.0390576	0.648092	0.588785	0.443587	0.848432	910	*	Intron (ENST00000611180.5/23085, intron 3 of 12)	12	1083484	1116201	32718	1	23085	ENST00000539007.5	7545	ENSG00000082805	ERC1	ELKS/RAB6-interacting/CAST family member 1
All_bpd_scz_cont_girdhar2022_samples_peak_100615	1092397	1093847	chr12	Other	Other	0.0520224	0.954392	1.08648	0.298222	0.771047	1451	*	Intron (ENST00000611180.5/23085, intron 3 of 12)	12	1083484	1116201	32718	1	23085	ENST00000539007.5	8913	ENSG00000082805	ERC1	ELKS/RAB6-interacting/CAST family member 1
All_bpd_scz_cont_girdhar2022_samples_peak_10062	36818214	36819046	chr1	Neuron	Neuron	-0.0823861	-0.232189	1.71756	0.191166	0.68712	833	*	Intron (ENST00000373091.8/2899, intron 12 of 15)	1	36849948	36853687	3740	2	2899	ENST00000479620.1	34641	ENSG00000163873	GRIK3	glutamate ionotropic receptor kainate type subunit 3
All_bpd_scz_cont_girdhar2022_samples_peak_100623	1103693	1104890	chr12	Other	Other	-0.0787535	1.13868	3.93312	0.0483979	0.463505	1198	*	Exon (ENST00000611180.5/23085, exon 4 of 13)	12	1112233	1190052	77820	1	23085	ENST00000688324.1	-7343	ENSG00000082805	ERC1	ELKS/RAB6-interacting/CAST family member 1
All_bpd_scz_cont_girdhar2022_samples_peak_100625	1107595	1108629	chr12	Other	Other	0.020259	0.169649	0.159982	0.689502	0.935395	1035	*	Intron (ENST00000611180.5/23085, intron 4 of 12)	12	1112233	1190052	77820	1	23085	ENST00000688324.1	-3604	ENSG00000082805	ERC1	ELKS/RAB6-interacting/CAST family member 1
All_bpd_scz_cont_girdhar2022_samples_peak_100626	1112317	1112679	chr12	Other	Other	-0.00410537	-0.758065	0.00360154	0.956589	0.995544	363	*	Promoter (<=1kb)	12	1112233	1190052	77820	1	23085	ENST00000688324.1	84	ENSG00000082805	ERC1	ELKS/RAB6-interacting/CAST family member 1
All_bpd_scz_cont_girdhar2022_samples_peak_100629	1115366	1116776	chr12	Other	Other	0.00952822	0.922668	0.0415134	0.83871	0.972839	1411	*	Promoter (<=1kb)	12	1115624	1141740	26117	1	23085	ENST00000541503.1	0	ENSG00000082805	ERC1	ELKS/RAB6-interacting/CAST family member 1
All_bpd_scz_cont_girdhar2022_samples_peak_100631	1118253	1118719	chr12	Other	Other	0.0520655	-0.849459	0.46358	0.496563	0.870515	467	*	Promoter (2-3kb)	12	1115912	1182005	66094	1	23085	ENST00000691177.1	2341	ENSG00000082805	ERC1	ELKS/RAB6-interacting/CAST family member 1
All_bpd_scz_cont_girdhar2022_samples_peak_100634	1122752	1123444	chr12	Neuron	Neuron	-0.00370302	-0.107873	0.00255626	0.959715	0.995961	693	*	Intron (ENST00000611180.5/23085, intron 7 of 12)	12	1115912	1182005	66094	1	23085	ENST00000691177.1	6840	ENSG00000082805	ERC1	ELKS/RAB6-interacting/CAST family member 1
All_bpd_scz_cont_girdhar2022_samples_peak_100636	1129422	1130499	chr12	Other	Other	0.067318	1.16819	2.49431	0.115476	0.599472	1078	*	Intron (ENST00000611180.5/23085, intron 7 of 12)	12	1115912	1182005	66094	1	23085	ENST00000691177.1	13510	ENSG00000082805	ERC1	ELKS/RAB6-interacting/CAST family member 1
All_bpd_scz_cont_girdhar2022_samples_peak_100637	1130697	1130908	chr12	Other	Other	-0.0597412	-0.615642	0.738271	0.391008	0.824577	212	*	Intron (ENST00000611180.5/23085, intron 7 of 12)	12	1115912	1182005	66094	1	23085	ENST00000691177.1	14785	ENSG00000082805	ERC1	ELKS/RAB6-interacting/CAST family member 1
All_bpd_scz_cont_girdhar2022_samples_peak_100638	1131141	1132805	chr12	Astrocyte,Oligodendrocyte	Multiple	0.0385851	2.27089	0.863748	0.353556	0.804619	1665	*	Intron (ENST00000611180.5/23085, intron 7 of 12)	12	1115912	1182005	66094	1	23085	ENST00000691177.1	15229	ENSG00000082805	ERC1	ELKS/RAB6-interacting/CAST family member 1
All_bpd_scz_cont_girdhar2022_samples_peak_100639	1133356	1134106	chr12	Other	Other	0.0345334	0.997695	0.544081	0.461413	0.856122	751	*	Intron (ENST00000611180.5/23085, intron 7 of 12)	12	1115912	1182005	66094	1	23085	ENST00000691177.1	17444	ENSG00000082805	ERC1	ELKS/RAB6-interacting/CAST family member 1
All_bpd_scz_cont_girdhar2022_samples_peak_10064	36820882	36821511	chr1	Neuron	Neuron	0.0196002	-0.616458	0.110129	0.740265	0.948836	630	*	Intron (ENST00000373091.8/2899, intron 11 of 15)	1	36849948	36853687	3740	2	2899	ENST00000479620.1	32176	ENSG00000163873	GRIK3	glutamate ionotropic receptor kainate type subunit 3
All_bpd_scz_cont_girdhar2022_samples_peak_100640	1135660	1136999	chr12	Other	Other	0.0925069	1.27006	4.14508	0.0427712	0.446018	1340	*	Intron (ENST00000611180.5/23085, intron 7 of 12)	12	1115912	1182005	66094	1	23085	ENST00000691177.1	19748	ENSG00000082805	ERC1	ELKS/RAB6-interacting/CAST family member 1
All_bpd_scz_cont_girdhar2022_samples_peak_100641	1138646	1139024	chr12	Other	Other	0.0570808	-0.458772	0.777314	0.37878	0.818554	379	*	Intron (ENST00000611180.5/23085, intron 7 of 12)	12	1115912	1182005	66094	1	23085	ENST00000691177.1	22734	ENSG00000082805	ERC1	ELKS/RAB6-interacting/CAST family member 1
All_bpd_scz_cont_girdhar2022_samples_peak_100643	1141070	1143034	chr12	Other	Other	0.0526159	1.5579	1.59323	0.207999	0.70281	1965	*	3' UTR	12	1115912	1182005	66094	1	23085	ENST00000691177.1	25158	ENSG00000082805	ERC1	ELKS/RAB6-interacting/CAST family member 1
All_bpd_scz_cont_girdhar2022_samples_peak_100645	1147134	1148533	chr12	Oligodendrocyte	Oligodendrocyte	-0.0715572	1.33168	2.26881	0.133217	0.622481	1400	*	Intron (ENST00000611180.5/23085, intron 8 of 12)	12	1115912	1182005	66094	1	23085	ENST00000691177.1	31222	ENSG00000082805	ERC1	ELKS/RAB6-interacting/CAST family member 1
All_bpd_scz_cont_girdhar2022_samples_peak_100648	1152765	1154005	chr12	Other	Other	0.0135502	1.74703	0.134765	0.713841	0.941904	1241	*	Exon (ENST00000616500.1/ENST00000616500.1, exon 1 of 2)	12	1189896	1491079	301184	1	23085	ENST00000588412.5	-35891	ENSG00000082805	ERC1	ELKS/RAB6-interacting/CAST family member 1
All_bpd_scz_cont_girdhar2022_samples_peak_10065	36823963	36825213	chr1	Astrocyte,Neuron	Multiple	-0.0928625	0.730898	3.21282	0.074228	0.528143	1251	*	Intron (ENST00000373091.8/2899, intron 11 of 15)	1	36849948	36853687	3740	2	2899	ENST00000479620.1	28474	ENSG00000163873	GRIK3	glutamate ionotropic receptor kainate type subunit 3
All_bpd_scz_cont_girdhar2022_samples_peak_100650	1161076	1164153	chr12	Astrocyte,Oligodendrocyte	Multiple	-0.0560052	3.04753	1.26559	0.261635	0.745698	3078	*	Intron (ENST00000611180.5/23085, intron 8 of 12)	12	1189896	1491079	301184	1	23085	ENST00000588412.5	-25743	ENSG00000082805	ERC1	ELKS/RAB6-interacting/CAST family member 1
All_bpd_scz_cont_girdhar2022_samples_peak_100651	1164660	1165088	chr12	Other	Other	-0.0509594	-0.0798258	0.80789	0.369578	0.813657	429	*	Intron (ENST00000611180.5/23085, intron 8 of 12)	12	1189896	1491079	301184	1	23085	ENST00000588412.5	-24808	ENSG00000082805	ERC1	ELKS/RAB6-interacting/CAST family member 1
All_bpd_scz_cont_girdhar2022_samples_peak_100652	1166227	1166782	chr12	Other	Other	-0.0109939	0.51466	0.0431879	0.835535	0.971998	556	*	Intron (ENST00000611180.5/23085, intron 8 of 12)	12	1189896	1491079	301184	1	23085	ENST00000588412.5	-23114	ENSG00000082805	ERC1	ELKS/RAB6-interacting/CAST family member 1
All_bpd_scz_cont_girdhar2022_samples_peak_100653	1167054	1167573	chr12	Other	Other	0.0195685	0.471576	0.133014	0.715625	0.942411	520	*	Intron (ENST00000611180.5/23085, intron 8 of 12)	12	1189896	1491079	301184	1	23085	ENST00000588412.5	-22323	ENSG00000082805	ERC1	ELKS/RAB6-interacting/CAST family member 1
All_bpd_scz_cont_girdhar2022_samples_peak_100654	1170454	1170793	chr12	Other	Other	-0.0073966	-0.0451729	0.0161821	0.898874	0.985907	340	*	Intron (ENST00000611180.5/23085, intron 8 of 12)	12	1189896	1491079	301184	1	23085	ENST00000588412.5	-19103	ENSG00000082805	ERC1	ELKS/RAB6-interacting/CAST family member 1
All_bpd_scz_cont_girdhar2022_samples_peak_100655	1171474	1172479	chr12	Other	Other	-0.0411298	2.08533	0.959423	0.328244	0.789563	1006	*	Intron (ENST00000611180.5/23085, intron 8 of 12)	12	1189896	1491079	301184	1	23085	ENST00000588412.5	-17417	ENSG00000082805	ERC1	ELKS/RAB6-interacting/CAST family member 1
All_bpd_scz_cont_girdhar2022_samples_peak_100656	1173556	1174896	chr12	Oligodendrocyte	Oligodendrocyte	0.0435028	1.99869	0.751454	0.386817	0.82268	1341	*	Intron (ENST00000611180.5/23085, intron 8 of 12)	12	1189896	1491079	301184	1	23085	ENST00000588412.5	-15000	ENSG00000082805	ERC1	ELKS/RAB6-interacting/CAST family member 1
All_bpd_scz_cont_girdhar2022_samples_peak_100657	1176178	1176759	chr12	Other	Other	0.029381	0.227897	0.226923	0.634216	0.91907	582	*	Intron (ENST00000611180.5/23085, intron 8 of 12)	12	1189896	1491079	301184	1	23085	ENST00000588412.5	-13137	ENSG00000082805	ERC1	ELKS/RAB6-interacting/CAST family member 1
All_bpd_scz_cont_girdhar2022_samples_peak_10066	36828866	36829203	chr1	Neuron	Neuron	-0.0840765	-0.624081	1.2023	0.273878	0.754535	338	*	Intron (ENST00000373091.8/2899, intron 10 of 15)	1	36849948	36853687	3740	2	2899	ENST00000479620.1	24484	ENSG00000163873	GRIK3	glutamate ionotropic receptor kainate type subunit 3
All_bpd_scz_cont_girdhar2022_samples_peak_100660	1185811	1186617	chr12	Other	Other	0.0194008	-0.0999961	0.129902	0.718827	0.943132	807	*	Intron (ENST00000611180.5/23085, intron 11 of 12)	12	1189896	1491079	301184	1	23085	ENST00000588412.5	-3279	ENSG00000082805	ERC1	ELKS/RAB6-interacting/CAST family member 1
All_bpd_scz_cont_girdhar2022_samples_peak_100663	1191572	1193227	chr12	Other	Other	-0.0369484	1.23098	0.829296	0.363321	0.810297	1656	*	Promoter (1-2kb)	12	1189896	1491079	301184	1	23085	ENST00000588412.5	1676	ENSG00000082805	ERC1	ELKS/RAB6-interacting/CAST family member 1
All_bpd_scz_cont_girdhar2022_samples_peak_100664	1193613	1193992	chr12	Other	Other	0.0133015	-0.715008	0.0394187	0.948869	0.994535	380	*	Intron (ENST00000611180.5/23085, intron 12 of 12)	12	1189896	1491079	301184	1	23085	ENST00000588412.5	3717	ENSG00000082805	ERC1	ELKS/RAB6-interacting/CAST family member 1
All_bpd_scz_cont_girdhar2022_samples_peak_100666	1195226	1196292	chr12	Other	Other	0.00112584	0.845819	0.000472458	0.982675	0.998677	1067	*	Intron (ENST00000611180.5/23085, intron 12 of 12)	12	1189896	1491079	301184	1	23085	ENST00000588412.5	5330	ENSG00000082805	ERC1	ELKS/RAB6-interacting/CAST family member 1
All_bpd_scz_cont_girdhar2022_samples_peak_100668	1201888	1202296	chr12	Other	Other	-0.0225258	0.26752	0.235908	0.713147	0.941717	409	*	Promoter (1-2kb)	12	1203966	1263073	59108	1	23085	ENST00000544277.1	-1670	ENSG00000082805	ERC1	ELKS/RAB6-interacting/CAST family member 1
All_bpd_scz_cont_girdhar2022_samples_peak_100669	1203266	1204188	chr12	Other	Other	-0.00988216	1.2059	0.0509943	0.82152	0.968549	923	*	Promoter (<=1kb)	12	1203966	1263073	59108	1	23085	ENST00000544277.1	0	ENSG00000082805	ERC1	ELKS/RAB6-interacting/CAST family member 1
All_bpd_scz_cont_girdhar2022_samples_peak_10067	36829427	36830720	chr1	Neuron	Neuron	-0.166429	1.03106	7.58313	0.0063081	0.245303	1294	*	Intron (ENST00000373091.8/2899, intron 10 of 15)	1	36849948	36853687	3740	2	2899	ENST00000479620.1	22967	ENSG00000163873	GRIK3	glutamate ionotropic receptor kainate type subunit 3
All_bpd_scz_cont_girdhar2022_samples_peak_100670	1204346	1205309	chr12	Astrocyte	Astrocyte	-0.00819798	1.60234	0.0279627	0.867327	0.979302	964	*	Promoter (<=1kb)	12	1203966	1263073	59108	1	23085	ENST00000544277.1	380	ENSG00000082805	ERC1	ELKS/RAB6-interacting/CAST family member 1
All_bpd_scz_cont_girdhar2022_samples_peak_100671	1205550	1205988	chr12	Other	Other	-0.0050389	-0.100404	0.00690832	0.933823	0.992068	439	*	Promoter (1-2kb)	12	1203966	1263073	59108	1	23085	ENST00000544277.1	1584	ENSG00000082805	ERC1	ELKS/RAB6-interacting/CAST family member 1
All_bpd_scz_cont_girdhar2022_samples_peak_100672	1206217	1206639	chr12	Other	Other	0.0408109	-0.23322	0.400196	0.527545	0.882537	423	*	Promoter (2-3kb)	12	1203966	1263073	59108	1	23085	ENST00000544277.1	2251	ENSG00000082805	ERC1	ELKS/RAB6-interacting/CAST family member 1
All_bpd_scz_cont_girdhar2022_samples_peak_100673	1210014	1210514	chr12	Other	Other	0.221116	-0.826392	6.77431	0.0097798	0.284247	501	*	Intron (ENST00000611180.5/23085, intron 12 of 12)	12	1203966	1263073	59108	1	23085	ENST00000544277.1	6048	ENSG00000082805	ERC1	ELKS/RAB6-interacting/CAST family member 1
All_bpd_scz_cont_girdhar2022_samples_peak_100675	1216705	1218802	chr12	Other	Other	0.0272736	2.42303	0.647303	0.421815	0.839102	2098	*	Intron (ENST00000611180.5/23085, intron 12 of 12)	12	1203966	1263073	59108	1	23085	ENST00000544277.1	12739	ENSG00000082805	ERC1	ELKS/RAB6-interacting/CAST family member 1
All_bpd_scz_cont_girdhar2022_samples_peak_100676	1219825	1221081	chr12	Other	Other	0.0112985	1.34146	0.0737857	0.786118	0.959986	1257	*	Intron (ENST00000611180.5/23085, intron 12 of 12)	12	1203966	1263073	59108	1	23085	ENST00000544277.1	15859	ENSG00000082805	ERC1	ELKS/RAB6-interacting/CAST family member 1
All_bpd_scz_cont_girdhar2022_samples_peak_100677	1223037	1223322	chr12	Other	Other	0.0798673	-1.19338	0.998891	0.31851	0.783674	286	*	Intron (ENST00000611180.5/23085, intron 12 of 12)	12	1203966	1263073	59108	1	23085	ENST00000544277.1	19071	ENSG00000082805	ERC1	ELKS/RAB6-interacting/CAST family member 1
All_bpd_scz_cont_girdhar2022_samples_peak_10068	36830916	36831987	chr1	Neuron	Neuron	-0.107472	0.904161	5.6387	0.0182958	0.345626	1072	*	Intron (ENST00000373091.8/2899, intron 10 of 15)	1	36849948	36853687	3740	2	2899	ENST00000479620.1	21700	ENSG00000163873	GRIK3	glutamate ionotropic receptor kainate type subunit 3
All_bpd_scz_cont_girdhar2022_samples_peak_100681	1237438	1237947	chr12	Other	Other	0.00309474	-0.589016	0.00256741	0.982775	0.998705	510	*	Intron (ENST00000543086.7/23085, intron 12 of 17)	12	1257138	1371952	114815	1	23085	ENST00000543263.2	-19191	ENSG00000082805	ERC1	ELKS/RAB6-interacting/CAST family member 1
All_bpd_scz_cont_girdhar2022_samples_peak_100684	1248155	1248821	chr12	Other	Other	0.0118642	-0.330821	0.0405579	0.840551	0.973245	667	*	Intron (ENST00000543086.7/23085, intron 12 of 17)	12	1257138	1371952	114815	1	23085	ENST00000543263.2	-8317	ENSG00000082805	ERC1	ELKS/RAB6-interacting/CAST family member 1
All_bpd_scz_cont_girdhar2022_samples_peak_100685	1249653	1251245	chr12	Other	Other	-0.105369	1.46926	6.93969	0.00893695	0.27525	1593	*	Intron (ENST00000543086.7/23085, intron 12 of 17)	12	1257138	1371952	114815	1	23085	ENST00000543263.2	-5893	ENSG00000082805	ERC1	ELKS/RAB6-interacting/CAST family member 1
All_bpd_scz_cont_girdhar2022_samples_peak_100686	1252694	1253302	chr12	Other	Other	0.0580058	-0.345425	1.17147	0.282095	0.759863	609	*	Intron (ENST00000543086.7/23085, intron 12 of 17)	12	1257138	1371952	114815	1	23085	ENST00000543263.2	-3836	ENSG00000082805	ERC1	ELKS/RAB6-interacting/CAST family member 1
All_bpd_scz_cont_girdhar2022_samples_peak_100687	1253687	1254320	chr12	Other	Other	0.0372267	-0.252757	0.443841	0.505866	0.874008	634	*	Promoter (2-3kb)	12	1257138	1371952	114815	1	23085	ENST00000543263.2	-2818	ENSG00000082805	ERC1	ELKS/RAB6-interacting/CAST family member 1
All_bpd_scz_cont_girdhar2022_samples_peak_100689	1259939	1263172	chr12	Other	Other	0.0696103	2.11228	2.25365	0.134515	0.624319	3234	*	Promoter (2-3kb)	12	1257138	1371952	114815	1	23085	ENST00000543263.2	2801	ENSG00000082805	ERC1	ELKS/RAB6-interacting/CAST family member 1
All_bpd_scz_cont_girdhar2022_samples_peak_10069	36832168	36832781	chr1	Neuron	Neuron	-0.157568	-0.0257092	7.67781	0.00599464	0.240796	614	*	Intron (ENST00000373091.8/2899, intron 10 of 15)	1	36849948	36853687	3740	2	2899	ENST00000479620.1	20906	ENSG00000163873	GRIK3	glutamate ionotropic receptor kainate type subunit 3
All_bpd_scz_cont_girdhar2022_samples_peak_100690	1275564	1276079	chr12	Other	Other	0.0322644	-0.848192	0.225595	0.635209	0.919348	516	*	Intron (ENST00000543086.7/23085, intron 13 of 17)	12	1257138	1371952	114815	1	23085	ENST00000543263.2	18426	ENSG00000082805	ERC1	ELKS/RAB6-interacting/CAST family member 1
All_bpd_scz_cont_girdhar2022_samples_peak_100691	1277540	1279161	chr12	Microglia	Microglia	-0.0109839	1.08259	0.0809455	0.807623	0.965209	1622	*	Intron (ENST00000543086.7/23085, intron 13 of 17)	12	1257138	1371952	114815	1	23085	ENST00000543263.2	20402	ENSG00000082805	ERC1	ELKS/RAB6-interacting/CAST family member 1
All_bpd_scz_cont_girdhar2022_samples_peak_100692	1281327	1282383	chr12	Neuron	Neuron	0.109194	0.241539	5.15802	0.0239587	0.375023	1057	*	Intron (ENST00000543086.7/23085, intron 13 of 17)	12	1257138	1371952	114815	1	23085	ENST00000543263.2	24189	ENSG00000082805	ERC1	ELKS/RAB6-interacting/CAST family member 1
All_bpd_scz_cont_girdhar2022_samples_peak_100693	1282694	1283684	chr12	Other	Other	-0.0128382	0.539491	0.0776977	0.780664	0.958722	991	*	Intron (ENST00000543086.7/23085, intron 13 of 17)	12	1257138	1371952	114815	1	23085	ENST00000543263.2	25556	ENSG00000082805	ERC1	ELKS/RAB6-interacting/CAST family member 1
All_bpd_scz_cont_girdhar2022_samples_peak_100695	1287514	1288017	chr12	Other	Other	0.031749	-0.702363	0.255531	0.613636	0.913078	504	*	Intron (ENST00000543086.7/23085, intron 13 of 17)	12	1257138	1371952	114815	1	23085	ENST00000543263.2	30376	ENSG00000082805	ERC1	ELKS/RAB6-interacting/CAST family member 1
All_bpd_scz_cont_girdhar2022_samples_peak_100696	1289602	1290978	chr12	Microglia	Microglia	-0.042324	0.776191	0.809364	0.369142	0.813394	1377	*	Exon (ENST00000543086.7/23085, exon 14 of 18)	12	1257138	1371952	114815	1	23085	ENST00000543263.2	32464	ENSG00000082805	ERC1	ELKS/RAB6-interacting/CAST family member 1
All_bpd_scz_cont_girdhar2022_samples_peak_100697	1304040	1304665	chr12	Microglia	Microglia	0.0125034	-0.17917	0.0625368	0.802728	0.964109	626	*	Intron (ENST00000543086.7/23085, intron 14 of 17)	12	1257138	1371952	114815	1	23085	ENST00000543263.2	46902	ENSG00000082805	ERC1	ELKS/RAB6-interacting/CAST family member 1
All_bpd_scz_cont_girdhar2022_samples_peak_100698	1305043	1306682	chr12	Microglia	Microglia	-0.0525238	1.5287	1.28184	0.258602	0.743264	1640	*	Intron (ENST00000543086.7/23085, intron 14 of 17)	12	1257138	1371952	114815	1	23085	ENST00000543263.2	47905	ENSG00000082805	ERC1	ELKS/RAB6-interacting/CAST family member 1
All_bpd_scz_cont_girdhar2022_samples_peak_100699	1306883	1308110	chr12	Microglia	Microglia	-0.0196531	0.763051	0.214851	0.64338	0.92178	1228	*	Intron (ENST00000543086.7/23085, intron 14 of 17)	12	1257138	1371952	114815	1	23085	ENST00000543263.2	49745	ENSG00000082805	ERC1	ELKS/RAB6-interacting/CAST family member 1
All_bpd_scz_cont_girdhar2022_samples_peak_1007	5475495	5475892	chr1	Other	Other	-0.0266365	-0.466325	0.147645	0.70111	0.93845	398	*	Distal Intergenic	1	5490829	5492804	1976	2	105376686	ENST00000649109.1	16912	NA	LOC105376686	uncharacterized LOC105376686
All_bpd_scz_cont_girdhar2022_samples_peak_10070	36835101	36837844	chr1	Neuron	Neuron	-0.0500667	1.56063	1.08673	0.298166	0.771004	2744	*	Intron (ENST00000373091.8/2899, intron 10 of 15)	1	36849948	36853687	3740	2	2899	ENST00000479620.1	15843	ENSG00000163873	GRIK3	glutamate ionotropic receptor kainate type subunit 3
All_bpd_scz_cont_girdhar2022_samples_peak_100701	1310484	1311742	chr12	Other	Other	0.0486459	0.879855	1.60951	0.205697	0.700688	1259	*	Intron (ENST00000543086.7/23085, intron 14 of 17)	12	1257138	1371952	114815	1	23085	ENST00000543263.2	53346	ENSG00000082805	ERC1	ELKS/RAB6-interacting/CAST family member 1
All_bpd_scz_cont_girdhar2022_samples_peak_100703	1318099	1319733	chr12	Neuron,Oligodendrocyte	Multiple	-0.0471962	2.74443	1.85193	0.174739	0.671525	1635	*	Intron (ENST00000543086.7/23085, intron 14 of 17)	12	1257138	1371952	114815	1	23085	ENST00000543263.2	60961	ENSG00000082805	ERC1	ELKS/RAB6-interacting/CAST family member 1
All_bpd_scz_cont_girdhar2022_samples_peak_100704	1325131	1325656	chr12	Microglia	Microglia	-0.069441	-0.142722	1.25348	0.263923	0.747527	526	*	Intron (ENST00000543086.7/23085, intron 14 of 17)	12	1257138	1371952	114815	1	23085	ENST00000543263.2	67993	ENSG00000082805	ERC1	ELKS/RAB6-interacting/CAST family member 1
All_bpd_scz_cont_girdhar2022_samples_peak_100705	1325862	1326577	chr12	Other	Other	0.0286877	-0.334439	0.247291	0.61941	0.914825	716	*	Intron (ENST00000543086.7/23085, intron 14 of 17)	12	1257138	1371952	114815	1	23085	ENST00000543263.2	68724	ENSG00000082805	ERC1	ELKS/RAB6-interacting/CAST family member 1
All_bpd_scz_cont_girdhar2022_samples_peak_10071	36838135	36838695	chr1	Other	Other	0.0831982	-0.66805	1.62483	0.203559	0.699009	561	*	Intron (ENST00000373091.8/2899, intron 10 of 15)	1	36849948	36853687	3740	2	2899	ENST00000479620.1	14992	ENSG00000163873	GRIK3	glutamate ionotropic receptor kainate type subunit 3
All_bpd_scz_cont_girdhar2022_samples_peak_100710	1339592	1340678	chr12	Other	Other	0.0219493	0.34752	0.1088	0.741781	0.949264	1087	*	Intron (ENST00000543086.7/23085, intron 14 of 17)	12	1408192	1445055	36864	1	23085	ENST00000539802.2	-67514	ENSG00000082805	ERC1	ELKS/RAB6-interacting/CAST family member 1
All_bpd_scz_cont_girdhar2022_samples_peak_100712	1344328	1344705	chr12	Other	Other	0.0451254	-0.814158	0.498775	0.480672	0.863916	378	*	Intron (ENST00000543086.7/23085, intron 14 of 17)	12	1408192	1445055	36864	1	23085	ENST00000539802.2	-63487	ENSG00000082805	ERC1	ELKS/RAB6-interacting/CAST family member 1
All_bpd_scz_cont_girdhar2022_samples_peak_100715	1350327	1350952	chr12	Other	Other	-0.0196213	-0.519361	0.101065	0.750811	0.951442	626	*	Intron (ENST00000543086.7/23085, intron 14 of 17)	12	1408192	1445055	36864	1	23085	ENST00000539802.2	-57240	ENSG00000082805	ERC1	ELKS/RAB6-interacting/CAST family member 1
All_bpd_scz_cont_girdhar2022_samples_peak_100722	1379657	1380763	chr12	Other	Other	0.125054	0.262179	6.32188	0.0125312	0.306011	1107	*	Exon (ENST00000513082.2/ENST00000513082.2, exon 2 of 2)	12	1408192	1445055	36864	1	23085	ENST00000539802.2	-27429	ENSG00000082805	ERC1	ELKS/RAB6-interacting/CAST family member 1
All_bpd_scz_cont_girdhar2022_samples_peak_100728	1424155	1424781	chr12	Other	Other	0.00988109	0.227208	0.0329787	0.856038	0.97671	627	*	Intron (ENST00000543086.7/23085, intron 16 of 17)	12	1430277	1444630	14354	1	23085	ENST00000515210.2	-5496	ENSG00000082805	ERC1	ELKS/RAB6-interacting/CAST family member 1
All_bpd_scz_cont_girdhar2022_samples_peak_100729	1425022	1425773	chr12	Other	Other	0.0333657	0.995875	0.603735	0.437864	0.845925	752	*	Intron (ENST00000543086.7/23085, intron 16 of 17)	12	1430277	1444630	14354	1	23085	ENST00000515210.2	-4504	ENSG00000082805	ERC1	ELKS/RAB6-interacting/CAST family member 1
All_bpd_scz_cont_girdhar2022_samples_peak_10073	36842920	36843994	chr1	Other	Other	-0.152998	0.00457053	7.25801	0.00751883	0.260424	1075	*	Intron (ENST00000373091.8/2899, intron 9 of 15)	1	36849948	36853687	3740	2	2899	ENST00000479620.1	9693	ENSG00000163873	GRIK3	glutamate ionotropic receptor kainate type subunit 3
All_bpd_scz_cont_girdhar2022_samples_peak_100730	1427053	1427411	chr12	Other	Other	0.0809337	-0.559748	1.69529	0.19406	0.690357	359	*	Promoter (2-3kb)	12	1430277	1444630	14354	1	23085	ENST00000515210.2	-2866	ENSG00000082805	ERC1	ELKS/RAB6-interacting/CAST family member 1
All_bpd_scz_cont_girdhar2022_samples_peak_100731	1428057	1429731	chr12	Oligodendrocyte	Oligodendrocyte	-0.0276127	2.02607	0.566805	0.452214	0.852133	1675	*	Promoter (<=1kb)	12	1430277	1444630	14354	1	23085	ENST00000515210.2	-546	ENSG00000082805	ERC1	ELKS/RAB6-interacting/CAST family member 1
All_bpd_scz_cont_girdhar2022_samples_peak_100732	1435187	1438178	chr12	Other	Other	-0.0264153	1.87294	0.550031	0.458976	0.855043	2992	*	Intron (ENST00000543086.7/23085, intron 16 of 17)	12	1430277	1444630	14354	1	23085	ENST00000515210.2	4910	ENSG00000082805	ERC1	ELKS/RAB6-interacting/CAST family member 1
All_bpd_scz_cont_girdhar2022_samples_peak_100734	1443420	1444520	chr12	Other	Other	-0.0059394	1.20724	0.0191785	0.889963	0.98425	1101	*	Promoter (<=1kb)	12	1443291	1491079	47789	1	23085	ENST00000543151.1	129	ENSG00000082805	ERC1	ELKS/RAB6-interacting/CAST family member 1
All_bpd_scz_cont_girdhar2022_samples_peak_100737	1468725	1469353	chr12	Other	Other	-0.00790036	-0.417488	0.0156449	0.900557	0.98618	629	*	Intron (ENST00000543086.7/23085, intron 17 of 17)	12	1443291	1491079	47789	1	23085	ENST00000543151.1	25434	ENSG00000082805	ERC1	ELKS/RAB6-interacting/CAST family member 1
All_bpd_scz_cont_girdhar2022_samples_peak_100739	1470556	1470934	chr12	Other	Other	0.206145	-0.998547	8.64863	0.00356844	0.201522	379	*	Intron (ENST00000543086.7/23085, intron 17 of 17)	12	1443291	1491079	47789	1	23085	ENST00000543151.1	27265	ENSG00000082805	ERC1	ELKS/RAB6-interacting/CAST family member 1
All_bpd_scz_cont_girdhar2022_samples_peak_10074	36845458	36847094	chr1	Astrocyte,Neuron	Multiple	-0.0270606	1.09539	0.305558	0.580894	0.902218	1637	*	Intron (ENST00000373091.8/2899, intron 9 of 15)	1	36849948	36853687	3740	2	2899	ENST00000479620.1	6593	ENSG00000163873	GRIK3	glutamate ionotropic receptor kainate type subunit 3
All_bpd_scz_cont_girdhar2022_samples_peak_100741	1473765	1475661	chr12	Microglia	Microglia	-0.0409899	1.8503	1.38116	0.240981	0.730176	1897	*	Intron (ENST00000543086.7/23085, intron 17 of 17)	12	1500525	1504424	3900	1	100292680	ENST00000515614.3	-24864	ENSG00000249628	LINC00942	long intergenic non-protein coding RNA 942
All_bpd_scz_cont_girdhar2022_samples_peak_100745	1488694	1489893	chr12	Other	Other	0.000256034	0.792674	3.18605456868891e-05	0.995501	0.999822	1200	*	Intron (ENST00000543086.7/23085, intron 17 of 17)	12	1500525	1504424	3900	1	100292680	ENST00000515614.3	-10632	ENSG00000249628	LINC00942	long intergenic non-protein coding RNA 942
All_bpd_scz_cont_girdhar2022_samples_peak_100748	1495055	1495756	chr12	Other	Other	0.0645799	-0.297229	0.896355	0.344642	0.799512	702	*	3' UTR	12	1500525	1504424	3900	1	100292680	ENST00000515614.3	-4769	ENSG00000249628	LINC00942	long intergenic non-protein coding RNA 942
All_bpd_scz_cont_girdhar2022_samples_peak_100749	1496169	1497015	chr12	Oligodendrocyte	Oligodendrocyte	0.00729497	0.845991	0.0229794	0.879629	0.981856	847	*	Downstream (<=300bp)	12	1500525	1504424	3900	1	100292680	ENST00000515614.3	-3510	ENSG00000249628	LINC00942	long intergenic non-protein coding RNA 942
All_bpd_scz_cont_girdhar2022_samples_peak_100750	1499266	1499666	chr12	Other	Other	0.0437115	-1.01443	0.276033	0.599762	0.90869	401	*	Promoter (<=1kb)	12	1500525	1504424	3900	1	100292680	ENST00000515614.3	-859	ENSG00000249628	LINC00942	long intergenic non-protein coding RNA 942
All_bpd_scz_cont_girdhar2022_samples_peak_100751	1500062	1501125	chr12	Other	Other	-0.0253444	0.164161	0.138895	0.709686	0.940832	1064	*	Promoter (<=1kb)	12	1500525	1504424	3900	1	100292680	ENST00000515614.3	0	ENSG00000249628	LINC00942	long intergenic non-protein coding RNA 942
All_bpd_scz_cont_girdhar2022_samples_peak_100752	1502177	1503145	chr12	Other	Other	-0.0681495	0.00988031	0.968119	0.326066	0.788303	969	*	Promoter (1-2kb)	12	1500525	1504424	3900	1	100292680	ENST00000515614.3	1652	ENSG00000249628	LINC00942	long intergenic non-protein coding RNA 942
All_bpd_scz_cont_girdhar2022_samples_peak_100755	1541448	1542244	chr12	Other	Other	-0.151518	0.560082	5.13944	0.0242112	0.376168	797	*	Intron (ENST00000539198.5/81029, intron 1 of 3)	12	1530819	1639827	109009	1	81029	ENST00000545811.5	10629	ENSG00000111186	WNT5B	Wnt family member 5B
All_bpd_scz_cont_girdhar2022_samples_peak_100756	1559493	1560414	chr12	Other	Other	-0.0557984	0.122415	1.14939	0.284674	0.761674	922	*	Intron (ENST00000539198.5/81029, intron 1 of 3)	12	1574657	1646367	71711	1	81029	ENST00000537031.5	-14243	ENSG00000111186	WNT5B	Wnt family member 5B
All_bpd_scz_cont_girdhar2022_samples_peak_100759	1574649	1577382	chr12	Other	Other	-0.0581712	2.33599	2.41826	0.121147	0.607076	2734	*	Promoter (<=1kb)	12	1574657	1646367	71711	1	81029	ENST00000537031.5	0	ENSG00000111186	WNT5B	Wnt family member 5B
All_bpd_scz_cont_girdhar2022_samples_peak_10076	36849246	36849712	chr1	Neuron	Neuron	-0.0643094	-1.06542	0.66042	0.417156	0.83709	467	*	Exon (ENST00000462621.1/2899, exon 4 of 4)	1	36849948	36853687	3740	2	2899	ENST00000479620.1	3975	ENSG00000163873	GRIK3	glutamate ionotropic receptor kainate type subunit 3
All_bpd_scz_cont_girdhar2022_samples_peak_100760	1581330	1582105	chr12	Astrocyte	Astrocyte	0.0808564	0.440574	2.58368	0.109186	0.589578	776	*	Intron (ENST00000539198.5/81029, intron 1 of 3)	12	1574657	1646367	71711	1	81029	ENST00000537031.5	6673	ENSG00000111186	WNT5B	Wnt family member 5B
All_bpd_scz_cont_girdhar2022_samples_peak_100761	1583422	1583881	chr12	Astrocyte	Astrocyte	0.0259085	0.570923	0.205645	0.650581	0.923984	460	*	Intron (ENST00000539198.5/81029, intron 1 of 3)	12	1574657	1646367	71711	1	81029	ENST00000537031.5	8765	ENSG00000111186	WNT5B	Wnt family member 5B
All_bpd_scz_cont_girdhar2022_samples_peak_100762	1584473	1584671	chr12	Other	Other	-0.00135127	-0.0283122	0.00053287	0.981601	0.99852	199	*	Intron (ENST00000539198.5/81029, intron 1 of 3)	12	1587361	1593038	5678	2	144699	ENST00000543278.1	8367	ENSG00000171823	FBXL14	F-box and leucine rich repeat protein 14
All_bpd_scz_cont_girdhar2022_samples_peak_100763	1587704	1589084	chr12	Astrocyte,Neuron,Oligodendrocyte	Multiple	-0.027919	3.48285	0.893841	0.345318	0.799956	1381	*	Intron (ENST00000539198.5/81029, intron 1 of 3)	12	1587361	1593038	5678	2	144699	ENST00000543278.1	3954	ENSG00000171823	FBXL14	F-box and leucine rich repeat protein 14
All_bpd_scz_cont_girdhar2022_samples_peak_100764	1589697	1591041	chr12	Astrocyte,Microglia,Oligodendrocyte	Multiple	-0.0290741	3.79756	0.854335	0.356187	0.806359	1345	*	Promoter (1-2kb)	12	1587361	1593038	5678	2	144699	ENST00000543278.1	1997	ENSG00000171823	FBXL14	F-box and leucine rich repeat protein 14
All_bpd_scz_cont_girdhar2022_samples_peak_100765	1591728	1592106	chr12	Astrocyte,Microglia,Neuron,Oligodendrocyte	Multiple	0.00398203	1.91273	0.00853239	0.926475	0.990926	379	*	Promoter (<=1kb)	12	1587361	1593038	5678	2	144699	ENST00000543278.1	932	ENSG00000171823	FBXL14	F-box and leucine rich repeat protein 14
All_bpd_scz_cont_girdhar2022_samples_peak_100766	1592343	1592904	chr12	Astrocyte,Microglia,Neuron,Oligodendrocyte	Multiple	-0.00823938	2.70911	0.0760789	0.782903	0.959334	562	*	Promoter (<=1kb)	12	1587361	1593038	5678	2	144699	ENST00000543278.1	134	ENSG00000171823	FBXL14	F-box and leucine rich repeat protein 14
All_bpd_scz_cont_girdhar2022_samples_peak_100767	1593512	1593791	chr12	Astrocyte,Microglia,Neuron,Oligodendrocyte	Multiple	-0.0712159	1.37299	2.09707	0.148788	0.642259	280	*	Promoter (<=1kb)	12	1587361	1593038	5678	2	144699	ENST00000543278.1	-474	ENSG00000171823	FBXL14	F-box and leucine rich repeat protein 14
All_bpd_scz_cont_girdhar2022_samples_peak_100768	1594619	1596588	chr12	Astrocyte,Microglia,Neuron,Oligodendrocyte	Multiple	-0.0652174	4.21919	3.00847	0.0840178	0.547519	1970	*	Promoter (<=1kb)	12	1565993	1594581	28589	2	144699	ENST00000339235.4	-38	ENSG00000171823	FBXL14	F-box and leucine rich repeat protein 14
All_bpd_scz_cont_girdhar2022_samples_peak_100769	1601590	1602502	chr12	Microglia	Microglia	-0.0773419	1.17376	2.66343	0.103892	0.580407	913	*	Intron (ENST00000539198.5/81029, intron 1 of 3)	12	1565993	1594581	28589	2	144699	ENST00000339235.4	-7009	ENSG00000171823	FBXL14	F-box and leucine rich repeat protein 14
All_bpd_scz_cont_girdhar2022_samples_peak_10077	36850395	36851746	chr1	Neuron	Neuron	-0.117878	0.347968	4.95335	0.0268995	0.387851	1352	*	Promoter (1-2kb)	1	36849948	36853687	3740	2	2899	ENST00000479620.1	1941	ENSG00000163873	GRIK3	glutamate ionotropic receptor kainate type subunit 3
All_bpd_scz_cont_girdhar2022_samples_peak_100770	1605185	1606593	chr12	Astrocyte,Microglia,Neuron,Oligodendrocyte	Multiple	-0.0473862	2.89492	2.02821	0.155604	0.650248	1409	*	Intron (ENST00000539198.5/81029, intron 1 of 3)	12	1616660	1631323	14664	1	81029	ENST00000538854.1	-10067	ENSG00000111186	WNT5B	Wnt family member 5B
All_bpd_scz_cont_girdhar2022_samples_peak_100771	1611357	1612659	chr12	Astrocyte	Astrocyte	-0.0526177	1.24752	1.76259	0.185468	0.681894	1303	*	Intron (ENST00000539198.5/81029, intron 1 of 3)	12	1616660	1631323	14664	1	81029	ENST00000538854.1	-4001	ENSG00000111186	WNT5B	Wnt family member 5B
All_bpd_scz_cont_girdhar2022_samples_peak_100772	1616430	1617203	chr12	Microglia	Microglia	-0.125081	0.270395	5.15699	0.0239726	0.375032	774	*	Promoter (<=1kb)	12	1616660	1631323	14664	1	81029	ENST00000538854.1	0	ENSG00000111186	WNT5B	Wnt family member 5B
All_bpd_scz_cont_girdhar2022_samples_peak_100774	1618006	1618986	chr12	Microglia	Microglia	-0.100726	0.45394	4.81952	0.0290248	0.396675	981	*	Promoter (<=1kb)	12	1617056	1647211	30156	1	81029	ENST00000310594.7	950	ENSG00000111186	WNT5B	Wnt family member 5B
All_bpd_scz_cont_girdhar2022_samples_peak_100775	1619224	1619614	chr12	Microglia	Microglia	-0.072432	-0.530272	1.19828	0.27468	0.755036	391	*	Promoter (2-3kb)	12	1617056	1647211	30156	1	81029	ENST00000310594.7	2168	ENSG00000111186	WNT5B	Wnt family member 5B
All_bpd_scz_cont_girdhar2022_samples_peak_100776	1622433	1623051	chr12	Microglia	Microglia	0.0776834	-0.129297	2.27702	0.132521	0.62155	619	*	Intron (ENST00000539198.5/81029, intron 1 of 3)	12	1617056	1647211	30156	1	81029	ENST00000310594.7	5377	ENSG00000111186	WNT5B	Wnt family member 5B
All_bpd_scz_cont_girdhar2022_samples_peak_100777	1624667	1625775	chr12	Other	Other	0.100961	0.467917	4.95687	0.0268459	0.387649	1109	*	Intron (ENST00000539198.5/81029, intron 1 of 3)	12	1629231	1647212	17982	1	81029	ENST00000397196.7	-3456	ENSG00000111186	WNT5B	Wnt family member 5B
All_bpd_scz_cont_girdhar2022_samples_peak_100778	1627246	1628059	chr12	Other	Other	0.0899676	0.308311	2.2186	0.137571	0.628238	814	*	Promoter (1-2kb)	12	1629231	1647212	17982	1	81029	ENST00000397196.7	-1172	ENSG00000111186	WNT5B	Wnt family member 5B
All_bpd_scz_cont_girdhar2022_samples_peak_100779	1629214	1631730	chr12	Astrocyte,Microglia,Neuron,Oligodendrocyte	Multiple	0.0647653	2.20815	2.01758	0.156687	0.651525	2517	*	Promoter (<=1kb)	12	1629231	1647212	17982	1	81029	ENST00000397196.7	0	ENSG00000111186	WNT5B	Wnt family member 5B
All_bpd_scz_cont_girdhar2022_samples_peak_10078	36857285	36858370	chr1	Neuron	Neuron	-0.0991478	0.343247	3.17417	0.0759806	0.532307	1086	*	Promoter (<=1kb)	1	36849674	36859136	9463	2	2899	ENST00000462621.1	766	ENSG00000163873	GRIK3	glutamate ionotropic receptor kainate type subunit 3
All_bpd_scz_cont_girdhar2022_samples_peak_100780	1632421	1633896	chr12	Neuron	Neuron	0.0877973	1.28417	3.17214	0.0760735	0.532615	1476	*	Promoter (1-2kb)	12	1631315	1645933	14619	1	81029	ENST00000542408.1	1106	ENSG00000111186	WNT5B	Wnt family member 5B
All_bpd_scz_cont_girdhar2022_samples_peak_100781	1634249	1636121	chr12	Neuron	Neuron	0.0687619	1.93172	2.02059	0.156379	0.651329	1873	*	Promoter (2-3kb)	12	1631315	1645933	14619	1	81029	ENST00000542408.1	2934	ENSG00000111186	WNT5B	Wnt family member 5B
All_bpd_scz_cont_girdhar2022_samples_peak_100783	1640617	1640993	chr12	Neuron	Neuron	0.0213483	0.0759167	0.145652	0.703038	0.939033	377	*	Intron (ENST00000537031.5/81029, intron 4 of 4)	12	1644797	1646533	1737	1	81029	ENST00000545747.1	-3804	ENSG00000111186	WNT5B	Wnt family member 5B
All_bpd_scz_cont_girdhar2022_samples_peak_100784	1643896	1645676	chr12	Astrocyte,Neuron,Oligodendrocyte	Multiple	0.0627787	3.43208	3.5227	0.0616555	0.499818	1781	*	Promoter (<=1kb)	12	1644797	1646533	1737	1	81029	ENST00000545747.1	0	ENSG00000111186	WNT5B	Wnt family member 5B
All_bpd_scz_cont_girdhar2022_samples_peak_100785	1649459	1650179	chr12	Neuron	Neuron	0.077839	1.63547	3.95867	0.0476798	0.461737	721	*	Distal Intergenic	12	1644797	1646533	1737	1	81029	ENST00000545747.1	4662	ENSG00000111186	WNT5B	Wnt family member 5B
All_bpd_scz_cont_girdhar2022_samples_peak_100786	1650493	1651811	chr12	Neuron,Oligodendrocyte	Multiple	0.0533836	3.22795	2.35607	0.126014	0.613519	1319	*	Distal Intergenic	12	1644797	1646533	1737	1	81029	ENST00000545747.1	5696	ENSG00000111186	WNT5B	Wnt family member 5B
All_bpd_scz_cont_girdhar2022_samples_peak_100787	1653276	1654042	chr12	Oligodendrocyte	Oligodendrocyte	0.07543	2.5166	5.11172	0.0245932	0.378242	767	*	Distal Intergenic	12	1660315	1660380	66	2	100500816	ENST00000577921.1	6338	ENSG00000266043	MIR3649	microRNA 3649
All_bpd_scz_cont_girdhar2022_samples_peak_100788	1654825	1655056	chr12	Oligodendrocyte	Oligodendrocyte	0.0859614	1.11442	4.15549	0.0425133	0.445307	232	*	Distal Intergenic	12	1660315	1660380	66	2	100500816	ENST00000577921.1	5324	ENSG00000266043	MIR3649	microRNA 3649
All_bpd_scz_cont_girdhar2022_samples_peak_100789	1655223	1655441	chr12	Oligodendrocyte	Oligodendrocyte	0.114662	1.19264	4.6922	0.0312103	0.405389	219	*	Distal Intergenic	12	1660315	1660380	66	2	100500816	ENST00000577921.1	4939	ENSG00000266043	MIR3649	microRNA 3649
All_bpd_scz_cont_girdhar2022_samples_peak_100790	1656790	1658087	chr12	Oligodendrocyte	Oligodendrocyte	0.0669266	3.55691	4.37133	0.0375212	0.428452	1298	*	Promoter (2-3kb)	12	1660315	1660380	66	2	100500816	ENST00000577921.1	2293	ENSG00000266043	MIR3649	microRNA 3649
All_bpd_scz_cont_girdhar2022_samples_peak_100791	1658481	1659363	chr12	Astrocyte,Oligodendrocyte	Multiple	0.0804128	3.14939	3.43319	0.0650337	0.507418	883	*	Promoter (1-2kb)	12	1660315	1660380	66	2	100500816	ENST00000577921.1	1017	ENSG00000266043	MIR3649	microRNA 3649
All_bpd_scz_cont_girdhar2022_samples_peak_100792	1659566	1661044	chr12	Astrocyte,Neuron,Oligodendrocyte	Multiple	-0.0126072	4.54649	0.190195	0.663117	0.927681	1479	*	Promoter (<=1kb)	12	1660315	1660380	66	2	100500816	ENST00000577921.1	0	ENSG00000266043	MIR3649	microRNA 3649
All_bpd_scz_cont_girdhar2022_samples_peak_100793	1661556	1661720	chr12	Astrocyte,Microglia,Neuron,Oligodendrocyte	Multiple	0.0467376	0.938456	0.712337	0.399446	0.828564	165	*	Promoter (1-2kb)	12	1660315	1660380	66	2	100500816	ENST00000577921.1	-1176	ENSG00000266043	MIR3649	microRNA 3649
All_bpd_scz_cont_girdhar2022_samples_peak_100794	1665009	1665444	chr12	Oligodendrocyte	Oligodendrocyte	0.0660361	1.71025	3.01782	0.0835405	0.546783	436	*	Intron (ENST00000700819.1/ENST00000700819.1, intron 1 of 2)	12	1660315	1660380	66	2	100500816	ENST00000577921.1	-4629	ENSG00000266043	MIR3649	microRNA 3649
All_bpd_scz_cont_girdhar2022_samples_peak_100795	1666287	1667453	chr12	Oligodendrocyte	Oligodendrocyte	0.0509057	3.28884	2.85762	0.0921423	0.561751	1167	*	Intron (ENST00000700819.1/ENST00000700819.1, intron 1 of 2)	12	1660315	1660380	66	2	100500816	ENST00000577921.1	-5907	ENSG00000266043	MIR3649	microRNA 3649
All_bpd_scz_cont_girdhar2022_samples_peak_100796	1668605	1669609	chr12	Microglia	Microglia	0.0504891	2.11806	1.66395	0.19822	0.694422	1005	*	Exon (ENST00000700819.1/ENST00000700819.1, exon 1 of 3)	12	1660315	1660380	66	2	100500816	ENST00000577921.1	-8225	ENSG00000266043	MIR3649	microRNA 3649
All_bpd_scz_cont_girdhar2022_samples_peak_100797	1670251	1670525	chr12	Other	Other	0.114538	0.168803	4.3061	0.0389612	0.433655	275	*	Distal Intergenic	12	1660315	1660380	66	2	100500816	ENST00000577921.1	-9871	ENSG00000266043	MIR3649	microRNA 3649
All_bpd_scz_cont_girdhar2022_samples_peak_100798	1674065	1674820	chr12	Other	Other	0.169089	0.195892	11.4177	0.000839272	0.121982	756	*	Distal Intergenic	12	1660315	1660380	66	2	100500816	ENST00000577921.1	-13685	ENSG00000266043	MIR3649	microRNA 3649
All_bpd_scz_cont_girdhar2022_samples_peak_100799	1678110	1678868	chr12	Astrocyte	Astrocyte	0.00872886	0.053661	0.0214173	0.883761	0.982796	759	*	Distal Intergenic	12	1688574	1772924	84351	1	79602	ENST00000537545.1	-9706	ENSG00000006831	ADIPOR2	adiponectin receptor 2
All_bpd_scz_cont_girdhar2022_samples_peak_1008	5476522	5478617	chr1	Oligodendrocyte	Oligodendrocyte	-0.0458886	2.17516	1.15892	0.28269	0.760223	2096	*	Distal Intergenic	1	5490829	5492804	1976	2	105376686	ENST00000649109.1	14187	NA	LOC105376686	uncharacterized LOC105376686
All_bpd_scz_cont_girdhar2022_samples_peak_100800	1680295	1682201	chr12	Other	Other	0.0719702	1.92309	3.04523	0.0821582	0.544538	1907	*	Distal Intergenic	12	1688574	1772924	84351	1	79602	ENST00000537545.1	-6373	ENSG00000006831	ADIPOR2	adiponectin receptor 2
All_bpd_scz_cont_girdhar2022_samples_peak_100801	1683804	1685016	chr12	Other	Other	0.0853746	0.706248	4.0205	0.0459886	0.456412	1213	*	Distal Intergenic	12	1688574	1772924	84351	1	79602	ENST00000537545.1	-3558	ENSG00000006831	ADIPOR2	adiponectin receptor 2
All_bpd_scz_cont_girdhar2022_samples_peak_100802	1689994	1690890	chr12	Astrocyte,Microglia,Neuron,Oligodendrocyte	Multiple	-0.00451113	2.46599	0.012715	0.910307	0.987912	897	*	Promoter (<=1kb)	12	1691070	1788674	97605	1	79602	ENST00000357103.5	-180	ENSG00000006831	ADIPOR2	adiponectin receptor 2
All_bpd_scz_cont_girdhar2022_samples_peak_100803	1691127	1693165	chr12	Astrocyte,Microglia,Neuron,Oligodendrocyte	Multiple	-0.0197528	3.23797	0.391721	0.531946	0.884535	2039	*	Promoter (<=1kb)	12	1691163	1731056	39894	1	79602	ENST00000540974.1	0	ENSG00000006831	ADIPOR2	adiponectin receptor 2
All_bpd_scz_cont_girdhar2022_samples_peak_100804	1696076	1696315	chr12	Oligodendrocyte	Oligodendrocyte	0.0487213	0.457529	1.13497	0.287707	0.764123	240	*	Exon (ENST00000603687.1/ENST00000603687.1, exon 2 of 2)	12	1691163	1731056	39894	1	79602	ENST00000540974.1	4913	ENSG00000006831	ADIPOR2	adiponectin receptor 2
All_bpd_scz_cont_girdhar2022_samples_peak_100805	1696582	1698465	chr12	Oligodendrocyte	Oligodendrocyte	0.0129237	2.87656	0.218855	0.640306	0.920952	1884	*	Exon (ENST00000603687.1/ENST00000603687.1, exon 1 of 2)	12	1691163	1731056	39894	1	79602	ENST00000540974.1	5419	ENSG00000006831	ADIPOR2	adiponectin receptor 2
All_bpd_scz_cont_girdhar2022_samples_peak_100806	1698986	1699182	chr12	Other	Other	0.0120725	-0.215109	0.0393942	0.842825	0.973663	197	*	Intron (ENST00000537545.1/79602, intron 1 of 2)	12	1691163	1731056	39894	1	79602	ENST00000540974.1	7823	ENSG00000006831	ADIPOR2	adiponectin receptor 2
All_bpd_scz_cont_girdhar2022_samples_peak_100807	1700281	1700719	chr12	Other	Other	0.00241048	0.564233	0.00165104	0.96762	0.996866	439	*	Intron (ENST00000537545.1/79602, intron 1 of 2)	12	1691163	1731056	39894	1	79602	ENST00000540974.1	9118	ENSG00000006831	ADIPOR2	adiponectin receptor 2
All_bpd_scz_cont_girdhar2022_samples_peak_100808	1702410	1703076	chr12	Other	Other	0.0111927	1.18508	0.0568785	0.811688	0.966276	667	*	Exon (ENST00000540974.1/79602, exon 2 of 3)	12	1691163	1731056	39894	1	79602	ENST00000540974.1	11247	ENSG00000006831	ADIPOR2	adiponectin receptor 2
All_bpd_scz_cont_girdhar2022_samples_peak_100809	1704259	1707250	chr12	Other	Other	0.0519428	2.90162	1.59533	0.2077	0.70254	2992	*	Intron (ENST00000537545.1/79602, intron 1 of 2)	12	1691163	1731056	39894	1	79602	ENST00000540974.1	13096	ENSG00000006831	ADIPOR2	adiponectin receptor 2
All_bpd_scz_cont_girdhar2022_samples_peak_100810	1708205	1708611	chr12	Other	Other	0.107306	0.368797	4.41311	0.0366285	0.425359	407	*	Intron (ENST00000537545.1/79602, intron 1 of 2)	12	1691163	1731056	39894	1	79602	ENST00000540974.1	17042	ENSG00000006831	ADIPOR2	adiponectin receptor 2
All_bpd_scz_cont_girdhar2022_samples_peak_100811	1711046	1712168	chr12	Oligodendrocyte	Oligodendrocyte	0.0127705	2.06213	0.0731444	0.787027	0.960222	1123	*	Intron (ENST00000537545.1/79602, intron 1 of 2)	12	1691163	1731056	39894	1	79602	ENST00000540974.1	19883	ENSG00000006831	ADIPOR2	adiponectin receptor 2
All_bpd_scz_cont_girdhar2022_samples_peak_100812	1712405	1714003	chr12	Other	Other	0.021853	2.05383	0.205835	0.650431	0.923984	1599	*	Intron (ENST00000537545.1/79602, intron 1 of 2)	12	1691163	1731056	39894	1	79602	ENST00000540974.1	21242	ENSG00000006831	ADIPOR2	adiponectin receptor 2
All_bpd_scz_cont_girdhar2022_samples_peak_100813	1716024	1717171	chr12	Other	Other	0.0282279	1.71152	0.459329	0.498541	0.871115	1148	*	Intron (ENST00000537545.1/79602, intron 1 of 2)	12	1691163	1731056	39894	1	79602	ENST00000540974.1	24861	ENSG00000006831	ADIPOR2	adiponectin receptor 2
All_bpd_scz_cont_girdhar2022_samples_peak_100814	1718167	1718392	chr12	Other	Other	0.0283871	0.056105	0.240729	0.624095	0.916289	226	*	Intron (ENST00000537545.1/79602, intron 1 of 2)	12	1691163	1731056	39894	1	79602	ENST00000540974.1	27004	ENSG00000006831	ADIPOR2	adiponectin receptor 2
All_bpd_scz_cont_girdhar2022_samples_peak_100815	1718597	1719534	chr12	Other	Other	-0.00263528	1.42358	0.00424809	0.948083	0.994346	938	*	Intron (ENST00000537545.1/79602, intron 1 of 2)	12	1691163	1731056	39894	1	79602	ENST00000540974.1	27434	ENSG00000006831	ADIPOR2	adiponectin receptor 2
All_bpd_scz_cont_girdhar2022_samples_peak_100816	1719757	1720053	chr12	Other	Other	0.0586603	0.051955	1.33589	0.248822	0.73611	297	*	Intron (ENST00000537545.1/79602, intron 1 of 2)	12	1691163	1731056	39894	1	79602	ENST00000540974.1	28594	ENSG00000006831	ADIPOR2	adiponectin receptor 2
All_bpd_scz_cont_girdhar2022_samples_peak_100817	1721491	1722573	chr12	Other	Other	-0.0158772	2.10793	0.188479	0.664546	0.928084	1083	*	Intron (ENST00000537545.1/79602, intron 1 of 2)	12	1691163	1731056	39894	1	79602	ENST00000540974.1	30328	ENSG00000006831	ADIPOR2	adiponectin receptor 2
All_bpd_scz_cont_girdhar2022_samples_peak_100818	1723081	1723299	chr12	Other	Other	-0.0278929	0.153669	0.324818	0.625713	0.916776	219	*	Intron (ENST00000537545.1/79602, intron 1 of 2)	12	1691163	1731056	39894	1	79602	ENST00000540974.1	31918	ENSG00000006831	ADIPOR2	adiponectin receptor 2
All_bpd_scz_cont_girdhar2022_samples_peak_100819	1723561	1723958	chr12	Astrocyte,Oligodendrocyte	Multiple	0.036809	0.895583	0.806657	0.461175	0.856004	398	*	Intron (ENST00000537545.1/79602, intron 1 of 2)	12	1691163	1731056	39894	1	79602	ENST00000540974.1	32398	ENSG00000006831	ADIPOR2	adiponectin receptor 2
All_bpd_scz_cont_girdhar2022_samples_peak_10082	36864181	36865874	chr1	Oligodendrocyte	Oligodendrocyte	0.0112817	0.984657	0.0455628	0.83114	0.970874	1694	*	Intron (ENST00000373091.8/2899, intron 5 of 15)	1	36849674	36859136	9463	2	2899	ENST00000462621.1	-5045	ENSG00000163873	GRIK3	glutamate ionotropic receptor kainate type subunit 3
All_bpd_scz_cont_girdhar2022_samples_peak_100820	1725939	1726110	chr12	Other	Other	-0.0841271	0.220308	2.39347	0.123061	0.609764	172	*	Intron (ENST00000537545.1/79602, intron 1 of 2)	12	1760729	1777915	17187	1	79602	ENST00000543456.1	-34619	ENSG00000006831	ADIPOR2	adiponectin receptor 2
All_bpd_scz_cont_girdhar2022_samples_peak_100821	1726553	1727313	chr12	Oligodendrocyte	Oligodendrocyte	-0.0379674	2.14817	0.824145	0.364813	0.810924	761	*	Intron (ENST00000537545.1/79602, intron 1 of 2)	12	1760729	1777915	17187	1	79602	ENST00000543456.1	-33416	ENSG00000006831	ADIPOR2	adiponectin receptor 2
All_bpd_scz_cont_girdhar2022_samples_peak_100822	1727497	1728067	chr12	Oligodendrocyte	Oligodendrocyte	-0.0232045	1.53329	0.299441	0.584703	0.90346	571	*	Intron (ENST00000537545.1/79602, intron 1 of 2)	12	1760729	1777915	17187	1	79602	ENST00000543456.1	-32662	ENSG00000006831	ADIPOR2	adiponectin receptor 2
All_bpd_scz_cont_girdhar2022_samples_peak_100823	1728542	1729317	chr12	Oligodendrocyte	Oligodendrocyte	-0.0252959	2.16689	0.27121	0.602965	0.909739	776	*	Intron (ENST00000537545.1/79602, intron 1 of 2)	12	1760729	1777915	17187	1	79602	ENST00000543456.1	-31412	ENSG00000006831	ADIPOR2	adiponectin receptor 2
All_bpd_scz_cont_girdhar2022_samples_peak_100824	1729755	1730161	chr12	Oligodendrocyte	Oligodendrocyte	-0.037843	1.00646	0.4517	0.502126	0.872617	407	*	Intron (ENST00000537545.1/79602, intron 1 of 2)	12	1760729	1777915	17187	1	79602	ENST00000543456.1	-30568	ENSG00000006831	ADIPOR2	adiponectin receptor 2
All_bpd_scz_cont_girdhar2022_samples_peak_100825	1730705	1731926	chr12	Oligodendrocyte	Oligodendrocyte	0.0122811	2.52561	0.0863675	0.769082	0.95599	1222	*	Exon (ENST00000540974.1/79602, exon 3 of 3)	12	1760729	1777915	17187	1	79602	ENST00000543456.1	-28803	ENSG00000006831	ADIPOR2	adiponectin receptor 2
All_bpd_scz_cont_girdhar2022_samples_peak_100826	1732097	1732668	chr12	Oligodendrocyte	Oligodendrocyte	-0.0764228	1.69001	2.59046	0.108724	0.588935	572	*	Intron (ENST00000537545.1/79602, intron 1 of 2)	12	1760729	1777915	17187	1	79602	ENST00000543456.1	-28061	ENSG00000006831	ADIPOR2	adiponectin receptor 2
All_bpd_scz_cont_girdhar2022_samples_peak_100827	1732849	1733453	chr12	Oligodendrocyte	Oligodendrocyte	-0.0387574	1.74667	0.621933	0.43105	0.843163	605	*	Intron (ENST00000537545.1/79602, intron 1 of 2)	12	1760729	1777915	17187	1	79602	ENST00000543456.1	-27276	ENSG00000006831	ADIPOR2	adiponectin receptor 2
All_bpd_scz_cont_girdhar2022_samples_peak_100828	1736821	1738103	chr12	Oligodendrocyte	Oligodendrocyte	-0.0371612	2.13747	1.13671	0.287339	0.763787	1283	*	Intron (ENST00000537545.1/79602, intron 1 of 2)	12	1760729	1777915	17187	1	79602	ENST00000543456.1	-22626	ENSG00000006831	ADIPOR2	adiponectin receptor 2
All_bpd_scz_cont_girdhar2022_samples_peak_100829	1738597	1738877	chr12	Other	Other	-0.0342659	0.431507	0.327219	0.567797	0.897624	281	*	Intron (ENST00000537545.1/79602, intron 1 of 2)	12	1760729	1777915	17187	1	79602	ENST00000543456.1	-21852	ENSG00000006831	ADIPOR2	adiponectin receptor 2
All_bpd_scz_cont_girdhar2022_samples_peak_100830	1740223	1741860	chr12	Oligodendrocyte	Oligodendrocyte	-0.0370832	2.93509	1.32164	0.251356	0.737825	1638	*	Exon (ENST00000650086.1/ENST00000650086.1, exon 3 of 3)	12	1760729	1777915	17187	1	79602	ENST00000543456.1	-18869	ENSG00000006831	ADIPOR2	adiponectin receptor 2
All_bpd_scz_cont_girdhar2022_samples_peak_100831	1742053	1743205	chr12	Oligodendrocyte	Oligodendrocyte	-0.0347051	2.45783	1.0058	0.316845	0.782708	1153	*	Exon (ENST00000650086.1/ENST00000650086.1, exon 3 of 3)	12	1760729	1777915	17187	1	79602	ENST00000543456.1	-17524	ENSG00000006831	ADIPOR2	adiponectin receptor 2
All_bpd_scz_cont_girdhar2022_samples_peak_100832	1743419	1743598	chr12	Oligodendrocyte	Oligodendrocyte	-0.00986459	-0.0603478	0.0275124	0.868389	0.979571	180	*	Intron (ENST00000537545.1/79602, intron 1 of 2)	12	1760729	1777915	17187	1	79602	ENST00000543456.1	-17131	ENSG00000006831	ADIPOR2	adiponectin receptor 2
All_bpd_scz_cont_girdhar2022_samples_peak_100833	1745013	1746840	chr12	Oligodendrocyte	Oligodendrocyte	-0.0228915	2.751	0.339675	0.560523	0.89532	1828	*	Exon (ENST00000650086.1/ENST00000650086.1, exon 2 of 3)	12	1760729	1777915	17187	1	79602	ENST00000543456.1	-13889	ENSG00000006831	ADIPOR2	adiponectin receptor 2
All_bpd_scz_cont_girdhar2022_samples_peak_100834	1749197	1749674	chr12	Oligodendrocyte	Oligodendrocyte	-0.0223653	0.670483	0.21116	0.646245	0.922698	478	*	Intron (ENST00000537545.1/79602, intron 1 of 2)	12	1760729	1777915	17187	1	79602	ENST00000543456.1	-11055	ENSG00000006831	ADIPOR2	adiponectin receptor 2
All_bpd_scz_cont_girdhar2022_samples_peak_100835	1750981	1751825	chr12	Other	Other	-0.0720943	1.17913	2.04358	0.154053	0.648218	845	*	Intron (ENST00000537545.1/79602, intron 1 of 2)	12	1760729	1777915	17187	1	79602	ENST00000543456.1	-8904	ENSG00000006831	ADIPOR2	adiponectin receptor 2
All_bpd_scz_cont_girdhar2022_samples_peak_100836	1752300	1753578	chr12	Oligodendrocyte	Oligodendrocyte	-0.0208674	2.15591	0.289299	0.591131	0.905522	1279	*	Intron (ENST00000537545.1/79602, intron 1 of 2)	12	1760729	1777915	17187	1	79602	ENST00000543456.1	-7151	ENSG00000006831	ADIPOR2	adiponectin receptor 2
All_bpd_scz_cont_girdhar2022_samples_peak_100837	1756761	1756918	chr12	Other	Other	0.000603554	0.426315	0.000130324	0.9909	0.999414	158	*	Intron (ENST00000537545.1/79602, intron 2 of 2)	12	1760729	1777915	17187	1	79602	ENST00000543456.1	-3811	ENSG00000006831	ADIPOR2	adiponectin receptor 2
All_bpd_scz_cont_girdhar2022_samples_peak_100838	1757747	1760075	chr12	Astrocyte,Oligodendrocyte	Multiple	-0.087879	4.31579	3.76314	0.0534773	0.478169	2329	*	Promoter (<=1kb)	12	1760729	1777915	17187	1	79602	ENST00000543456.1	-654	ENSG00000006831	ADIPOR2	adiponectin receptor 2
All_bpd_scz_cont_girdhar2022_samples_peak_100839	1760421	1760589	chr12	Oligodendrocyte	Oligodendrocyte	-0.0768143	0.748015	1.47385	0.225843	0.718096	169	*	Promoter (<=1kb)	12	1760729	1777915	17187	1	79602	ENST00000543456.1	-140	ENSG00000006831	ADIPOR2	adiponectin receptor 2
All_bpd_scz_cont_girdhar2022_samples_peak_100840	1761186	1761398	chr12	Oligodendrocyte	Oligodendrocyte	-0.0831514	0.8761	2.23927	0.13576	0.625995	213	*	Promoter (<=1kb)	12	1760729	1777915	17187	1	79602	ENST00000543456.1	457	ENSG00000006831	ADIPOR2	adiponectin receptor 2
All_bpd_scz_cont_girdhar2022_samples_peak_100841	1761979	1762186	chr12	Oligodendrocyte	Oligodendrocyte	-0.0744992	0.89435	2.82465	0.0940299	0.565167	208	*	Promoter (1-2kb)	12	1760729	1777915	17187	1	79602	ENST00000543456.1	1250	ENSG00000006831	ADIPOR2	adiponectin receptor 2
All_bpd_scz_cont_girdhar2022_samples_peak_100842	1763223	1763481	chr12	Oligodendrocyte	Oligodendrocyte	-0.0257757	1.18778	0.296985	0.586247	0.903869	259	*	Promoter (2-3kb)	12	1760729	1777915	17187	1	79602	ENST00000543456.1	2494	ENSG00000006831	ADIPOR2	adiponectin receptor 2
All_bpd_scz_cont_girdhar2022_samples_peak_100843	1765943	1766370	chr12	Oligodendrocyte	Oligodendrocyte	-0.00328862	1.13244	0.00623689	0.937114	0.992637	428	*	Intron (ENST00000537545.1/79602, intron 2 of 2)	12	1760729	1777915	17187	1	79602	ENST00000543456.1	5214	ENSG00000006831	ADIPOR2	adiponectin receptor 2
All_bpd_scz_cont_girdhar2022_samples_peak_100844	1767545	1768483	chr12	Oligodendrocyte	Oligodendrocyte	-0.00229368	2.49537	0.00383942	0.95064	0.99477	939	*	Intron (ENST00000537545.1/79602, intron 2 of 2)	12	1772714	1780518	7805	1	79602	ENST00000535774.1	-4231	ENSG00000006831	ADIPOR2	adiponectin receptor 2
All_bpd_scz_cont_girdhar2022_samples_peak_100845	1772803	1773462	chr12	Oligodendrocyte	Oligodendrocyte	-0.0238825	2.66861	0.353645	0.552575	0.892659	660	*	Promoter (<=1kb)	12	1772923	1778607	5685	1	79602	ENST00000544470.1	0	ENSG00000006831	ADIPOR2	adiponectin receptor 2
All_bpd_scz_cont_girdhar2022_samples_peak_100846	1773655	1774826	chr12	Astrocyte,Oligodendrocyte	Multiple	-0.0202738	3.8324	0.242402	0.622893	0.915885	1172	*	Promoter (<=1kb)	12	1772923	1778607	5685	1	79602	ENST00000544470.1	732	ENSG00000006831	ADIPOR2	adiponectin receptor 2
All_bpd_scz_cont_girdhar2022_samples_peak_100847	1775251	1777060	chr12	Oligodendrocyte	Oligodendrocyte	-0.0152321	4.33468	0.255287	0.613805	0.913134	1810	*	Promoter (2-3kb)	12	1772923	1778607	5685	1	79602	ENST00000544470.1	2328	ENSG00000006831	ADIPOR2	adiponectin receptor 2
All_bpd_scz_cont_girdhar2022_samples_peak_100848	1779342	1780657	chr12	Oligodendrocyte	Oligodendrocyte	-0.0198743	3.88258	0.258398	0.611654	0.912305	1316	*	Promoter (<=1kb)	12	1780148	1780967	820	1	79602	ENST00000537190.1	0	ENSG00000006831	ADIPOR2	adiponectin receptor 2
All_bpd_scz_cont_girdhar2022_samples_peak_100849	1780930	1782797	chr12	Oligodendrocyte	Oligodendrocyte	-0.0178227	4.1751	0.274972	0.600463	0.90893	1868	*	Promoter (<=1kb)	12	1780148	1780967	820	1	79602	ENST00000537190.1	782	ENSG00000006831	ADIPOR2	adiponectin receptor 2
All_bpd_scz_cont_girdhar2022_samples_peak_10085	36870531	36872175	chr1	Neuron,Oligodendrocyte	Multiple	-0.0454226	1.55191	0.994662	0.319534	0.784172	1645	*	Intron (ENST00000373091.8/2899, intron 4 of 15)	1	36849674	36859136	9463	2	2899	ENST00000462621.1	-11395	ENSG00000163873	GRIK3	glutamate ionotropic receptor kainate type subunit 3
All_bpd_scz_cont_girdhar2022_samples_peak_100850	1783869	1784075	chr12	Oligodendrocyte	Oligodendrocyte	-0.000762609	1.17683	0.000347619	0.985139	0.998815	207	*	Exon (ENST00000357103.5/79602, exon 7 of 8)	12	1780148	1780967	820	1	79602	ENST00000537190.1	3721	ENSG00000006831	ADIPOR2	adiponectin receptor 2
All_bpd_scz_cont_girdhar2022_samples_peak_100851	1786795	1786983	chr12	Oligodendrocyte	Oligodendrocyte	0.0764886	0.927064	3.41026	0.0659305	0.509533	189	*	3' UTR	12	1780148	1780967	820	1	79602	ENST00000537190.1	6647	ENSG00000006831	ADIPOR2	adiponectin receptor 2
All_bpd_scz_cont_girdhar2022_samples_peak_100852	1787783	1788389	chr12	Oligodendrocyte	Oligodendrocyte	-0.00592241	2.28839	0.0397905	0.842047	0.973491	607	*	3' UTR	12	1795114	1795949	836	2	93589	ENST00000588896.1	7560	ENSG00000151062	CACNA2D4	calcium voltage-gated channel auxiliary subunit alpha2delta 4
All_bpd_scz_cont_girdhar2022_samples_peak_100853	1790218	1791864	chr12	Neuron,Oligodendrocyte	Multiple	0.00746184	3.75681	0.111864	0.738302	0.948264	1647	*	Distal Intergenic	12	1795114	1795949	836	2	93589	ENST00000588896.1	4085	ENSG00000151062	CACNA2D4	calcium voltage-gated channel auxiliary subunit alpha2delta 4
All_bpd_scz_cont_girdhar2022_samples_peak_100854	1792058	1793388	chr12	Oligodendrocyte	Oligodendrocyte	0.0635293	2.84945	4.11037	0.043643	0.449074	1331	*	Promoter (2-3kb)	12	1795114	1795949	836	2	93589	ENST00000588896.1	2561	ENSG00000151062	CACNA2D4	calcium voltage-gated channel auxiliary subunit alpha2delta 4
All_bpd_scz_cont_girdhar2022_samples_peak_100855	1795765	1796127	chr12	Astrocyte,Microglia,Neuron,Oligodendrocyte	Multiple	0.0103831	1.4242	0.0613763	0.80453	0.964382	363	*	Promoter (<=1kb)	12	1795114	1795949	836	2	93589	ENST00000588896.1	0	ENSG00000151062	CACNA2D4	calcium voltage-gated channel auxiliary subunit alpha2delta 4
All_bpd_scz_cont_girdhar2022_samples_peak_100856	1796353	1796565	chr12	Astrocyte,Microglia,Neuron,Oligodendrocyte	Multiple	-0.0490911	0.582545	0.915494	0.339551	0.796166	213	*	Promoter (<=1kb)	12	1795114	1795949	836	2	93589	ENST00000588896.1	-404	ENSG00000151062	CACNA2D4	calcium voltage-gated channel auxiliary subunit alpha2delta 4
All_bpd_scz_cont_girdhar2022_samples_peak_100857	1798217	1799050	chr12	Microglia	Microglia	0.100562	1.08461	2.88174	0.0907877	0.559353	834	*	Promoter (<=1kb)	12	1793523	1797660	4138	2	93589	ENST00000541444.5	-557	ENSG00000151062	CACNA2D4	calcium voltage-gated channel auxiliary subunit alpha2delta 4
All_bpd_scz_cont_girdhar2022_samples_peak_100858	1800632	1801178	chr12	Neuron	Neuron	0.180263	0.434626	5.24282	0.0228404	0.369948	547	*	Promoter (<=1kb)	12	1800007	1800756	750	2	93589	ENST00000541616.1	0	ENSG00000151062	CACNA2D4	calcium voltage-gated channel auxiliary subunit alpha2delta 4
All_bpd_scz_cont_girdhar2022_samples_peak_100859	1801549	1801881	chr12	Neuron	Neuron	0.0342062	-0.415497	0.259942	0.610593	0.912023	333	*	Promoter (<=1kb)	12	1800862	1807486	6625	1	105369602	ENST00000668721.1	687	NA	LOC105369602	uncharacterized LOC105369602
All_bpd_scz_cont_girdhar2022_samples_peak_10086	36874358	36874934	chr1	Neuron	Neuron	-0.085103	0.119315	2.00733	0.15774	0.653099	577	*	Intron (ENST00000373091.8/2899, intron 3 of 15)	1	36849674	36859136	9463	2	2899	ENST00000462621.1	-15222	ENSG00000163873	GRIK3	glutamate ionotropic receptor kainate type subunit 3
All_bpd_scz_cont_girdhar2022_samples_peak_100861	1804245	1805066	chr12	Microglia,Neuron,Oligodendrocyte	Multiple	-0.00114173	0.937812	0.000663259	0.979473	0.998235	822	*	Intron (ENST00000668721.1/105369602, intron 1 of 2)	12	1800862	1807486	6625	1	105369602	ENST00000668721.1	3383	NA	LOC105369602	uncharacterized LOC105369602
All_bpd_scz_cont_girdhar2022_samples_peak_100862	1806287	1806850	chr12	Other	Other	0.139955	-0.517631	4.44379	0.0359871	0.423153	564	*	Exon (ENST00000668721.1/105369602, exon 2 of 3)	12	1793614	1811720	18107	2	93589	ENST00000536846.6	4870	ENSG00000151062	CACNA2D4	calcium voltage-gated channel auxiliary subunit alpha2delta 4
All_bpd_scz_cont_girdhar2022_samples_peak_100864	1811857	1813874	chr12	Microglia	Microglia	-0.0645967	1.7843	2.08862	0.149607	0.643306	2018	*	Promoter (<=1kb)	12	1800228	1811798	11571	2	93589	ENST00000542340.1	-59	ENSG00000151062	CACNA2D4	calcium voltage-gated channel auxiliary subunit alpha2delta 4
All_bpd_scz_cont_girdhar2022_samples_peak_100865	1819356	1821868	chr12	Neuron	Neuron	0.00752791	2.96968	0.0287983	0.865378	0.978883	2513	*	Promoter (<=1kb)	12	1820267	1836752	16486	1	654429	ENST00000543818.5	0	ENSG00000166159	LRTM2	leucine rich repeats and transmembrane domains 2
All_bpd_scz_cont_girdhar2022_samples_peak_100866	1822164	1822591	chr12	Neuron	Neuron	-0.0147849	0.188287	0.0536244	0.817055	0.967364	428	*	Promoter (<=1kb)	12	1822082	1831146	9065	1	654429	ENST00000546167.5	82	ENSG00000166159	LRTM2	leucine rich repeats and transmembrane domains 2
All_bpd_scz_cont_girdhar2022_samples_peak_100867	1823529	1823796	chr12	Neuron	Neuron	-0.0225956	-0.30079	0.097921	0.75459	0.952351	268	*	Promoter (<=1kb)	12	1823236	1831154	7919	1	654429	ENST00000543694.1	293	ENSG00000166159	LRTM2	leucine rich repeats and transmembrane domains 2
All_bpd_scz_cont_girdhar2022_samples_peak_100868	1824738	1825015	chr12	Neuron	Neuron	0.0101106	-0.347215	0.0266439	0.870465	0.979978	278	*	Promoter (1-2kb)	12	1823236	1831154	7919	1	654429	ENST00000543694.1	1502	ENSG00000166159	LRTM2	leucine rich repeats and transmembrane domains 2
All_bpd_scz_cont_girdhar2022_samples_peak_100869	1825705	1826251	chr12	Neuron	Neuron	0.0367608	0.232479	0.492622	0.483389	0.864989	547	*	Promoter (1-2kb)	12	1827563	1831101	3539	1	654429	ENST00000546157.1	-1312	ENSG00000166159	LRTM2	leucine rich repeats and transmembrane domains 2
All_bpd_scz_cont_girdhar2022_samples_peak_10087	36875091	36875416	chr1	Neuron	Neuron	-0.157966	-0.756351	5.09031	0.0248924	0.379251	326	*	Intron (ENST00000373091.8/2899, intron 3 of 15)	1	36849674	36859136	9463	2	2899	ENST00000462621.1	-15955	ENSG00000163873	GRIK3	glutamate ionotropic receptor kainate type subunit 3
All_bpd_scz_cont_girdhar2022_samples_peak_100870	1826587	1827706	chr12	Neuron	Neuron	-0.0114323	0.903292	0.0426781	0.836495	0.972272	1120	*	Promoter (<=1kb)	12	1827563	1831101	3539	1	654429	ENST00000546157.1	0	ENSG00000166159	LRTM2	leucine rich repeats and transmembrane domains 2
All_bpd_scz_cont_girdhar2022_samples_peak_100871	1828618	1829588	chr12	Neuron	Neuron	0.014334	0.77076	0.0784972	0.779568	0.95844	971	*	Promoter (1-2kb)	12	1827563	1831101	3539	1	654429	ENST00000546157.1	1055	ENSG00000166159	LRTM2	leucine rich repeats and transmembrane domains 2
All_bpd_scz_cont_girdhar2022_samples_peak_100872	1832884	1833079	chr12	Neuron	Neuron	0.00968964	-0.557356	0.0241877	0.876529	0.981321	196	*	Intron (ENST00000543818.5/654429, intron 4 of 4)	12	1827563	1831101	3539	1	654429	ENST00000546157.1	5321	ENSG00000166159	LRTM2	leucine rich repeats and transmembrane domains 2
All_bpd_scz_cont_girdhar2022_samples_peak_100873	1833248	1834540	chr12	Neuron	Neuron	-0.0229673	1.80868	0.335739	0.562802	0.896026	1293	*	Exon (ENST00000543818.5/654429, exon 5 of 5)	12	1827563	1831101	3539	1	654429	ENST00000546157.1	5685	ENSG00000166159	LRTM2	leucine rich repeats and transmembrane domains 2
All_bpd_scz_cont_girdhar2022_samples_peak_100874	1835840	1836358	chr12	Neuron	Neuron	0.0458503	0.434668	0.54844	0.459625	0.855348	519	*	3' UTR	12	1827563	1831101	3539	1	654429	ENST00000546157.1	8277	ENSG00000166159	LRTM2	leucine rich repeats and transmembrane domains 2
All_bpd_scz_cont_girdhar2022_samples_peak_100875	1836752	1839779	chr12	Astrocyte,Neuron,Oligodendrocyte	Multiple	0.00655337	3.12776	0.0370458	0.847522	0.974748	3028	*	3' UTR	12	1827563	1831101	3539	1	654429	ENST00000546157.1	9189	ENSG00000166159	LRTM2	leucine rich repeats and transmembrane domains 2
All_bpd_scz_cont_girdhar2022_samples_peak_100876	1843897	1845339	chr12	Neuron	Neuron	-0.0167034	1.07803	0.120491	0.728784	0.945685	1443	*	3' UTR	12	1791963	1854037	62075	2	93589	ENST00000537784.5	8698	ENSG00000151062	CACNA2D4	calcium voltage-gated channel auxiliary subunit alpha2delta 4
All_bpd_scz_cont_girdhar2022_samples_peak_100877	1845535	1846378	chr12	Neuron	Neuron	0.0761321	-0.0752062	1.11196	0.292636	0.767364	844	*	Intron (ENST00000537784.5/93589, intron 2 of 14)	12	1791963	1854037	62075	2	93589	ENST00000537784.5	7659	ENSG00000151062	CACNA2D4	calcium voltage-gated channel auxiliary subunit alpha2delta 4
All_bpd_scz_cont_girdhar2022_samples_peak_100878	1848088	1848450	chr12	Other	Other	0.031465	-0.773789	0.170627	0.679896	0.932353	363	*	Intron (ENST00000537784.5/93589, intron 1 of 14)	12	1791963	1854037	62075	2	93589	ENST00000537784.5	5587	ENSG00000151062	CACNA2D4	calcium voltage-gated channel auxiliary subunit alpha2delta 4
All_bpd_scz_cont_girdhar2022_samples_peak_100879	1851503	1851897	chr12	Neuron	Neuron	0.0261313	-0.868987	0.0993654	0.752846	0.951863	395	*	Promoter (2-3kb)	12	1791963	1854037	62075	2	93589	ENST00000537784.5	2140	ENSG00000151062	CACNA2D4	calcium voltage-gated channel auxiliary subunit alpha2delta 4
All_bpd_scz_cont_girdhar2022_samples_peak_100880	1852169	1852411	chr12	Neuron	Neuron	0.0612253	-1.40642	0.362303	0.547756	0.89074	243	*	Promoter (1-2kb)	12	1791963	1854037	62075	2	93589	ENST00000537784.5	1626	ENSG00000151062	CACNA2D4	calcium voltage-gated channel auxiliary subunit alpha2delta 4
All_bpd_scz_cont_girdhar2022_samples_peak_100881	1873590	1874456	chr12	Neuron	Neuron	-0.015947	0.0771049	0.0784002	0.7797	0.958495	867	*	Promoter (<=1kb)	12	1844425	1874627	30203	2	93589	ENST00000539048.2	171	ENSG00000151062	CACNA2D4	calcium voltage-gated channel auxiliary subunit alpha2delta 4
All_bpd_scz_cont_girdhar2022_samples_peak_100883	1916199	1919059	chr12	Microglia	Microglia	-0.0607803	1.99819	1.86135	0.173651	0.670421	2861	*	Promoter (<=1kb)	12	1795109	1918473	123365	2	93589	ENST00000586184.5	0	ENSG00000151062	CACNA2D4	calcium voltage-gated channel auxiliary subunit alpha2delta 4
All_bpd_scz_cont_girdhar2022_samples_peak_100886	1924487	1925228	chr12	Other	Other	-0.0596933	-0.171375	0.60933	0.435752	0.845049	742	*	Distal Intergenic	12	1791963	1918666	126704	2	93589	ENST00000280663.12	-5821	ENSG00000151062	CACNA2D4	calcium voltage-gated channel auxiliary subunit alpha2delta 4
All_bpd_scz_cont_girdhar2022_samples_peak_100887	1925994	1927833	chr12	Other	Other	0.0770778	1.53976	0.84137	0.359857	0.808364	1840	*	Distal Intergenic	12	1791963	1918666	126704	2	93589	ENST00000280663.12	-7328	ENSG00000151062	CACNA2D4	calcium voltage-gated channel auxiliary subunit alpha2delta 4
All_bpd_scz_cont_girdhar2022_samples_peak_100888	1928066	1928387	chr12	Other	Other	0.0922604	-0.396783	1.07594	0.300572	0.772645	322	*	Distal Intergenic	12	1929202	1936574	7373	2	100271702	ENST00000418006.1	8187	ENSG00000235049	LINC00940	long intergenic non-protein coding RNA 940
All_bpd_scz_cont_girdhar2022_samples_peak_100889	1932428	1932722	chr12	Oligodendrocyte	Oligodendrocyte	0.0841001	0.907943	2.17704	0.141296	0.633115	295	*	Intron (ENST00000418006.1/100271702, intron 1 of 1)	12	1929202	1936574	7373	2	100271702	ENST00000418006.1	3852	ENSG00000235049	LINC00940	long intergenic non-protein coding RNA 940
All_bpd_scz_cont_girdhar2022_samples_peak_10089	36878119	36879042	chr1	Other	Other	-0.0445783	0.178356	0.687818	0.40767	0.832348	924	*	Intron (ENST00000373091.8/2899, intron 3 of 15)	1	36849674	36859136	9463	2	2899	ENST00000462621.1	-18983	ENSG00000163873	GRIK3	glutamate ionotropic receptor kainate type subunit 3
All_bpd_scz_cont_girdhar2022_samples_peak_100890	1933724	1934245	chr12	Neuron,Oligodendrocyte	Multiple	0.0283672	1.77637	0.448329	0.503725	0.873188	522	*	Promoter (2-3kb)	12	1929202	1936574	7373	2	100271702	ENST00000418006.1	2329	ENSG00000235049	LINC00940	long intergenic non-protein coding RNA 940
All_bpd_scz_cont_girdhar2022_samples_peak_100891	1934939	1935683	chr12	Oligodendrocyte	Oligodendrocyte	0.0592043	2.5597	1.64856	0.2003	0.696129	745	*	Promoter (<=1kb)	12	1929202	1936574	7373	2	100271702	ENST00000418006.1	891	ENSG00000235049	LINC00940	long intergenic non-protein coding RNA 940
All_bpd_scz_cont_girdhar2022_samples_peak_100892	1935926	1938061	chr12	Astrocyte,Neuron,Oligodendrocyte	Multiple	0.0247204	4.59833	0.745113	0.388825	0.823621	2136	*	Promoter (<=1kb)	12	1929202	1936574	7373	2	100271702	ENST00000418006.1	0	ENSG00000235049	LINC00940	long intergenic non-protein coding RNA 940
All_bpd_scz_cont_girdhar2022_samples_peak_100893	1939348	1940105	chr12	Astrocyte,Microglia,Neuron,Oligodendrocyte	Multiple	0.00845139	2.89515	0.0744814	0.785137	0.95978	758	*	Promoter (2-3kb)	12	1929202	1936574	7373	2	100271702	ENST00000418006.1	-2774	ENSG00000235049	LINC00940	long intergenic non-protein coding RNA 940
All_bpd_scz_cont_girdhar2022_samples_peak_100894	1946109	1947637	chr12	Neuron,Oligodendrocyte	Multiple	0.0853302	1.79434	4.78357	0.0296251	0.399115	1529	*	3' UTR	12	1929202	1936574	7373	2	100271702	ENST00000418006.1	-9535	ENSG00000235049	LINC00940	long intergenic non-protein coding RNA 940
All_bpd_scz_cont_girdhar2022_samples_peak_100896	1949468	1950885	chr12	Neuron	Neuron	0.0356746	0.800935	0.651088	0.420463	0.838605	1418	*	3' UTR	12	1929202	1936574	7373	2	100271702	ENST00000418006.1	-12894	ENSG00000235049	LINC00940	long intergenic non-protein coding RNA 940
All_bpd_scz_cont_girdhar2022_samples_peak_100899	1953793	1954144	chr12	Other	Other	0.0802816	-0.841563	1.33546	0.248898	0.736128	352	*	Intron (ENST00000280665.11/196513, intron 6 of 8)	12	1952777	1966141	13365	2	196513	ENST00000536665.5	11997	ENSG00000151065	DCP1B	decapping mRNA 1B
All_bpd_scz_cont_girdhar2022_samples_peak_1009	5479044	5479603	chr1	Other	Other	0.037098	-0.278691	0.25231	0.615879	0.913807	560	*	Intron (ENST00000641426.1/105376686, intron 2 of 2)	1	5490829	5492804	1976	2	105376686	ENST00000649109.1	13201	NA	LOC105376686	uncharacterized LOC105376686
All_bpd_scz_cont_girdhar2022_samples_peak_10090	36885589	36886626	chr1	Other	Other	0.025657	0.043069	0.0782823	0.779862	0.958525	1038	*	Intron (ENST00000373091.8/2899, intron 2 of 15)	1	36849674	36859136	9463	2	2899	ENST00000462621.1	-26453	ENSG00000163873	GRIK3	glutamate ionotropic receptor kainate type subunit 3
All_bpd_scz_cont_girdhar2022_samples_peak_100902	1956167	1957336	chr12	Other	Other	0.0412734	0.552079	0.915868	0.339453	0.796107	1170	*	Intron (ENST00000280665.11/196513, intron 5 of 8)	12	1952777	1966141	13365	2	196513	ENST00000536665.5	8805	ENSG00000151065	DCP1B	decapping mRNA 1B
All_bpd_scz_cont_girdhar2022_samples_peak_100903	1960809	1962462	chr12	Other	Other	0.0446167	1.27885	1.30511	0.254335	0.739966	1654	*	Exon (ENST00000537725.1/196513, exon 6 of 6)	12	1952777	1966141	13365	2	196513	ENST00000536665.5	3679	ENSG00000151065	DCP1B	decapping mRNA 1B
All_bpd_scz_cont_girdhar2022_samples_peak_100904	1962669	1963766	chr12	Other	Other	0.0265244	0.92532	0.432578	0.511309	0.876132	1098	*	Promoter (2-3kb)	12	1952777	1966141	13365	2	196513	ENST00000536665.5	2375	ENSG00000151065	DCP1B	decapping mRNA 1B
All_bpd_scz_cont_girdhar2022_samples_peak_100905	1965602	1966543	chr12	Other	Other	-0.0066761	0.331857	0.020608	0.980029	0.998258	942	*	Promoter (<=1kb)	12	1952777	1966141	13365	2	196513	ENST00000536665.5	0	ENSG00000151065	DCP1B	decapping mRNA 1B
All_bpd_scz_cont_girdhar2022_samples_peak_100906	1966727	1967506	chr12	Other	Other	0.106034	0.315774	3.61312	0.0584333	0.492323	780	*	Promoter (<=1kb)	12	1950036	1967910	17875	2	196513	ENST00000540622.1	404	ENSG00000151065	DCP1B	decapping mRNA 1B
All_bpd_scz_cont_girdhar2022_samples_peak_100907	1972365	1973680	chr12	Astrocyte,Neuron,Oligodendrocyte	Multiple	-0.0806133	2.82405	3.79744	0.0524084	0.475093	1316	*	Promoter (1-2kb)	12	1971063	2691199	720137	1	775	ENST00000683824.1	1302	ENSG00000151067	CACNA1C	calcium voltage-gated channel subunit alpha1 C
All_bpd_scz_cont_girdhar2022_samples_peak_100908	1975551	1976472	chr12	Other	Other	0.00667744	1.0618	0.027391	0.868677	0.979646	922	*	Intron (ENST00000682544.1/775, intron 1 of 49)	12	1971063	2691199	720137	1	775	ENST00000683824.1	4488	ENSG00000151067	CACNA1C	calcium voltage-gated channel subunit alpha1 C
All_bpd_scz_cont_girdhar2022_samples_peak_100909	1977021	1977435	chr12	Other	Other	-0.0109515	0.251749	0.0508835	0.85333	0.976098	415	*	Intron (ENST00000682544.1/775, intron 1 of 49)	12	1971063	2691199	720137	1	775	ENST00000683824.1	5958	ENSG00000151067	CACNA1C	calcium voltage-gated channel subunit alpha1 C
All_bpd_scz_cont_girdhar2022_samples_peak_10091	36907251	36907726	chr1	Neuron	Neuron	0.0433241	-0.879526	0.350876	0.554133	0.893129	476	*	Intron (ENST00000373091.8/2899, intron 1 of 15)	1	36849674	36859136	9463	2	2899	ENST00000462621.1	-48115	ENSG00000163873	GRIK3	glutamate ionotropic receptor kainate type subunit 3
All_bpd_scz_cont_girdhar2022_samples_peak_100910	1978106	1978458	chr12	Other	Other	0.00545191	-0.361539	0.00842701	0.926929	0.990945	353	*	Intron (ENST00000682544.1/775, intron 1 of 49)	12	1971063	2691199	720137	1	775	ENST00000683824.1	7043	ENSG00000151067	CACNA1C	calcium voltage-gated channel subunit alpha1 C
All_bpd_scz_cont_girdhar2022_samples_peak_100912	1992567	1995066	chr12	Neuron	Neuron	0.145643	1.80554	15.9257	8.57709500766677e-05	0.0551063	2500	*	3' UTR	12	1961316	2004427	43112	2	196513	ENST00000537725.1	9361	ENSG00000151065	DCP1B	decapping mRNA 1B
All_bpd_scz_cont_girdhar2022_samples_peak_100913	1995414	1995903	chr12	Neuron	Neuron	0.036167	-0.44946	0.352109	0.553439	0.892953	490	*	Intron (ENST00000682544.1/775, intron 1 of 49)	12	1961316	2004427	43112	2	196513	ENST00000537725.1	8524	ENSG00000151065	DCP1B	decapping mRNA 1B
All_bpd_scz_cont_girdhar2022_samples_peak_100914	1998045	1998683	chr12	Other	Other	0.0472742	0.496491	0.946168	0.331602	0.791692	639	*	Intron (ENST00000682544.1/775, intron 1 of 49)	12	1961316	2004427	43112	2	196513	ENST00000537725.1	5744	ENSG00000151065	DCP1B	decapping mRNA 1B
All_bpd_scz_cont_girdhar2022_samples_peak_100915	2002147	2002445	chr12	Other	Other	-0.00513685	-0.436173	0.0069695	0.933531	0.992045	299	*	Promoter (1-2kb)	12	1961316	2004427	43112	2	196513	ENST00000537725.1	1982	ENSG00000151065	DCP1B	decapping mRNA 1B
All_bpd_scz_cont_girdhar2022_samples_peak_100916	2003522	2005304	chr12	Astrocyte,Microglia,Neuron,Oligodendrocyte	Multiple	-0.0110828	2.98271	0.121164	0.728058	0.945543	1783	*	Promoter (<=1kb)	12	1961316	2004427	43112	2	196513	ENST00000537725.1	0	ENSG00000151065	DCP1B	decapping mRNA 1B
All_bpd_scz_cont_girdhar2022_samples_peak_100917	2006931	2007295	chr12	Other	Other	0.12663	-0.125167	1.62121	0.204063	0.699419	365	*	Promoter (2-3kb)	12	1991456	2004535	13080	2	196513	ENST00000535873.2	-2396	ENSG00000151065	DCP1B	decapping mRNA 1B
All_bpd_scz_cont_girdhar2022_samples_peak_100918	2012575	2013332	chr12	Astrocyte	Astrocyte	0.0634488	0.491109	1.90389	0.168832	0.665292	758	*	Intron (ENST00000682544.1/775, intron 1 of 49)	12	2018213	2020532	2320	1	107984540	ENST00000542984.1	-4881	NA	CACNA1C-IT1	CACNA1C intronic transcript 1
All_bpd_scz_cont_girdhar2022_samples_peak_100919	2013508	2015782	chr12	Astrocyte	Astrocyte	0.0446733	2.32809	1.39629	0.238427	0.728044	2275	*	Promoter (2-3kb)	12	2018213	2020532	2320	1	107984540	ENST00000542984.1	-2431	NA	CACNA1C-IT1	CACNA1C intronic transcript 1
All_bpd_scz_cont_girdhar2022_samples_peak_10092	36909896	36911037	chr1	Neuron	Neuron	-0.0538268	0.462014	1.20744	0.272858	0.753785	1142	*	Intron (ENST00000373091.8/2899, intron 1 of 15)	1	36849674	36859136	9463	2	2899	ENST00000462621.1	-50760	ENSG00000163873	GRIK3	glutamate ionotropic receptor kainate type subunit 3
All_bpd_scz_cont_girdhar2022_samples_peak_100920	2017753	2018303	chr12	Other	Other	0.0604077	-0.351675	0.664757	0.415633	0.836256	551	*	Promoter (<=1kb)	12	2018213	2020532	2320	1	107984540	ENST00000542984.1	0	NA	CACNA1C-IT1	CACNA1C intronic transcript 1
All_bpd_scz_cont_girdhar2022_samples_peak_100921	2023231	2023736	chr12	Other	Other	0.143898	-0.792462	3.7634	0.0534691	0.478137	506	*	Intron (ENST00000682544.1/775, intron 1 of 49)	12	2018213	2020532	2320	1	107984540	ENST00000542984.1	5018	NA	CACNA1C-IT1	CACNA1C intronic transcript 1
All_bpd_scz_cont_girdhar2022_samples_peak_100922	2032032	2033609	chr12	Neuron,Oligodendrocyte	Multiple	-0.0260087	2.63596	0.0831634	0.773286	0.956991	1578	*	Intron (ENST00000682544.1/775, intron 1 of 49)	12	2018213	2020532	2320	1	107984540	ENST00000542984.1	13819	NA	CACNA1C-IT1	CACNA1C intronic transcript 1
All_bpd_scz_cont_girdhar2022_samples_peak_100923	2034378	2036426	chr12	Astrocyte,Neuron,Oligodendrocyte	Multiple	0.0212428	2.76211	0.312497	0.576634	0.900893	2049	*	Intron (ENST00000682544.1/775, intron 1 of 49)	12	2048352	2049463	1112	1	100874369	ENST00000541871.1	-11926	ENSG00000151067	CACNA1C-IT2	CACNA1C intronic transcript 2
All_bpd_scz_cont_girdhar2022_samples_peak_100924	2051669	2052402	chr12	Neuron,Oligodendrocyte	Multiple	-0.00955957	0.529205	0.0304027	0.861716	0.978055	734	*	Promoter (<=1kb)	12	2052987	2692159	639173	1	775	ENST00000399634.6	-585	ENSG00000151067	CACNA1C	calcium voltage-gated channel subunit alpha1 C
All_bpd_scz_cont_girdhar2022_samples_peak_100925	2053026	2053765	chr12	Astrocyte,Neuron,Oligodendrocyte	Multiple	0.0267044	1.13829	0.355526	0.551521	0.892197	740	*	Promoter (<=1kb)	12	2053285	2121127	67843	1	775	ENST00000673589.2	0	ENSG00000151067	CACNA1C	calcium voltage-gated channel subunit alpha1 C
All_bpd_scz_cont_girdhar2022_samples_peak_100926	2054239	2056517	chr12	Neuron	Neuron	0.0512558	2.98997	2.33369	0.127819	0.61565	2279	*	Promoter (<=1kb)	12	2053563	2691293	637731	1	775	ENST00000682686.1	676	ENSG00000151067	CACNA1C	calcium voltage-gated channel subunit alpha1 C
All_bpd_scz_cont_girdhar2022_samples_peak_100927	2057812	2058244	chr12	Neuron	Neuron	0.0252342	-0.0702486	0.217922	0.64102	0.921007	433	*	Intron (ENST00000682544.1/775, intron 1 of 49)	12	2053563	2691293	637731	1	775	ENST00000682686.1	4249	ENSG00000151067	CACNA1C	calcium voltage-gated channel subunit alpha1 C
All_bpd_scz_cont_girdhar2022_samples_peak_100928	2063957	2064758	chr12	Other	Other	-0.0107496	0.0307073	0.0440406	0.833943	0.971595	802	*	Intron (ENST00000682544.1/775, intron 1 of 49)	12	2053563	2691293	637731	1	775	ENST00000682686.1	10394	ENSG00000151067	CACNA1C	calcium voltage-gated channel subunit alpha1 C
All_bpd_scz_cont_girdhar2022_samples_peak_100929	2066068	2066453	chr12	Other	Other	0.0555463	-1.10076	0.497813	0.481096	0.864033	386	*	Intron (ENST00000682544.1/775, intron 1 of 49)	12	2053563	2691293	637731	1	775	ENST00000682686.1	12505	ENSG00000151067	CACNA1C	calcium voltage-gated channel subunit alpha1 C
All_bpd_scz_cont_girdhar2022_samples_peak_100933	2073113	2074057	chr12	Neuron	Neuron	-0.0280123	0.406947	0.335229	0.563098	0.896138	945	*	Intron (ENST00000682544.1/775, intron 1 of 49)	12	2053563	2691293	637731	1	775	ENST00000682686.1	19550	ENSG00000151067	CACNA1C	calcium voltage-gated channel subunit alpha1 C
All_bpd_scz_cont_girdhar2022_samples_peak_100934	2074372	2077207	chr12	Neuron	Neuron	0.00379555	2.16968	0.0134657	0.907709	0.98743	2836	*	Intron (ENST00000682544.1/775, intron 1 of 49)	12	2053563	2691293	637731	1	775	ENST00000682686.1	20809	ENSG00000151067	CACNA1C	calcium voltage-gated channel subunit alpha1 C
All_bpd_scz_cont_girdhar2022_samples_peak_100935	2081996	2083539	chr12	Neuron	Neuron	0.0122894	0.949801	0.0858456	0.769761	0.95618	1544	*	Intron (ENST00000682544.1/775, intron 1 of 49)	12	2053563	2691293	637731	1	775	ENST00000682686.1	28433	ENSG00000151067	CACNA1C	calcium voltage-gated channel subunit alpha1 C
All_bpd_scz_cont_girdhar2022_samples_peak_100936	2084472	2085235	chr12	Other	Other	-0.0437092	-0.0675682	0.588684	0.443626	0.84845	764	*	Intron (ENST00000682544.1/775, intron 1 of 49)	12	2115224	2493386	378163	1	775	ENST00000682152.1	-29989	ENSG00000151067	CACNA1C	calcium voltage-gated channel subunit alpha1 C
All_bpd_scz_cont_girdhar2022_samples_peak_100937	2085692	2087504	chr12	Other	Other	-0.0189882	0.734202	0.198022	0.656693	0.925769	1813	*	Intron (ENST00000682544.1/775, intron 1 of 49)	12	2115224	2493386	378163	1	775	ENST00000682152.1	-27720	ENSG00000151067	CACNA1C	calcium voltage-gated channel subunit alpha1 C
All_bpd_scz_cont_girdhar2022_samples_peak_100938	2093070	2093421	chr12	Other	Other	-0.034107	-1.20883	0.146312	0.702398	0.938799	352	*	Intron (ENST00000682544.1/775, intron 1 of 49)	12	2115224	2493386	378163	1	775	ENST00000682152.1	-21803	ENSG00000151067	CACNA1C	calcium voltage-gated channel subunit alpha1 C
All_bpd_scz_cont_girdhar2022_samples_peak_100939	2095051	2096122	chr12	Other	Other	-0.0296398	0.2292	0.257073	0.612569	0.912634	1072	*	Intron (ENST00000682544.1/775, intron 1 of 49)	12	2115224	2493386	378163	1	775	ENST00000682152.1	-19102	ENSG00000151067	CACNA1C	calcium voltage-gated channel subunit alpha1 C
All_bpd_scz_cont_girdhar2022_samples_peak_100941	2097729	2099531	chr12	Other	Other	-0.00205633	1.54124	0.00210058	0.963479	0.996294	1803	*	Intron (ENST00000682544.1/775, intron 1 of 49)	12	2115224	2493386	378163	1	775	ENST00000682152.1	-15693	ENSG00000151067	CACNA1C	calcium voltage-gated channel subunit alpha1 C
All_bpd_scz_cont_girdhar2022_samples_peak_100943	2108541	2112499	chr12	Neuron	Neuron	-0.0201581	2.09995	0.288555	0.591608	0.905644	3959	*	Promoter (2-3kb)	12	2115224	2493386	378163	1	775	ENST00000682152.1	-2725	ENSG00000151067	CACNA1C	calcium voltage-gated channel subunit alpha1 C
All_bpd_scz_cont_girdhar2022_samples_peak_100944	2113668	2114611	chr12	Other	Other	-0.0341254	0.00114171	0.279747	0.597319	0.907567	944	*	Promoter (<=1kb)	12	2115224	2493386	378163	1	775	ENST00000682152.1	-613	ENSG00000151067	CACNA1C	calcium voltage-gated channel subunit alpha1 C
All_bpd_scz_cont_girdhar2022_samples_peak_100945	2117775	2120017	chr12	Other	Other	-0.0086684	1.08481	0.0335866	0.854732	0.976424	2243	*	Promoter (2-3kb)	12	2115224	2493386	378163	1	775	ENST00000682152.1	2551	ENSG00000151067	CACNA1C	calcium voltage-gated channel subunit alpha1 C
All_bpd_scz_cont_girdhar2022_samples_peak_100949	2124005	2127188	chr12	Neuron	Neuron	0.0310441	1.96765	0.5324	0.466257	0.85833	3184	*	Intron (ENST00000682544.1/775, intron 3 of 49)	12	2115224	2493386	378163	1	775	ENST00000682152.1	8781	ENSG00000151067	CACNA1C	calcium voltage-gated channel subunit alpha1 C
All_bpd_scz_cont_girdhar2022_samples_peak_10095	36912967	36913509	chr1	Neuron	Neuron	0.0311871	-0.729373	0.18848	0.664546	0.928084	543	*	Intron (ENST00000373091.8/2899, intron 1 of 15)	1	36849674	36859136	9463	2	2899	ENST00000462621.1	-53831	ENSG00000163873	GRIK3	glutamate ionotropic receptor kainate type subunit 3
All_bpd_scz_cont_girdhar2022_samples_peak_100950	2129037	2129469	chr12	Other	Other	0.103482	-0.909117	1.97863	0.160731	0.656327	433	*	Intron (ENST00000682544.1/775, intron 3 of 49)	12	2115224	2493386	378163	1	775	ENST00000682152.1	13813	ENSG00000151067	CACNA1C	calcium voltage-gated channel subunit alpha1 C
All_bpd_scz_cont_girdhar2022_samples_peak_100951	2137774	2138353	chr12	Other	Other	0.0227356	-0.59683	0.0991677	0.753084	0.95188	580	*	Intron (ENST00000682544.1/775, intron 3 of 49)	12	2115224	2493386	378163	1	775	ENST00000682152.1	22550	ENSG00000151067	CACNA1C	calcium voltage-gated channel subunit alpha1 C
All_bpd_scz_cont_girdhar2022_samples_peak_100953	2141170	2141747	chr12	Other	Other	-0.0333709	-0.514728	0.227665	0.633662	0.918931	578	*	Intron (ENST00000682544.1/775, intron 3 of 49)	12	2115224	2493386	378163	1	775	ENST00000682152.1	25946	ENSG00000151067	CACNA1C	calcium voltage-gated channel subunit alpha1 C
All_bpd_scz_cont_girdhar2022_samples_peak_100956	2146823	2147276	chr12	Other	Other	0.103287	-0.822699	2.65179	0.104646	0.581722	454	*	Intron (ENST00000682544.1/775, intron 3 of 49)	12	2115224	2493386	378163	1	775	ENST00000682152.1	31599	ENSG00000151067	CACNA1C	calcium voltage-gated channel subunit alpha1 C
All_bpd_scz_cont_girdhar2022_samples_peak_100958	2151395	2152052	chr12	Oligodendrocyte	Oligodendrocyte	0.0262439	0.525507	0.235355	0.627991	0.917247	658	*	Intron (ENST00000682544.1/775, intron 3 of 49)	12	2115224	2493386	378163	1	775	ENST00000682152.1	36171	ENSG00000151067	CACNA1C	calcium voltage-gated channel subunit alpha1 C
All_bpd_scz_cont_girdhar2022_samples_peak_100959	2152219	2152550	chr12	Other	Other	-0.0640014	-0.5964	1.17975	0.300103	0.772273	332	*	Intron (ENST00000682544.1/775, intron 3 of 49)	12	2115224	2493386	378163	1	775	ENST00000682152.1	36995	ENSG00000151067	CACNA1C	calcium voltage-gated channel subunit alpha1 C
All_bpd_scz_cont_girdhar2022_samples_peak_10096	36913718	36914277	chr1	Neuron	Neuron	0.0836072	-0.755856	1.30392	0.25455	0.740081	560	*	Intron (ENST00000373091.8/2899, intron 1 of 15)	1	36849674	36859136	9463	2	2899	ENST00000462621.1	-54582	ENSG00000163873	GRIK3	glutamate ionotropic receptor kainate type subunit 3
All_bpd_scz_cont_girdhar2022_samples_peak_100960	2153468	2155825	chr12	Neuron	Neuron	0.0677347	2.44282	4.60259	0.0328518	0.411293	2358	*	Intron (ENST00000682544.1/775, intron 3 of 49)	12	2115224	2493386	378163	1	775	ENST00000682152.1	38244	ENSG00000151067	CACNA1C	calcium voltage-gated channel subunit alpha1 C
All_bpd_scz_cont_girdhar2022_samples_peak_100961	2160022	2160495	chr12	Other	Other	0.095005	-0.415326	2.42602	0.120554	0.606354	474	*	Intron (ENST00000682544.1/775, intron 3 of 49)	12	2115224	2493386	378163	1	775	ENST00000682152.1	44798	ENSG00000151067	CACNA1C	calcium voltage-gated channel subunit alpha1 C
All_bpd_scz_cont_girdhar2022_samples_peak_100962	2161034	2162430	chr12	Astrocyte	Astrocyte	-0.00763559	1.25532	0.0430009	0.835886	0.972109	1397	*	Intron (ENST00000682544.1/775, intron 3 of 49)	12	2115224	2493386	378163	1	775	ENST00000682152.1	45810	ENSG00000151067	CACNA1C	calcium voltage-gated channel subunit alpha1 C
All_bpd_scz_cont_girdhar2022_samples_peak_100963	2162589	2162882	chr12	Other	Other	0.0786419	-1.10817	1.12585	0.289648	0.765517	294	*	Intron (ENST00000682544.1/775, intron 3 of 49)	12	2115224	2493386	378163	1	775	ENST00000682152.1	47365	ENSG00000151067	CACNA1C	calcium voltage-gated channel subunit alpha1 C
All_bpd_scz_cont_girdhar2022_samples_peak_100964	2163307	2164911	chr12	Other	Other	0.0385269	1.11169	0.927257	0.336473	0.794668	1605	*	Intron (ENST00000682544.1/775, intron 3 of 49)	12	2115224	2493386	378163	1	775	ENST00000682152.1	48083	ENSG00000151067	CACNA1C	calcium voltage-gated channel subunit alpha1 C
All_bpd_scz_cont_girdhar2022_samples_peak_100966	2169831	2171030	chr12	Neuron	Neuron	0.136558	0.205826	5.90501	0.0157764	0.329736	1200	*	Intron (ENST00000682544.1/775, intron 3 of 49)	12	2219485	2223447	3963	2	100874234	ENST00000669813.1	52417	ENSG00000256025	CACNA1C-AS4	CACNA1C antisense RNA 4
All_bpd_scz_cont_girdhar2022_samples_peak_100967	2171285	2172373	chr12	Other	Other	0.0115232	0.270451	0.0458094	0.830691	0.970784	1089	*	Intron (ENST00000682544.1/775, intron 3 of 49)	12	2219485	2223447	3963	2	100874234	ENST00000669813.1	51074	ENSG00000256025	CACNA1C-AS4	CACNA1C antisense RNA 4
All_bpd_scz_cont_girdhar2022_samples_peak_100968	2172651	2173273	chr12	Other	Other	0.0639735	-0.507332	1.14009	0.286626	0.763289	623	*	Intron (ENST00000682544.1/775, intron 3 of 49)	12	2219485	2223447	3963	2	100874234	ENST00000669813.1	50174	ENSG00000256025	CACNA1C-AS4	CACNA1C antisense RNA 4
All_bpd_scz_cont_girdhar2022_samples_peak_10097	36919509	36921515	chr1	Neuron	Neuron	0.0214178	0.831229	0.127075	0.721774	0.943852	2007	*	Intron (ENST00000373091.8/2899, intron 1 of 15)	1	36849674	36859136	9463	2	2899	ENST00000462621.1	-60373	ENSG00000163873	GRIK3	glutamate ionotropic receptor kainate type subunit 3
All_bpd_scz_cont_girdhar2022_samples_peak_100970	2177052	2177297	chr12	Neuron	Neuron	0.0943638	-0.797169	1.88589	0.170851	0.6674	246	*	Intron (ENST00000682544.1/775, intron 3 of 49)	12	2219485	2223447	3963	2	100874234	ENST00000669813.1	46150	ENSG00000256025	CACNA1C-AS4	CACNA1C antisense RNA 4
All_bpd_scz_cont_girdhar2022_samples_peak_100971	2177931	2178666	chr12	Neuron	Neuron	0.0565769	0.289921	1.13202	0.288333	0.764747	736	*	Intron (ENST00000682544.1/775, intron 3 of 49)	12	2219485	2223447	3963	2	100874234	ENST00000669813.1	44781	ENSG00000256025	CACNA1C-AS4	CACNA1C antisense RNA 4
All_bpd_scz_cont_girdhar2022_samples_peak_100972	2179725	2181622	chr12	Neuron	Neuron	0.0844281	2.4011	5.03393	0.0256991	0.38255	1898	*	Intron (ENST00000682544.1/775, intron 3 of 49)	12	2219485	2223447	3963	2	100874234	ENST00000669813.1	41825	ENSG00000256025	CACNA1C-AS4	CACNA1C antisense RNA 4
All_bpd_scz_cont_girdhar2022_samples_peak_100973	2183650	2184791	chr12	Neuron	Neuron	0.0743047	1.31673	3.75961	0.0535886	0.47857	1142	*	Intron (ENST00000682544.1/775, intron 3 of 49)	12	2219485	2223447	3963	2	100874234	ENST00000669813.1	38656	ENSG00000256025	CACNA1C-AS4	CACNA1C antisense RNA 4
All_bpd_scz_cont_girdhar2022_samples_peak_100977	2193554	2195660	chr12	Neuron	Neuron	-0.0125446	1.72584	0.119836	0.729493	0.945916	2107	*	Intron (ENST00000682544.1/775, intron 3 of 49)	12	2219485	2223447	3963	2	100874234	ENST00000669813.1	27787	ENSG00000256025	CACNA1C-AS4	CACNA1C antisense RNA 4
All_bpd_scz_cont_girdhar2022_samples_peak_100978	2195880	2196253	chr12	Neuron	Neuron	-0.0448572	-0.608187	0.519768	0.471589	0.860341	374	*	Intron (ENST00000682544.1/775, intron 3 of 49)	12	2219485	2223447	3963	2	100874234	ENST00000669813.1	27194	ENSG00000256025	CACNA1C-AS4	CACNA1C antisense RNA 4
All_bpd_scz_cont_girdhar2022_samples_peak_100979	2196709	2197358	chr12	Neuron	Neuron	0.00983424	0.0899807	0.0401467	0.90657	0.987237	650	*	Intron (ENST00000682544.1/775, intron 3 of 49)	12	2219485	2223447	3963	2	100874234	ENST00000669813.1	26089	ENSG00000256025	CACNA1C-AS4	CACNA1C antisense RNA 4
All_bpd_scz_cont_girdhar2022_samples_peak_10098	36921791	36922422	chr1	Neuron	Neuron	-0.0366496	-0.568413	0.264239	0.60766	0.910933	632	*	Intron (ENST00000373091.8/2899, intron 1 of 15)	1	36849674	36859136	9463	2	2899	ENST00000462621.1	-62655	ENSG00000163873	GRIK3	glutamate ionotropic receptor kainate type subunit 3
All_bpd_scz_cont_girdhar2022_samples_peak_100980	2197573	2198832	chr12	Neuron	Neuron	0.0222376	1.47978	0.290116	0.590608	0.905406	1260	*	Intron (ENST00000682544.1/775, intron 3 of 49)	12	2219485	2223447	3963	2	100874234	ENST00000669813.1	24615	ENSG00000256025	CACNA1C-AS4	CACNA1C antisense RNA 4
All_bpd_scz_cont_girdhar2022_samples_peak_100981	2199091	2199372	chr12	Neuron	Neuron	0.0317084	-1.00503	0.182039	0.669981	0.929658	282	*	Intron (ENST00000682544.1/775, intron 3 of 49)	12	2219485	2223447	3963	2	100874234	ENST00000669813.1	24075	ENSG00000256025	CACNA1C-AS4	CACNA1C antisense RNA 4
All_bpd_scz_cont_girdhar2022_samples_peak_100982	2200161	2200904	chr12	Neuron	Neuron	0.155611	0.120815	7.27375	0.00745505	0.259579	744	*	Intron (ENST00000682544.1/775, intron 3 of 49)	12	2219485	2223447	3963	2	100874234	ENST00000669813.1	22543	ENSG00000256025	CACNA1C-AS4	CACNA1C antisense RNA 4
All_bpd_scz_cont_girdhar2022_samples_peak_100985	2209614	2210613	chr12	Neuron	Neuron	0.0759494	1.23561	2.92281	0.0885308	0.555494	1000	*	Intron (ENST00000682544.1/775, intron 3 of 49)	12	2219485	2223447	3963	2	100874234	ENST00000669813.1	12834	ENSG00000256025	CACNA1C-AS4	CACNA1C antisense RNA 4
All_bpd_scz_cont_girdhar2022_samples_peak_100986	2212665	2214335	chr12	Astrocyte,Neuron	Multiple	0.06615	2.73341	3.73003	0.0545311	0.481364	1671	*	Intron (ENST00000682544.1/775, intron 3 of 49)	12	2219485	2223447	3963	2	100874234	ENST00000669813.1	9112	ENSG00000256025	CACNA1C-AS4	CACNA1C antisense RNA 4
All_bpd_scz_cont_girdhar2022_samples_peak_100987	2215221	2215897	chr12	Neuron	Neuron	0.095435	0.593402	3.38617	0.0668873	0.511844	677	*	Intron (ENST00000682544.1/775, intron 3 of 49)	12	2219485	2223447	3963	2	100874234	ENST00000669813.1	7550	ENSG00000256025	CACNA1C-AS4	CACNA1C antisense RNA 4
All_bpd_scz_cont_girdhar2022_samples_peak_100988	2216399	2216748	chr12	Neuron	Neuron	0.099595	-0.281024	3.36054	0.0679215	0.513954	350	*	Intron (ENST00000682544.1/775, intron 3 of 49)	12	2219485	2223447	3963	2	100874234	ENST00000669813.1	6699	ENSG00000256025	CACNA1C-AS4	CACNA1C antisense RNA 4
All_bpd_scz_cont_girdhar2022_samples_peak_100991	2221021	2221868	chr12	Other	Other	0.0670136	-0.183987	1.28193	0.258586	0.743259	848	*	Promoter (1-2kb)	12	2219485	2223447	3963	2	100874234	ENST00000669813.1	1579	ENSG00000256025	CACNA1C-AS4	CACNA1C antisense RNA 4
All_bpd_scz_cont_girdhar2022_samples_peak_100992	2224298	2224780	chr12	Other	Other	-0.0835985	-0.906232	1.53172	0.216973	0.710507	483	*	Promoter (<=1kb)	12	2220537	2223479	2943	2	100874234	ENST00000544415.1	-819	ENSG00000256025	CACNA1C-AS4	CACNA1C antisense RNA 4
All_bpd_scz_cont_girdhar2022_samples_peak_100994	2226616	2227377	chr12	Other	Other	-0.061659	-0.232333	1.17368	0.279651	0.758322	762	*	Intron (ENST00000682544.1/775, intron 3 of 49)	12	2220537	2223479	2943	2	100874234	ENST00000544415.1	-3137	ENSG00000256025	CACNA1C-AS4	CACNA1C antisense RNA 4
All_bpd_scz_cont_girdhar2022_samples_peak_100995	2234891	2235363	chr12	Neuron	Neuron	0.0454708	-0.195478	0.517606	0.472512	0.860671	473	*	Intron (ENST00000682544.1/775, intron 3 of 49)	12	2220537	2223479	2943	2	100874234	ENST00000544415.1	-11412	ENSG00000256025	CACNA1C-AS4	CACNA1C antisense RNA 4
All_bpd_scz_cont_girdhar2022_samples_peak_100996	2236811	2240504	chr12	Neuron,Oligodendrocyte	Multiple	0.042932	3.02747	1.80364	0.180446	0.676752	3694	*	Intron (ENST00000682544.1/775, intron 3 of 49)	12	2220537	2223479	2943	2	100874234	ENST00000544415.1	-13332	ENSG00000256025	CACNA1C-AS4	CACNA1C antisense RNA 4
All_bpd_scz_cont_girdhar2022_samples_peak_100997	2244012	2244737	chr12	Neuron	Neuron	-0.000356076	0.558581	4.5106935788829e-05	0.994646	0.999721	726	*	Intron (ENST00000682544.1/775, intron 3 of 49)	12	2220537	2223479	2943	2	100874234	ENST00000544415.1	-20533	ENSG00000256025	CACNA1C-AS4	CACNA1C antisense RNA 4
All_bpd_scz_cont_girdhar2022_samples_peak_100998	2247496	2247861	chr12	Neuron	Neuron	-0.0476537	-0.348707	0.62018	0.431699	0.843454	366	*	Intron (ENST00000682544.1/775, intron 3 of 49)	12	2269776	2288937	19162	1	100874370	ENST00000542680.1	-21915	NA	CACNA1C-IT3	CACNA1C intronic transcript 3
All_bpd_scz_cont_girdhar2022_samples_peak_100999	2248123	2249762	chr12	Neuron	Neuron	0.0300579	2.19484	0.643149	0.423307	0.839777	1640	*	Intron (ENST00000682544.1/775, intron 3 of 49)	12	2269776	2288937	19162	1	100874370	ENST00000542680.1	-20014	NA	CACNA1C-IT3	CACNA1C intronic transcript 3
All_bpd_scz_cont_girdhar2022_samples_peak_1010	5480270	5480643	chr1	Neuron	Neuron	-0.0413475	-0.238316	0.441552	0.506964	0.874362	374	*	Intron (ENST00000641426.1/105376686, intron 2 of 2)	1	5490829	5492804	1976	2	105376686	ENST00000649109.1	12161	NA	LOC105376686	uncharacterized LOC105376686
All_bpd_scz_cont_girdhar2022_samples_peak_10100	36924256	36924932	chr1	Neuron	Neuron	0.128176	-0.276342	4.00165	0.0464973	0.45794	677	*	Intron (ENST00000373091.8/2899, intron 1 of 15)	1	36849674	36859136	9463	2	2899	ENST00000462621.1	-65120	ENSG00000163873	GRIK3	glutamate ionotropic receptor kainate type subunit 3
All_bpd_scz_cont_girdhar2022_samples_peak_101000	2250014	2250415	chr12	Neuron	Neuron	0.128286	-0.397791	3.79893	0.0523624	0.475044	402	*	Intron (ENST00000682544.1/775, intron 3 of 49)	12	2269776	2288937	19162	1	100874370	ENST00000542680.1	-19361	NA	CACNA1C-IT3	CACNA1C intronic transcript 3
All_bpd_scz_cont_girdhar2022_samples_peak_101001	2250573	2251552	chr12	Neuron	Neuron	0.0365917	0.921442	0.615494	0.433442	0.844041	980	*	Intron (ENST00000682544.1/775, intron 3 of 49)	12	2269776	2288937	19162	1	100874370	ENST00000542680.1	-18224	NA	CACNA1C-IT3	CACNA1C intronic transcript 3
All_bpd_scz_cont_girdhar2022_samples_peak_101002	2252378	2252646	chr12	Neuron	Neuron	0.109659	-0.698606	2.52267	0.113438	0.596369	269	*	Intron (ENST00000682544.1/775, intron 3 of 49)	12	2269776	2288937	19162	1	100874370	ENST00000542680.1	-17130	NA	CACNA1C-IT3	CACNA1C intronic transcript 3
All_bpd_scz_cont_girdhar2022_samples_peak_101003	2254850	2255680	chr12	Other	Other	-0.0083672	0.0290559	0.0241281	0.87668	0.981361	831	*	Intron (ENST00000682544.1/775, intron 3 of 49)	12	2269776	2288937	19162	1	100874370	ENST00000542680.1	-14096	NA	CACNA1C-IT3	CACNA1C intronic transcript 3
All_bpd_scz_cont_girdhar2022_samples_peak_101004	2257513	2258217	chr12	Neuron	Neuron	0.0370958	-0.15877	0.447199	0.504262	0.873329	705	*	Intron (ENST00000682544.1/775, intron 3 of 49)	12	2269776	2288937	19162	1	100874370	ENST00000542680.1	-11559	NA	CACNA1C-IT3	CACNA1C intronic transcript 3
All_bpd_scz_cont_girdhar2022_samples_peak_101006	2259043	2259621	chr12	Other	Other	-0.0754311	-0.660939	1.50269	0.221369	0.714566	579	*	Intron (ENST00000682544.1/775, intron 3 of 49)	12	2269776	2288937	19162	1	100874370	ENST00000542680.1	-10155	NA	CACNA1C-IT3	CACNA1C intronic transcript 3
All_bpd_scz_cont_girdhar2022_samples_peak_101009	2264029	2264482	chr12	Neuron	Neuron	0.0408095	-0.298415	0.481236	0.488483	0.867137	454	*	Intron (ENST00000682544.1/775, intron 3 of 49)	12	2269776	2288937	19162	1	100874370	ENST00000542680.1	-5294	NA	CACNA1C-IT3	CACNA1C intronic transcript 3
All_bpd_scz_cont_girdhar2022_samples_peak_10101	36931259	36932120	chr1	Neuron	Neuron	-0.0732697	-0.135141	1.81914	0.178591	0.674915	862	*	Intron (ENST00000373091.8/2899, intron 1 of 15)	1	36849674	36859136	9463	2	2899	ENST00000462621.1	-72123	ENSG00000163873	GRIK3	glutamate ionotropic receptor kainate type subunit 3
All_bpd_scz_cont_girdhar2022_samples_peak_101010	2264869	2266237	chr12	Neuron	Neuron	0.0330715	1.25477	0.613458	0.434203	0.844339	1369	*	Intron (ENST00000682544.1/775, intron 3 of 49)	12	2269776	2288937	19162	1	100874370	ENST00000542680.1	-3539	NA	CACNA1C-IT3	CACNA1C intronic transcript 3
All_bpd_scz_cont_girdhar2022_samples_peak_101011	2267539	2269870	chr12	Neuron	Neuron	0.0462221	2.3791	1.40667	0.236694	0.726951	2332	*	Promoter (<=1kb)	12	2269776	2288937	19162	1	100874370	ENST00000542680.1	0	NA	CACNA1C-IT3	CACNA1C intronic transcript 3
All_bpd_scz_cont_girdhar2022_samples_peak_101012	2272037	2272524	chr12	Neuron	Neuron	0.0607474	0.0573975	1.40779	0.236509	0.726764	488	*	Promoter (2-3kb)	12	2269776	2288937	19162	1	100874370	ENST00000542680.1	2261	NA	CACNA1C-IT3	CACNA1C intronic transcript 3
All_bpd_scz_cont_girdhar2022_samples_peak_101013	2273435	2273914	chr12	Other	Other	-0.0103753	-0.427212	0.026239	0.871444	0.980248	480	*	Intron (ENST00000682544.1/775, intron 3 of 49)	12	2269776	2288937	19162	1	100874370	ENST00000542680.1	3659	NA	CACNA1C-IT3	CACNA1C intronic transcript 3
All_bpd_scz_cont_girdhar2022_samples_peak_101014	2274406	2275057	chr12	Other	Other	0.0845126	-0.524708	1.60756	0.205971	0.70094	652	*	Intron (ENST00000682544.1/775, intron 3 of 49)	12	2269776	2288937	19162	1	100874370	ENST00000542680.1	4630	NA	CACNA1C-IT3	CACNA1C intronic transcript 3
All_bpd_scz_cont_girdhar2022_samples_peak_101016	2277540	2278011	chr12	Other	Other	0.0792863	-0.945844	0.934087	0.334703	0.793444	472	*	Intron (ENST00000682544.1/775, intron 3 of 49)	12	2269776	2288937	19162	1	100874370	ENST00000542680.1	7764	NA	CACNA1C-IT3	CACNA1C intronic transcript 3
All_bpd_scz_cont_girdhar2022_samples_peak_101017	2282158	2282859	chr12	Other	Other	-0.000317659	-0.0128788	2.76858785191055e-05	0.995806	0.99983	702	*	Intron (ENST00000682544.1/775, intron 3 of 49)	12	2269776	2288937	19162	1	100874370	ENST00000542680.1	12382	NA	CACNA1C-IT3	CACNA1C intronic transcript 3
All_bpd_scz_cont_girdhar2022_samples_peak_101018	2283178	2285657	chr12	Other	Other	0.0214162	1.71664	0.303357	0.582259	0.902631	2480	*	Intron (ENST00000682544.1/775, intron 3 of 49)	12	2269776	2288937	19162	1	100874370	ENST00000542680.1	13402	NA	CACNA1C-IT3	CACNA1C intronic transcript 3
All_bpd_scz_cont_girdhar2022_samples_peak_101019	2285905	2287572	chr12	Other	Other	-0.0190274	1.28712	0.200929	0.654346	0.925031	1668	*	Intron (ENST00000682544.1/775, intron 3 of 49)	12	2269776	2288937	19162	1	100874370	ENST00000542680.1	16129	NA	CACNA1C-IT3	CACNA1C intronic transcript 3
All_bpd_scz_cont_girdhar2022_samples_peak_101020	2288084	2288417	chr12	Other	Other	0.0474088	-0.689807	0.559034	0.455327	0.853472	334	*	Exon (ENST00000542680.1/100874370, exon 2 of 3)	12	2269776	2288937	19162	1	100874370	ENST00000542680.1	18308	NA	CACNA1C-IT3	CACNA1C intronic transcript 3
All_bpd_scz_cont_girdhar2022_samples_peak_101023	2291962	2292275	chr12	Other	Other	0.119763	-1.1712	2.84064	0.0931095	0.563521	314	*	Intron (ENST00000682544.1/775, intron 3 of 49)	12	2269776	2288937	19162	1	100874370	ENST00000542680.1	22186	NA	CACNA1C-IT3	CACNA1C intronic transcript 3
All_bpd_scz_cont_girdhar2022_samples_peak_101025	2295725	2298205	chr12	Neuron	Neuron	-0.00182217	2.03556	0.00214273	0.963115	0.996273	2481	*	Intron (ENST00000682544.1/775, intron 3 of 49)	12	2269776	2288937	19162	1	100874370	ENST00000542680.1	25949	NA	CACNA1C-IT3	CACNA1C intronic transcript 3
All_bpd_scz_cont_girdhar2022_samples_peak_101026	2301579	2302673	chr12	Neuron	Neuron	0.0195145	0.796283	0.190917	0.662517	0.927527	1095	*	Intron (ENST00000682544.1/775, intron 3 of 49)	12	2269776	2288937	19162	1	100874370	ENST00000542680.1	31803	NA	CACNA1C-IT3	CACNA1C intronic transcript 3
All_bpd_scz_cont_girdhar2022_samples_peak_101027	2302859	2303344	chr12	Neuron	Neuron	0.031023	-0.713037	0.2055	0.650697	0.923984	486	*	Intron (ENST00000682544.1/775, intron 3 of 49)	12	2269776	2288937	19162	1	100874370	ENST00000542680.1	33083	NA	CACNA1C-IT3	CACNA1C intronic transcript 3
All_bpd_scz_cont_girdhar2022_samples_peak_101028	2304216	2305791	chr12	Neuron	Neuron	-0.0750786	0.713268	2.09486	0.149002	0.642577	1576	*	Intron (ENST00000682544.1/775, intron 3 of 49)	12	2269776	2288937	19162	1	100874370	ENST00000542680.1	34440	NA	CACNA1C-IT3	CACNA1C intronic transcript 3
All_bpd_scz_cont_girdhar2022_samples_peak_101029	2305957	2308036	chr12	Neuron	Neuron	-0.0263135	1.22312	0.357412	0.550469	0.891801	2080	*	Intron (ENST00000682544.1/775, intron 3 of 49)	12	2269776	2288937	19162	1	100874370	ENST00000542680.1	36181	NA	CACNA1C-IT3	CACNA1C intronic transcript 3
All_bpd_scz_cont_girdhar2022_samples_peak_10103	36938049	36939538	chr1	Neuron	Neuron	0.0150429	0.592757	0.0932084	0.760382	0.953765	1490	*	Intron (ENST00000373091.8/2899, intron 1 of 15)	1	36849674	36859136	9463	2	2899	ENST00000462621.1	-78913	ENSG00000163873	GRIK3	glutamate ionotropic receptor kainate type subunit 3
All_bpd_scz_cont_girdhar2022_samples_peak_101030	2310572	2311658	chr12	Other	Other	-0.0223527	0.107903	0.194366	0.704976	0.939645	1087	*	Intron (ENST00000682544.1/775, intron 3 of 49)	12	2269776	2288937	19162	1	100874370	ENST00000542680.1	40796	NA	CACNA1C-IT3	CACNA1C intronic transcript 3
All_bpd_scz_cont_girdhar2022_samples_peak_101033	2318459	2319153	chr12	Other	Other	-0.030991	-0.351718	0.204102	0.651808	0.924316	695	*	Intron (ENST00000682544.1/775, intron 3 of 49)	12	2269776	2288937	19162	1	100874370	ENST00000542680.1	48683	NA	CACNA1C-IT3	CACNA1C intronic transcript 3
All_bpd_scz_cont_girdhar2022_samples_peak_101034	2319711	2320239	chr12	Other	Other	0.0806047	-0.411134	1.58897	0.208606	0.703411	529	*	Intron (ENST00000682544.1/775, intron 3 of 49)	12	2269776	2288937	19162	1	100874370	ENST00000542680.1	49935	NA	CACNA1C-IT3	CACNA1C intronic transcript 3
All_bpd_scz_cont_girdhar2022_samples_peak_101035	2320569	2321000	chr12	Neuron	Neuron	0.0545633	-0.21458	1.04198	0.429384	0.842423	432	*	Intron (ENST00000682544.1/775, intron 3 of 49)	12	2269776	2288937	19162	1	100874370	ENST00000542680.1	50793	NA	CACNA1C-IT3	CACNA1C intronic transcript 3
All_bpd_scz_cont_girdhar2022_samples_peak_101036	2322572	2325387	chr12	Neuron	Neuron	0.0369217	2.27737	1.06109	0.303925	0.774736	2816	*	Intron (ENST00000682544.1/775, intron 3 of 49)	12	2269776	2288937	19162	1	100874370	ENST00000542680.1	52796	NA	CACNA1C-IT3	CACNA1C intronic transcript 3
All_bpd_scz_cont_girdhar2022_samples_peak_101037	2325680	2326855	chr12	Other	Other	0.00106043	0.756469	0.000568419	0.980997	0.998427	1176	*	Intron (ENST00000682544.1/775, intron 3 of 49)	12	2269776	2288937	19162	1	100874370	ENST00000542680.1	55904	NA	CACNA1C-IT3	CACNA1C intronic transcript 3
All_bpd_scz_cont_girdhar2022_samples_peak_10104	36940612	36941243	chr1	Other	Other	0.0155098	-0.671418	0.044098	0.833836	0.971588	632	*	Intron (ENST00000373091.8/2899, intron 1 of 15)	1	36849674	36859136	9463	2	2899	ENST00000462621.1	-81476	ENSG00000163873	GRIK3	glutamate ionotropic receptor kainate type subunit 3
All_bpd_scz_cont_girdhar2022_samples_peak_101041	2333015	2334538	chr12	Neuron	Neuron	-0.0688573	1.70129	3.47998	0.0632435	0.503437	1524	*	Exon (ENST00000648763.1/ENST00000648763.1, exon 2 of 3)	12	2269776	2288937	19162	1	100874370	ENST00000542680.1	63239	NA	CACNA1C-IT3	CACNA1C intronic transcript 3
All_bpd_scz_cont_girdhar2022_samples_peak_101042	2335474	2335884	chr12	Neuron	Neuron	-0.0788505	0.0922787	2.23592	0.136051	0.626345	411	*	Exon (ENST00000648763.1/ENST00000648763.1, exon 1 of 3)	12	2269776	2288937	19162	1	100874370	ENST00000542680.1	65698	NA	CACNA1C-IT3	CACNA1C intronic transcript 3
All_bpd_scz_cont_girdhar2022_samples_peak_101043	2336105	2337524	chr12	Neuron	Neuron	-0.0090168	1.89623	0.0481925	0.826411	0.969646	1420	*	Intron (ENST00000682544.1/775, intron 3 of 49)	12	2269776	2288937	19162	1	100874370	ENST00000542680.1	66329	NA	CACNA1C-IT3	CACNA1C intronic transcript 3
All_bpd_scz_cont_girdhar2022_samples_peak_101045	2341551	2343387	chr12	Neuron	Neuron	-0.0557359	1.06362	2.20766	0.13854	0.629603	1837	*	Intron (ENST00000682544.1/775, intron 3 of 49)	12	2269776	2288937	19162	1	100874370	ENST00000542680.1	71775	NA	CACNA1C-IT3	CACNA1C intronic transcript 3
All_bpd_scz_cont_girdhar2022_samples_peak_101046	2344961	2345315	chr12	Neuron	Neuron	-0.00130444	-0.698864	0.000324096	0.985651	0.998815	355	*	Intron (ENST00000682544.1/775, intron 3 of 49)	12	2269776	2288937	19162	1	100874370	ENST00000542680.1	75185	NA	CACNA1C-IT3	CACNA1C intronic transcript 3
All_bpd_scz_cont_girdhar2022_samples_peak_101047	2345915	2346432	chr12	Neuron	Neuron	0.0901295	-0.451793	1.79375	0.181641	0.677811	518	*	Intron (ENST00000682544.1/775, intron 3 of 49)	12	2269776	2288937	19162	1	100874370	ENST00000542680.1	76139	NA	CACNA1C-IT3	CACNA1C intronic transcript 3
All_bpd_scz_cont_girdhar2022_samples_peak_101048	2346954	2349341	chr12	Neuron	Neuron	-0.0238964	1.73769	0.334186	0.563706	0.896367	2388	*	Intron (ENST00000682544.1/775, intron 3 of 49)	12	2269776	2288937	19162	1	100874370	ENST00000542680.1	77178	NA	CACNA1C-IT3	CACNA1C intronic transcript 3
All_bpd_scz_cont_girdhar2022_samples_peak_101049	2353657	2354990	chr12	Neuron	Neuron	0.00638113	2.06023	0.0260365	0.871937	0.980377	1334	*	Intron (ENST00000682544.1/775, intron 3 of 49)	12	2269776	2288937	19162	1	100874370	ENST00000542680.1	83881	NA	CACNA1C-IT3	CACNA1C intronic transcript 3
All_bpd_scz_cont_girdhar2022_samples_peak_101050	2356959	2357279	chr12	Neuron	Neuron	6.51153618048553e-05	-0.206526	1.33518963950647e-05	0.997087	0.999846	321	*	Intron (ENST00000682544.1/775, intron 3 of 49)	12	2269776	2288937	19162	1	100874370	ENST00000542680.1	87183	NA	CACNA1C-IT3	CACNA1C intronic transcript 3
All_bpd_scz_cont_girdhar2022_samples_peak_101051	2358430	2359419	chr12	Neuron	Neuron	0.0911546	1.70975	5.91251	0.015711	0.329354	990	*	Intron (ENST00000682544.1/775, intron 3 of 49)	12	2269776	2288937	19162	1	100874370	ENST00000542680.1	88654	NA	CACNA1C-IT3	CACNA1C intronic transcript 3
All_bpd_scz_cont_girdhar2022_samples_peak_101052	2359608	2360038	chr12	Neuron	Neuron	0.0645991	0.571995	2.04206	0.154204	0.648403	431	*	Intron (ENST00000682544.1/775, intron 3 of 49)	12	2448976	2566582	117607	1	775	ENST00000682343.2	-88938	ENSG00000151067	CACNA1C	calcium voltage-gated channel subunit alpha1 C
All_bpd_scz_cont_girdhar2022_samples_peak_101053	2360299	2360712	chr12	Neuron	Neuron	0.122766	-0.116086	4.44268	0.0360103	0.423229	414	*	Intron (ENST00000682544.1/775, intron 3 of 49)	12	2448976	2566582	117607	1	775	ENST00000682343.2	-88264	ENSG00000151067	CACNA1C	calcium voltage-gated channel subunit alpha1 C
All_bpd_scz_cont_girdhar2022_samples_peak_101054	2362433	2363278	chr12	Neuron	Neuron	0.00238421	0.186029	0.00204061	0.964004	0.996373	846	*	Intron (ENST00000682544.1/775, intron 3 of 49)	12	2448976	2566582	117607	1	775	ENST00000682343.2	-85698	ENSG00000151067	CACNA1C	calcium voltage-gated channel subunit alpha1 C
All_bpd_scz_cont_girdhar2022_samples_peak_101055	2364727	2365187	chr12	Other	Other	0.0129695	-0.697011	0.0443298	0.833406	0.971469	461	*	Intron (ENST00000682544.1/775, intron 3 of 49)	12	2448976	2566582	117607	1	775	ENST00000682343.2	-83789	ENSG00000151067	CACNA1C	calcium voltage-gated channel subunit alpha1 C
All_bpd_scz_cont_girdhar2022_samples_peak_101058	2374536	2375255	chr12	Neuron	Neuron	0.0351096	-0.48889	0.331632	0.565199	0.896683	720	*	Intron (ENST00000682544.1/775, intron 3 of 49)	12	2448976	2566582	117607	1	775	ENST00000682343.2	-73721	ENSG00000151067	CACNA1C	calcium voltage-gated channel subunit alpha1 C
All_bpd_scz_cont_girdhar2022_samples_peak_10106	36943855	36944732	chr1	Other	Other	0.0291681	-0.151162	0.202418	0.653152	0.924612	878	*	Intron (ENST00000373091.8/2899, intron 1 of 15)	1	36849674	36859136	9463	2	2899	ENST00000462621.1	-84719	ENSG00000163873	GRIK3	glutamate ionotropic receptor kainate type subunit 3
All_bpd_scz_cont_girdhar2022_samples_peak_101060	2378655	2379268	chr12	Other	Other	0.0291454	-0.574156	0.210543	0.646726	0.922831	614	*	Intron (ENST00000682544.1/775, intron 3 of 49)	12	2448976	2566582	117607	1	775	ENST00000682343.2	-69708	ENSG00000151067	CACNA1C	calcium voltage-gated channel subunit alpha1 C
All_bpd_scz_cont_girdhar2022_samples_peak_101061	2380121	2380697	chr12	Neuron	Neuron	-0.0279394	-0.180521	0.252694	0.615611	0.913752	577	*	Intron (ENST00000682544.1/775, intron 3 of 49)	12	2448976	2566582	117607	1	775	ENST00000682343.2	-68279	ENSG00000151067	CACNA1C	calcium voltage-gated channel subunit alpha1 C
All_bpd_scz_cont_girdhar2022_samples_peak_101062	2380919	2385248	chr12	Neuron	Neuron	-0.00625036	2.11221	0.030414	0.86169	0.978055	4330	*	Intron (ENST00000682544.1/775, intron 3 of 49)	12	2448976	2566582	117607	1	775	ENST00000682343.2	-63728	ENSG00000151067	CACNA1C	calcium voltage-gated channel subunit alpha1 C
All_bpd_scz_cont_girdhar2022_samples_peak_101063	2389231	2389648	chr12	Other	Other	0.0958399	-1.1394	1.41613	0.235129	0.725625	418	*	Intron (ENST00000682544.1/775, intron 3 of 49)	12	2448976	2566582	117607	1	775	ENST00000682343.2	-59328	ENSG00000151067	CACNA1C	calcium voltage-gated channel subunit alpha1 C
All_bpd_scz_cont_girdhar2022_samples_peak_101064	2392734	2393710	chr12	Other	Other	-0.0644386	0.330086	1.55177	0.213998	0.708179	977	*	Intron (ENST00000682544.1/775, intron 3 of 49)	12	2448976	2566582	117607	1	775	ENST00000682343.2	-55266	ENSG00000151067	CACNA1C	calcium voltage-gated channel subunit alpha1 C
All_bpd_scz_cont_girdhar2022_samples_peak_101065	2395653	2397263	chr12	Other	Other	-0.0148727	1.19366	0.132808	0.715835	0.942475	1611	*	Intron (ENST00000682544.1/775, intron 3 of 49)	12	2448976	2566582	117607	1	775	ENST00000682343.2	-51713	ENSG00000151067	CACNA1C	calcium voltage-gated channel subunit alpha1 C
All_bpd_scz_cont_girdhar2022_samples_peak_101066	2397436	2398231	chr12	Neuron	Neuron	0.0546216	0.258471	1.4707	0.226338	0.718449	796	*	Intron (ENST00000682544.1/775, intron 3 of 49)	12	2448976	2566582	117607	1	775	ENST00000682343.2	-50745	ENSG00000151067	CACNA1C	calcium voltage-gated channel subunit alpha1 C
All_bpd_scz_cont_girdhar2022_samples_peak_101068	2400729	2401506	chr12	Neuron	Neuron	0.0158058	-0.102711	0.075209	0.784116	0.95958	778	*	Intron (ENST00000682544.1/775, intron 3 of 49)	12	2448976	2566582	117607	1	775	ENST00000682343.2	-47470	ENSG00000151067	CACNA1C	calcium voltage-gated channel subunit alpha1 C
All_bpd_scz_cont_girdhar2022_samples_peak_101069	2401811	2402554	chr12	Other	Other	-0.0261495	-0.302331	0.190889	0.662541	0.927528	744	*	Intron (ENST00000682544.1/775, intron 3 of 49)	12	2448976	2566582	117607	1	775	ENST00000682343.2	-46422	ENSG00000151067	CACNA1C	calcium voltage-gated channel subunit alpha1 C
All_bpd_scz_cont_girdhar2022_samples_peak_10107	36945237	36946570	chr1	Neuron	Neuron	-0.0246885	0.54533	0.221388	0.638379	0.920248	1334	*	Intron (ENST00000373091.8/2899, intron 1 of 15)	1	36849674	36859136	9463	2	2899	ENST00000462621.1	-86101	ENSG00000163873	GRIK3	glutamate ionotropic receptor kainate type subunit 3
All_bpd_scz_cont_girdhar2022_samples_peak_101070	2408964	2411982	chr12	Neuron	Neuron	0.0200998	2.20459	0.239727	0.624817	0.916467	3019	*	Intron (ENST00000682544.1/775, intron 3 of 49)	12	2448976	2566582	117607	1	775	ENST00000682343.2	-36994	ENSG00000151067	CACNA1C	calcium voltage-gated channel subunit alpha1 C
All_bpd_scz_cont_girdhar2022_samples_peak_101071	2412197	2412436	chr12	Neuron	Neuron	0.0819002	-1.15493	1.02134	0.313143	0.780561	240	*	Intron (ENST00000682544.1/775, intron 3 of 49)	12	2448976	2566582	117607	1	775	ENST00000682343.2	-36540	ENSG00000151067	CACNA1C	calcium voltage-gated channel subunit alpha1 C
All_bpd_scz_cont_girdhar2022_samples_peak_101072	2414325	2415455	chr12	Other	Other	-0.0362219	0.482753	0.504658	0.478098	0.862774	1131	*	Intron (ENST00000682544.1/775, intron 3 of 49)	12	2448976	2566582	117607	1	775	ENST00000682343.2	-33521	ENSG00000151067	CACNA1C	calcium voltage-gated channel subunit alpha1 C
All_bpd_scz_cont_girdhar2022_samples_peak_101073	2422694	2423382	chr12	Neuron	Neuron	-0.0342345	-0.530499	0.302749	0.582637	0.902755	689	*	Intron (ENST00000682544.1/775, intron 3 of 49)	12	2448976	2566582	117607	1	775	ENST00000682343.2	-25594	ENSG00000151067	CACNA1C	calcium voltage-gated channel subunit alpha1 C
All_bpd_scz_cont_girdhar2022_samples_peak_101074	2423663	2425152	chr12	Neuron	Neuron	0.013164	1.35368	0.0820736	0.774735	0.957386	1490	*	Intron (ENST00000682544.1/775, intron 3 of 49)	12	2448976	2566582	117607	1	775	ENST00000682343.2	-23824	ENSG00000151067	CACNA1C	calcium voltage-gated channel subunit alpha1 C
All_bpd_scz_cont_girdhar2022_samples_peak_101075	2431349	2433799	chr12	Neuron	Neuron	-0.0410693	1.52825	0.853261	0.356489	0.806499	2451	*	Intron (ENST00000682544.1/775, intron 3 of 49)	12	2448976	2566582	117607	1	775	ENST00000682343.2	-15177	ENSG00000151067	CACNA1C	calcium voltage-gated channel subunit alpha1 C
All_bpd_scz_cont_girdhar2022_samples_peak_101076	2439021	2441408	chr12	Neuron	Neuron	-0.00495673	1.49567	0.0161458	0.898986	0.98592	2388	*	Exon (ENST00000649808.1/ENST00000649808.1, exon 3 of 3)	12	2448976	2566582	117607	1	775	ENST00000682343.2	-7568	ENSG00000151067	CACNA1C	calcium voltage-gated channel subunit alpha1 C
All_bpd_scz_cont_girdhar2022_samples_peak_101077	2443625	2444428	chr12	Neuron	Neuron	-0.0286359	0.17094	0.194631	0.659457	0.926631	804	*	Intron (ENST00000682544.1/775, intron 3 of 49)	12	2448976	2566582	117607	1	775	ENST00000682343.2	-4548	ENSG00000151067	CACNA1C	calcium voltage-gated channel subunit alpha1 C
All_bpd_scz_cont_girdhar2022_samples_peak_101078	2447046	2448610	chr12	Neuron	Neuron	-0.0597024	0.667349	1.6341	0.202278	0.697847	1565	*	Promoter (<=1kb)	12	2448976	2566582	117607	1	775	ENST00000682343.2	-366	ENSG00000151067	CACNA1C	calcium voltage-gated channel subunit alpha1 C
All_bpd_scz_cont_girdhar2022_samples_peak_101079	2450657	2451386	chr12	Neuron	Neuron	-0.0505121	-0.218142	0.812622	0.368182	0.812907	730	*	Promoter (1-2kb)	12	2448976	2566582	117607	1	775	ENST00000682343.2	1681	ENSG00000151067	CACNA1C	calcium voltage-gated channel subunit alpha1 C
All_bpd_scz_cont_girdhar2022_samples_peak_10108	36946807	36947782	chr1	Neuron	Neuron	0.0125178	0.64167	0.0620916	0.803417	0.964266	976	*	Intron (ENST00000373091.8/2899, intron 1 of 15)	1	36804618	37034129	229512	2	2899	ENST00000373093.4	86347	ENSG00000163873	GRIK3	glutamate ionotropic receptor kainate type subunit 3
All_bpd_scz_cont_girdhar2022_samples_peak_101080	2451596	2454291	chr12	Neuron	Neuron	-0.0586409	1.79667	2.05838	0.152575	0.646598	2696	*	Promoter (2-3kb)	12	2448976	2566582	117607	1	775	ENST00000682343.2	2620	ENSG00000151067	CACNA1C	calcium voltage-gated channel subunit alpha1 C
All_bpd_scz_cont_girdhar2022_samples_peak_101081	2456898	2458913	chr12	Other	Other	0.000805192	1.8076	0.000337423	0.985359	0.998815	2016	*	3' UTR	12	2448976	2566582	117607	1	775	ENST00000682343.2	7922	ENSG00000151067	CACNA1C	calcium voltage-gated channel subunit alpha1 C
All_bpd_scz_cont_girdhar2022_samples_peak_101082	2459265	2459824	chr12	Other	Other	0.0684479	-0.363727	1.15501	0.283502	0.76082	560	*	Intron (ENST00000682544.1/775, intron 5 of 49)	12	2448976	2566582	117607	1	775	ENST00000682343.2	10289	ENSG00000151067	CACNA1C	calcium voltage-gated channel subunit alpha1 C
All_bpd_scz_cont_girdhar2022_samples_peak_101083	2464077	2464953	chr12	Other	Other	0.110463	-0.254404	3.24175	0.072945	0.525407	877	*	Intron (ENST00000682544.1/775, intron 5 of 49)	12	2448976	2566582	117607	1	775	ENST00000682343.2	15101	ENSG00000151067	CACNA1C	calcium voltage-gated channel subunit alpha1 C
All_bpd_scz_cont_girdhar2022_samples_peak_101084	2466263	2466913	chr12	Other	Other	0.000846793	-0.571866	0.000178405	0.989353	0.999162	651	*	Intron (ENST00000682544.1/775, intron 5 of 49)	12	2448976	2566582	117607	1	775	ENST00000682343.2	17287	ENSG00000151067	CACNA1C	calcium voltage-gated channel subunit alpha1 C
All_bpd_scz_cont_girdhar2022_samples_peak_101085	2468044	2468865	chr12	Neuron	Neuron	-0.0993155	-0.170828	2.99639	0.0846389	0.548747	822	*	Intron (ENST00000682544.1/775, intron 5 of 49)	12	2448976	2566582	117607	1	775	ENST00000682343.2	19068	ENSG00000151067	CACNA1C	calcium voltage-gated channel subunit alpha1 C
All_bpd_scz_cont_girdhar2022_samples_peak_101088	2472835	2473386	chr12	Neuron	Neuron	-0.015964	-0.45002	0.0531876	0.817788	0.967562	552	*	Intron (ENST00000682544.1/775, intron 5 of 49)	12	2448976	2566582	117607	1	775	ENST00000682343.2	23859	ENSG00000151067	CACNA1C	calcium voltage-gated channel subunit alpha1 C
All_bpd_scz_cont_girdhar2022_samples_peak_10109	36950450	36952375	chr1	Neuron	Neuron	0.00746833	1.43611	0.0314549	0.859368	0.977559	1926	*	Intron (ENST00000373091.8/2899, intron 1 of 15)	1	36804618	37034129	229512	2	2899	ENST00000373093.4	81754	ENSG00000163873	GRIK3	glutamate ionotropic receptor kainate type subunit 3
All_bpd_scz_cont_girdhar2022_samples_peak_101090	2481248	2483980	chr12	Neuron	Neuron	0.0237267	2.28319	0.514074	0.474025	0.861234	2733	*	Intron (ENST00000682544.1/775, intron 5 of 49)	12	2504436	2566582	62147	1	775	ENST00000491104.2	-20456	ENSG00000151067	CACNA1C	calcium voltage-gated channel subunit alpha1 C
All_bpd_scz_cont_girdhar2022_samples_peak_101091	2484139	2484331	chr12	Neuron	Neuron	-0.0518227	-1.01906	0.49005	0.484532	0.865476	193	*	Intron (ENST00000682544.1/775, intron 5 of 49)	12	2504436	2566582	62147	1	775	ENST00000491104.2	-20105	ENSG00000151067	CACNA1C	calcium voltage-gated channel subunit alpha1 C
All_bpd_scz_cont_girdhar2022_samples_peak_101092	2485643	2485978	chr12	Neuron	Neuron	0.149393	-0.46788	6.8848	0.00920807	0.278157	336	*	Intron (ENST00000682544.1/775, intron 5 of 49)	12	2504436	2566582	62147	1	775	ENST00000491104.2	-18458	ENSG00000151067	CACNA1C	calcium voltage-gated channel subunit alpha1 C
All_bpd_scz_cont_girdhar2022_samples_peak_101093	2488614	2489012	chr12	Neuron	Neuron	-0.0453307	-0.217251	0.609985	0.435505	0.844911	399	*	Intron (ENST00000682544.1/775, intron 6 of 49)	12	2504436	2566582	62147	1	775	ENST00000491104.2	-15424	ENSG00000151067	CACNA1C	calcium voltage-gated channel subunit alpha1 C
All_bpd_scz_cont_girdhar2022_samples_peak_101094	2489381	2491655	chr12	Neuron	Neuron	-0.0421948	1.86749	1.20184	0.27397	0.754577	2275	*	Intron (ENST00000682544.1/775, intron 6 of 49)	12	2504436	2566582	62147	1	775	ENST00000491104.2	-12781	ENSG00000151067	CACNA1C	calcium voltage-gated channel subunit alpha1 C
All_bpd_scz_cont_girdhar2022_samples_peak_101095	2491995	2492700	chr12	Other	Other	0.0201881	0.445583	0.148721	0.700077	0.938112	706	*	Intron (ENST00000682544.1/775, intron 6 of 49)	12	2504436	2566582	62147	1	775	ENST00000491104.2	-11736	ENSG00000151067	CACNA1C	calcium voltage-gated channel subunit alpha1 C
All_bpd_scz_cont_girdhar2022_samples_peak_101096	2494231	2496531	chr12	Microglia,Neuron	Multiple	-0.0214388	2.05573	0.313556	0.575989	0.900714	2301	*	Intron (ENST00000682544.1/775, intron 7 of 49)	12	2504436	2566582	62147	1	775	ENST00000491104.2	-7905	ENSG00000151067	CACNA1C	calcium voltage-gated channel subunit alpha1 C
All_bpd_scz_cont_girdhar2022_samples_peak_101097	2499540	2500425	chr12	Microglia,Neuron	Multiple	-0.0645455	0.569709	2.04331	0.154079	0.648219	886	*	Intron (ENST00000682544.1/775, intron 7 of 49)	12	2504436	2566582	62147	1	775	ENST00000491104.2	-4011	ENSG00000151067	CACNA1C	calcium voltage-gated channel subunit alpha1 C
All_bpd_scz_cont_girdhar2022_samples_peak_101098	2501252	2502562	chr12	Microglia,Neuron	Multiple	-0.0974512	1.75255	6.43391	0.0117829	0.299659	1311	*	Promoter (1-2kb)	12	2504436	2566582	62147	1	775	ENST00000491104.2	-1874	ENSG00000151067	CACNA1C	calcium voltage-gated channel subunit alpha1 C
All_bpd_scz_cont_girdhar2022_samples_peak_101099	2507645	2508378	chr12	Neuron	Neuron	-0.0343901	-0.0525977	0.363943	0.546851	0.890332	734	*	Intron (ENST00000682544.1/775, intron 8 of 49)	12	2504436	2566582	62147	1	775	ENST00000491104.2	3209	ENSG00000151067	CACNA1C	calcium voltage-gated channel subunit alpha1 C
All_bpd_scz_cont_girdhar2022_samples_peak_10110	36952859	36954472	chr1	Neuron	Neuron	-0.0466403	0.698017	0.683425	0.409169	0.833231	1614	*	Intron (ENST00000373091.8/2899, intron 1 of 15)	1	36804618	37034129	229512	2	2899	ENST00000373093.4	79657	ENSG00000163873	GRIK3	glutamate ionotropic receptor kainate type subunit 3
All_bpd_scz_cont_girdhar2022_samples_peak_101102	2527735	2528387	chr12	Other	Other	0.127775	-0.398387	4.76391	0.0299589	0.400354	653	*	Intron (ENST00000682544.1/775, intron 9 of 49)	12	2504436	2566582	62147	1	775	ENST00000491104.2	23299	ENSG00000151067	CACNA1C	calcium voltage-gated channel subunit alpha1 C
All_bpd_scz_cont_girdhar2022_samples_peak_101104	2531172	2531904	chr12	Other	Other	0.0646258	-0.217981	1.22079	0.270229	0.751841	733	*	Intron (ENST00000682544.1/775, intron 9 of 49)	12	2504436	2566582	62147	1	775	ENST00000491104.2	26736	ENSG00000151067	CACNA1C	calcium voltage-gated channel subunit alpha1 C
All_bpd_scz_cont_girdhar2022_samples_peak_101105	2532154	2533322	chr12	Other	Other	-0.062049	0.252008	1.55772	0.213452	0.70761	1169	*	Intron (ENST00000682544.1/775, intron 9 of 49)	12	2504436	2566582	62147	1	775	ENST00000491104.2	27718	ENSG00000151067	CACNA1C	calcium voltage-gated channel subunit alpha1 C
All_bpd_scz_cont_girdhar2022_samples_peak_101106	2536054	2536388	chr12	Other	Other	-0.046232	-0.847327	0.460758	0.512383	0.876541	335	*	Intron (ENST00000682544.1/775, intron 9 of 49)	12	2566422	2597081	30660	1	775	ENST00000465278.3	-30034	ENSG00000151067	CACNA1C	calcium voltage-gated channel subunit alpha1 C
All_bpd_scz_cont_girdhar2022_samples_peak_101107	2537556	2539026	chr12	Astrocyte	Astrocyte	0.0384072	1.35006	0.680074	0.410319	0.834041	1471	*	Intron (ENST00000682544.1/775, intron 9 of 49)	12	2566422	2597081	30660	1	775	ENST00000465278.3	-27396	ENSG00000151067	CACNA1C	calcium voltage-gated channel subunit alpha1 C
All_bpd_scz_cont_girdhar2022_samples_peak_101108	2539894	2541278	chr12	Neuron	Neuron	-0.049829	1.41135	1.17835	0.278699	0.757657	1385	*	Intron (ENST00000682544.1/775, intron 9 of 49)	12	2566422	2597081	30660	1	775	ENST00000465278.3	-25144	ENSG00000151067	CACNA1C	calcium voltage-gated channel subunit alpha1 C
All_bpd_scz_cont_girdhar2022_samples_peak_101109	2546873	2549661	chr12	Microglia	Microglia	-0.00582728	1.67751	0.0268164	0.87005	0.979906	2789	*	Exon (ENST00000683824.1/775, exon 10 of 48)	12	2566422	2597081	30660	1	775	ENST00000465278.3	-16761	ENSG00000151067	CACNA1C	calcium voltage-gated channel subunit alpha1 C
All_bpd_scz_cont_girdhar2022_samples_peak_101110	2550491	2552846	chr12	Neuron	Neuron	0.00855238	1.19585	0.0472203	0.828143	0.970115	2356	*	Exon (ENST00000491104.2/775, exon 4 of 6)	12	2566422	2597081	30660	1	775	ENST00000465278.3	-13576	ENSG00000151067	CACNA1C	calcium voltage-gated channel subunit alpha1 C
All_bpd_scz_cont_girdhar2022_samples_peak_101111	2556026	2556474	chr12	Other	Other	0.0607935	-0.950328	0.539402	0.463344	0.85707	449	*	Intron (ENST00000682544.1/775, intron 10 of 49)	12	2566422	2597081	30660	1	775	ENST00000465278.3	-9948	ENSG00000151067	CACNA1C	calcium voltage-gated channel subunit alpha1 C
All_bpd_scz_cont_girdhar2022_samples_peak_101112	2557425	2557892	chr12	Other	Other	0.029395	-0.873241	0.18875	0.66432	0.928044	468	*	Intron (ENST00000682544.1/775, intron 11 of 49)	12	2566422	2597081	30660	1	775	ENST00000465278.3	-8530	ENSG00000151067	CACNA1C	calcium voltage-gated channel subunit alpha1 C
All_bpd_scz_cont_girdhar2022_samples_peak_101114	2559407	2559821	chr12	Other	Other	0.0199329	-0.970703	0.0814076	0.775626	0.957607	415	*	Intron (ENST00000682544.1/775, intron 11 of 49)	12	2566422	2597081	30660	1	775	ENST00000465278.3	-6601	ENSG00000151067	CACNA1C	calcium voltage-gated channel subunit alpha1 C
All_bpd_scz_cont_girdhar2022_samples_peak_101115	2560044	2560726	chr12	Other	Other	0.0886774	-0.397747	2.2103	0.138306	0.629346	683	*	Intron (ENST00000682544.1/775, intron 11 of 49)	12	2566422	2597081	30660	1	775	ENST00000465278.3	-5696	ENSG00000151067	CACNA1C	calcium voltage-gated channel subunit alpha1 C
All_bpd_scz_cont_girdhar2022_samples_peak_101116	2560972	2561849	chr12	Neuron	Neuron	0.0551587	0.161711	1.17588	0.279203	0.758033	878	*	Intron (ENST00000682544.1/775, intron 11 of 49)	12	2566422	2597081	30660	1	775	ENST00000465278.3	-4573	ENSG00000151067	CACNA1C	calcium voltage-gated channel subunit alpha1 C
All_bpd_scz_cont_girdhar2022_samples_peak_101117	2562109	2562692	chr12	Neuron	Neuron	0.067745	-0.508456	1.37645	0.241783	0.730788	584	*	Intron (ENST00000682544.1/775, intron 11 of 49)	12	2566422	2597081	30660	1	775	ENST00000465278.3	-3730	ENSG00000151067	CACNA1C	calcium voltage-gated channel subunit alpha1 C
All_bpd_scz_cont_girdhar2022_samples_peak_101119	2570104	2571415	chr12	Neuron	Neuron	-0.00544069	0.531412	0.0170639	0.900674	0.98618	1312	*	Intron (ENST00000682544.1/775, intron 13 of 49)	12	2566422	2597081	30660	1	775	ENST00000465278.3	3682	ENSG00000151067	CACNA1C	calcium voltage-gated channel subunit alpha1 C
All_bpd_scz_cont_girdhar2022_samples_peak_10112	36955459	36957251	chr1	Neuron	Neuron	-0.00305047	0.9136	0.00310097	0.955634	0.995451	1793	*	Intron (ENST00000373091.8/2899, intron 1 of 15)	1	36804618	37034129	229512	2	2899	ENST00000373093.4	76878	ENSG00000163873	GRIK3	glutamate ionotropic receptor kainate type subunit 3
All_bpd_scz_cont_girdhar2022_samples_peak_101122	2574545	2575520	chr12	Other	Other	-0.0063531	-0.0763207	0.0113391	0.91528	0.988928	976	*	Intron (ENST00000682544.1/775, intron 13 of 49)	12	2566422	2597081	30660	1	775	ENST00000465278.3	8123	ENSG00000151067	CACNA1C	calcium voltage-gated channel subunit alpha1 C
All_bpd_scz_cont_girdhar2022_samples_peak_101123	2575720	2576596	chr12	Other	Other	0.0179934	0.0669795	0.137325	0.735221	0.94754	877	*	Intron (ENST00000682544.1/775, intron 13 of 49)	12	2566422	2597081	30660	1	775	ENST00000465278.3	9298	ENSG00000151067	CACNA1C	calcium voltage-gated channel subunit alpha1 C
All_bpd_scz_cont_girdhar2022_samples_peak_101124	2576766	2577436	chr12	Other	Other	0.0413568	-0.329844	0.470081	0.493562	0.869263	671	*	Intron (ENST00000682544.1/775, intron 13 of 49)	12	2566422	2597081	30660	1	775	ENST00000465278.3	10344	ENSG00000151067	CACNA1C	calcium voltage-gated channel subunit alpha1 C
All_bpd_scz_cont_girdhar2022_samples_peak_101125	2578791	2579072	chr12	Other	Other	0.030203	-1.0278	0.107193	0.743627	0.949613	282	*	Intron (ENST00000682544.1/775, intron 13 of 49)	12	2566422	2597081	30660	1	775	ENST00000465278.3	12369	ENSG00000151067	CACNA1C	calcium voltage-gated channel subunit alpha1 C
All_bpd_scz_cont_girdhar2022_samples_peak_101126	2579842	2580050	chr12	Other	Other	0.063575	-0.985431	0.721608	0.3964	0.827344	209	*	Intron (ENST00000682544.1/775, intron 13 of 49)	12	2566422	2597081	30660	1	775	ENST00000465278.3	13420	ENSG00000151067	CACNA1C	calcium voltage-gated channel subunit alpha1 C
All_bpd_scz_cont_girdhar2022_samples_peak_101127	2580265	2581706	chr12	Neuron	Neuron	-0.0409011	1.16393	0.843758	0.359177	0.80796	1442	*	3' UTR	12	2566422	2597081	30660	1	775	ENST00000465278.3	13843	ENSG00000151067	CACNA1C	calcium voltage-gated channel subunit alpha1 C
All_bpd_scz_cont_girdhar2022_samples_peak_101128	2582441	2582793	chr12	Neuron	Neuron	0.0111935	-0.424826	0.0322097	0.857708	0.977136	353	*	Intron (ENST00000682544.1/775, intron 14 of 49)	12	2566422	2597081	30660	1	775	ENST00000465278.3	16019	ENSG00000151067	CACNA1C	calcium voltage-gated channel subunit alpha1 C
All_bpd_scz_cont_girdhar2022_samples_peak_101129	2583274	2584698	chr12	Neuron	Neuron	-0.100035	1.26177	5.18142	0.0236446	0.373458	1425	*	3' UTR	12	2566422	2597081	30660	1	775	ENST00000465278.3	16852	ENSG00000151067	CACNA1C	calcium voltage-gated channel subunit alpha1 C
All_bpd_scz_cont_girdhar2022_samples_peak_10113	36960342	36962647	chr1	Neuron	Neuron	0.0374034	1.45839	0.594186	0.441506	0.84748	2306	*	Intron (ENST00000373091.8/2899, intron 1 of 15)	1	36804618	37034129	229512	2	2899	ENST00000373093.4	71482	ENSG00000163873	GRIK3	glutamate ionotropic receptor kainate type subunit 3
All_bpd_scz_cont_girdhar2022_samples_peak_101130	2585090	2586118	chr12	Neuron	Neuron	-0.00256914	0.65868	0.00267469	0.958794	0.995758	1029	*	3' UTR	12	2566422	2597081	30660	1	775	ENST00000465278.3	18668	ENSG00000151067	CACNA1C	calcium voltage-gated channel subunit alpha1 C
All_bpd_scz_cont_girdhar2022_samples_peak_101131	2586280	2587487	chr12	Other	Other	-0.0115446	1.23725	0.0734737	0.78656	0.960084	1208	*	Intron (ENST00000682544.1/775, intron 18 of 49)	12	2566422	2597081	30660	1	775	ENST00000465278.3	19858	ENSG00000151067	CACNA1C	calcium voltage-gated channel subunit alpha1 C
All_bpd_scz_cont_girdhar2022_samples_peak_101132	2589973	2590696	chr12	Other	Other	0.0599791	-0.29467	1.14161	0.286305	0.763094	724	*	Intron (ENST00000682544.1/775, intron 18 of 49)	12	2607880	2644488	36609	1	775	ENST00000496818.3	-17184	ENSG00000151067	CACNA1C	calcium voltage-gated channel subunit alpha1 C
All_bpd_scz_cont_girdhar2022_samples_peak_101133	2591038	2591575	chr12	Other	Other	0.00673031	-0.859512	0.0105222	0.918377	0.989414	538	*	Intron (ENST00000682544.1/775, intron 18 of 49)	12	2607880	2644488	36609	1	775	ENST00000496818.3	-16305	ENSG00000151067	CACNA1C	calcium voltage-gated channel subunit alpha1 C
All_bpd_scz_cont_girdhar2022_samples_peak_101139	2605533	2606746	chr12	Neuron	Neuron	0.0247916	0.700359	0.264824	0.607263	0.910777	1214	*	Promoter (1-2kb)	12	2607880	2644488	36609	1	775	ENST00000496818.3	-1134	ENSG00000151067	CACNA1C	calcium voltage-gated channel subunit alpha1 C
All_bpd_scz_cont_girdhar2022_samples_peak_10114	36962941	36964498	chr1	Neuron	Neuron	0.00850716	0.63729	0.025899	0.872272	0.980504	1558	*	Intron (ENST00000373091.8/2899, intron 1 of 15)	1	36804618	37034129	229512	2	2899	ENST00000373093.4	69631	ENSG00000163873	GRIK3	glutamate ionotropic receptor kainate type subunit 3
All_bpd_scz_cont_girdhar2022_samples_peak_101140	2607340	2609749	chr12	Neuron	Neuron	-0.0367908	1.97988	1.08584	0.298365	0.771201	2410	*	Promoter (<=1kb)	12	2607880	2644488	36609	1	775	ENST00000496818.3	0	ENSG00000151067	CACNA1C	calcium voltage-gated channel subunit alpha1 C
All_bpd_scz_cont_girdhar2022_samples_peak_101141	2612478	2613865	chr12	Neuron	Neuron	-0.0308136	1.64106	0.576512	0.448372	0.850325	1388	*	3' UTR	12	2607880	2644488	36609	1	775	ENST00000496818.3	4598	ENSG00000151067	CACNA1C	calcium voltage-gated channel subunit alpha1 C
All_bpd_scz_cont_girdhar2022_samples_peak_101142	2614042	2615242	chr12	Neuron	Neuron	-0.0225802	1.36131	0.266587	0.60607	0.910433	1201	*	3' UTR	12	2607880	2644488	36609	1	775	ENST00000496818.3	6162	ENSG00000151067	CACNA1C	calcium voltage-gated channel subunit alpha1 C
All_bpd_scz_cont_girdhar2022_samples_peak_101143	2615525	2616540	chr12	Neuron	Neuron	-0.0241125	0.855576	0.253368	0.615141	0.913643	1016	*	Intron (ENST00000682544.1/775, intron 30 of 49)	12	2607880	2644488	36609	1	775	ENST00000496818.3	7645	ENSG00000151067	CACNA1C	calcium voltage-gated channel subunit alpha1 C
All_bpd_scz_cont_girdhar2022_samples_peak_101144	2621214	2623802	chr12	Neuron	Neuron	-0.071021	2.16072	3.35385	0.0681941	0.51449	2589	*	Intron (ENST00000682544.1/775, intron 30 of 49)	12	2607880	2644488	36609	1	775	ENST00000496818.3	13334	ENSG00000151067	CACNA1C	calcium voltage-gated channel subunit alpha1 C
All_bpd_scz_cont_girdhar2022_samples_peak_101146	2626290	2626775	chr12	Other	Other	-0.0345937	-0.127819	0.358681	0.549762	0.891525	486	*	Intron (ENST00000682544.1/775, intron 30 of 49)	12	2641458	2651747	10290	1	775	ENST00000483136.1	-14683	ENSG00000151067	CACNA1C	calcium voltage-gated channel subunit alpha1 C
All_bpd_scz_cont_girdhar2022_samples_peak_101147	2630413	2632946	chr12	Neuron	Neuron	-0.0357779	2.16027	1.04702	0.307147	0.777142	2534	*	Intron (ENST00000682544.1/775, intron 30 of 49)	12	2641458	2651747	10290	1	775	ENST00000483136.1	-8512	ENSG00000151067	CACNA1C	calcium voltage-gated channel subunit alpha1 C
All_bpd_scz_cont_girdhar2022_samples_peak_101148	2635987	2636184	chr12	Neuron	Neuron	-0.0198411	-0.776113	0.0832746	0.773138	0.956949	198	*	Intron (ENST00000682544.1/775, intron 32 of 49)	12	2641458	2651747	10290	1	775	ENST00000483136.1	-5274	ENSG00000151067	CACNA1C	calcium voltage-gated channel subunit alpha1 C
All_bpd_scz_cont_girdhar2022_samples_peak_101149	2636517	2638067	chr12	Neuron	Neuron	-0.00839583	1.91086	0.0592272	0.807914	0.965277	1551	*	Intron (ENST00000682544.1/775, intron 32 of 49)	12	2641458	2651747	10290	1	775	ENST00000483136.1	-3391	ENSG00000151067	CACNA1C	calcium voltage-gated channel subunit alpha1 C
All_bpd_scz_cont_girdhar2022_samples_peak_10115	36965515	36965858	chr1	Neuron	Neuron	0.0691764	-0.840525	1.0998	0.348476	0.801935	344	*	Intron (ENST00000373091.8/2899, intron 1 of 15)	1	36804618	37034129	229512	2	2899	ENST00000373093.4	68271	ENSG00000163873	GRIK3	glutamate ionotropic receptor kainate type subunit 3
All_bpd_scz_cont_girdhar2022_samples_peak_101150	2639601	2641966	chr12	Neuron	Neuron	0.0265155	2.535	0.551599	0.458337	0.854857	2366	*	Promoter (<=1kb)	12	2641458	2651747	10290	1	775	ENST00000483136.1	0	ENSG00000151067	CACNA1C	calcium voltage-gated channel subunit alpha1 C
All_bpd_scz_cont_girdhar2022_samples_peak_101151	2644554	2645034	chr12	Neuron	Neuron	-0.0359069	0.550619	0.515863	0.473258	0.861009	481	*	Intron (ENST00000682544.1/775, intron 32 of 49)	12	2641467	2691267	49801	1	775	ENST00000616390.1	3087	ENSG00000151067	CACNA1C	calcium voltage-gated channel subunit alpha1 C
All_bpd_scz_cont_girdhar2022_samples_peak_101152	2645211	2646013	chr12	Neuron	Neuron	0.00500724	0.871127	0.0109579	0.91671	0.989226	803	*	Intron (ENST00000682544.1/775, intron 32 of 49)	12	2641467	2691267	49801	1	775	ENST00000616390.1	3744	ENSG00000151067	CACNA1C	calcium voltage-gated channel subunit alpha1 C
All_bpd_scz_cont_girdhar2022_samples_peak_101153	2646304	2647698	chr12	Neuron	Neuron	0.0333398	1.85178	0.71964	0.397044	0.827676	1395	*	Promoter (2-3kb)	12	2650306	2678460	28155	1	775	ENST00000682320.1	-2608	ENSG00000151067	CACNA1C	calcium voltage-gated channel subunit alpha1 C
All_bpd_scz_cont_girdhar2022_samples_peak_101154	2648528	2649061	chr12	Neuron	Neuron	-0.0943995	0.306724	2.93933	0.0876402	0.55405	534	*	Promoter (1-2kb)	12	2650306	2678460	28155	1	775	ENST00000682320.1	-1245	ENSG00000151067	CACNA1C	calcium voltage-gated channel subunit alpha1 C
All_bpd_scz_cont_girdhar2022_samples_peak_101155	2649244	2649570	chr12	Neuron	Neuron	-0.105091	-0.301898	2.88884	0.0903929	0.558656	327	*	Promoter (<=1kb)	12	2650306	2678460	28155	1	775	ENST00000682320.1	-736	ENSG00000151067	CACNA1C	calcium voltage-gated channel subunit alpha1 C
All_bpd_scz_cont_girdhar2022_samples_peak_101156	2649816	2650529	chr12	Neuron	Neuron	-0.00393497	0.304761	0.00459909	0.945984	0.994073	714	*	Promoter (<=1kb)	12	2650306	2678460	28155	1	775	ENST00000682320.1	0	ENSG00000151067	CACNA1C	calcium voltage-gated channel subunit alpha1 C
All_bpd_scz_cont_girdhar2022_samples_peak_101157	2650707	2651393	chr12	Neuron	Neuron	-0.0559903	0.277417	0.804549	0.370568	0.814284	687	*	Promoter (<=1kb)	12	2651485	2655193	3709	1	775	ENST00000492150.2	-92	ENSG00000151067	CACNA1C	calcium voltage-gated channel subunit alpha1 C
All_bpd_scz_cont_girdhar2022_samples_peak_101158	2653981	2654718	chr12	Other	Other	0.0210626	-0.362132	0.127512	0.721316	0.943793	738	*	Promoter (2-3kb)	12	2651485	2655193	3709	1	775	ENST00000492150.2	2496	ENSG00000151067	CACNA1C	calcium voltage-gated channel subunit alpha1 C
All_bpd_scz_cont_girdhar2022_samples_peak_101160	2666659	2667132	chr12	Neuron	Neuron	0.0396575	-0.87865	0.357532	0.625303	0.916655	474	*	Promoter (<=1kb)	12	2666616	2677813	11198	1	775	ENST00000465934.1	43	ENSG00000151067	CACNA1C	calcium voltage-gated channel subunit alpha1 C
All_bpd_scz_cont_girdhar2022_samples_peak_101162	2667929	2668681	chr12	Other	Other	-0.00549338	-0.538469	0.00711919	0.932823	0.991937	753	*	Promoter (1-2kb)	12	2666616	2677813	11198	1	775	ENST00000465934.1	1313	ENSG00000151067	CACNA1C	calcium voltage-gated channel subunit alpha1 C
All_bpd_scz_cont_girdhar2022_samples_peak_101166	2672423	2673078	chr12	Other	Other	0.106048	-0.329507	3.08548	0.0801731	0.540618	656	*	Promoter (<=1kb)	12	2668500	2672220	3721	2	100874235	ENST00000545526.1	-203	ENSG00000256271	CACNA1C-AS2	CACNA1C antisense RNA 2
All_bpd_scz_cont_girdhar2022_samples_peak_101167	2673552	2675113	chr12	Neuron	Neuron	0.00225142	0.963219	0.00258576	0.959484	0.995899	1562	*	Promoter (1-2kb)	12	2668500	2672220	3721	2	100874235	ENST00000545526.1	-1332	ENSG00000256271	CACNA1C-AS2	CACNA1C antisense RNA 2
All_bpd_scz_cont_girdhar2022_samples_peak_101168	2676132	2676494	chr12	Other	Other	0.0405091	-0.334564	0.491785	0.483761	0.865248	363	*	Promoter (<=1kb)	12	2677136	2686691	9556	1	775	ENST00000684752.1	-642	ENSG00000151067	CACNA1C	calcium voltage-gated channel subunit alpha1 C
All_bpd_scz_cont_girdhar2022_samples_peak_101169	2679868	2682760	chr12	Neuron	Neuron	-0.00362602	2.94209	0.00955492	0.922207	0.990158	2893	*	Promoter (<=1kb)	12	2681981	2687090	5110	1	775	ENST00000684233.1	0	ENSG00000151067	CACNA1C	calcium voltage-gated channel subunit alpha1 C
All_bpd_scz_cont_girdhar2022_samples_peak_101170	2683157	2683636	chr12	Neuron	Neuron	-0.0145549	0.431737	0.100991	0.750899	0.951442	480	*	Promoter (1-2kb)	12	2681981	2687090	5110	1	775	ENST00000684233.1	1176	ENSG00000151067	CACNA1C	calcium voltage-gated channel subunit alpha1 C
All_bpd_scz_cont_girdhar2022_samples_peak_101175	2725805	2726546	chr12	Other	Other	0.147654	0.100626	4.90915	0.0275828	0.390796	742	*	Exon (ENST00000636122.1/283440, exon 4 of 6)	12	2689863	2691200	1338	2	100652846	ENST00000544517.1	-34605	ENSG00000246627	CACNA1C-AS1	CACNA1C antisense RNA 1
All_bpd_scz_cont_girdhar2022_samples_peak_101177	2739526	2740702	chr12	Neuron	Neuron	0.00361503	0.654619	0.00549471	0.940967	0.993225	1177	*	Exon (ENST00000613818.4/ENST00000613818.4, exon 1 of 3)	12	2761200	2775658	14459	2	283440	ENST00000637160.1	34956	ENSG00000258325	ITFG2-AS1	ITFG2 antisense RNA 1
All_bpd_scz_cont_girdhar2022_samples_peak_101180	2783620	2785703	chr12	Neuron,Oligodendrocyte	Multiple	-0.0439635	2.70663	1.41528	0.235269	0.725766	2084	*	Intron (ENST00000636122.1/283440, intron 2 of 5)	12	2761200	2775658	14459	2	283440	ENST00000637160.1	-7962	ENSG00000258325	ITFG2-AS1	ITFG2 antisense RNA 1
All_bpd_scz_cont_girdhar2022_samples_peak_101181	2792293	2792458	chr12	Other	Other	0.0157714	-0.405399	0.0370775	0.847458	0.974743	166	*	Promoter (2-3kb)	12	2794970	2805423	10454	1	2288	ENST00000001008.6	-2512	ENSG00000004478	FKBP4	FKBP prolyl isomerase 4
All_bpd_scz_cont_girdhar2022_samples_peak_101182	2792646	2792952	chr12	Other	Other	0.00233481	0.75573	0.00115685	0.972893	0.997634	307	*	Promoter (2-3kb)	12	2794970	2805423	10454	1	2288	ENST00000001008.6	-2018	ENSG00000004478	FKBP4	FKBP prolyl isomerase 4
All_bpd_scz_cont_girdhar2022_samples_peak_101183	2793980	2794833	chr12	Astrocyte,Microglia,Neuron,Oligodendrocyte	Multiple	-0.0815165	2.56037	2.22394	0.1371	0.627774	854	*	Promoter (<=1kb)	12	2794970	2805423	10454	1	2288	ENST00000001008.6	-137	ENSG00000004478	FKBP4	FKBP prolyl isomerase 4
All_bpd_scz_cont_girdhar2022_samples_peak_101184	2795008	2795350	chr12	Astrocyte,Microglia,Neuron,Oligodendrocyte	Multiple	-0.0773404	0.547578	1.19941	0.274454	0.754843	343	*	Promoter (<=1kb)	12	2695765	2795020	99256	2	283440	ENST00000636122.1	0	ENSG00000258325	ITFG2-AS1	ITFG2 antisense RNA 1
All_bpd_scz_cont_girdhar2022_samples_peak_101185	2795690	2796729	chr12	Astrocyte,Microglia,Neuron,Oligodendrocyte	Multiple	-0.00517664	2.46371	0.0151585	0.902107	0.986472	1040	*	Promoter (<=1kb)	12	2796681	2797871	1191	1	2288	ENST00000538622.1	0	ENSG00000004478	FKBP4	FKBP prolyl isomerase 4
All_bpd_scz_cont_girdhar2022_samples_peak_101186	2796907	2797153	chr12	Other	Other	0.00521844	0.272677	0.00519328	0.942606	0.993579	247	*	Promoter (<=1kb)	12	2796681	2797871	1191	1	2288	ENST00000538622.1	226	ENSG00000004478	FKBP4	FKBP prolyl isomerase 4
All_bpd_scz_cont_girdhar2022_samples_peak_101187	2797585	2798447	chr12	Neuron,Oligodendrocyte	Multiple	0.0664721	1.93306	1.67002	0.197405	0.693646	863	*	Promoter (<=1kb)	12	2798767	2800465	1699	1	2288	ENST00000543037.1	-320	ENSG00000004478	FKBP4	FKBP prolyl isomerase 4
All_bpd_scz_cont_girdhar2022_samples_peak_101188	2800906	2801501	chr12	Astrocyte,Neuron,Oligodendrocyte	Multiple	0.0305738	1.35298	0.311738	0.577097	0.900941	596	*	Promoter (<=1kb)	12	2801178	2801803	626	1	2288	ENST00000539181.1	0	ENSG00000004478	FKBP4	FKBP prolyl isomerase 4
All_bpd_scz_cont_girdhar2022_samples_peak_101189	2803714	2806001	chr12	Astrocyte,Neuron,Oligodendrocyte	Multiple	0.0182877	2.90748	0.245168	0.620917	0.915288	2288	*	Promoter (2-3kb)	12	2801178	2801803	626	1	2288	ENST00000539181.1	2536	ENSG00000004478	FKBP4	FKBP prolyl isomerase 4
All_bpd_scz_cont_girdhar2022_samples_peak_10119	36972195	36973281	chr1	Neuron	Neuron	-0.0152215	0.294552	0.0783524	0.779766	0.958502	1087	*	Intron (ENST00000373091.8/2899, intron 1 of 15)	1	36804618	37034129	229512	2	2899	ENST00000373093.4	60848	ENSG00000163873	GRIK3	glutamate ionotropic receptor kainate type subunit 3
All_bpd_scz_cont_girdhar2022_samples_peak_101190	2812207	2814276	chr12	Astrocyte,Microglia,Neuron,Oligodendrocyte	Multiple	0.0377515	3.63528	1.85783	0.174056	0.670913	2070	*	Promoter (<=1kb)	12	2805134	2812381	7248	2	283440	ENST00000552469.1	0	ENSG00000258325	ITFG2-AS1	ITFG2 antisense RNA 1
All_bpd_scz_cont_girdhar2022_samples_peak_101191	2814442	2814826	chr12	Neuron	Neuron	0.0353295	0.167897	0.550577	0.458753	0.855007	385	*	Promoter (1-2kb)	12	2796877	2812902	16026	2	283440	ENST00000547834.1	-1540	ENSG00000258325	ITFG2-AS1	ITFG2 antisense RNA 1
All_bpd_scz_cont_girdhar2022_samples_peak_101192	2815322	2815567	chr12	Other	Other	0.103349	-0.365854	2.91416	0.0890013	0.556416	246	*	Promoter (1-2kb)	12	2817230	2859791	42562	1	55846	ENST00000645513.1	-1663	ENSG00000111203	ITFG2	integrin alpha FG-GAP repeat containing 2
All_bpd_scz_cont_girdhar2022_samples_peak_101193	2824109	2827076	chr12	Oligodendrocyte	Oligodendrocyte	0.0130111	4.12468	0.223241	0.636979	0.919993	2968	*	Promoter (<=1kb)	12	2823876	2830894	7019	1	55846	ENST00000538822.1	233	ENSG00000111203	ITFG2	integrin alpha FG-GAP repeat containing 2
All_bpd_scz_cont_girdhar2022_samples_peak_101194	2832365	2832574	chr12	Other	Other	0.0186516	0.202322	0.158611	0.690766	0.935719	210	*	Promoter (1-2kb)	12	2830425	2836992	6568	1	55846	ENST00000552005.1	1940	ENSG00000111203	ITFG2	integrin alpha FG-GAP repeat containing 2
All_bpd_scz_cont_girdhar2022_samples_peak_101195	2832751	2835671	chr12	Neuron,Oligodendrocyte	Multiple	0.0320494	4.29665	1.25071	0.264452	0.747951	2921	*	Promoter (<=1kb)	12	2825348	2835035	9688	2	83714	ENST00000337508.9	0	ENSG00000053702	NRIP2	nuclear receptor interacting protein 2
All_bpd_scz_cont_girdhar2022_samples_peak_101196	2840939	2841634	chr12	Oligodendrocyte	Oligodendrocyte	0.0450706	1.32316	1.04209	0.308286	0.777949	696	*	3' UTR	12	2836811	2859791	22981	1	55846	ENST00000537710.5	4128	ENSG00000111203	ITFG2	integrin alpha FG-GAP repeat containing 2
All_bpd_scz_cont_girdhar2022_samples_peak_101197	2842559	2843641	chr12	Oligodendrocyte	Oligodendrocyte	0.0508579	2.05203	1.84248	0.17584	0.672683	1083	*	Intron (ENST00000644123.1/55846, intron 5 of 6)	12	2836811	2859791	22981	1	55846	ENST00000537710.5	5748	ENSG00000111203	ITFG2	integrin alpha FG-GAP repeat containing 2
All_bpd_scz_cont_girdhar2022_samples_peak_101198	2845409	2846812	chr12	Oligodendrocyte	Oligodendrocyte	0.0725898	1.43618	1.44638	0.230206	0.721847	1404	*	Intron (ENST00000644123.1/55846, intron 5 of 6)	12	2836811	2859791	22981	1	55846	ENST00000537710.5	8598	ENSG00000111203	ITFG2	integrin alpha FG-GAP repeat containing 2
All_bpd_scz_cont_girdhar2022_samples_peak_1012	5490514	5491516	chr1	Oligodendrocyte	Oligodendrocyte	-0.0261644	0.500413	0.183106	0.669072	0.929428	1003	*	Promoter (1-2kb)	1	5490829	5492804	1976	2	105376686	ENST00000649109.1	1288	NA	LOC105376686	uncharacterized LOC105376686
All_bpd_scz_cont_girdhar2022_samples_peak_10120	36975742	36976210	chr1	Other	Other	-0.0788777	-0.752861	1.2306	0.268317	0.750535	469	*	Intron (ENST00000373091.8/2899, intron 1 of 15)	1	36804618	37034129	229512	2	2899	ENST00000373093.4	57919	ENSG00000163873	GRIK3	glutamate ionotropic receptor kainate type subunit 3
All_bpd_scz_cont_girdhar2022_samples_peak_101200	2849587	2850193	chr12	Other	Other	0.0763909	-0.0111023	1.55604	0.21337	0.70752	607	*	Intron (ENST00000644123.1/55846, intron 5 of 6)	12	2849046	2857039	7994	2	101929469	ENST00000637658.2	6846	ENSG00000283297	TEX52	testis expressed 52
All_bpd_scz_cont_girdhar2022_samples_peak_101201	2853058	2854191	chr12	Other	Other	0.0473471	0.463423	0.688634	0.407392	0.832274	1134	*	Promoter (2-3kb)	12	2849046	2857039	7994	2	101929469	ENST00000637658.2	2848	ENSG00000283297	TEX52	testis expressed 52
All_bpd_scz_cont_girdhar2022_samples_peak_101203	2857112	2857618	chr12	Other	Other	0.0891042	-0.836402	1.17301	0.279789	0.75837	507	*	Promoter (<=1kb)	12	2857288	2859791	2504	1	55846	ENST00000545509.2	0	ENSG00000111203	ITFG2	integrin alpha FG-GAP repeat containing 2
All_bpd_scz_cont_girdhar2022_samples_peak_101204	2858009	2859772	chr12	Other	Other	0.0559976	0.981711	1.61354	0.205133	0.700258	1764	*	Promoter (<=1kb)	12	2857288	2859791	2504	1	55846	ENST00000545509.2	721	ENSG00000111203	ITFG2	integrin alpha FG-GAP repeat containing 2
All_bpd_scz_cont_girdhar2022_samples_peak_101206	2877234	2879199	chr12	Astrocyte,Microglia,Neuron,Oligodendrocyte	Multiple	0.00740876	3.21174	0.0759548	0.783075	0.959394	1966	*	Promoter (<=1kb)	12	2877223	2889524	12302	1	83695	ENST00000489288.7	11	ENSG00000171792	RHNO1	RAD9-HUS1-RAD1 interacting nuclear orphan 1
All_bpd_scz_cont_girdhar2022_samples_peak_101207	2884143	2885396	chr12	Astrocyte,Oligodendrocyte	Multiple	0.069071	1.91075	4.84219	0.0286527	0.395097	1254	*	Promoter (<=1kb)	12	2885819	2886329	511	1	124902860	ENST00000619883.1	-423	ENSG00000278356	LOC124902860	uncharacterized LOC124902860
All_bpd_scz_cont_girdhar2022_samples_peak_101208	2885963	2886288	chr12	Other	Other	0.0481868	0.124719	0.319337	0.572494	0.899466	326	*	Promoter (<=1kb)	12	2885819	2886329	511	1	124902860	ENST00000619883.1	144	ENSG00000278356	LOC124902860	uncharacterized LOC124902860
All_bpd_scz_cont_girdhar2022_samples_peak_101209	2888077	2888446	chr12	Other	Other	0.0663759	0.564973	1.73833	0.188512	0.684297	370	*	Promoter (2-3kb)	12	2885819	2886329	511	1	124902860	ENST00000619883.1	2258	ENSG00000278356	LOC124902860	uncharacterized LOC124902860
All_bpd_scz_cont_girdhar2022_samples_peak_10121	36979707	36980142	chr1	Other	Other	-0.0669531	-0.848795	0.881235	0.348736	0.802106	436	*	Intron (ENST00000373091.8/2899, intron 1 of 15)	1	36804618	37034129	229512	2	2899	ENST00000373093.4	53987	ENSG00000163873	GRIK3	glutamate ionotropic receptor kainate type subunit 3
All_bpd_scz_cont_girdhar2022_samples_peak_101210	2889057	2889279	chr12	Other	Other	0.0492088	-0.0203065	0.837325	0.361012	0.809123	223	*	Promoter (1-2kb)	12	2890887	2939345	48459	1	7289	ENST00000544943.5	-1608	ENSG00000078246	TULP3	TUB like protein 3
All_bpd_scz_cont_girdhar2022_samples_peak_101211	2889715	2890654	chr12	Astrocyte,Microglia,Neuron,Oligodendrocyte	Multiple	0.0258426	2.1384	0.566491	0.452339	0.852182	940	*	Promoter (<=1kb)	12	2890887	2939345	48459	1	7289	ENST00000544943.5	-233	ENSG00000078246	TULP3	TUB like protein 3
All_bpd_scz_cont_girdhar2022_samples_peak_101212	2890924	2891867	chr12	Astrocyte,Microglia,Neuron,Oligodendrocyte	Multiple	-0.0208657	2.47751	0.392748	0.531409	0.884265	944	*	Promoter (<=1kb)	12	2890907	2941130	50224	1	7289	ENST00000397132.6	17	ENSG00000078246	TULP3	TUB like protein 3
All_bpd_scz_cont_girdhar2022_samples_peak_101213	2894440	2894605	chr12	Astrocyte	Astrocyte	-0.00834759	-0.223382	0.0174414	0.895034	0.985106	166	*	Intron (ENST00000540184.5/7289, intron 1 of 8)	12	2890907	2941130	50224	1	7289	ENST00000397132.6	3533	ENSG00000078246	TULP3	TUB like protein 3
All_bpd_scz_cont_girdhar2022_samples_peak_101214	2895025	2895836	chr12	Astrocyte,Oligodendrocyte	Multiple	0.0266904	2.18895	0.567888	0.451783	0.851902	812	*	Intron (ENST00000540184.5/7289, intron 1 of 8)	12	2890907	2941130	50224	1	7289	ENST00000397132.6	4118	ENSG00000078246	TULP3	TUB like protein 3
All_bpd_scz_cont_girdhar2022_samples_peak_101215	2896180	2896771	chr12	Astrocyte	Astrocyte	0.031953	1.08313	0.655866	0.418765	0.837845	592	*	Intron (ENST00000540184.5/7289, intron 1 of 8)	12	2890907	2941130	50224	1	7289	ENST00000397132.6	5273	ENSG00000078246	TULP3	TUB like protein 3
All_bpd_scz_cont_girdhar2022_samples_peak_101216	2900104	2900530	chr12	Astrocyte,Oligodendrocyte	Multiple	-0.0248467	1.33358	0.23728	0.626589	0.916981	427	*	Intron (ENST00000540184.5/7289, intron 1 of 8)	12	2890907	2941130	50224	1	7289	ENST00000397132.6	9197	ENSG00000078246	TULP3	TUB like protein 3
All_bpd_scz_cont_girdhar2022_samples_peak_101217	2900745	2903191	chr12	Astrocyte,Oligodendrocyte	Multiple	-0.008744	4.11653	0.0438831	0.834236	0.971627	2447	*	Intron (ENST00000540184.5/7289, intron 1 of 8)	12	2890907	2941130	50224	1	7289	ENST00000397132.6	9838	ENSG00000078246	TULP3	TUB like protein 3
All_bpd_scz_cont_girdhar2022_samples_peak_101218	2904215	2904561	chr12	Astrocyte	Astrocyte	-0.0156932	0.855871	0.114341	0.735528	0.947591	347	*	Intron (ENST00000540184.5/7289, intron 1 of 8)	12	2890907	2941130	50224	1	7289	ENST00000397132.6	13308	ENSG00000078246	TULP3	TUB like protein 3
All_bpd_scz_cont_girdhar2022_samples_peak_101219	2907753	2910962	chr12	Astrocyte	Astrocyte	0.0556977	2.7088	1.75068	0.186955	0.683155	3210	*	5' UTR	12	2890907	2941130	50224	1	7289	ENST00000397132.6	16846	ENSG00000078246	TULP3	TUB like protein 3
All_bpd_scz_cont_girdhar2022_samples_peak_10122	36981729	36983448	chr1	Neuron	Neuron	0.00990604	1.33179	0.0385776	0.844441	0.974073	1720	*	Intron (ENST00000373091.8/2899, intron 1 of 15)	1	36804618	37034129	229512	2	2899	ENST00000373093.4	50681	ENSG00000163873	GRIK3	glutamate ionotropic receptor kainate type subunit 3
All_bpd_scz_cont_girdhar2022_samples_peak_101220	2911836	2912674	chr12	Other	Other	0.0772164	0.81396	2.89032	0.0903113	0.558464	839	*	Intron (ENST00000540184.5/7289, intron 2 of 8)	12	2890907	2941130	50224	1	7289	ENST00000397132.6	20929	ENSG00000078246	TULP3	TUB like protein 3
All_bpd_scz_cont_girdhar2022_samples_peak_101221	2914670	2915260	chr12	Other	Other	0.106056	-0.441352	2.53822	0.112337	0.594836	591	*	Intron (ENST00000540184.5/7289, intron 2 of 8)	12	2937678	2940338	2661	1	7289	ENST00000541678.5	-22418	ENSG00000078246	TULP3	TUB like protein 3
All_bpd_scz_cont_girdhar2022_samples_peak_101222	2916511	2917110	chr12	Other	Other	0.0335007	-0.378107	0.344343	0.557843	0.894526	600	*	Intron (ENST00000540184.5/7289, intron 2 of 8)	12	2937678	2940338	2661	1	7289	ENST00000541678.5	-20568	ENSG00000078246	TULP3	TUB like protein 3
All_bpd_scz_cont_girdhar2022_samples_peak_101223	2919078	2920450	chr12	Other	Other	0.0636089	0.617392	2.01756	0.156689	0.651525	1373	*	Intron (ENST00000540184.5/7289, intron 2 of 8)	12	2937678	2940338	2661	1	7289	ENST00000541678.5	-17228	ENSG00000078246	TULP3	TUB like protein 3
All_bpd_scz_cont_girdhar2022_samples_peak_101224	2921853	2922745	chr12	Other	Other	0.115562	0.841557	6.18771	0.0134925	0.313823	893	*	3' UTR	12	2937678	2940338	2661	1	7289	ENST00000541678.5	-14933	ENSG00000078246	TULP3	TUB like protein 3
All_bpd_scz_cont_girdhar2022_samples_peak_101225	2925135	2926192	chr12	Oligodendrocyte	Oligodendrocyte	0.0494017	2.03368	1.59389	0.207904	0.702724	1058	*	Intron (ENST00000540184.5/7289, intron 4 of 8)	12	2937678	2940338	2661	1	7289	ENST00000541678.5	-11486	ENSG00000078246	TULP3	TUB like protein 3
All_bpd_scz_cont_girdhar2022_samples_peak_101226	2926951	2927277	chr12	Other	Other	0.0796515	-0.328302	1.75406	0.186532	0.682857	327	*	Intron (ENST00000540184.5/7289, intron 4 of 8)	12	2937678	2940338	2661	1	7289	ENST00000541678.5	-10401	ENSG00000078246	TULP3	TUB like protein 3
All_bpd_scz_cont_girdhar2022_samples_peak_101227	2927458	2928071	chr12	Other	Other	0.0549675	0.382372	1.36891	0.243072	0.731624	614	*	Intron (ENST00000540184.5/7289, intron 4 of 8)	12	2937678	2940338	2661	1	7289	ENST00000541678.5	-9607	ENSG00000078246	TULP3	TUB like protein 3
All_bpd_scz_cont_girdhar2022_samples_peak_101228	2930896	2931526	chr12	Other	Other	0.00469351	-0.107286	0.0080467	0.937083	0.992633	631	*	3' UTR	12	2937678	2940338	2661	1	7289	ENST00000541678.5	-6152	ENSG00000078246	TULP3	TUB like protein 3
All_bpd_scz_cont_girdhar2022_samples_peak_101229	2931944	2932407	chr12	Other	Other	0.0953626	-0.552605	1.80122	0.180738	0.676886	464	*	Intron (ENST00000540184.5/7289, intron 7 of 8)	12	2937678	2940338	2661	1	7289	ENST00000541678.5	-5271	ENSG00000078246	TULP3	TUB like protein 3
All_bpd_scz_cont_girdhar2022_samples_peak_10123	36987445	36987713	chr1	Oligodendrocyte	Oligodendrocyte	0.00299179	-0.20652	0.00196754	0.964654	0.996478	269	*	Intron (ENST00000373091.8/2899, intron 1 of 15)	1	36804618	37034129	229512	2	2899	ENST00000373093.4	46416	ENSG00000163873	GRIK3	glutamate ionotropic receptor kainate type subunit 3
All_bpd_scz_cont_girdhar2022_samples_peak_101230	2933147	2933509	chr12	Other	Other	0.148839	-0.878584	2.95351	0.0868839	0.552629	363	*	5' UTR	12	2937678	2940338	2661	1	7289	ENST00000541678.5	-4169	ENSG00000078246	TULP3	TUB like protein 3
All_bpd_scz_cont_girdhar2022_samples_peak_101231	2933803	2934223	chr12	Other	Other	0.00939067	-0.616324	0.0160941	0.899147	0.985962	421	*	Intron (ENST00000540184.5/7289, intron 8 of 8)	12	2937678	2940338	2661	1	7289	ENST00000541678.5	-3455	ENSG00000078246	TULP3	TUB like protein 3
All_bpd_scz_cont_girdhar2022_samples_peak_101232	2934478	2934835	chr12	Astrocyte	Astrocyte	-0.0667113	-0.496551	1.17685	0.279005	0.757949	358	*	Promoter (2-3kb)	12	2937678	2940338	2661	1	7289	ENST00000541678.5	-2843	ENSG00000078246	TULP3	TUB like protein 3
All_bpd_scz_cont_girdhar2022_samples_peak_101233	2935003	2935312	chr12	Other	Other	0.0538304	-0.398603	0.779703	0.378049	0.818263	310	*	Promoter (2-3kb)	12	2937678	2940338	2661	1	7289	ENST00000541678.5	-2366	ENSG00000078246	TULP3	TUB like protein 3
All_bpd_scz_cont_girdhar2022_samples_peak_101234	2937601	2940193	chr12	Astrocyte,Oligodendrocyte	Multiple	0.19082	2.78496	17.489	3.9556361101838e-05	0.0411775	2593	*	Promoter (<=1kb)	12	2937678	2940338	2661	1	7289	ENST00000541678.5	0	ENSG00000078246	TULP3	TUB like protein 3
All_bpd_scz_cont_girdhar2022_samples_peak_101235	2941484	2941959	chr12	Other	Other	0.0811178	0.0198363	1.93399	0.165514	0.66195	476	*	Distal Intergenic	12	2937711	2940338	2628	1	7289	ENST00000538704.1	3773	ENSG00000078246	TULP3	TUB like protein 3
All_bpd_scz_cont_girdhar2022_samples_peak_101236	2943307	2943683	chr12	Other	Other	0.126938	-0.127761	4.27702	0.0396217	0.435342	377	*	Distal Intergenic	12	2937711	2940338	2628	1	7289	ENST00000538704.1	5596	ENSG00000078246	TULP3	TUB like protein 3
All_bpd_scz_cont_girdhar2022_samples_peak_101237	2944075	2945061	chr12	Other	Other	0.0669464	1.05431	1.41148	0.235897	0.726262	987	*	Distal Intergenic	12	2937711	2940338	2628	1	7289	ENST00000538704.1	6364	ENSG00000078246	TULP3	TUB like protein 3
All_bpd_scz_cont_girdhar2022_samples_peak_10124	36987939	36990550	chr1	Astrocyte,Neuron,Oligodendrocyte	Multiple	-0.0264521	3.43574	0.457096	0.499586	0.871569	2612	*	Intron (ENST00000373091.8/2899, intron 1 of 15)	1	36804618	37034129	229512	2	2899	ENST00000373093.4	43579	ENSG00000163873	GRIK3	glutamate ionotropic receptor kainate type subunit 3
All_bpd_scz_cont_girdhar2022_samples_peak_101240	2958453	2958864	chr12	Other	Other	0.145872	-0.866556	3.15653	0.0767952	0.534202	412	*	Promoter (<=1kb)	12	2959330	3040665	81336	1	7004	ENST00000358409.7	-466	ENSG00000197905	TEAD4	TEA domain transcription factor 4
All_bpd_scz_cont_girdhar2022_samples_peak_101241	2960199	2961976	chr12	Other	Other	0.0727664	1.01242	1.31807	0.251995	0.738378	1778	*	Promoter (<=1kb)	12	2959944	3020759	60816	1	7004	ENST00000443986.3	255	ENSG00000197905	TEAD4	TEA domain transcription factor 4
All_bpd_scz_cont_girdhar2022_samples_peak_101242	2962853	2964447	chr12	Other	Other	0.0384288	0.99669	0.452098	0.501939	0.87253	1595	*	Promoter (2-3kb)	12	2959944	3020759	60816	1	7004	ENST00000443986.3	2909	ENSG00000197905	TEAD4	TEA domain transcription factor 4
All_bpd_scz_cont_girdhar2022_samples_peak_101244	2981346	2984442	chr12	Neuron	Neuron	0.000316221	2.21604	5.57096110390863e-05	0.99405	0.999681	3097	*	Intron (ENST00000358409.7/7004, intron 2 of 11)	12	2959944	3020759	60816	1	7004	ENST00000443986.3	21402	ENSG00000197905	TEAD4	TEA domain transcription factor 4
All_bpd_scz_cont_girdhar2022_samples_peak_101246	2998337	3000186	chr12	Neuron	Neuron	0.0391727	1.52055	0.611809	0.434821	0.844587	1850	*	Intron (ENST00000358409.7/7004, intron 3 of 11)	12	3011044	3021920	10877	1	7004	ENST00000544666.1	-10858	ENSG00000197905	TEAD4	TEA domain transcription factor 4
All_bpd_scz_cont_girdhar2022_samples_peak_101247	3002645	3003192	chr12	Neuron	Neuron	-0.0427519	-0.513837	0.438861	0.508261	0.874838	548	*	Intron (ENST00000358409.7/7004, intron 3 of 11)	12	3011044	3021920	10877	1	7004	ENST00000544666.1	-7852	ENSG00000197905	TEAD4	TEA domain transcription factor 4
All_bpd_scz_cont_girdhar2022_samples_peak_101248	3003403	3005415	chr12	Neuron	Neuron	-0.000326021	1.61332	4.29227959966223e-05	0.994778	0.999766	2013	*	Intron (ENST00000358409.7/7004, intron 3 of 11)	12	3011044	3021920	10877	1	7004	ENST00000544666.1	-5629	ENSG00000197905	TEAD4	TEA domain transcription factor 4
All_bpd_scz_cont_girdhar2022_samples_peak_101249	3013967	3014695	chr12	Other	Other	0.0218911	-0.378637	0.0779644	0.780298	0.95865	729	*	Promoter (2-3kb)	12	3011044	3021920	10877	1	7004	ENST00000544666.1	2923	ENSG00000197905	TEAD4	TEA domain transcription factor 4
All_bpd_scz_cont_girdhar2022_samples_peak_101250	3026340	3026661	chr12	Other	Other	0.0598512	-1.02786	0.613088	0.434342	0.844361	322	*	Intron (ENST00000358409.7/7004, intron 9 of 11)	12	3011044	3021920	10877	1	7004	ENST00000544666.1	15296	ENSG00000197905	TEAD4	TEA domain transcription factor 4
All_bpd_scz_cont_girdhar2022_samples_peak_101251	3035219	3038524	chr12	Astrocyte,Oligodendrocyte	Multiple	0.0359611	5.0527	1.6626	0.1984	0.694611	3306	*	Exon (ENST00000358409.7/7004, exon 10 of 12)	12	3011044	3021920	10877	1	7004	ENST00000544666.1	24175	ENSG00000197905	TEAD4	TEA domain transcription factor 4
All_bpd_scz_cont_girdhar2022_samples_peak_101253	3047817	3048585	chr12	Oligodendrocyte	Oligodendrocyte	0.174064	0.55525	7.03366	0.00849173	0.271254	769	*	Exon (ENST00000702271.1/ENST00000702271.1, exon 1 of 2)	12	3077355	3286564	209210	1	10867	ENST00000537971.5	-28770	ENSG00000011105	TSPAN9	tetraspanin 9
All_bpd_scz_cont_girdhar2022_samples_peak_101254	3054460	3054976	chr12	Neuron	Neuron	0.0507836	-0.67217	0.537635	0.464076	0.857344	517	*	Distal Intergenic	12	3077355	3286564	209210	1	10867	ENST00000537971.5	-22379	ENSG00000011105	TSPAN9	tetraspanin 9
All_bpd_scz_cont_girdhar2022_samples_peak_101255	3055350	3056366	chr12	Neuron	Neuron	-0.0205465	0.222742	0.158105	0.691234	0.935821	1017	*	Distal Intergenic	12	3077355	3286564	209210	1	10867	ENST00000537971.5	-20989	ENSG00000011105	TSPAN9	tetraspanin 9
All_bpd_scz_cont_girdhar2022_samples_peak_101256	3060798	3062191	chr12	Neuron	Neuron	-0.00802055	1.2517	0.0344649	0.852866	0.975972	1394	*	Distal Intergenic	12	3077355	3286564	209210	1	10867	ENST00000537971.5	-15164	ENSG00000011105	TSPAN9	tetraspanin 9
All_bpd_scz_cont_girdhar2022_samples_peak_101258	3073664	3074312	chr12	Neuron	Neuron	0.0704561	0.504389	1.66766	0.197722	0.693948	649	*	Distal Intergenic	12	3077355	3286564	209210	1	10867	ENST00000537971.5	-3043	ENSG00000011105	TSPAN9	tetraspanin 9
All_bpd_scz_cont_girdhar2022_samples_peak_101259	3076372	3077245	chr12	Astrocyte,Microglia,Neuron,Oligodendrocyte	Multiple	0.0574455	1.03163	1.37903	0.241343	0.730412	874	*	Promoter (<=1kb)	12	3077355	3286564	209210	1	10867	ENST00000537971.5	-110	ENSG00000011105	TSPAN9	tetraspanin 9
All_bpd_scz_cont_girdhar2022_samples_peak_101260	3077749	3078715	chr12	Astrocyte,Microglia,Neuron,Oligodendrocyte	Multiple	0.036262	0.883857	0.563946	0.453355	0.852664	967	*	Promoter (<=1kb)	12	3077428	3084210	6783	1	10867	ENST00000539631.1	321	ENSG00000011105	TSPAN9	tetraspanin 9
All_bpd_scz_cont_girdhar2022_samples_peak_101261	3080773	3081687	chr12	Neuron	Neuron	0.0375028	1.21876	0.886959	0.347178	0.80106	915	*	Intron (ENST00000537971.5/10867, intron 1 of 7)	12	3077428	3084210	6783	1	10867	ENST00000539631.1	3345	ENSG00000011105	TSPAN9	tetraspanin 9
All_bpd_scz_cont_girdhar2022_samples_peak_101262	3082508	3083020	chr12	Other	Other	-0.0129884	0.0788735	0.058818	0.808565	0.965479	513	*	Intron (ENST00000537971.5/10867, intron 1 of 7)	12	3077428	3084210	6783	1	10867	ENST00000539631.1	5080	ENSG00000011105	TSPAN9	tetraspanin 9
All_bpd_scz_cont_girdhar2022_samples_peak_101263	3083382	3084591	chr12	Neuron	Neuron	0.00408978	1.24253	0.00851047	0.926569	0.990926	1210	*	5' UTR	12	3077428	3084210	6783	1	10867	ENST00000539631.1	5954	ENSG00000011105	TSPAN9	tetraspanin 9
All_bpd_scz_cont_girdhar2022_samples_peak_101264	3085636	3086267	chr12	Other	Other	-0.0969609	0.153056	3.085	0.0801964	0.540619	632	*	Intron (ENST00000537971.5/10867, intron 1 of 7)	12	3077428	3084210	6783	1	10867	ENST00000539631.1	8208	ENSG00000011105	TSPAN9	tetraspanin 9
All_bpd_scz_cont_girdhar2022_samples_peak_101265	3086456	3086711	chr12	Other	Other	-0.0340318	-0.705062	0.279493	0.62351	0.91604	256	*	Intron (ENST00000537971.5/10867, intron 1 of 7)	12	3077428	3084210	6783	1	10867	ENST00000539631.1	9028	ENSG00000011105	TSPAN9	tetraspanin 9
All_bpd_scz_cont_girdhar2022_samples_peak_101266	3087886	3088201	chr12	Neuron	Neuron	0.0093517	-0.552731	0.0216025	0.883264	0.982708	316	*	Intron (ENST00000537971.5/10867, intron 1 of 7)	12	3077428	3084210	6783	1	10867	ENST00000539631.1	10458	ENSG00000011105	TSPAN9	tetraspanin 9
All_bpd_scz_cont_girdhar2022_samples_peak_101267	3090217	3090680	chr12	Neuron	Neuron	0.0168566	-0.343381	0.0927814	0.760915	0.953947	464	*	Intron (ENST00000537971.5/10867, intron 1 of 7)	12	3077428	3084210	6783	1	10867	ENST00000539631.1	12789	ENSG00000011105	TSPAN9	tetraspanin 9
All_bpd_scz_cont_girdhar2022_samples_peak_101268	3090841	3092992	chr12	Neuron	Neuron	-0.0117528	2.09576	0.114464	0.735391	0.947575	2152	*	Intron (ENST00000537971.5/10867, intron 1 of 7)	12	3077428	3084210	6783	1	10867	ENST00000539631.1	13413	ENSG00000011105	TSPAN9	tetraspanin 9
All_bpd_scz_cont_girdhar2022_samples_peak_101269	3096879	3098613	chr12	Neuron	Neuron	-0.0264661	2.63052	0.580269	0.446898	0.849644	1735	*	Intron (ENST00000537971.5/10867, intron 1 of 7)	12	3077428	3084210	6783	1	10867	ENST00000539631.1	19451	ENSG00000011105	TSPAN9	tetraspanin 9
All_bpd_scz_cont_girdhar2022_samples_peak_10127	37000876	37002561	chr1	Other	Other	-0.0553266	0.790197	1.54065	0.215641	0.709689	1686	*	Intron (ENST00000373091.8/2899, intron 1 of 15)	1	36804618	37034129	229512	2	2899	ENST00000373093.4	31568	ENSG00000163873	GRIK3	glutamate ionotropic receptor kainate type subunit 3
All_bpd_scz_cont_girdhar2022_samples_peak_101270	3102828	3103060	chr12	Neuron	Neuron	0.00956032	-0.515417	0.0218331	0.882647	0.98252	233	*	Intron (ENST00000537971.5/10867, intron 1 of 7)	12	3077428	3084210	6783	1	10867	ENST00000539631.1	25400	ENSG00000011105	TSPAN9	tetraspanin 9
All_bpd_scz_cont_girdhar2022_samples_peak_101271	3103353	3104474	chr12	Neuron	Neuron	0.00612499	1.21018	0.0175199	0.8948	0.98507	1122	*	Intron (ENST00000537971.5/10867, intron 1 of 7)	12	3077428	3084210	6783	1	10867	ENST00000539631.1	25925	ENSG00000011105	TSPAN9	tetraspanin 9
All_bpd_scz_cont_girdhar2022_samples_peak_101272	3104780	3105661	chr12	Neuron,Oligodendrocyte	Multiple	-0.0101475	1.08639	0.0410588	0.839583	0.973052	882	*	Intron (ENST00000537971.5/10867, intron 1 of 7)	12	3077428	3084210	6783	1	10867	ENST00000539631.1	27352	ENSG00000011105	TSPAN9	tetraspanin 9
All_bpd_scz_cont_girdhar2022_samples_peak_101273	3106655	3108167	chr12	Neuron	Neuron	-0.00227573	1.62138	0.00308171	0.955772	0.99547	1513	*	Intron (ENST00000537971.5/10867, intron 1 of 7)	12	3077428	3084210	6783	1	10867	ENST00000539631.1	29227	ENSG00000011105	TSPAN9	tetraspanin 9
All_bpd_scz_cont_girdhar2022_samples_peak_101274	3109898	3111409	chr12	Other	Other	-0.0160043	1.1577	0.1409	0.707694	0.940344	1512	*	Intron (ENST00000537971.5/10867, intron 1 of 7)	12	3077428	3084210	6783	1	10867	ENST00000539631.1	32470	ENSG00000011105	TSPAN9	tetraspanin 9
All_bpd_scz_cont_girdhar2022_samples_peak_101276	3116135	3118109	chr12	Neuron	Neuron	-0.0365265	2.00719	0.817499	0.366751	0.811996	1975	*	Intron (ENST00000537971.5/10867, intron 1 of 7)	12	3077428	3084210	6783	1	10867	ENST00000539631.1	38707	ENSG00000011105	TSPAN9	tetraspanin 9
All_bpd_scz_cont_girdhar2022_samples_peak_101277	3119879	3121183	chr12	Astrocyte,Neuron,Oligodendrocyte	Multiple	-0.0127876	1.07427	0.0548508	0.815012	0.966939	1305	*	Intron (ENST00000537971.5/10867, intron 1 of 7)	12	3077428	3084210	6783	1	10867	ENST00000539631.1	42451	ENSG00000011105	TSPAN9	tetraspanin 9
All_bpd_scz_cont_girdhar2022_samples_peak_101278	3122442	3124009	chr12	Other	Other	0.0142856	1.27833	0.0601433	0.806463	0.964871	1568	*	Intron (ENST00000537971.5/10867, intron 1 of 7)	12	3077428	3084210	6783	1	10867	ENST00000539631.1	45014	ENSG00000011105	TSPAN9	tetraspanin 9
All_bpd_scz_cont_girdhar2022_samples_peak_101279	3125583	3126399	chr12	Oligodendrocyte	Oligodendrocyte	0.0718516	0.755488	1.61934	0.204323	0.699614	817	*	Intron (ENST00000537971.5/10867, intron 1 of 7)	12	3077428	3084210	6783	1	10867	ENST00000539631.1	48155	ENSG00000011105	TSPAN9	tetraspanin 9
All_bpd_scz_cont_girdhar2022_samples_peak_10128	37004136	37004702	chr1	Other	Other	0.047103	-0.722599	0.422624	0.516205	0.878085	567	*	Intron (ENST00000373091.8/2899, intron 1 of 15)	1	36804618	37034129	229512	2	2899	ENST00000373093.4	29427	ENSG00000163873	GRIK3	glutamate ionotropic receptor kainate type subunit 3
All_bpd_scz_cont_girdhar2022_samples_peak_101280	3129483	3130672	chr12	Neuron	Neuron	0.0451905	0.878172	0.756067	0.385365	0.821935	1190	*	Intron (ENST00000537971.5/10867, intron 1 of 7)	12	3077428	3084210	6783	1	10867	ENST00000539631.1	52055	ENSG00000011105	TSPAN9	tetraspanin 9
All_bpd_scz_cont_girdhar2022_samples_peak_101281	3130844	3131672	chr12	Neuron	Neuron	-0.0139487	0.191781	0.0546773	0.8153	0.967029	829	*	Intron (ENST00000537971.5/10867, intron 1 of 7)	12	3077428	3084210	6783	1	10867	ENST00000539631.1	53416	ENSG00000011105	TSPAN9	tetraspanin 9
All_bpd_scz_cont_girdhar2022_samples_peak_101282	3132505	3133297	chr12	Neuron	Neuron	0.00415152	0.143623	0.00434549	0.947492	0.994268	793	*	Intron (ENST00000537971.5/10867, intron 1 of 7)	12	3077428	3084210	6783	1	10867	ENST00000539631.1	55077	ENSG00000011105	TSPAN9	tetraspanin 9
All_bpd_scz_cont_girdhar2022_samples_peak_101283	3133528	3133773	chr12	Other	Other	0.0210159	-1.04968	0.0804463	0.77692	0.957868	246	*	Intron (ENST00000537971.5/10867, intron 1 of 7)	12	3077428	3084210	6783	1	10867	ENST00000539631.1	56100	ENSG00000011105	TSPAN9	tetraspanin 9
All_bpd_scz_cont_girdhar2022_samples_peak_101284	3135416	3135868	chr12	Other	Other	-0.0954002	-0.472567	1.89137	0.170233	0.666827	453	*	Intron (ENST00000537971.5/10867, intron 1 of 7)	12	3077428	3084210	6783	1	10867	ENST00000539631.1	57988	ENSG00000011105	TSPAN9	tetraspanin 9
All_bpd_scz_cont_girdhar2022_samples_peak_101285	3137189	3138077	chr12	Oligodendrocyte	Oligodendrocyte	-0.0682678	0.435073	1.42115	0.234302	0.72504	889	*	Intron (ENST00000537971.5/10867, intron 1 of 7)	12	3077428	3084210	6783	1	10867	ENST00000539631.1	59761	ENSG00000011105	TSPAN9	tetraspanin 9
All_bpd_scz_cont_girdhar2022_samples_peak_101286	3138834	3139369	chr12	Other	Other	-0.0345513	-0.723429	0.201227	0.654107	0.92496	536	*	Intron (ENST00000537971.5/10867, intron 1 of 7)	12	3199984	3278612	78629	1	10867	ENST00000640568.1	-60615	ENSG00000011105	TSPAN9	tetraspanin 9
All_bpd_scz_cont_girdhar2022_samples_peak_101287	3141076	3141929	chr12	Other	Other	0.0784483	-0.0383603	1.10545	0.294051	0.768262	854	*	Intron (ENST00000537971.5/10867, intron 1 of 7)	12	3199984	3278612	78629	1	10867	ENST00000640568.1	-58055	ENSG00000011105	TSPAN9	tetraspanin 9
[truncated: 64,422 more rows]

## Sheet: SCZ_H3K27ac_enrichGO_CHAS
ID	Description	GeneRatio	BgRatio	pvalue	p.adjust	qvalue	geneID	Count	direction	celltype	category
[truncated: 7 more rows]

## Sheet: BPD_H3K27ac_peaks_CHAS
peak	start	end	chr	celltype	annot	logFC	logCPM	F	PValue	fdr	width	strand	annotation	geneChr	geneStart	geneEnd	geneLength	geneStrand	geneId	transcriptId	distanceToTSS	ENSEMBL	SYMBOL	GENENAME
[truncated: 65,535 more rows]

[truncated: 1 more sheets: BPD_H3K27ac_enrichGO_CHAS]
